# Supplementary material for: Marine diatoms change their gene expression profile when exposed to microscale turbulence under nutrient replete conditions
Source: Sci Rep. 2017 Jun 19;7:3826. doi: 10.1038/s41598-017-03741-6 (PMC5476593; doi:10.1038/s41598-017-03741-6)
Supplement: Supplementary file 2 — Supplementary Table 1 [file 41598_2017_3741_MOESM2_ESM.xls]

## Sheet: T2_significant
Supplementary Table 1. List of differentially expressed transcripts at T2.
TranscriptName	logFC	PValue	FDR	cpm_T2_B1_STILL	cpm_T2_F2_STILL	cpm_T2_A2_TURB	cpm_T2_E2_TURB	HSPNameSP	HSPEvalueSP	DescriptionSP	EnzymeDescs	Pathway_lev1	Pathway_lev2	Pathway_lev3	DescriptionUf	HSPEvalueUf	Taxonomy	BPDesc	MFDesc	CCDesc	CDDesc
c10062_g1_i1	-3.97615	7.1294e-23	1.49554e-18	4.56168	7.09742	0.284141	0.449424	-	-	-	-	-	-	-	-	-	-	-	-	-	-
c15810_g1_i1	-3.59053	9.93306e-22	1.04183e-17	7.52532	9.28579	0.696146	0.609932	-	-	-	-	-	-	-	Uncharacterized protein	1e-48	Sorangium cellulosum So0157-2	-	-	-	-
c71_g1_i1	4.07755	8.21827e-21	5.74649e-17	1.53993	1.24205	32.0369	13.5469	P79110	2e-68	Tricarboxylate transport protein mitochondrial	-	-	-	-	Mitochondriale tricarboxylate carrier protein	5e-160	Thalassiosira pseudonana	transport	-	integral to membrane	pfam00153 Mito_carr Mitochondrial carrier protein. ]---[PTZ00169 PTZ00169 ADP/ATP transporter on adenylate translocase Provisional.]---[PTZ00168 PTZ00168 mitochondrial carrier protein Provisional.
c2210_g1_i1	4.04111	3.21638e-19	1.68675e-15	5.5205	5.11606	131.699	40.5765	P72749	0	GTP-binding protein TypA/BipA homolog	-	-	-	-	Predicted protein (Fragment)	0	Thalassiosira pseudonana	-	GTP binding]---[GTPase activity	-	cd01891 TypA_BipA Tyrosine phosphorylated protein A (TypA)/BipA family belongs to ribosome-binding GTPases. BipA is a protein belonging to the ribosome-binding family of GTPases and is widely distributed in bacteria and plants. BipA was originally described as a protein that is induced in Salmonella typhimurium after exposure to bactericidal/permeability-inducing protein (a cationic antimicrobial…
c2990_g1_i1	3.42357	8.39395e-19	3.5216e-15	3.19608	2.45452	38.6716	19.6462	B0G143	9e-46	Mitochondrial substrate carrier family protein ucpB	-	-	-	-	Uncharacterized protein	4e-161	Thalassiosira	transmembrane transport	-	integral to membrane	pfam00153 Mito_carr Mitochondrial carrier protein. ]---[PTZ00169 PTZ00169 ADP/ATP transporter on adenylate translocase Provisional.
c16363_g1_i1	4.05956	4.44152e-18	1.55283e-14	1.01694	0.709742	21.3532	6.93397	P08879	2e-68	Nucleoside diphosphate kinase	Nucleoside-diphosphate kinase.	-	-	-	Nucleoside diphosphate kinase	5e-90	Phaeodactylum tricornutum (strain CCAP 1055/1)	CTP biosynthetic process]---[GTP biosynthetic process]---[UTP biosynthetic process	ATP binding]---[nucleoside diphosphate kinase activity	-	PTZ00093 PTZ00093 nucleoside diphosphate kinase cytosolic Provisional.]---[cd04413 NDPk_I Nucleoside diphosphate kinase Group I (NDPk_I)-like NDP kinase domains are present in a large family of structurally and functionally conserved proteins from bacteria to humans that generally catalyze the transfer of gamma-phosphates of a nucleoside triphosphate (NTP) donor onto a nucleoside diphosphate (NDP…
c10543_g1_i2	3.84048	7.06245e-18	2.11641e-14	14.0337	8.57605	232.001	85.4868	P11029	0	Acetyl-CoA carboxylase	Biotin carboxylase.]---[Acetyl-CoA carboxylase.	Lipid metabolism	malonyl-CoA biosynthesis	malonyl-CoA from acetyl-CoA: step 1/1	Uncharacterized protein (Fragment)	0	Thalassiosira pseudonana	fatty acid biosynthetic process	acetyl-CoA carboxylase activity]---[ATP binding]---[biotin carboxylase activity]---[metal ion binding	-	pfam02785 Biotin_carb_C Biotin carboxylase C-terminal domain. Biotin carboxylase is a component of the acetyl-CoA carboxylase multi-component enzyme which catalyses the first committed step in fatty acid synthesis in animals plants and bacteria. Most of the active site residues reported in reference are in this C-terminal domain.]---[pfam01039 Carboxyl_trans Carboxyl transferase domain. All of th…
c3647_g1_i1	6.61185	4.25747e-17	1.11636e-13	0.0581106	0	4.10584	1.9261	-	-	-	-	-	-	-	-	-	-	-	-	-	-
c17770_g1_i1	-7.48771	5.68602e-17	1.31242e-13	1.83048	3.0164	0	0.0321017	-	-	-	-	-	-	-	Uncharacterized protein	2e-15	Thalassiosira oceanica	-	-	-	-
c6842_g1_i1	3.79748	6.25649e-17	1.31242e-13	0.900714	0.739314	16.6933	5.6178	Q55311	8e-111	Signal recognition particle protein	-	-	-	-	Uncharacterized protein	0	Thalassiosira oceanica	SRP-dependent cotranslational protein targeting to membrane	7S RNA binding]---[GTP binding]---[GTPase activity	signal recognition particle	smart00963 SRP54_N SRP54-type protein helical bundle domain. This entry represents the N-terminal helical bundle domain of the 54 kDa SRP54 component a GTP-binding protein that interacts with the signal sequence when it emerges from the ribosome. SRP54 of the signal recognition particle has a three-domain structure an N-terminal helical bundle domain a GTPase domain and the M-domain that binds th…
c7202_g1_i1	-3.23578	9.31445e-17	1.77627e-13	24.9004	30.1936	2.10264	3.27437	Q2KHZ8	2e-53	Glucosylceramidase	Glucosylceramidase.	-	-	-	Predicted protein	0	Phaeodactylum tricornutum (strain CCAP 1055/1)	carbohydrate metabolic process]---[sphingolipid metabolic process	glucosylceramidase activity	-	pfam02055 Glyco_hydro_30 O-Glycosyl hydrolase family 30. ]---[COG5520 COG5520 O-Glycosyl hydrolase Cell envelope biogenesis outer membrane .
c5856_g1_i1	4.2621	1.92545e-16	3.36586e-13	0.639216	0.354871	13.1841	5.42519	-	-	-	-	-	-	-	Uncharacterized protein	4e-77	Thalassiosira oceanica	-	-	-	pfam13301 DUF4079 Protein of unknown function (DUF4079). This is an uncharacterized family of proteins.
c9135_g1_i1	3.73992	2.95894e-16	4.77459e-13	2.81836	3.37127	61.2182	19.7425	O42916	7e-48	Lysophospholipid acyltransferase	1-acylglycerophosphocholine O-acyltransferase.]---[1-acylglycerol-3-phosphate O-acyltransferase.	-	-	-	Predicted protein	0	Phaeodactylum tricornutum (strain CCAP 1055/1)	-	-	integral to membrane	PLN02332 PLN02332 membrane bound O-acyl transferase (MBOAT) family protein.]---[COG5202 COG5202 Predicted membrane protein Function unknown .]---[pfam03062 MBOAT MBOAT membrane-bound O-acyltransferase family. The MBOAT (membrane bound O-acyl transferase) family of membrane proteins contains a variety of acyltransferase enzymes. A conserved histidine has been suggested to be the active site residu…
c2205_g1_i1	3.99617	5.10253e-16	7.64541e-13	8.68753	6.3581	187.775	50.3997	A7HWQ8	0	Elongation factor G	-	-	-	-	Elongation factor G mitochondrial	0	Thalassiosira pseudonana	-	GTP binding]---[GTPase activity]---[translation elongation factor activity	intracellular	PRK07560 PRK07560 elongation factor EF-2 Reviewed.]---[pfam00009 GTP_EFTU Elongation factor Tu GTP binding domain. This domain contains a P-loop motif also found in several other families such as pfam00071 pfam00025 and pfam00063. Elongation factor Tu consists of three structural domains this plus two C-terminal beta barrel domains.]---[TIGR00490 aEF-2 translation elongation factor aEF-2. This mo…
c7832_g1_i1	3.47014	7.30224e-16	1.02119e-12	5.31712	2.75025	63.3066	24.2368	O44006	2e-161	Pyruvate kinase	Pyruvate kinase.	Carbohydrate degradation	glycolysis	pyruvate from D-glyceraldehyde 3-phosphate: step 5/5	Pyruvate kinase	0	Thalassiosira pseudonana	glycolysis	magnesium ion binding]---[potassium ion binding]---[pyruvate kinase activity	-	pfam02887 PK_C Pyruvate kinase alpha/beta domain. As well as being found in pyruvate kinase this family is found as an isolated domain in some bacterial proteins.]---[PRK14725 PRK14725 pyruvate kinase Provisional.]---[PLN02461 PLN02461 Probable pyruvate kinase.]---[PTZ00066 PTZ00066 pyruvate kinase Provisional.]---[cd00288 Pyruvate_Kinase Pyruvate kinase (PK) Large allosteric enzyme that regulate…
c9979_g1_i1	2.90899	3.30286e-15	3.95848e-12	33.8494	20.3755	267.107	127.187	P07756	0	Carbamoyl-phosphate synthase ammonia mitochondrial	Carbamoyl-phosphate synthase (ammonia).	-	-	-	CPS III carbamoyl-phosphate synthase mitochindrial	0	Phaeodactylum tricornutum (strain CCAP 1055/1)	carbamoyl phosphate biosynthetic process]---[glutamine catabolic process	ATP binding]---[catalytic activity]---[metal ion binding	-	cd01423 MGS_CPS_I_III Methylglyoxal synthase-like domain found in pyr1 and URA1-like carbamoyl phosphate synthetases (CPS) including ammonia-dependent CPS Type I and glutamine-dependent CPS Type III. These are multidomain proteins in which MGS is the C-terminal domain.]---[pfam02786 CPSase_L_D2 Carbamoyl-phosphate synthase L chain ATP binding domain. Carbamoyl-phosphate synthase catalyses the ATP…
c19910_g1_i1	-4.31341	3.35408e-15	3.95848e-12	3.60286	8.13246	0.24152	0.321017	-	-	-	-	-	-	-	Uncharacterized protein	4e-15	Thalassiosira oceanica	-	antiporter activity]---[drug transmembrane transporter activity	membrane	pfam01554 MatE MatE. The MatE domain.]---[cd13132 MATE_eukaryotic Eukaryotic members of the multidrug and toxic compound extrusion (MATE) family. The integral membrane proteins from the MATE family are involved in exporting metabolites across the cell membrane and are responsible for multidrug resistance (MDR) in many bacteria and animals. MATE has also been identified as a large multigene family…
c1667_g1_i1	-3.38725	3.54428e-15	3.95848e-12	6.13067	7.71844	0.468833	0.802542	-	-	-	-	-	-	-	-	-	-	-	-	-	-
c10543_g1_i1	3.71764	3.58541e-15	3.95848e-12	11.5059	6.41725	170.982	60.7364	P11029	0	Acetyl-CoA carboxylase	Biotin carboxylase.]---[Acetyl-CoA carboxylase.	Lipid metabolism	malonyl-CoA biosynthesis	malonyl-CoA from acetyl-CoA: step 1/1	Uncharacterized protein (Fragment)	0	Thalassiosira pseudonana	fatty acid biosynthetic process	acetyl-CoA carboxylase activity]---[ATP binding]---[biotin carboxylase activity]---[metal ion binding	-	pfam02785 Biotin_carb_C Biotin carboxylase C-terminal domain. Biotin carboxylase is a component of the acetyl-CoA carboxylase multi-component enzyme which catalyses the first committed step in fatty acid synthesis in animals plants and bacteria. Most of the active site residues reported in reference are in this C-terminal domain.]---[pfam01039 Carboxyl_trans Carboxyl transferase domain. All of th…
c19520_g1_i1	3.23598	3.80796e-15	3.97653e-12	0.522995	0.680169	6.52104	4.20532	P49547	2e-139	50S ribosomal protein L5 chloroplastic	-	-	-	-	50S ribosomal protein L5 chloroplastic	1e-140	Lithodesmium undulatum	-	-	-	CHL00057 rpl14 ribosomal protein L14.]---[PRK05483 rplN 50S ribosomal protein L14 Validated.]---[pfam00238 Ribosomal_L14 Ribosomal protein L14p/L23e. ]---[COG0093 RplN Ribosomal protein L14 Translation ribosomal structure and biogenesis .]---[TIGR01067 rplN_bact ribosomal protein L14 bacterial/organelle. This model distinguishes bacterial and most organellar examples of ribosomal protein L14 from…
c18230_g1_i1	3.36357	4.06245e-15	3.97653e-12	1.24938	1.44906	20.4724	6.64505	-	-	-	-	-	-	-	Uncharacterized protein	4e-45	Thalassiosira pseudonana	-	-	-	-
c9338_g1_i2	-3.77856	4.17046e-15	3.97653e-12	44.5127	155.256	5.68282	7.47969	-	-	-	-	-	-	-	-	-	-	-	-	-	-
c9338_g1_i1	-3.91592	4.81863e-15	4.3948e-12	49.7136	175.572	5.4271	7.99332	-	-	-	-	-	-	-	-	-	-	-	-	-	-
c9370_g1_i1	3.11984	6.49692e-15	5.67858e-12	1.22032	1.5082	16.3665	6.54875	Q99145	3e-85	ATP phosphoribosyltransferase	ATP phosphoribosyltransferase.	Amino-acid biosynthesis	L-histidine biosynthesis	L-histidine from 5-phospho-alpha-D-ribose 1-diphosphate: step 1/9	Predicted protein	2e-140	Phaeodactylum tricornutum (strain CCAP 1055/1)	histidine biosynthetic process	ATP phosphoribosyltransferase activity]---[magnesium ion binding	cytoplasm	pfam01634 HisG ATP phosphoribosyltransferase. ]---[PRK13584 hisG ATP phosphoribosyltransferase catalytic subunit Provisional.]---[TIGR03455 HisG_C-term ATP phosphoribosyltransferase C-terminal domain. This domain corresponds to the C-terminal third of the HisG protein. It is absent in many lineages.]---[pfam08029 HisG_C HisG C-terminal domain. ]---[PRK00489 hisG ATP phosphoribosyltransferase Revi…
c7898_g1_i1	-2.69256	8.38592e-15	7.03646e-12	12.5228	15.8509	2.00319	2.08661	-	-	-	-	-	-	-	-	-	-	-	-	-	-
c3106_g1_i1	3.66315	1.19371e-14	9.63098e-12	10.3437	4.43589	133.134	50.6886	Q7MIG1	1e-108	Elongation factor Ts	-	-	-	-	Elongation factor Ts	2e-111	Photobacterium halotolerans	-	-	-	pfam00889 EF_TS Elongation factor TS. ]---[PRK12332 tsf elongation factor Ts Reviewed.]---[CHL00098 tsf elongation factor Ts.]---[pfam00627 UBA UBA/TS-N domain. This small domain is composed of three alpha helices. This family includes the previously defined UBA and TS-N domains. The UBA-domain (ubiquitin associated domain) is a novel sequence motif found in several proteins having connections to…
c1272_g1_i1	5.07604	3.22765e-14	2.4419e-11	0.0871659	0.11829	5.14295	1.73349	-	-	-	-	-	-	-	Uncharacterized protein	7e-17	Peptoclostridium difficile	-	-	-	-
c16785_g1_i1	-4.46631	3.25943e-14	2.4419e-11	23.4186	10.6757	0.582489	0.866746	-	-	-	-	-	-	-	-	-	-	-	-	-	-
c865_g1_i1	2.86621	3.86654e-14	2.79684e-11	3.63191	3.78529	35.1767	16.8213	-	-	-	-	-	-	-	Putative uncharacterized protein	7e-11	Ectocarpus siliculosus	-	2 iron, 2 sulfur cluster binding]---[electron carrier activity]---[metal ion binding	-	-
c2115_g1_i1	4.38627	5.9222e-14	4.141e-11	0.435829	0.0591451	7.08932	3.08176	-	-	-	-	-	-	-	Predicted protein	1e-98	Phaeodactylum tricornutum (strain CCAP 1055/1)	-	iron ion binding	-	-
c13981_g1_i1	2.92984	7.86759e-14	5.32382e-11	2.06293	2.01093	21.0406	8.95637	Q2RMS0	9e-165	Translation initiation factor IF-2	-	-	-	-	Translation initiation factor IF-2	0	Phaeodactylum tricornutum (strain CCAP 1055/1)	-	GTP binding]---[GTPase activity]---[translation initiation factor activity	intracellular	pfam11987 IF-2 Translation-initiation factor 2. IF-2 is a translation initiator in each of the three main phylogenetic domains (Eukaryotes Bacteria and Archaea). IF2 interacts with formylmethionine-tRNA GTP IF1 IF3 and both ribosomal subunits. Through these interactions IF2 promotes the binding of the initiator tRNA to the A site in the smaller ribosomal subunit and catalyses the hydrolysis of GT…
c2730_g1_i1	4.32373	1.44129e-13	9.44811e-11	0.813548	0.236581	15.1873	5.55359	-	-	-	-	-	-	-	Uncharacterized protein	3e-115	Thalassiosira oceanica	-	-	-	pfam01062 Bestrophin Bestrophin RFP-TM chloride channel. Bestrophin is a 68-kDa basolateral plasma membrane protein expressed in retinal pigment epithelial cells (RPE). It is encoded by the VMD2 gene which is mutated in Best macular dystrophy a disease characterized by a depressed light peak in the electrooculogram. VMD2 encodes a 585-amino acid protein with an approximate mass of 68 kDa which ha…
c13267_g1_i1	4.37295	2.2854e-13	1.45275e-10	0.290553	0.147863	6.40738	2.50393	O08309	3e-20	Pyruvate kinase	Pyruvate kinase.	Carbohydrate degradation	glycolysis	pyruvate from D-glyceraldehyde 3-phosphate: step 5/5	Pyruvate kinase	1e-54	Phaeodactylum tricornutum	glycolysis	magnesium ion binding]---[potassium ion binding]---[pyruvate kinase activity	-	COG0469 PykF Pyruvate kinase Carbohydrate transport and metabolism .]---[cd00288 Pyruvate_Kinase Pyruvate kinase (PK) Large allosteric enzyme that regulates glycolysis through binding of the substrate phosphoenolpyruvate and one or more allosteric effectors. Like other allosteric enzymes PK has a high substrate affinity R state and a low affinity T state. PK exists as several different isozymes d…
c17291_g1_i1	-2.47408	4.19242e-13	2.5866e-10	32.5419	46.0445	6.49262	6.58085	Q9XUC4	6e-07	Histidine-rich membrane protein KE4 homolog 1	-	-	-	-	ZIP family transporter zinc ion	5e-79	Ostreococcus lucimarinus (strain CCE9901)	-	metal ion transmembrane transporter activity	membrane	pfam02535 Zip ZIP Zinc transporter. The ZIP family consists of zinc transport proteins and many putative metal transporters. The main contribution to this family is from the Arabidopsis thaliana ZIP protein family these proteins are responsible for zinc uptake in the plant. Also found within this family are C. elegans proteins of unknown function which are annotated as being similar to human grow…
c9670_g1_i1	2.8674	5.22471e-13	3.13139e-10	11.041	6.59468	87.1603	37.9442	P55038	0	Ferredoxin-dependent glutamate synthase 2	Glutamate synthase (ferredoxin).	Amino-acid biosynthesis]---[Energy metabolism	L-glutamate biosynthesis via GLT pathway]---[ nitrogen metabolism	L-glutamate from 2-oxoglutarate and L-glutamine (ferredoxin route): step 1/1	Predicted protein	0	Phaeodactylum tricornutum (strain CCAP 1055/1)	glutamate biosynthetic process	glutamate synthase activity	-	cd00982 gltB_C gltb_C. This domain is found at the C-terminus of the large subunit (gltB) of glutamate synthase (GltS). GltS encodes a complex iron-sulfur flavoprotein that catalyzes the synthesis of L-glutamate from L-glutamine and 2-oxoglutarate. It requires the transfer of ammonia and electrons among three distinct active centers that carry out L-Gln hydrolysis conversion of 2-oxoglutarate int…
c8405_g1_i2	-2.55752	6.29105e-13	3.60318e-10	27.4863	36.9953	7.25981	3.17807	-	-	-	-	-	-	-	-	-	-	-	-	-	-
c14945_g1_i1	-3.11664	6.35542e-13	3.60318e-10	53.4908	29.0107	3.50914	5.23258	-	-	-	-	-	-	-	-	-	-	-	-	-	-
c4616_g1_i2	-2.54051	6.91154e-13	3.78955e-10	9.32675	13.6921	2.0174	1.66929	-	-	-	-	-	-	-	Predicted protein	2e-10	Phaeodactylum tricornutum (strain CCAP 1055/1)	-	-	-	-
c8405_g1_i1	-2.54114	7.04545e-13	3.78955e-10	28.7938	38.5922	7.62919	3.40278	-	-	-	-	-	-	-	-	-	-	-	-	-	-
c6774_g1_i1	-2.88009	7.82438e-13	4.1033e-10	14.1499	16.7676	1.84692	2.05451	Q6NVR9	9e-157	ATPase family AAA domain-containing protein 3	-	-	-	-	Uncharacterized protein	0	Thalassiosira pseudonana	-	ATP binding]---[nucleoside-triphosphatase activity	-	pfam00004 AAA ATPase family associated with various cellular activities (AAA). AAA family proteins often perform chaperone-like functions that assist in the assembly operation or disassembly of protein complexes.]---[COG0464 SpoVK ATPases of the AAA class Posttranslational modification protein turnover chaperones .]---[COG1223 COG1223 Predicted ATPase (AAA superfamily) General function prediction…
c9135_g1_i2	3.72096	1.0706e-12	5.47758e-10	1.3656	1.74478	32.1648	8.31434	Q5ZKL6	3e-24	Membrane-bound O-acyltransferase domain-containing protein 2	-	Lipid metabolism	phospholipid metabolism	-	Uncharacterized protein	8e-157	Thalassiosira oceanica	-	-	integral to membrane	PLN02332 PLN02332 membrane bound O-acyl transferase (MBOAT) family protein.]---[COG5202 COG5202 Predicted membrane protein Function unknown .]---[pfam03062 MBOAT MBOAT membrane-bound O-acyltransferase family. The MBOAT (membrane bound O-acyl transferase) family of membrane proteins contains a variety of acyltransferase enzymes. A conserved histidine has been suggested to be the active site residu…
c5594_g1_i1	3.1923	1.22261e-12	6.10219e-10	2.52781	1.5082	25.7716	10.2083	-	-	-	-	-	-	-	Uncharacterized protein	4e-177	Thalassiosira oceanica	-	calmodulin-dependent protein kinase activity	-	COG4875 COG4875 Uncharacterized protein conserved in bacteria with a cystatin-like fold Function unknown .]---[TIGR02246 TIGR02246 conserved hypothetical protein. This family consists of uncharacterized proteins found in a number of genera and species including Streptomyces Xanthomonas Oceanobacillus iheyensis Caulobacter crescentus CB15 and Xylella fastidiosa. The function is unknown.]---[pfam08…
c2333_g1_i1	2.98825	1.25087e-12	6.10219e-10	23.4767	11.7699	200.263	74.2833	Q01292	0	Ketol-acid reductoisomerase chloroplastic	Ketol-acid reductoisomerase.	Amino-acid biosynthesis]---[Amino-acid biosynthesis	L-isoleucine biosynthesis]---[ L-valine biosynthesis	L-isoleucine from 2-oxobutanoate: step 2/4]---[ L-valine from pyruvate: step 2/4	Uncharacterized protein	0	Thalassiosira pseudonana	branched chain family amino acid biosynthetic process	coenzyme binding]---[ketol-acid reductoisomerase activity	-	PRK05479 PRK05479 ketol-acid reductoisomerase Provisional.]---[pfam07991 IlvN Acetohydroxy acid isomeroreductase catalytic domain. Acetohydroxy acid isomeroreductase catalyses the conversion of acetohydroxy acids into dihydroxy valerates. This reaction is the second in the synthetic pathway of the essential branched side chain amino acids valine and isoleucine.]---[PRK05225 PRK05225 ketol-acid re…
c602_g1_i1	2.83594	1.33016e-12	6.19576e-10	28.8519	18.6899	222.781	105.679	Q84KI6	7e-104	UDP-sulfoquinovose synthase chloroplastic	UDP-sulfoquinovose synthase.	-	-	-	Sulfolipid biosynthesis protein	0	Thalassiosira pseudonana	cellular metabolic process	catalytic activity]---[coenzyme binding	-	PRK10675 PRK10675 UDP-galactose-4-epimerase Provisional.]---[PLN02240 PLN02240 UDP-glucose 4-epimerase.]---[PLN02572 PLN02572 UDP-sulfoquinovose synthase.]---[cd05255 SQD1_like_SDR_e UDP_sulfoquinovose_synthase (Arabidopsis thaliana SQD1 and related proteins) extended (e) SDRs. Arabidopsis thaliana UDP-sulfoquinovose-synthase ( SQD1) an extended SDR catalyzes the transfer of SO(3)(-) to UDP-gluco…
c16726_g1_i1	3.8644	1.33371e-12	6.19576e-10	0.435829	0.236581	6.2511	3.21017	P9WKL1	2e-57	Isocitrate dehydrogenase NADP	Isocitrate dehydrogenase (NADP( )).	-	-	-	Uncharacterized protein	0	Thalassiosira oceanica	isocitrate metabolic process	calcium ion binding]---[isocitrate dehydrogenase (NADP+) activity	-	PLN00096 PLN00096 isocitrate dehydrogenase (NADP ) Provisional.]---[PRK08299 PRK08299 isocitrate dehydrogenase Validated.]---[PTZ00435 PTZ00435 isocitrate dehydrogenase Provisional.]---[TIGR00127 nadp_idh_euk isocitrate dehydrogenase NADP-dependent eukaryotic type. This model describes a eukaryotic NADP-dependent form of isocitrate dehydrogenase. These eukaryotic enzymes differ considerably from …
c12872_g1_i1	4.06703	1.35865e-12	6.19576e-10	0.232442	0.207008	5.2282	1.9582	-	-	-	-	-	-	-	Uncharacterized protein	2e-56	Thalassiosira pseudonana	-	-	-	-
c16804_g1_i1	3.09059	1.47479e-12	6.58227e-10	0.726382	0.443589	6.32214	3.24227	Q9C641	1e-159	Elongation factor G-1 mitochondrial	-	Protein biosynthesis	polypeptide chain elongation	-	Elongation factor G mitochondrial	0	Thalassiosira oceanica	-	GTP binding]---[GTPase activity]---[translation elongation factor activity	intracellular	cd01434 EFG_mtEFG1_IV EFG_mtEFG1_IV domains similar to domain IV of the bacterial translational elongation factor (EF) EF-G. Included in this group is a domain of mitochondrial Elongation factor G1 (mtEFG1) proteins homologous to domain IV of EF-G. Eukaryotic cells harbor 2 protein synthesis systems one localized in the cytoplasm the other in the mitochondria. Most factors regulating mitochondria…
c5573_g1_i1	2.3797	1.51619e-12	6.62607e-10	7.06044	7.48186	48.5029	24.1084	Q96372	0	Cell division cycle protein 48 homolog	-	-	-	-	Predicted protein	0	Phaeodactylum tricornutum (strain CCAP 1055/1)	-	ATP binding]---[nucleoside-triphosphatase activity	-	smart01073 CDC48_N Cell division protein 48 (CDC48) N-terminal domain. This domain has a double psi-beta barrel fold and includes VCP-like ATPase and N-ethylmaleimide sensitive fusion protein N-terminal domains. Both the VAT and NSF N-terminal functional domains consist of two structural domains of which this is at the N-terminus. The VAT-N domain found in AAA ATPases is a substrate 185-residue r…
c8080_g1_i1	2.44295	1.76523e-12	7.55698e-10	3.98057	4.43589	30.4599	13.6111	B1LAP4	6e-171	Argininosuccinate synthase	Argininosuccinate synthase.	Amino-acid biosynthesis	L-arginine biosynthesis	L-arginine from L-ornithine and carbamoyl phosphate: step 2/3	Predicted protein	0	Phaeodactylum tricornutum (strain CCAP 1055/1)	arginine biosynthetic process	argininosuccinate synthase activity]---[ATP binding	-	PLN00200 PLN00200 argininosuccinate synthase Provisional.]---[PRK00509 PRK00509 argininosuccinate synthase Provisional.]---[cd01999 Argininosuccinate_Synthase Argininosuccinate synthase. The Argininosuccinate synthase is a urea cycle enzyme that catalyzes the penultimate step in arginine biosynthesis the ATP-dependent ligation of citrulline to aspartate to form argininosuccinate AMP and pyrophosp…
c4616_g1_i1	-2.43661	1.98297e-12	8.31934e-10	10.8376	15.9692	2.62831	1.9903	-	-	-	-	-	-	-	Predicted protein	5e-15	Phaeodactylum tricornutum (strain CCAP 1055/1)	-	-	-	-
c9670_g1_i2	2.93024	2.09671e-12	8.62406e-10	5.31712	3.75572	48.8865	18.619	P55038	0	Ferredoxin-dependent glutamate synthase 2	Glutamate synthase (ferredoxin).	Amino-acid biosynthesis]---[Energy metabolism	L-glutamate biosynthesis via GLT pathway]---[ nitrogen metabolism	L-glutamate from 2-oxoglutarate and L-glutamine (ferredoxin route): step 1/1	Predicted protein	0	Phaeodactylum tricornutum (strain CCAP 1055/1)	glutamate biosynthetic process	glutamate synthase activity	-	cd00982 gltB_C gltb_C. This domain is found at the C-terminus of the large subunit (gltB) of glutamate synthase (GltS). GltS encodes a complex iron-sulfur flavoprotein that catalyzes the synthesis of L-glutamate from L-glutamine and 2-oxoglutarate. It requires the transfer of ammonia and electrons among three distinct active centers that carry out L-Gln hydrolysis conversion of 2-oxoglutarate int…
c7698_g1_i1	2.67263	2.50139e-12	1.00907e-09	14.4695	11.7403	112.222	49.6292	Q40784	6e-28	Putative glucose-6-phosphate 1-epimerase	Glucose-6-phosphate 1-epimerase.	-	-	-	Aldose-1-epimerase (Fragment)	2e-155	Thalassiosira pseudonana	carbohydrate metabolic process	carbohydrate binding]---[isomerase activity	-	cd09025 Aldose_epim_Slr1438 Aldose 1-epimerase similar to Synechocystis Slr1438. Proteins similar to Synechocystis Slr1438 are uncharacterized members of aldose-1-epimerase superfamily. Aldose 1-epimerases or mutarotases are key enzymes of carbohydrate metabolism catalyzing the interconversion of the alpha- and beta-anomers of hexose sugars such as glucose and galactose. This interconversion is a…
c7434_g1_i1	2.52655	3.43613e-12	1.35999e-09	6.42122	7.45229	53.6174	23.4984	-	-	-	-	-	-	-	Translocator of the inner chloroplast envelope membrane 110k	0	Phaeodactylum tricornutum (strain CCAP 1055/1)	-	-	-	-
c8502_g1_i4	-2.65517	5.15546e-12	2.0027e-09	67.786	136.034	12.9284	16.4682	Q08586	2e-23	Fucoxanthin-chlorophyll a-c binding protein C chloroplastic	-	-	-	-	Uncharacterized protein	1e-106	Thalassiosira oceanica	-	-	-	PLN00120 PLN00120 fucoxanthin-chlorophyll a-c binding protein Provisional.]---[pfam00504 Chloroa_b-bind Chlorophyll A-B binding protein. ]---[PLN00089 PLN00089 fucoxanthin-chlorophyll a/c binding protein Provisional.]---[PLN00025 PLN00025 photosystem II light harvesting chlorophyll a/b binding protein Provisional.]---[PLN00187 PLN00187 photosystem II light-harvesting complex II protein Lhcb4 Prov…
c8502_g1_i2	-2.6905	5.35069e-12	2.04075e-09	75.1951	153.541	14.0934	18.0733	Q08586	2e-23	Fucoxanthin-chlorophyll a-c binding protein C chloroplastic	-	-	-	-	Uncharacterized protein	2e-107	Thalassiosira oceanica	-	-	-	PLN00120 PLN00120 fucoxanthin-chlorophyll a-c binding protein Provisional.]---[pfam00504 Chloroa_b-bind Chlorophyll A-B binding protein. ]---[PLN00089 PLN00089 fucoxanthin-chlorophyll a/c binding protein Provisional.]---[PLN00025 PLN00025 photosystem II light harvesting chlorophyll a/b binding protein Provisional.]---[PLN00187 PLN00187 photosystem II light-harvesting complex II protein Lhcb4 Prov…
c10369_g1_i1	3.27952	5.84799e-12	2.19059e-09	3.8353	4.49503	44.6812	31.5239	Q9ZAE9	3e-88	2-epi-5-epi-valiolone synthase	-	-	-	-	Uncharacterized protein	0	Thalassiosira pseudonana	-	-	-	cd08199 EEVS 2-epi-5-epi-valiolone synthase (EEVS). 2-epi-5-epi-valiolone synthases catalyze the cyclization of sedoheptulose 7-phosphate to 2-epi-5-epi-valiolone in the biosynthesis of C(7)N-aminocyclitol-containing products. The cyclization product 2-epi-5-epi-valiolone ((2S 3S 4S 5R)-5-(hydroxymethyl)cyclohexanon-2 3 4 5-tetrol) is a precursor of the valienamine moiety. The valienamine unit is…
c8793_g1_i2	-1.82142	7.16788e-12	2.6379e-09	36.9583	32.5594	9.47611	8.86007	-	-	-	-	-	-	-	Uncharacterized protein	3e-14	Emiliania huxleyi CCMP1516	-	heme binding	-	-
c8369_g1_i1	-2.34258	7.66547e-12	2.77239e-09	97.4224	192.991	26.5104	26.1629	P31649	2e-58	Sodium- and chloride-dependent GABA transporter 2	-	-	-	-	Transporter	0	Phaeodactylum tricornutum (strain CCAP 1055/1)	-	neurotransmitter:sodium symporter activity	integral to membrane	cd10324 SLC6sbd Solute carrier 6 family neurotransmitter transporters solute-binding domain. This family represents the solute-binding domain of SLC6 proteins (also called the sodium- and chloride-dependent neurotransmitter transporter family or Na /Cl--dependent transporter family). These use sodium and chloride electrochemical gradients to catalyze the thermodynamically uphill movement of a var…
c19566_g1_i1	-5.02046	9.17567e-12	3.26234e-09	1.33654	1.56735	0.0284141	0.0642034	-	-	-	-	-	-	-	Uncharacterized protein	8e-09	Thalassiosira oceanica	-	-	-	-
c2226_g1_i1	2.49919	1.00582e-11	3.45976e-09	12.2323	8.90134	81.0655	34.8945	P50889	5e-15	30S ribosomal protein S1	-	-	-	-	Uncharacterized protein	5e-97	Thalassiosira pseudonana	-	RNA binding	-	PRK11824 PRK11824 polynucleotide phosphorylase/polyadenylase Provisional.]---[cd04472 S1_PNPase S1_PNPase Polynucleotide phosphorylase (PNPase) ) S1-like RNA-binding domain. PNPase is a polyribonucleotide nucleotidyl transferase that degrades mRNA. It is a trimeric multidomain protein. The C-terminus contains the S1 domain which binds ssRNA. This family is classified based on the S1 domain. PNPas…
c15402_g1_i1	2.36414	1.00608e-11	3.45976e-09	3.37041	3.40085	23.2854	10.3046	Q39709	1e-08	Fucoxanthin-chlorophyll a-c binding protein chloroplastic	-	-	-	-	Uncharacterized protein	7e-106	Thalassiosira pseudonana	photosynthesis, light harvesting	-	chloroplast]---[membrane	pfam00504 Chloroa_b-bind Chlorophyll A-B binding protein. ]---[PLN00097 PLN00097 photosystem I light harvesting complex Lhca2/4 chlorophyll a/b binding Provisional.]---[PLN00101 PLN00101 Photosystem I light-harvesting complex type 4 protein Provisional.]---[PLN00147 PLN00147 light-harvesting complex I chlorophyll-a/b binding protein Lhca5 Provisional.]---[PLN00100 PLN00100 light-harvesting comple…
c20901_g1_i1	-2.72918	1.10339e-11	3.68617e-09	9.6173	16.3536	1.63381	1.9903	-	-	-	-	-	-	-	Predicted protein	4e-80	Thalassiosira pseudonana	-	-	-	-
c5164_g1_i2	2.41872	1.10706e-11	3.68617e-09	7.64154	4.61332	42.337	20.8982	Q1EBV7	3e-10	Sodium/pyruvate cotransporter BASS2 chloroplastic	-	-	-	-	Predicted protein (Fragment)	3e-34	Phaeodactylum tricornutum (strain CCAP 1055/1)	-	bile acid:sodium symporter activity	membrane	COG0385 COG0385 Predicted Na -dependent transporter General function prediction only .]---[TIGR00841 bass bile acid transporter. The Bile Acid Na Symporter (BASS) Family (TC 2.A.28) Functionally characterized members of the BASS family catalyze Na bile acid symport. These systems have been identified in intestinal liver and kidney tissues of animals. These symporters exhibit broad specificity tak…
c5164_g1_i1	2.45536	1.14391e-11	3.69576e-09	13.4817	8.8422	81.6337	37.0133	Q1EBV7	5e-73	Sodium/pyruvate cotransporter BASS2 chloroplastic	-	-	-	-	Predicted protein (Fragment)	4e-165	Phaeodactylum tricornutum (strain CCAP 1055/1)	-	bile acid:sodium symporter activity	membrane	COG0798 ACR3 Arsenite efflux pump ACR3 and related permeases Inorganic ion transport and metabolism .]---[COG0385 COG0385 Predicted Na -dependent transporter General function prediction only .]---[TIGR00841 bass bile acid transporter. The Bile Acid Na Symporter (BASS) Family (TC 2.A.28) Functionally characterized members of the BASS family catalyze Na bile acid symport. These systems have been id…
c871_g1_i2	2.62067	1.14518e-11	3.69576e-09	1.24938	1.21248	10.2433	4.33373	P43885	2e-36	D-3-phosphoglycerate dehydrogenase	Phosphoglycerate dehydrogenase.	Amino-acid biosynthesis	L-serine biosynthesis	L-serine from 3-phospho-D-glycerate: step 1/3	D-3-phosphoglycerate dehydrogenase	0	Thalassiosira pseudonana	-	amino acid binding]---[NAD binding]---[phosphoglycerate dehydrogenase activity	-	cd12174 PGDH_like_3 Putative D-3-Phosphoglycerate Dehydrogenases NAD-binding and catalytic domains. Phosphoglycerate dehydrogenases (PGDHs) catalyze the initial step in the biosynthesis of L-serine from D-3-phosphoglycerate. PGDHs come in 3 distinct structural forms with this first group being related to 2-hydroxy acid dehydrogenases sharing structural similarity to formate and glycerate dehydrog…
c15386_g1_i1	-3.09574	1.27306e-11	4.0462e-09	3.63191	4.05144	0.582489	0.224712	-	-	-	-	-	-	-	Uncharacterized protein	4e-26	Thalassiosira pseudonana	-	serine-type endopeptidase activity	-	-
c6375_g1_i1	2.41103	1.34592e-11	4.1911e-09	27.9221	15.496	145.58	76.9157	-	-	-	-	-	-	-	-	-	-	-	-	-	-
c481_g1_i2	-1.97299	1.3593e-11	4.1911e-09	19.0022	26.497	6.6489	4.23742	-	-	-	-	-	-	-	-	-	-	-	-	-	-
c3231_g1_i1	2.54216	1.37859e-11	4.1911e-09	9.50108	4.61332	51.8842	27.3827	-	-	-	-	-	-	-	NAD-Rossmann-fold domain-containing protein	5e-104	Haptophyceae sp. 1 EMB-2013	-	-	-	COG0673 MviM Predicted dehydrogenases and related proteins General function prediction only .]---[pfam01408 GFO_IDH_MocA Oxidoreductase family NAD-binding Rossmann fold. This family of enzymes utilize NADP or NAD. This family is called the GFO/IDH/MOCA family in swiss-prot.
c3455_g1_i1	-2.71812	1.54872e-11	4.58548e-09	6.47933	5.32306	0.795595	0.898847	-	-	-	-	-	-	-	-	-	-	-	-	-	-
c481_g1_i1	-1.98398	1.55203e-11	4.58548e-09	18.5663	25.6394	6.49262	4.01271	-	-	-	-	-	-	-	-	-	-	-	-	-	-
c8369_g1_i2	-2.2755	1.73909e-11	5.06678e-09	62.7304	123.761	16.608	18.619	-	-	-	-	-	-	-	Transporter	2e-76	Phaeodactylum tricornutum (strain CCAP 1055/1)	-	neurotransmitter:sodium symporter activity	integral to membrane	cd11554 SLC6sbd_u2 uncharacterized eukaryotic solute carrier 6 subfamily solute-binding domain. SLC6 proteins (also called the sodium- and chloride-dependent neurotransmitter transporter family or Na /Cl--dependent transporter family) include neurotransmitter transporters (NTTs) these are sodium- and chloride-dependent plasma membrane transporters for the monoamine neurotransmitters serotonin (5-…
c11488_g1_i1	3.45995	1.76507e-11	5.07204e-09	0.406774	0.384443	6.02379	2.40763	Q945F0	1e-14	Enhanced disease susceptibility 5	-	-	-	-	Predicted protein	4e-143	Phaeodactylum tricornutum (strain CCAP 1055/1)	-	-	-	cd12082 MATE_like Multidrug and toxic compound extrusion family and similar proteins. The integral membrane proteins from the MATE family are involved in exporting metabolites across the cell membrane and are responsible for multidrug resistance (MDR) in many bacteria and animals. MATE has also been identified as a large multigene family in plants where the proteins are linked to disease resistan…
c2067_g1_i1	2.95538	1.90824e-11	5.40935e-09	0.464885	0.532306	5.19978	2.21502	-	-	-	-	-	-	-	Uncharacterized protein (Fragment)	2e-75	Thalassiosira pseudonana	-	-	-	cd02199 YjgF_YER057c_UK114_like_1 This group of proteins belong to a large family of YjgF/YER057c/UK114-like proteins present in bacteria archaea and eukaryotes with no definitive function. The conserved domain is similar in structure to chorismate mutase but there is no sequence similarity and no functional connection. Members of this family have been implicated in isoleucine (Yeo7 Ibm1 aldR) an…
c7209_g1_i1	-2.52552	1.96598e-11	5.49872e-09	38.4111	25.1958	4.90143	5.36098	P17178	3e-25	Sterol 26-hydroxylase mitochondrial	Cholestanetriol 26-monooxygenase.	Hormone biosynthesis	cholecalciferol biosynthesis	-	Uncharacterized protein	7e-54	Emiliania huxleyi CCMP1516	-	heme binding]---[iron ion binding]---[monooxygenase activity]---[oxidoreductase activity, acting on paired donors, with incorporation or reduction of molecular oxygen	-	COG2124 CypX Cytochrome P450 Secondary metabolites biosynthesis transport and catabolism .]---[PLN00110 PLN00110 flavonoid 3' 5'-hydroxylase (F3'5'H) Provisional.]---[PTZ00404 PTZ00404 cytochrome P450 Provisional.]---[PLN02394 PLN02394 trans-cinnamate 4-monooxygenase.]---[PLN02302 PLN02302 ent-kaurenoic acid oxidase.]---[PLN00168 PLN00168 Cytochrome P450 Provisional.]---[PLN02936 PLN02936 epsilon…
c3524_g1_i1	-3.65278	2.19986e-11	6.0719e-09	3.05081	3.16427	0.170485	0.321017	-	-	-	-	-	-	-	-	-	-	-	-	-	-
c6250_g1_i1	2.15328	2.39846e-11	6.50169e-09	8.04831	7.06784	43.843	20.8982	O94489	2e-28	Elongation factor 3	-	Protein biosynthesis	polypeptide chain elongation	-	Uncharacterized protein	1e-153	Thalassiosira oceanica	-	iron-sulfur cluster binding	-	-
c5924_g1_i1	-1.87408	2.41756e-11	6.50169e-09	30.2756	36.1968	9.29141	7.6402	P09671	2e-82	Superoxide dismutase Mn mitochondrial	Superoxide dismutase.	-	-	-	Superoxide dismutase	4e-117	Thalassiosira pseudonana	-	metal ion binding]---[superoxide dismutase activity	-	COG0605 SodA Superoxide dismutase Inorganic ion transport and metabolism .]---[PLN02471 PLN02471 superoxide dismutase Mn .]---[PRK10925 PRK10925 superoxide dismutase Provisional.]---[pfam02777 Sod_Fe_C Iron/manganese superoxide dismutases C-terminal domain. superoxide dismutases (SODs) catalyse the conversion of superoxide radicals to hydrogen peroxide and molecular oxygen. Three evolutionarily d…
c6553_g1_i1	2.51867	2.5047e-11	6.65078e-09	4.59074	4.25845	34.1538	14.8631	-	-	-	-	-	-	-	Uncharacterized protein	7e-98	Thalassiosira pseudonana	-	-	-	-
c9583_g1_i3	-1.89678	2.95072e-11	7.66796e-09	38.0334	34.3633	9.76025	8.41064	-	-	-	-	-	-	-	-	-	-	-	-	-	-
c13017_g1_i1	4.6258	2.96088e-11	7.66796e-09	0.203387	0.177435	8.06961	1.41247	-	-	-	-	-	-	-	-	-	-	-	-	-	-
c11286_g1_i1	2.77837	3.24944e-11	8.24021e-09	0.639216	0.857605	5.88172	3.8201	-	-	-	-	-	-	-	Uncharacterized protein	5e-87	Thalassiosira oceanica	-	oxidoreductase activity	-	COG1453 COG1453 Predicted oxidoreductases of the aldo/keto reductase family General function prediction only .]---[cd06660 Aldo_ket_red Aldo-keto reductases (AKRs) are a superfamily of soluble NAD(P)(H) oxidoreductases whose chief purpose is to reduce aldehydes and ketones to primary and secondary alcohols. AKRs are present in all phyla and are of importance to both health and industrial applicat…
c19367_g1_i1	3.06183	3.26042e-11	8.24021e-09	0.784493	0.709742	6.69152	5.07207	-	-	-	-	-	-	-	-	-	-	-	-	-	-
c7575_g1_i1	-2.34015	3.67434e-11	9.1677e-09	26.789	60.121	9.91652	6.19563	-	-	-	-	-	-	-	-	-	-	-	-	-	-
c14210_g1_i1	-5.85212	3.7148e-11	9.1677e-09	1.83048	1.00547	0	0.0642034	-	-	-	-	-	-	-	-	-	-	-	-	-	-
c9141_g1_i1	-2.95176	3.7847e-11	9.22438e-09	82.5751	230.193	13.3688	22.6959	-	-	-	-	-	-	-	-	-	-	-	-	-	-
c9033_g1_i1	3.67134	3.84271e-11	9.22438e-09	1.01694	1.06461	19.2364	6.67715	-	-	-	-	-	-	-	Uncharacterized protein	3e-21	Thalassiosira oceanica	-	zinc ion binding	-	COG0790 COG0790 FOG TPR repeat SEL1 subfamily General function prediction only .]---[pfam01753 zf-MYND MYND finger.
c2206_g1_i1	2.21405	3.86969e-11	9.22438e-09	11.7964	10.1138	66.8726	31.2028	-	-	-	-	-	-	-	Predicted protein	6e-74	Thalassiosira pseudonana	-	-	-	-
c10448_g1_i3	-2.26825	4.40686e-11	1.03868e-08	22.1401	14.3131	4.07742	3.04966	-	-	-	-	-	-	-	-	-	-	-	-	-	-
c9527_g1_i2	-2.28011	4.65174e-11	1.08422e-08	77.4905	54.8571	10.3569	14.5742	-	-	-	-	-	-	-	-	-	-	-	-	-	-
c2227_g1_i1	2.25438	4.70642e-11	1.08491e-08	10.1984	9.78852	64.841	27.479	-	-	-	-	-	-	-	Uncharacterized protein	0	Thalassiosira pseudonana	-	-	-	-
c6433_g1_i1	-3.85179	4.78677e-11	1.09144e-08	2.90553	8.33947	0.340969	0.38522	-	-	-	-	-	-	-	-	-	-	-	-	-	-
c17200_g1_i1	2.02699	4.96896e-11	1.11205e-08	12.4066	13.6921	64.8126	36.5638	-	-	-	-	-	-	-	Predicted protein	7e-17	Phaeodactylum tricornutum (strain CCAP 1055/1)	-	-	-	-
c2396_g1_i2	3.20743	4.98321e-11	1.11205e-08	0.232442	0.295726	2.72775	1.894	-	-	-	-	-	-	-	-	-	-	-	-	-	-
c9117_g2_i1	3.03592	5.31881e-11	1.17295e-08	1.88859	1.15333	16.2245	7.86491	Q56EB3	2e-28	Na( )/H( ) antiporter NhaD	-	-	-	-	Uncharacterized protein	0	Thalassiosira oceanica	transmembrane transport	adenyl nucleotide binding	integral to membrane	cd04623 CBS_pair_10 The CBS domain named after human CBS is a small domain originally identified in cystathionine beta-synthase and is subsequently found in a wide range of different proteins. CBS domains usually occur in tandem repeats. They associate to form a so-called Bateman domain or a CBS pair based on crystallographic studies in bacteria. The CBS pair was used as a basis for this cd hiera…
c6249_g1_i1	-3.12032	5.36794e-11	1.17295e-08	3.86435	6.50597	0.511454	0.609932	-	-	-	-	-	-	-	Pc22g09370 protein	8e-09	Penicillium chrysogenum (strain ATCC 28089 / DSM 1075 / Wisconsin 54-1255)	-	-	-	-
c4485_g1_i1	3.16434	5.5558e-11	1.20148e-08	0.726382	0.532306	6.87621	3.91641	Q32NI8	1e-30	Elongation of very long chain fatty acids protein 5	Very-long-chain 3-oxoacyl-CoA synthase.	-	-	-	Elongation of fatty acids protein	2e-103	Thalassiosira pseudonana	fatty acid biosynthetic process	transferase activity	integral to membrane	pfam01151 ELO GNS1/SUR4 family. Members of this family are involved in long chain fatty acid elongation systems that produce the 26-carbon precursors for ceramide and sphingolipid synthesis. Predicted to be integral membrane proteins in eukaryotes they are probably located on the endoplasmic reticulum. Yeast ELO3 affects plasma membrane H -ATPase activity and may act on a glucose-signaling pathwa…
c4644_g1_i2	2.57756	5.62406e-11	1.20384e-08	1.59804	2.54324	15.8835	7.73651	-	-	-	-	-	-	-	Predicted protein	2e-12	Phaeodactylum tricornutum (strain CCAP 1055/1)	-	-	-	-
c18679_g1_i1	-2.34552	6.08035e-11	1.28836e-08	7.90304	9.84767	1.71905	1.54088	P47075	9e-61	Vacuolar transporter chaperone 4	-	-	-	-	Predicted protein	0	Phaeodactylum tricornutum (strain CCAP 1055/1)	-	-	-	COG5264 VTC1 Vacuolar transporter chaperone Posttranslational modification protein turnover chaperones .]---[pfam02656 DUF202 Domain of unknown function (DUF202). This family consists of hypothetical proteins some of which are putative membrane proteins. No functional information or experimental verification of function is known. This domain is around 100 amino acids long.]---[cd07751 PolyPPase_V…
c8423_g1_i1	2.32321	6.17357e-11	1.29503e-08	9.99502	11.7995	71.5609	33.3537	Q873E8	1e-141	Glutathione reductase	Glutathione-disulfide reductase.	-	-	-	Glutathione reductase	0	Phaeodactylum tricornutum (strain CCAP 1055/1)	cell redox homeostasis]---[glutathione metabolic process	flavin adenine dinucleotide binding]---[glutathione-disulfide reductase activity]---[NADP binding	-	PRK06116 PRK06116 glutathione reductase Validated.]---[TIGR01421 gluta_reduc_1 glutathione-disulfide reductase animal/bacterial. The tripeptide glutathione is an important reductant e.g. for maintaining the cellular thiol/disulfide status and for protecting against reactive oxygen species such as hydrogen peroxide. Glutathione-disulfide reductase regenerates reduced glutathione from oxidized glut…
c9033_g1_i2	3.63674	6.37747e-11	1.32456e-08	1.01694	1.09419	19.0375	6.61295	-	-	-	-	-	-	-	Uncharacterized protein	2e-21	Thalassiosira oceanica	-	zinc ion binding	-	pfam01753 zf-MYND MYND finger. ]---[COG0790 COG0790 FOG TPR repeat SEL1 subfamily General function prediction only .
c8085_g1_i1	2.50563	7.0823e-11	1.45316e-08	1.39465	1.09419	8.70892	4.78315	-	-	-	-	-	-	-	Uncharacterized protein	9e-34	Emiliania huxleyi CCMP1516	-	-	-	-
c10901_g1_i2	-2.00225	7.13521e-11	1.45316e-08	35.9123	24.5748	8.42478	5.84251	P42697	6e-14	Dynamin-related protein 1A	-	-	-	-	Uncharacterized protein (Fragment)	1e-14	Guillardia theta CCMP2712	-	GTP binding]---[GTPase activity	-	cd08771 DLP_1 Dynamin_like protein family includes dynamins and Mx proteins. The dynamin family of large mechanochemical GTPases includes the classical dynamins and dynamin-like proteins (DLPs) that are found throughout the Eukarya. These proteins catalyze membrane fission during clathrin-mediated endocytosis. Dynamin consists of five domains an N-terminal G domain that binds and hydrolyzes GTP a…
c15414_g1_i1	2.2443	8.20745e-11	1.64222e-08	2.67309	3.22341	15.5283	10.7862	-	-	-	-	-	-	-	Uncharacterized protein	2e-61	Thalassiosira pseudonana	-	-	-	-
c1905_g1_i1	-4.03514	8.22013e-11	1.64222e-08	7.78682	26.497	0.752974	1.15566	-	-	-	-	-	-	-	-	-	-	-	-	-	-
c13434_g1_i1	3.09694	8.70993e-11	1.72366e-08	0.377719	0.147863	2.72775	1.57298	-	-	-	-	-	-	-	Uncharacterized protein (Fragment)	1e-08	Thalassiosira oceanica	-	-	-	-
c7622_g1_i2	2.62115	9.07475e-11	1.77908e-08	13.0458	10.8531	104.322	39.1641	P26300	0	Enolase	Phosphopyruvate hydratase.	Carbohydrate degradation	glycolysis	pyruvate from D-glyceraldehyde 3-phosphate: step 4/5	Enolase	0	Thalassiosira pseudonana	glycolysis	magnesium ion binding]---[phosphopyruvate hydratase activity	phosphopyruvate hydratase complex	pfam03952 Enolase_N Enolase N-terminal domain. ]---[PRK08350 PRK08350 hypothetical protein Provisional.]---[PLN00191 PLN00191 enolase.]---[cd03313 enolase Enolase Enolases are homodimeric enzymes that catalyse the reversible dehydration of 2-phospho-D-glycerate to phosphoenolpyruvate as part of the glycolytic and gluconeogenesis pathways. The reaction is facilitated by the presence of metal ions.…
c12358_g1_i1	-4.71052	9.17814e-11	1.78268e-08	1.19127	3.0164	0.0994494	0.0321017	-	-	-	-	-	-	-	-	-	-	-	-	-	-
c9833_g2_i1	-2.01536	1.11302e-10	2.13027e-08	28.7357	53.3193	10.7405	8.18593	-	-	-	-	-	-	-	Predicted protein	2e-15	Phaeodactylum tricornutum (strain CCAP 1055/1)	-	-	-	PRK13386 fliH flagellar assembly protein H Provisional.
c263_g1_i1	6.44706	1.11708e-10	2.13027e-08	0.0290553	0.0295726	4.38998	1.12356	-	-	-	-	-	-	-	Uncharacterized protein	2e-18	Solanum tuberosum	-	-	-	-
c17476_g1_i1	3.31574	1.17866e-10	2.22745e-08	0.784493	0.207008	6.73414	2.88915	-	-	-	-	-	-	-	Harpin binding protein 1	2e-33	Nannochloropsis gaditana	-	structural molecule activity	chloroplast	pfam04755 PAP_fibrillin PAP_fibrillin. This family identifies a conserved region found in a number of plastid lipid-associated proteins (PAPs) and in a number of putative fibrillin proteins.
c3986_g1_i1	2.25033	1.26097e-10	2.36173e-08	5.17184	4.79076	30.9003	14.7026	P73960	1e-150	3-isopropylmalate dehydrogenase	3-isopropylmalate dehydrogenase.	Amino-acid biosynthesis	L-leucine biosynthesis	L-leucine from 3-methyl-2-oxobutanoate: step 3/4	3-isopropylmalate dehydrogenase	0	Phaeodactylum tricornutum (strain CCAP 1055/1)	leucine biosynthetic process	3-isopropylmalate dehydrogenase activity]---[magnesium ion binding]---[NAD binding	cytoplasm	PRK00772 PRK00772 3-isopropylmalate dehydrogenase Provisional.]---[pfam00180 Iso_dh Isocitrate/isopropylmalate dehydrogenase. ]---[TIGR00169 leuB 3-isopropylmalate dehydrogenase. Several NAD- or NADP-dependent dehydrogenases including 3-isopropylmalate dehydrogenase tartrate dehydrogenase and the dimeric forms of isocitrate dehydrogenase share a nucleotide binding domain unrelated to that of lact…
c3736_g1_i1	-2.63674	1.31646e-10	2.44383e-08	5.31712	6.47639	1.23601	0.513627	-	-	-	-	-	-	-	-	-	-	-	-	-	-
c1715_g1_i1	-2.76731	1.52081e-10	2.77624e-08	22.9246	63.0192	4.58888	6.80556	-	-	-	-	-	-	-	-	-	-	-	-	-	-
c6130_g1_i2	3.02864	1.52199e-10	2.77624e-08	0.668272	1.21248	10.6979	4.10902	-	-	-	-	-	-	-	Predicted protein	1e-110	Phaeodactylum tricornutum (strain CCAP 1055/1)	-	-	-	-
c2969_g1_i1	3.32935	1.59798e-10	2.88972e-08	0.755438	0.532306	9.22038	3.40278	-	-	-	-	-	-	-	Uncharacterized protein	2e-69	Thalassiosira pseudonana	-	-	-	COG2226 UbiE Methylase involved in ubiquinone/menaquinone biosynthesis Coenzyme metabolism .]---[pfam13649 Methyltransf_25 Methyltransferase domain. This family appears to be a methyltransferase domain.]---[COG4976 COG4976 Predicted methyltransferase (contains TPR repeat) General function prediction only .
c7751_g1_i1	-2.22073	2.03249e-10	3.64405e-08	26.7018	18.6011	3.87853	5.10417	-	-	-	-	-	-	-	-	-	-	-	-	-	-
c13477_g1_i1	-4.74833	2.08467e-10	3.70594e-08	0.929769	1.62649	0	0.128407	-	-	-	-	-	-	-	-	-	-	-	-	-	-
c4948_g1_i1	2.89575	2.10938e-10	3.71835e-08	0.784493	1.30119	10.6837	4.26953	-	-	-	-	-	-	-	Predicted protein (Fragment)	4e-43	Phaeodactylum tricornutum (strain CCAP 1055/1)	regulation of transcription, DNA-dependent	histone acetyltransferase activity]---[transcription cofactor activity]---[zinc ion binding	nucleus	-
c15332_g1_i1	-3.18524	2.24713e-10	3.92818e-08	3.45758	4.16973	0.298348	0.513627	-	-	-	-	-	-	-	-	-	-	-	-	-	-
c10883_g1_i1	2.53716	2.43852e-10	4.22751e-08	9.23958	9.07878	72.6691	30.3682	-	-	-	-	-	-	-	Uncharacterized protein	6e-96	Thalassiosira oceanica	-	-	-	pfam02431 Chalcone Chalcone-flavanone isomerase. Chalcone-flavanone isomerase is a plant enzyme responsible for the isomerization of chalcone to naringenin a key step in the biosynthesis of flavonoids.
c8740_g1_i1	2.45325	2.53537e-10	4.35939e-08	2.15009	2.04051	13.8661	7.99332	O19072	3e-110	Ornithine carbamoyltransferase mitochondrial (Fragment)	Ornithine carbamoyltransferase.	Nitrogen metabolism	urea cycle	L-citrulline from L-ornithine and carbamoyl phosphate: step 1/1	Uncharacterized protein	0	Thalassiosira pseudonana	cellular amino acid metabolic process	amino acid binding]---[carboxyl- or carbamoyltransferase activity	-	pfam02729 OTCace_N Aspartate/ornithine carbamoyltransferase carbamoyl-P binding domain. ]---[PLN02342 PLN02342 ornithine carbamoyltransferase.]---[PRK00779 PRK00779 ornithine carbamoyltransferase Provisional.]---[COG0078 ArgF Ornithine carbamoyltransferase Amino acid transport and metabolism .]---[TIGR00658 orni_carb_tr ornithine carbamoyltransferase. This family of ornithine carbamoyltransferase…
c1086_g1_i2	-2.35113	2.58287e-10	4.40495e-08	9.06525	17.3887	2.59989	2.21502	Q9SLD2	5e-76	Diacylglycerol O-acyltransferase 1	Diacylglycerol O-acyltransferase.	Glycerolipid metabolism	triacylglycerol biosynthesis	-	Diacylglycerol acyltransferase	0	Thalassiosira pseudonana	-	O-acyltransferase activity	integral to membrane	pfam13813 MBOAT_2 Membrane bound O-acyl transferase family. ]---[PLN03242 PLN03242 diacylglycerol o-acyltransferase Provisional.]---[PLN02401 PLN02401 diacylglycerol o-acyltransferase.]---[COG5056 ARE1 Acyl-CoA cholesterol acyltransferase Lipid metabolism .]---[pfam03062 MBOAT MBOAT membrane-bound O-acyltransferase family. The MBOAT (membrane bound O-acyl transferase) family of membrane proteins …
c9309_g1_i1	-1.99122	2.64663e-10	4.47729e-08	9.79163	12.5388	3.16817	2.08661	-	-	-	-	-	-	-	-	-	-	-	-	-	-
c2112_g1_i1	1.99508	2.77313e-10	4.65375e-08	3.51569	4.79076	20.0746	11.364	-	-	-	-	-	-	-	-	-	-	-	-	-	-
c12733_g1_i1	3.0602	2.88623e-10	4.80511e-08	0.290553	0.236581	2.30154	1.8619	P49493	9e-71	30S ribosomal protein S5 chloroplastic	-	-	-	-	30S ribosomal protein S5 chloroplastic	2e-69	Coscinodiscus radiatus	-	-	-	CHL00138 rps5 ribosomal protein S5 Validated.]---[CHL00139 rpl18 ribosomal protein L18 Validated.]---[PRK00550 rpsE 30S ribosomal protein S5 Validated.]---[TIGR01021 rpsE_bact ribosomal protein S5 bacterial/organelle type. This model finds chloroplast ribosomal protein S5 as well as bacterial ribosomal protein S5. A candidate mitochondrial form (Saccharomyces cerevisiae YBR251W and its homolog) d…
c5517_g1_i2	-2.1655	3.04749e-10	5.03364e-08	7.03138	8.33947	1.8185	1.38037	-	-	-	-	-	-	-	-	-	-	-	-	-	-
c4696_g1_i1	2.83251	3.15765e-10	5.17485e-08	1.80143	1.44906	15.784	6.64505	-	-	-	-	-	-	-	Uncharacterized protein	9e-148	Thalassiosira pseudonana	-	ATP binding	-	COG0642 BaeS Signal transduction histidine kinase Signal transduction mechanisms .]---[PRK09959 PRK09959 hybrid sensory histidine kinase in two-component regulatory system with EvgA Provisional.
c9255_g1_i1	-2.38171	3.54597e-10	5.76618e-08	13.162	25.462	3.48073	3.37068	-	-	-	-	-	-	-	-	-	-	-	-	-	-
c9527_g1_i1	-2.16459	3.6532e-10	5.89487e-08	67.3792	48.4694	9.68921	13.9321	-	-	-	-	-	-	-	-	-	-	-	-	-	-
c5496_g1_i1	2.11284	3.69792e-10	5.92146e-08	2.32442	2.54324	12.488	7.47969	Q3EDJ0	2e-52	ABC transporter I family member 19	-	-	-	-	Uncharacterized protein	4e-122	Thalassiosira pseudonana	-	ATP binding]---[ATPase activity	-	COG4586 COG4586 ABC-type uncharacterized transport system ATPase component General function prediction only .]---[COG1131 CcmA ABC-type multidrug transport system ATPase component Defense mechanisms .]---[cd03230 ABC_DR_subfamily_A ATP-binding cassette domain of the drug resistance transporter and related proteins subfamily A. This family of ATP-binding proteins belongs to a multi-subunit transpo…
c6844_g2_i1	1.99802	3.79457e-10	6.03021e-08	4.96845	3.90358	20.3161	13.2901	-	-	-	-	-	-	-	Predicted protein	3e-20	Thalassiosira pseudonana	-	-	-	-
c14113_g1_i1	2.24369	3.8407e-10	6.05763e-08	6.27594	4.49503	32.8041	16.3077	-	-	-	-	-	-	-	Predicted protein	2e-36	Phaeodactylum tricornutum (strain CCAP 1055/1)	-	-	-	cd02980 TRX_Fd_family Thioredoxin (TRX)-like 2Fe-2S Ferredoxin (Fd) family composed of 2Fe-2S Fds with a TRX fold (TRX-like Fds) and proteins containing domains similar to TRX-like Fd including formate dehydrogenases NAD-reducing hydrogenases and the subunit E of NADH ubiquinone oxidoreductase (NuoE). TRX-like Fds are soluble low-potential electron carriers containing a single 2Fe-2S cluster. The…
c461_g1_i1	1.89535	3.92623e-10	6.1463e-08	4.30018	3.87401	18.8528	10.1762	-	-	-	-	-	-	-	-	-	-	-	-	-	-
c6446_g1_i1	2.12312	4.54483e-10	7.06199e-08	9.09431	11.1489	61.2182	24.2047	P53607	1e-172	L-threonine dehydratase biosynthetic IlvA	Threonine ammonia-lyase.	Amino-acid biosynthesis	L-isoleucine biosynthesis	2-oxobutanoate from L-threonine: step 1/1	L-threonine ammonia-lyase	0	Phaeodactylum tricornutum (strain CCAP 1055/1)	isoleucine biosynthetic process	L-threonine ammonia-lyase activity]---[pyridoxal phosphate binding	-	PRK09224 PRK09224 threonine dehydratase Reviewed.]---[TIGR01124 ilvA_2Cterm threonine ammonia-lyase biosynthetic long form. This model describes a form of threonine ammonia-lyase a pyridoxal-phosphate dependent enzyme with two copies of the threonine dehydratase C-terminal domain (pfam00585). Members with known function participate in isoleucine biosynthesis and are inhibited by isoleucine. Alter…
c5924_g1_i2	-1.79465	4.5976e-10	7.09146e-08	25.9173	30.9033	8.35375	6.93397	P09671	1e-71	Superoxide dismutase Mn mitochondrial	Superoxide dismutase.	-	-	-	Superoxide dismutase	9e-94	Thalassiosira pseudonana	-	metal ion binding]---[superoxide dismutase activity	-	COG0605 SodA Superoxide dismutase Inorganic ion transport and metabolism .]---[PLN02471 PLN02471 superoxide dismutase Mn .]---[pfam02777 Sod_Fe_C Iron/manganese superoxide dismutases C-terminal domain. superoxide dismutases (SODs) catalyse the conversion of superoxide radicals to hydrogen peroxide and molecular oxygen. Three evolutionarily distinct families of SODs are known of which the Mn/Fe-bi…
c10300_g1_i1	2.4453	4.73626e-10	7.252e-08	4.0968	5.29349	31.426	17.3028	P16120	1e-134	Threonine synthase	Threonine synthase.	Amino-acid biosynthesis	L-threonine biosynthesis	L-threonine from L-aspartate: step 5/5	Threonine synthase	0	Thalassiosira pseudonana	-	threonine synthase activity	-	cd00640 Trp-synth-beta_II Tryptophan synthase beta superfamily (fold type II) this family of pyridoxal phosphate (PLP)-dependent enzymes catalyzes beta-replacement and beta-elimination reactions. This CD corresponds to aminocyclopropane-1-carboxylate deaminase (ACCD) tryptophan synthase beta chain (Trp-synth_B) cystathionine beta-synthase (CBS) O-acetylserine sulfhydrylase (CS) serine dehydratase…
c10580_g2_i1	2.32673	5.19166e-10	7.8917e-08	85.0158	60.7125	508.357	204.263	Q23716	0	Elongation factor 2	-	-	-	-	Translation factor tu domain 2	0	Thalassiosira pseudonana	-	GTP binding]---[GTPase activity	-	cd01885 EF2 Elongation Factor 2 (EF2) in archaea and eukarya. Translocation requires hydrolysis of a molecule of GTP and is mediated by EF-G in bacteria and by eEF2 in eukaryotes. The eukaryotic elongation factor eEF2 is a GTPase involved in the translocation of the peptidyl-tRNA from the A site to the P site on the ribosome. The 95-kDa protein is highly conserved with 60 amino acid sequence iden…
c16797_g1_i1	-1.65347	5.58645e-10	8.43072e-08	36.8712	44.0927	14.1644	10.0157	Q72VI8	0	Glycine dehydrogenase (decarboxylating)	Glycine dehydrogenase (aminomethyl-transferring).	-	-	-	Uncharacterized protein	0	Thalassiosira oceanica	glycine catabolic process	glycine dehydrogenase (decarboxylating) activity]---[pyridoxal phosphate binding	-	PRK05367 PRK05367 glycine dehydrogenase Provisional.]---[PLN02414 PLN02414 glycine dehydrogenase (decarboxylating).]---[TIGR00461 gcvP glycine dehydrogenase (decarboxylating). This apparently ubiquitous enzyme is found in bacterial mammalian and plant sources. The enzyme catalyzes the reaction GLYCINE LIPOYLPROTEIN S-AMINOMETHYL-DIHYDROLIPOYLPROTEIN CO2. It is part of the glycine decarboxylase mu…
c10564_g1_i1	2.41275	5.63571e-10	8.44431e-08	4.61979	3.78529	29.8632	13.3864	P38758	2e-13	Putative oxidoreductase TDA3	-	-	-	-	Predicted protein	6e-155	Phaeodactylum tricornutum (strain CCAP 1055/1)	-	oxidoreductase activity	-	COG0665 DadA Glycine/D-amino acid oxidases (deaminating) Amino acid transport and metabolism .]---[pfam01266 DAO FAD dependent oxidoreductase. This family includes various FAD dependent oxidoreductases Glycerol-3-phosphate dehydrogenase EC 1.1.99.5 Sarcosine oxidase beta subunit EC 1.5.3.1 D-alanine oxidase EC 1.4.99.1 D-aspartate oxidase EC 1.4.3.1.
c7667_g1_i1	-1.85839	5.81463e-10	8.64823e-08	19.0022	14.1061	5.21399	3.40278	Q8MTI2	6e-12	Putative surface protein bspA-like	-	-	-	-	Bacterial group 2 Ig-like protein (Fragment)	2e-15	Capnocytophaga sp. oral taxon 863 str. F0517	-	-	-	pfam13306 LRR_5 Leucine rich repeats (6 copies). This family includes a number of leucine rich repeats. This family contains a large number of BSPA-like surface antigens from Trichomonas vaginalis.
c5103_g1_i1	-2.88265	5.85426e-10	8.64823e-08	29.3458	72.8964	4.13425	8.21803	-	-	-	-	-	-	-	Marine sediment metagenome DNA contig S01H1_S23551 (Fragment)	8e-08	marine sediment metagenome	-	-	-	-
c4567_g1_i1	-1.96887	5.93859e-10	8.6927e-08	27.5444	48.6173	8.72313	9.18108	O70496	5e-109	H( )/Cl(-) exchange transporter 7	-	-	-	-	Voltage activated chloride channel CLC7 type	0	Phaeodactylum tricornutum (strain CCAP 1055/1)	-	adenyl nucleotide binding]---[voltage-gated chloride channel activity	integral to membrane	cd04591 CBS_pair_EriC_assoc_euk_bac This cd contains two tandem repeats of the cystathionine beta-synthase (CBS pair) domains in the EriC CIC-type chloride channels in eukaryotes and bacteria. These ion channels are proteins with a seemingly simple task of allowing the passive flow of chloride ions across biological membranes. CIC-type chloride channels come from all kingdoms of life have several…
c9255_g1_i2	-2.14449	5.96724e-10	8.6927e-08	16.4453	30.1049	5.17137	4.59054	-	-	-	-	-	-	-	-	-	-	-	-	-	-
c1079_g1_i2	-2.39233	6.32408e-10	9.14898e-08	8.19359	11.1784	1.63381	1.79769	-	-	-	-	-	-	-	Uncharacterized protein	2e-109	Thalassiosira oceanica	-	-	-	pfam13460 NAD_binding_10 NADH(P)-binding. ]---[cd05259 PCBER_SDR_a phenylcoumaran benzylic ether reductase (PCBER) like atypical (a) SDRs. PCBER and pinoresinol-lariciresinol reductases are NADPH-dependent aromatic alcohol reductases and are atypical members of the SDR family. Other proteins in this subgroup are identified as eugenol synthase. These proteins contain an N-terminus characteristic o…
c7622_g1_i1	2.53418	6.3799e-10	9.16651e-08	6.15972	3.667	39.5666	15.9224	P42895	4e-63	Enolase 2	Phosphopyruvate hydratase.	Carbohydrate degradation	glycolysis	pyruvate from D-glyceraldehyde 3-phosphate: step 4/5	Enolase	6e-75	Thalassiosira pseudonana	glycolysis	magnesium ion binding]---[phosphopyruvate hydratase activity	phosphopyruvate hydratase complex	PLN00191 PLN00191 enolase.]---[pfam00113 Enolase_C Enolase C-terminal TIM barrel domain. ]---[PTZ00081 PTZ00081 enolase Provisional.]---[cd03313 enolase Enolase Enolases are homodimeric enzymes that catalyse the reversible dehydration of 2-phospho-D-glycerate to phosphoenolpyruvate as part of the glycolytic and gluconeogenesis pathways. The reaction is facilitated by the presence of metal ions.]-…
c20818_g1_i1	-2.58294	6.80459e-10	9.7102e-08	9.84974	7.24528	1.6196	1.05936	Q9GTN7	5e-06	Serine protease/ABC transporter B family protein tagA	-	-	-	-	Uncharacterized protein (Fragment)	2e-23	Thalassiosira oceanica	-	serine-type endopeptidase activity	-	-
c8597_g1_i2	2.0993	7.07125e-10	1.00225e-07	5.75295	5.47093	31.085	15.1199	P54774	0	Cell division cycle protein 48 homolog	-	-	-	-	Uncharacterized protein	0	Thalassiosira oceanica	-	ATP binding]---[nucleoside-triphosphatase activity	-	PRK13342 PRK13342 recombination factor protein RarA Reviewed.]---[pfam00004 AAA ATPase family associated with various cellular activities (AAA). AAA family proteins often perform chaperone-like functions that assist in the assembly operation or disassembly of protein complexes.]---[cd00009 AAA The AAA (ATPases Associated with a wide variety of cellular Activities) superfamily represents an ancien…
c11728_g1_i1	2.85618	7.29969e-10	1.02769e-07	1.48182	1.24205	13.9939	5.20047	Q9MB35	2e-40	Peroxiredoxin Q chloroplastic (Fragment)	Peroxiredoxin.	-	-	-	Predicted protein	3e-74	Phaeodactylum tricornutum (strain CCAP 1055/1)	-	antioxidant activity]---[oxidoreductase activity	-	cd03017 PRX_BCP Peroxiredoxin (PRX) family Bacterioferritin comigratory protein (BCP) subfamily composed of thioredoxin-dependent thiol peroxidases widely expressed in pathogenic bacteria that protect cells against toxicity from reactive oxygen species by reducing and detoxifying hydroperoxides. The protein was named BCP based on its electrophoretic mobility before its function was known. BCP sho…
c11105_g1_i1	2.84092	7.64964e-10	1.06978e-07	1.9467	1.24205	15.2868	6.83766	-	-	-	-	-	-	-	Uncharacterized protein	2e-41	Thalassiosira pseudonana	-	2 iron, 2 sulfur cluster binding]---[oxidoreductase activity	-	-
c8597_g1_i1	2.08835	7.87894e-10	1.09425e-07	5.89822	5.85537	32.3068	15.6977	P54774	0	Cell division cycle protein 48 homolog	-	-	-	-	Uncharacterized protein	0	Thalassiosira oceanica	-	ATP binding]---[nucleoside-triphosphatase activity	-	COG1223 COG1223 Predicted ATPase (AAA superfamily) General function prediction only .]---[pfam00004 AAA ATPase family associated with various cellular activities (AAA). AAA family proteins often perform chaperone-like functions that assist in the assembly operation or disassembly of protein complexes.]---[cd00009 AAA The AAA (ATPases Associated with a wide variety of cellular Activities) superfam…
c6433_g1_i2	-3.65773	7.92894e-10	1.09425e-07	3.45758	10.4095	0.412005	0.609932	-	-	-	-	-	-	-	-	-	-	-	-	-	-
c5911_g1_i1	2.39533	9.02482e-10	1.23734e-07	6.91516	9.04921	59.6838	21.9255	Q54NE6	9e-112	Probable phosphoglycerate mutase	Bisphosphoglycerate phosphatase.]---[Bisphosphoglycerate mutase.]---[Phosphoglycerate mutase (2 3-diphosphoglycerate-dependent).	-	-	-	Phosphoglycerate mutase	1e-151	Phaeodactylum tricornutum (strain CCAP 1055/1)	glycolysis	phosphoglycerate mutase activity	-	cd07067 HP_PGM_like Histidine phosphatase domain found in phosphoglycerate mutases and related proteins mostly phosphatases contains a His residue which is phosphorylated during the reaction. Subgroup of the catalytic domain of a functionally diverse set of proteins most of which are phosphatases. The conserved catalytic core of this domain contains a His residue which is phosphorylated in the re…
c4897_g1_i2	-1.80038	9.19928e-10	1.25307e-07	138.826	166.346	37.9186	42.5347	-	-	-	-	-	-	-	Uncharacterized protein	7e-13	Thalassiosira oceanica	-	-	-	-
c4762_g1_i1	-2.50809	9.4508e-10	1.27903e-07	18.7988	20.4051	4.94406	1.66929	Q8H124	2e-08	Uncharacterized protein At2g34460 chloroplastic	-	-	-	-	Predicted protein	4e-124	Phaeodactylum tricornutum (strain CCAP 1055/1)	-	-	-	cd05244 BVR-B_like_SDR_a biliverdin IX beta reductase (BVR-B aka flavin reductase)-like proteins atypical (a) SDRs. Human BVR-B catalyzes pyridine nucleotide-dependent production of bilirubin-IX beta during fetal development in the adult BVR-B has flavin and ferric reductase activities. Human BVR-B catalyzes the reduction of FMN FAD and riboflavin. Recognition of flavin occurs mostly by hydrophob…
c7288_g1_i3	-2.94303	9.66056e-10	1.29904e-07	9.47202	28.3305	1.87533	2.60024	-	-	-	-	-	-	-	Uncharacterized protein	4e-15	Thalassiosira pseudonana	-	-	-	-
c3744_g1_i1	1.80817	9.77971e-10	1.30668e-07	4.76507	6.56511	20.515	16.5324	-	-	-	-	-	-	-	Uncharacterized protein	3e-07	Thalassiosira oceanica	-	-	-	-
c18205_g1_i1	4.15512	1.05165e-09	1.39623e-07	0.0871659	0.0887177	2.24471	0.834644	-	-	-	-	-	-	-	Uncharacterized protein	6e-35	Thalassiosira oceanica	-	-	-	-
c2033_g1_i1	-4.19679	1.08477e-09	1.42015e-07	1.68521	5.76665	0.184692	0.19261	-	-	-	-	-	-	-	-	-	-	-	-	-	-
c16128_g1_i1	-2.25745	1.08752e-09	1.42015e-07	35.7089	79.4911	9.16355	12.6481	-	-	-	-	-	-	-	-	-	-	-	-	-	-
c5496_g1_i2	2.07491	1.08997e-09	1.42015e-07	2.44064	2.51367	12.4312	7.38339	Q3EDJ0	1e-68	ABC transporter I family member 19	-	-	-	-	Uncharacterized protein	1e-160	Thalassiosira pseudonana	-	ATP binding]---[ATPase activity	-	COG4586 COG4586 ABC-type uncharacterized transport system ATPase component General function prediction only .]---[cd03225 ABC_cobalt_CbiO_domain1 First domain of the ATP-binding cassette component of cobalt transport system. Domain I of the ABC component of a cobalt transport family found in bacteria archaea and eukaryota. The transition metal cobalt is an essential component of many enzymes and …
c2199_g1_i2	-2.78431	1.15193e-09	1.4916e-07	21.2975	23.9538	2.67093	3.37068	-	-	-	-	-	-	-	Predicted protein	1e-23	Phaeodactylum tricornutum (strain CCAP 1055/1)	-	-	-	-
c19286_g1_i1	2.52934	1.1732e-09	1.50983e-07	1.39465	2.01093	13.5251	5.42519	-	-	-	-	-	-	-	Predicted protein	1e-46	Phaeodactylum tricornutum (strain CCAP 1055/1)	-	electron carrier activity]---[iron-sulfur cluster binding	-	-
c4432_g1_i1	-1.74238	1.28318e-09	1.6413e-07	33.2393	50.6578	13.8945	9.63051	Q42684	5e-54	Superoxide dismutase Mn mitochondrial	Superoxide dismutase.	-	-	-	Superoxide dismutase	5e-117	Thalassiosira oceanica	-	metal ion binding]---[superoxide dismutase activity	-	COG0605 SodA Superoxide dismutase Inorganic ion transport and metabolism .]---[PRK10925 PRK10925 superoxide dismutase Provisional.]---[PLN02471 PLN02471 superoxide dismutase Mn .]---[pfam02777 Sod_Fe_C Iron/manganese superoxide dismutases C-terminal domain. superoxide dismutases (SODs) catalyse the conversion of superoxide radicals to hydrogen peroxide and molecular oxygen. Three evolutionarily d…
c8168_g1_i1	1.7468	1.29274e-09	1.6435e-07	8.86186	10.0251	39.2541	21.2192	-	-	-	-	-	-	-	Predicted protein	1e-33	Phaeodactylum tricornutum (strain CCAP 1055/1)	-	-	-	-
c12823_g1_i1	-3.97222	1.34461e-09	1.69914e-07	1.48182	2.04051	0.0710353	0.160508	-	-	-	-	-	-	-	Putative uncharacterized protein	9e-07	Aureococcus anophagefferens	-	-	-	-
c10500_g1_i1	-2.00979	1.37567e-09	1.72288e-07	37.1327	78.3082	13.1273	13.2259	-	-	-	-	-	-	-	Uncharacterized protein (Fragment)	1e-46	Thalassiosira oceanica	-	-	-	cd11669 TTHB210-like Hypothetical protein TTHB210 a sigma(E)-regulated gene product found in Thermus thermophilus and similar proteins. TTHB210 is an uncharacterized protein found in Thermus thermophilus and is controlled by the sigma(E) /anti-sigma(E) regulatory system. It is one of the five proteins of the extracytoplasmic function (ECF) sigma factor sigma(E)-regulated gene products whose physi…
c9141_g1_i2	-3.08092	1.37981e-09	1.72288e-07	202.341	535.175	22.163	54.1877	-	-	-	-	-	-	-	-	-	-	-	-	-	-
c2467_g1_i1	2.57424	1.39196e-09	1.72776e-07	0.435829	0.561879	3.11135	2.47183	P49569	9e-121	50S ribosomal protein L3 chloroplastic	-	-	-	-	50S ribosomal protein L3 chloroplastic	2e-126	Lithodesmium undulatum	-	-	-	CHL00147 rpl4 ribosomal protein L4 Validated.]---[PRK05319 rplD 50S ribosomal protein L4 Provisional.]---[TIGR03953 rplD_bact 50S ribosomal protein L4 bacterial/organelle. Members of this protein family are ribosomal protein L4. This model recognizes bacterial and most organellar forms but excludes homologs from the eukaryotic cytoplasm and from archaea Protein synthesis Ribosomal proteins synthe…
c1479_g1_i1	-2.48349	1.41437e-09	1.74525e-07	5.02656	8.72391	1.0087	1.28407	A1SRH8	2e-119	Phosphoenolpyruvate carboxylase	Phosphoenolpyruvate carboxylase.	-	-	-	Phosphoenolpyruvate carboxylase 1	0	Thalassiosira pseudonana	carbon fixation]---[tricarboxylic acid cycle	phosphoenolpyruvate carboxylase activity	-	pfam00311 PEPcase Phosphoenolpyruvate carboxylase. ]---[PRK00009 PRK00009 phosphoenolpyruvate carboxylase Reviewed.]---[COG2352 Ppc Phosphoenolpyruvate carboxylase Energy production and conversion .]---[PTZ00398 PTZ00398 phosphoenolpyruvate carboxylase Provisional.
c12334_g1_i2	-3.41179	1.42676e-09	1.75024e-07	3.45758	11.2672	0.667732	0.609932	-	-	-	-	-	-	-	-	-	-	-	-	-	-
c3689_g1_i3	2.50004	1.59337e-09	1.94326e-07	1.56899	1.15333	9.76025	5.00786	-	-	-	-	-	-	-	Uncharacterized protein	3e-12	Thalassiosira pseudonana	-	-	-	pfam00134 Cyclin_N Cyclin N-terminal domain. Cyclins regulate cyclin dependent kinases (CDKs). Human cyclin-O is a Uracil-DNA glycosylase that is related to other cyclins. Cyclins contain two domains of similar all-alpha fold of which this family corresponds with the N-terminal domain.]---[cd00043 CYCLIN Cyclin box fold. Protein binding domain functioning in cell-cycle and transcription control. …
c5293_g1_i2	2.77818	1.65371e-09	2.0052e-07	0.784493	0.946322	7.75705	3.62749	P0A962	2e-79	L-asparaginase 1	Asparaginase.	-	-	-	Predicted protein (Fragment)	4e-177	Phaeodactylum tricornutum (strain CCAP 1055/1)	cellular amino acid metabolic process	-	-	PRK09461 ansA cytoplasmic asparaginase I Provisional.]---[cd08963 L-asparaginase_I Type I (cytosolic) bacterial L-asparaginase. Asparaginases (amidohydrolases E.C. 3.5.1.1) are enzymes that catalyze the hydrolysis of asparagine to aspartic acid and ammonia. In bacteria there are two classes of amidohydrolases. This model represents type I L-asparaginases which are highly specific for asparagine a…
c4344_g1_i1	2.05512	1.80155e-09	2.17191e-07	31.4959	21.4993	132.523	78.0392	Q0WQF7	7e-30	Dihydrolipoyllysine-residue acetyltransferase component 1 of pyruvate dehydrogenase complex mitochondrial	Dihydrolipoyllysine-residue acetyltransferase.	-	-	-	Uncharacterized protein	0	Thalassiosira oceanica	-	transferase activity, transferring acyl groups	-	PRK11856 PRK11856 branched-chain alpha-keto acid dehydrogenase subunit E2 Reviewed.]---[COG0508 AceF Pyruvate/2-oxoglutarate dehydrogenase complex dihydrolipoamide acyltransferase (E2) component and related enzymes Energy production and conversion .]---[PRK11855 PRK11855 dihydrolipoamide acetyltransferase Reviewed.]---[TIGR01349 PDHac_trf_mito pyruvate dehydrogenase complex dihydrolipoamide acety…
c8422_g1_i1	1.69148	1.8742e-09	2.24657e-07	12.1161	11.415	43.2605	28.6668	-	-	-	-	-	-	-	Uncharacterized protein (Fragment)	4e-71	Thalassiosira oceanica	-	-	-	pfam11891 DUF3411 Domain of unknown function (DUF3411). This presumed domain is functionally uncharacterized. This domain is found in eukaryotes. This domain is typically between 168 to 186 amino acids in length. This domain has a conserved RYQ sequence motif.
c7458_g1_i1	2.80781	1.90352e-09	2.26876e-07	0.726382	1.1829	8.68051	4.10902	Q9LV93	1e-87	ABC transporter F family member 5	-	-	-	-	Uncharacterized protein	0	Thalassiosira pseudonana	-	ATP binding]---[ATPase activity	-	COG0488 Uup ATPase components of ABC transporters with duplicated ATPase domains General function prediction only .]---[cd03221 ABCF_EF-3 ATP-binding cassette domain of elongation factor 3 subfamily F. Elongation factor 3 (EF-3) is a cytosolic protein required by fungal ribosomes for in vitro protein synthesis and for in vivo growth. EF-3 stimulates the binding of the EF-1 GTP aa-tRNA ternary com…
c7193_g1_i1	1.85482	1.91642e-09	2.27123e-07	17.7818	16.0283	77.6842	39.7098	Q86A67	2e-43	Fructose-bisphosphate aldolase	Fructose-bisphosphate aldolase.	Carbohydrate degradation	glycolysis	D-glyceraldehyde 3-phosphate and glycerone phosphate from D-glucose: step 4/4	Predicted protein	2e-83	Micromonas pusilla (strain CCMP1545)	glycolysis	fructose-bisphosphate aldolase activity	-	pfam00274 Glycolytic Fructose-bisphosphate aldolase class-I. ]---[cd00948 FBP_aldolase_I_a Fructose-1 6-bisphosphate aldolase. Fructose-1 6-bisphosphate aldolase. The enzyme catalyzes the cleavage of fructose 1 6-bisphosphate to glyceraldehyde 3-phosphate and dihydroxyacetone phosphate (DHAP). This family includes proteins found in vertebrates plants and bacterial plant pathogens. Mutations in th…
c9808_g2_i2	-1.86285	2.06251e-09	2.43063e-07	26.7309	40.1004	8.58106	8.41064	-	-	-	-	-	-	-	-	-	-	-	-	-	-
c13365_g1_i1	-2.95701	2.09151e-09	2.44763e-07	3.39947	3.48956	0.497247	0.321017	-	-	-	-	-	-	-	Uncharacterized protein	2e-15	Thalassiosira oceanica	-	serine-type endopeptidase activity	-	cd04842 Peptidases_S8_Kp43_protease Peptidase S8 family domain in Kp43 proteases. Kp43 proteases are members of the peptidase S8 or Subtilase clan of proteases. They have an Asp/His/Ser catalytic triad similar to that found in trypsin-like proteases but do not share their three-dimensional structure (an example of convergent evolution). Kp43 is topologically similar to kexin and furin both of whi…
c5926_g1_i1	-2.36724	2.10075e-09	2.44763e-07	11.041	17.7731	2.14527	2.98546	-	-	-	-	-	-	-	-	-	-	-	-	-	-
c138_g1_i1	2.1625	2.11194e-09	2.44763e-07	7.32193	8.63519	46.5423	22.086	O48921	4e-169	Cytochrome P450 97B2 chloroplastic	-	-	-	-	Lutein deficient 1-like protein	0	Phaeodactylum tricornutum (strain CCAP 1055/1)	-	heme binding]---[iron ion binding]---[monooxygenase activity]---[oxidoreductase activity, acting on paired donors, with incorporation or reduction of molecular oxygen	-	PLN02302 PLN02302 ent-kaurenoic acid oxidase.]---[PLN02687 PLN02687 flavonoid 3'-monooxygenase.]---[PLN02183 PLN02183 ferulate 5-hydroxylase.]---[PLN03112 PLN03112 cytochrome P450 family protein Provisional.]---[PLN00110 PLN00110 flavonoid 3' 5'-hydroxylase (F3'5'H) Provisional.]---[PLN02426 PLN02426 cytochrome P450 family 94 subfamily C protein.]---[PLN02655 PLN02655 ent-kaurene oxidase.]---[PTZ…
c17627_g1_i1	-3.07729	2.13643e-09	2.46241e-07	2.87647	1.36034	0.340969	0.0963051	-	-	-	-	-	-	-	-	-	-	-	-	-	-
c5193_g1_i1	2.2426	2.17422e-09	2.47882e-07	2.26631	2.24752	14.4628	6.13142	-	-	-	-	-	-	-	Predicted protein	5e-51	Phaeodactylum tricornutum (strain CCAP 1055/1)	-	calcium ion binding	-	-
c5055_g1_i1	1.68292	2.1743e-09	2.47882e-07	9.55919	9.72938	35.0204	23.4984	-	-	-	-	-	-	-	-	-	-	-	-	-	-
c9660_g1_i1	2.58984	2.26158e-09	2.56439e-07	4.27113	6.21024	47.0111	14.6705	Q3AF87	0	Valine--tRNA ligase	Valine--tRNA ligase.	-	-	-	Predicted protein	0	Phaeodactylum tricornutum (strain CCAP 1055/1)	valyl-tRNA aminoacylation	aminoacyl-tRNA editing activity]---[ATP binding]---[valine-tRNA ligase activity	cytoplasm	cd00817 ValRS_core catalytic core domain of valyl-tRNA synthetases. Valine amino-acyl tRNA synthetase (ValRS) catalytic core domain. This enzyme is a monomer which aminoacylates the 2'-OH of the nucleotide at the 3' of the appropriate tRNA. The core domain is based on the Rossman fold and is responsible for the ATP-dependent formation of the enzyme bound aminoacyl-adenylate. It contains the chara…
c4897_g1_i1	-1.73902	2.37299e-09	2.65185e-07	143.446	164.69	40.5043	44.3966	-	-	-	-	-	-	-	Uncharacterized protein	2e-06	Thalassiosira oceanica	-	-	-	-
c7912_g1_i1	2.27782	2.3758e-09	2.65185e-07	2.67309	2.51367	15.5851	8.44274	Q5PRC0	1e-22	Cholesterol 25-hydroxylase-like protein	-	-	-	-	Predicted protein (Fragment)	1e-35	Phaeodactylum tricornutum (strain CCAP 1055/1)	-	-	-	pfam04116 FA_hydroxylase Fatty acid hydroxylase superfamily. This superfamily includes fatty acid and carotene hydroxylases and sterol desaturases. Beta-carotene hydroxylase is involved in zeaxanthin synthesis by hydroxylating beta-carotene but the enzyme may be involved in other pathways. This family includes C-5 sterol desaturase and C-4 sterol methyl oxidase. Members of this family are involve…
c2199_g1_i1	-2.65836	2.37664e-09	2.65185e-07	18.915	20.1389	2.55727	3.14597	-	-	-	-	-	-	-	Predicted protein	2e-21	Phaeodactylum tricornutum (strain CCAP 1055/1)	-	-	-	-
c1079_g1_i1	-2.8262	2.40949e-09	2.67428e-07	3.92246	3.75572	0.397798	0.642034	-	-	-	-	-	-	-	Uncharacterized protein	1e-21	Thalassiosira oceanica	-	-	-	-
c6130_g1_i1	2.78295	2.49e-09	2.74909e-07	0.98788	2.09965	14.4912	5.93881	-	-	-	-	-	-	-	Predicted protein	2e-116	Phaeodactylum tricornutum (strain CCAP 1055/1)	-	-	-	-
c14925_g1_i1	1.97666	2.50713e-09	2.75351e-07	41.6943	35.7532	185.459	105.807	P43710	3e-143	3-oxoacyl- acyl-carrier-protein synthase 1	Beta-ketoacyl- acyl-carrier-protein synthase I.	Lipid metabolism	fatty acid biosynthesis	-	Uncharacterized protein	0	Thalassiosira pseudonana	-	transferase activity	-	PRK07967 PRK07967 3-oxoacyl-(acyl carrier protein) synthase I Reviewed.]---[cd00834 KAS_I_II Beta-ketoacyl-acyl carrier protein (ACP) synthase (KAS) type I and II. KASs are responsible for the elongation steps in fatty acid biosynthesis. KASIII catalyses the initial condensation and KAS I and II catalyze further elongation steps by Claisen condensation of malonyl-acyl carrier protein (ACP) with a…
c3069_g1_i1	-2.17217	2.60539e-09	2.83466e-07	6.62461	5.79622	1.36388	1.21986	-	-	-	-	-	-	-	Uncharacterized protein	1e-44	Thalassiosira oceanica	-	-	-	-
c6449_g1_i1	-2.02672	2.60804e-09	2.83466e-07	35.4765	50.7761	9.71763	9.82312	-	-	-	-	-	-	-	Predicted protein (Fragment)	3e-31	Thalassiosira pseudonana	-	-	-	COG2020 STE14 Putative protein-S-isoprenylcysteine methyltransferase Posttranslational modification protein turnover chaperones .]---[pfam04191 PEMT Phospholipid methyltransferase. The S. cerevisiae phospholipid methyltransferase (EC 2.1.1.16) has a broad substrate specificity of unsaturated phospholipids.
c10448_g1_i2	-2.11922	2.64632e-09	2.86143e-07	24.2321	35.1026	5.01509	7.41549	-	-	-	-	-	-	-	Predicted protein (Fragment)	1e-07	Phaeodactylum tricornutum (strain CCAP 1055/1)	-	-	-	-
c6844_g1_i1	2.14588	2.73816e-09	2.94555e-07	17.1426	12.4205	88.7515	38.2331	O17040	5e-23	Very-long-chain (3R)-3-hydroxyacyl-CoA dehydratase hpo-8	Very-long-chain (3R)-3-hydroxyacyl-CoA dehydratase.	Lipid metabolism	fatty acid biosynthesis	-	Predicted protein	0	Thalassiosira pseudonana	-	-	-	pfam04387 PTPLA Protein tyrosine phosphatase-like protein PTPLA. This family includes the mammalian protein tyrosine phosphatase-like protein PTPLA. A significant variation of PTPLA from other protein tyrosine phosphatases is the presence of proline instead of catalytic arginine at the active site. It is thought that PTPLA proteins have a role in the development differentiation and maintenance of…
c3689_g1_i2	2.55938	2.7787e-09	2.97392e-07	1.51088	0.975895	9.29141	4.78315	-	-	-	-	-	-	-	Uncharacterized protein	2e-12	Thalassiosira pseudonana	-	-	-	pfam00134 Cyclin_N Cyclin N-terminal domain. Cyclins regulate cyclin dependent kinases (CDKs). Human cyclin-O is a Uracil-DNA glycosylase that is related to other cyclins. Cyclins contain two domains of similar all-alpha fold of which this family corresponds with the N-terminal domain.]---[cd00043 CYCLIN Cyclin box fold. Protein binding domain functioning in cell-cycle and transcription control. …
c3288_g1_i1	2.87817	2.94023e-09	3.12762e-07	0.348663	0.384443	2.04582	2.95336	P49499	3e-66	30S ribosomal protein S11 chloroplastic	-	-	-	-	pt DNA-directed RNA polymerase subunit alpha	4e-69	Galdieria sulphuraria	transcription, DNA-dependent]---[translation	DNA binding]---[DNA-directed RNA polymerase activity]---[RNA binding]---[structural constituent of ribosome	ribosome	PRK05309 PRK05309 30S ribosomal protein S11 Validated.]---[CHL00041 rps11 ribosomal protein S11.]---[CHL00137 rps13 ribosomal protein S13 Validated.]---[TIGR03632 bact_S11 30S ribosomal protein S11. This model describes the bacterial 30S ribosomal protein S11. Cutoffs are set such that the model excludes archaeal and eukaryotic ribosomal proteins but many chloroplast and mitochondrial equivalents…
c4344_g1_i2	2.04939	2.95213e-09	3.12762e-07	36.8131	25.3437	156.931	89.4674	Q0WQF7	5e-31	Dihydrolipoyllysine-residue acetyltransferase component 1 of pyruvate dehydrogenase complex mitochondrial	Dihydrolipoyllysine-residue acetyltransferase.	-	-	-	Uncharacterized protein	0	Thalassiosira oceanica	-	transferase activity, transferring acyl groups	-	PRK11856 PRK11856 branched-chain alpha-keto acid dehydrogenase subunit E2 Reviewed.]---[PRK11855 PRK11855 dihydrolipoamide acetyltransferase Reviewed.]---[COG0508 AceF Pyruvate/2-oxoglutarate dehydrogenase complex dihydrolipoamide acyltransferase (E2) component and related enzymes Energy production and conversion .]---[TIGR01349 PDHac_trf_mito pyruvate dehydrogenase complex dihydrolipoamide acety…
c5517_g1_i1	-2.12449	3.01661e-09	3.17655e-07	6.24689	6.71297	1.6196	1.15566	-	-	-	-	-	-	-	-	-	-	-	-	-	-
c13540_g1_i1	-3.15221	3.0286e-09	3.17655e-07	5.31712	10.794	0.554075	1.12356	-	-	-	-	-	-	-	Predicted protein (Fragment)	5e-07	Phaeodactylum tricornutum (strain CCAP 1055/1)	-	-	-	-
c8602_g1_i2	2.23514	3.07445e-09	3.2086e-07	5.37523	6.56511	41.172	13.6753	Q9SI93	9e-35	Monogalactosyldiacylglycerol synthase 3 chloroplastic	Monogalactosyldiacylglycerol synthase.	-	-	-	Monogalactosyldiacylglycerol synthase (Fragment)	3e-71	Phaeodactylum tricornutum (strain CCAP 1055/1)	glycolipid biosynthetic process]---[lipid glycosylation	1,2-diacylglycerol 3-beta-galactosyltransferase activity]---[carbohydrate binding	-	PLN02605 PLN02605 monogalactosyldiacylglycerol synthase.]---[PRK13609 PRK13609 diacylglycerol glucosyltransferase Provisional.]---[COG0707 MurG UDP-N-acetylglucosamine LPS N-acetylglucosamine transferase Cell envelope biogenesis outer membrane .]---[PRK13608 PRK13608 diacylglycerol glucosyltransferase Provisional.]---[cd03785 GT1_MurG MurG is an N-acetylglucosaminyltransferase the last enzyme inv…
c8531_g1_i1	2.4403	3.19783e-09	3.32084e-07	4.99751	3.07555	29.2239	13.2259	O97477	3e-55	Inositol-3-phosphate synthase	Inositol-3-phosphate synthase.	Polyol metabolism	myo-inositol biosynthesis	myo-inositol from D-glucose 6-phosphate: step 1/2	Myo-inositol-1-phosphate synthase	0	Ectocarpus siliculosus	inositol biosynthetic process]---[phospholipid biosynthetic process	inositol-3-phosphate synthase activity	-	pfam01658 Inos-1-P_synth Myo-inositol-1-phosphate synthase. This is a family of myo-inositol-1-phosphate synthases. Inositol-1-phosphate catalyses the conversion of glucose-6- phosphate to inositol-1-phosphate which is then dephosphorylated to inositol. Inositol phosphates play an important role in signal transduction.]---[cd00287 ribokinase_pfkB_like ribokinase/pfkB superfamily Kinases that acce…
c8818_g1_i2	2.19639	3.23947e-09	3.34751e-07	7.84493	8.01417	51.9694	18.8437	P85971	7e-18	6-phosphogluconolactonase	6-phosphogluconolactonase.	Carbohydrate degradation	pentose phosphate pathway	D-ribulose 5-phosphate from D-glucose 6-phosphate (oxidative stage): step 2/3	6-phosphogluconolactonase	2e-99	Phaeodactylum tricornutum (strain CCAP 1055/1)	carbohydrate metabolic process	-	-	cd01400 6PGL 6PGL 6-Phosphogluconolactonase (6PGL) subfamily 6PGL catalyzes the second step of the oxidative phase of the pentose phosphate pathway the hydrolyzation of 6-phosphoglucono-1 5-lactone (delta form) to 6-phosphogluconate. 6PGL is thought to guard against the accumulation of the delta form of the lactone which may be toxic through its reaction with endogenous cellular nucleophiles.]---…
c12611_g1_i1	2.20134	3.3466e-09	3.44126e-07	2.26631	1.74478	11.7066	5.97091	-	-	-	-	-	-	-	Predicted protein	2e-109	Phaeodactylum tricornutum (strain CCAP 1055/1)	-	-	-	-
c3679_g1_i1	2.23508	3.38592e-09	3.4647e-07	2.29537	3.28256	17.3184	7.86491	Q55CD9	6e-98	Probable NADH dehydrogenase	-	-	-	-	Predicted protein	0	Phaeodactylum tricornutum (strain CCAP 1055/1)	-	oxidoreductase activity	-	PTZ00318 PTZ00318 NADH dehydrogenase-like protein Provisional.]---[COG1252 Ndh NADH dehydrogenase FAD-containing subunit Energy production and conversion .]---[TIGR03169 Nterm_to_SelD pyridine nucleotide-disulfide oxidoreductase family protein. Members of this protein family include N-terminal sequence regions of (probable) bifunctional proteins whose C-terminal sequences are SelD or selenide wat…
c10832_g2_i4	-2.53797	3.41373e-09	3.4762e-07	6.5665	12.5979	1.44912	1.60508	-	-	-	-	-	-	-	Uncharacterized protein (Fragment)	1e-25	Thalassiosira oceanica	-	-	-	pfam03382 DUF285 Mycoplasma protein of unknown function DUF285. This region appears distantly related to leucine rich repeats.
c5622_g1_i1	-1.95738	3.61505e-09	3.65636e-07	40.445	64.4386	13.653	11.4603	Q98DD1	0	Chaperone protein DnaK	-	-	-	-	Chaperone heat shock protein 70	0	Thalassiosira pseudonana	protein folding]---[response to stress	ATP binding	-	PRK00290 dnaK molecular chaperone DnaK Provisional.]---[TIGR02350 prok_dnaK chaperone protein DnaK. Members of this family are the chaperone DnaK of the DnaK-DnaJ-GrpE chaperone system. All members of the seed alignment were taken from completely sequenced bacterial or archaeal genomes and (except for Mycoplasma sequence) found clustered with other genes of this systems. This model excludes DnaK …
c6363_g1_i1	-1.70678	3.6255e-09	3.65636e-07	22.2854	24.1608	6.45	6.74136	-	-	-	-	-	-	-	Uncharacterized protein	1e-63	Thalassiosira pseudonana	respiratory electron transport chain	electron carrier activity	integral to membrane	COG3038 CybB Cytochrome B561 Energy production and conversion .]---[pfam00033 Cytochrom_B_N Cytochrome b(N-terminal)/b6/petB. ]---[pfam01292 Ni_hydr_CYTB Prokaryotic cytochrome b561. This family includes cytochrome b561 and related proteins in addition to the nickel-dependent hydrogenases b-type cytochrome subunit. Cytochrome b561 is a secretory vesicle-specific electron transport protein. It is …
c9309_g1_i4	-1.87674	3.70171e-09	3.6989e-07	10.0822	12.5092	3.38128	2.37553	-	-	-	-	-	-	-	-	-	-	-	-	-	-
c12334_g1_i1	-3.43904	3.70296e-09	3.6989e-07	2.96364	10.0251	0.653525	0.449424	-	-	-	-	-	-	-	-	-	-	-	-	-	-
c5641_g1_i1	2.10551	3.73411e-09	3.71234e-07	9.23958	11.2967	61.6728	24.0121	-	-	-	-	-	-	-	Uncharacterized protein	1e-13	Thalassiosira oceanica	-	-	-	-
c17252_g1_i1	-2.40215	3.96853e-09	3.92679e-07	5.28806	5.88494	1.13656	0.834644	Q8INF0	3e-28	Soluble guanylate cyclase 88E	Guanylate cyclase.	-	-	-	Adenylate cyclase (Fragment)	8e-66	Thalassiosira pseudonana	cyclic nucleotide biosynthetic process]---[intracellular signal transduction	phosphorus-oxygen lyase activity	-	pfam00211 Guanylate_cyc Adenylate and Guanylate cyclase catalytic domain. ]---[cd07302 CHD cyclase homology domain. Catalytic domains of the mononucleotidyl cyclases (MNC's) also called cyclase homology domains (CHDs) are part of the class III nucleotidyl cyclases. This class includes eukaryotic and prokaryotic adenylate cyclases (AC's) and guanylate cyclases (GC's). They seem to share a common c…
c19384_g1_i1	-3.36673	4.01726e-09	3.95634e-07	1.59804	1.38991	0.142071	0.128407	-	-	-	-	-	-	-	hypothetical protein	2e-11	Aquimarina latercula	-	-	-	-
c4017_g1_i1	-1.91588	4.04419e-09	3.96425e-07	23.5638	46.0741	9.675	7.5118	Q43298	0	Chaperonin CPN60-2 mitochondrial	-	-	-	-	Mitochondria-targeted chaperonin	0	Phaeodactylum tricornutum (strain CCAP 1055/1)	protein refolding	ATP binding	cytoplasm	cd03338 TCP1_delta TCP-1 (CTT or eukaryotic type II) chaperonin family delta subunit. Chaperonins are involved in productive folding of proteins. They share a common general morphology a double toroid of 2 stacked rings. In contrast to bacterial group I chaperonins (GroEL) each ring of the eukaryotic cytosolic chaperonin (CTT) consists of eight different but homologous subunits. Their common func…
c9255_g1_i3	-2.15266	4.20604e-09	4.10372e-07	16.2419	31.1991	5.0435	4.81525	-	-	-	-	-	-	-	Uncharacterized protein (Fragment)	3e-08	Thalassiosira oceanica	-	-	-	-
c17635_g1_i1	-2.45312	4.66529e-09	4.53073e-07	10.0531	18.8673	2.65672	2.24712	-	-	-	-	-	-	-	Electron carrier protein	8e-65	Phaeodactylum tricornutum (strain CCAP 1055/1)	-	2 iron, 2 sulfur cluster binding]---[electron carrier activity]---[metal ion binding	-	-
c9683_g1_i3	2.14994	4.7083e-09	4.55143e-07	30.5662	20.7895	154.047	67.253	P80030	3e-112	Enoyl- acyl-carrier-protein reductase NADH chloroplastic	Enoyl- acyl-carrier-protein reductase (NADH).	Lipid metabolism	fatty acid biosynthesis	-	Enoyl-acp reductase	2e-150	Phaeodactylum tricornutum (strain CCAP 1055/1)	fatty acid biosynthetic process	enoyl-[acyl-carrier-protein] reductase (NADH) activity	-	PLN02730 PLN02730 enoyl- acyl-carrier-protein reductase.]---[PRK06300 PRK06300 enoyl-(acyl carrier protein) reductase Provisional.]---[cd05372 ENR_SDR Enoyl acyl carrier protein (ACP) reductase (ENR) divergent SDR. This bacterial subgroup of ENRs includes Escherichia coli ENR. ENR catalyzes the NAD(P)H-dependent reduction of enoyl-ACP in the last step of fatty acid biosynthesis. De novo fatty aci…
c5293_g1_i3	2.94085	4.75068e-09	4.56089e-07	0.581106	0.354871	4.44681	2.43973	O88202	7e-18	60 kDa lysophospholipase	Lysophospholipase.]---[1-alkyl-2-acetylglycerophosphocholine esterase.]---[Asparaginase.	-	-	-	L-aspariginase I	9e-61	Thalassiosira pseudonana	cellular amino acid metabolic process	asparaginase activity	-	PRK09461 ansA cytoplasmic asparaginase I Provisional.]---[cd08963 L-asparaginase_I Type I (cytosolic) bacterial L-asparaginase. Asparaginases (amidohydrolases E.C. 3.5.1.1) are enzymes that catalyze the hydrolysis of asparagine to aspartic acid and ammonia. In bacteria there are two classes of amidohydrolases. This model represents type I L-asparaginases which are highly specific for asparagine a…
c8093_g1_i1	2.48904	4.77284e-09	4.56089e-07	6.39216	7.8663	53.518	23.6589	-	-	-	-	-	-	-	Uncharacterized protein	2e-31	Bacteriovorax sp. BAL6_X	-	-	-	-
c10933_g2_i6	-2.11049	4.78332e-09	4.56089e-07	32.077	80.7923	13.4683	10.7862	-	-	-	-	-	-	-	-	-	-	-	-	-	-
c20880_g1_i1	3.32525	4.90461e-09	4.65539e-07	0.377719	0.207008	4.31894	1.41247	-	-	-	-	-	-	-	Uncharacterized protein	4e-41	Emiliania huxleyi CCMP1516	-	-	-	pfam09996 DUF2237 Uncharacterized protein conserved in bacteria (DUF2237). This domain found in various hypothetical bacterial proteins has no known function.
c4257_g1_i1	2.22891	5.08608e-09	4.80589e-07	15.8642	9.10835	73.4789	39.1962	O34340	2e-136	3-oxoacyl- acyl-carrier-protein synthase 2	Beta-ketoacyl- acyl-carrier-protein synthase II.	Lipid metabolism	fatty acid biosynthesis	-	3-oxoacyl- acyl-carrier-protein synthase	0	Phaeodactylum tricornutum (strain CCAP 1055/1)	fatty acid biosynthetic process	transferase activity, transferring acyl groups other than amino-acyl groups	-	TIGR03150 fabF beta-ketoacyl-acyl-carrier-protein synthase II. 3-oxoacyl- acyl-carrier-protein synthase 2 (KAS-II FabF) is involved in the condensation step of fatty acid biosynthesis in which the malonyl donor group is decarboxylated and the resulting carbanion used to attack and extend the acyl group attached to the acyl carrier protein. Most genomes encoding fatty acid biosynthesis contain a n…
c7195_g1_i2	2.04284	5.305e-09	4.99027e-07	1.85954	1.95179	9.94494	5.03997	-	-	-	-	-	-	-	-	-	-	-	-	-	-
c9462_g1_i2	2.02612	5.76362e-09	5.39748e-07	57.5295	60.4168	306.901	154.281	Q1XDM1	3e-65	Pyruvate dehydrogenase E1 component subunit beta	Pyruvate dehydrogenase (acetyl-transferring).	-	-	-	Precursor of dehydrogenase pyruvate dehydrogenase E1 alpha and beta subunits	0	Phaeodactylum tricornutum (strain CCAP 1055/1)	-	oxidoreductase activity, acting on the aldehyde or oxo group of donors, disulfide as acceptor	-	pfam02780 Transketolase_C Transketolase C-terminal domain. The C-terminal domain of transketolase has been proposed as a regulatory molecule binding site.]---[TIGR03182 PDH_E1_alph_y pyruvate dehydrogenase E1 component alpha subunit. Members of this protein family are the alpha subunit of the E1 component of pyruvate dehydrogenase (PDH). This model represents one branch of a larger family that E1…
c17197_g1_i1	3.18832	5.81232e-09	5.41889e-07	0.174332	0.591451	4.50364	2.15081	Q767L0	4e-30	ATP-binding cassette sub-family F member 1	-	-	-	-	Uncharacterized protein (Fragment)	2e-129	Thalassiosira pseudonana	-	ATP binding]---[ATPase activity	-	COG0488 Uup ATPase components of ABC transporters with duplicated ATPase domains General function prediction only .]---[PRK15064 PRK15064 ABC transporter ATP-binding protein Provisional.]---[PRK11147 PRK11147 ABC transporter ATPase component Reviewed.]---[cd03221 ABCF_EF-3 ATP-binding cassette domain of elongation factor 3 subfamily F. Elongation factor 3 (EF-3) is a cytosolic protein required by…
c18207_g1_i1	-2.95972	6.10477e-09	5.66636e-07	20.5421	66.4496	3.40969	6.54875	-	-	-	-	-	-	-	hypothetical protein	2e-12	Brevundimonas bacteroides	-	-	-	-
c6881_g1_i1	-1.85955	6.38998e-09	5.90496e-07	45.6459	64.9709	12.6443	15.2483	Q9JHJ7	4e-29	Testisin	-	-	-	-	Predicted protein	7e-49	Phaeodactylum tricornutum (strain CCAP 1055/1)	-	serine-type endopeptidase activity	-	smart00020 Tryp_SPc Trypsin-like serine protease. Many of these are synthesised as inactive precursor zymogens that are cleaved during limited proteolysis to generate their active forms. A few however are active as single chain molecules and others are inactive due to substitutions of the catalytic triad residues.]---[cd00190 Tryp_SPc Trypsin-like serine protease Many of these are synthesized as …
c6784_g1_i2	-2.5934	6.46485e-09	5.94794e-07	14.9344	43.2942	3.59438	5.13627	-	-	-	-	-	-	-	-	-	-	-	-	-	cd00161 RICIN Ricin-type beta-trefoil Carbohydrate-binding domain formed from presumed gene triplication. The domain is found in a variety of molecules serving diverse functions such as enzymatic activity inhibitory toxicity and signal transduction. Highly specific ligand binding occurs on exposed surfaces of the compact domain sturcture.]---[pfam00652 Ricin_B_lectin Ricin-type beta-trefoil lecti…
c6035_g1_i1	-1.59547	6.80428e-09	6.2329e-07	22.7212	22.6526	8.0554	6.03512	-	-	-	-	-	-	-	Uncharacterized protein	4e-14	Cyanothece sp. CCY0110	-	-	-	-
c11208_g1_i1	5.77307	6.88398e-09	6.27849e-07	0	0.0295726	1.30705	0.513627	-	-	-	-	-	-	-	-	-	-	-	-	-	-
c2396_g1_i1	3.39517	6.99804e-09	6.35488e-07	0.116221	0.147863	1.26443	1.38037	-	-	-	-	-	-	-	-	-	-	-	-	-	-
c11018_g1_i2	-2.06871	7.10063e-09	6.42026e-07	9.29769	11.7995	1.96057	2.69654	-	-	-	-	-	-	-	Uncharacterized protein	1e-24	Thalassiosira oceanica	-	-	-	-
c10448_g1_i1	-2.12821	7.8371e-09	7.05574e-07	67.786	35.7532	13.5677	8.95637	-	-	-	-	-	-	-	-	-	-	-	-	-	-
c10348_g2_i1	-1.99278	7.96112e-09	7.13677e-07	50.2366	110.158	18.5402	18.4906	-	-	-	-	-	-	-	Uncharacterized protein	4e-46	Synechococcus sp. RS9916	-	-	-	pfam14312 FG-GAP_2 FG-GAP repeat.
c10348_g2_i2	-2.01331	8.18584e-09	7.30699e-07	51.8056	115.747	18.8954	19.1968	-	-	-	-	-	-	-	Uncharacterized protein	9e-46	Synechococcus sp. RS9916	-	-	-	-
c9683_g1_i1	2.05767	8.63556e-09	7.67577e-07	45.4425	30.6076	210.051	96.6261	Q9SLA8	1e-127	Enoyl- acyl-carrier-protein reductase NADH chloroplastic	Enoyl- acyl-carrier-protein reductase (NADH).	Lipid metabolism	fatty acid biosynthesis	-	Enoyl-acp reductase	3e-176	Phaeodactylum tricornutum (strain CCAP 1055/1)	fatty acid biosynthetic process	enoyl-[acyl-carrier-protein] reductase (NADH) activity	-	PLN02730 PLN02730 enoyl- acyl-carrier-protein reductase.]---[PRK06300 PRK06300 enoyl-(acyl carrier protein) reductase Provisional.]---[cd05372 ENR_SDR Enoyl acyl carrier protein (ACP) reductase (ENR) divergent SDR. This bacterial subgroup of ENRs includes Escherichia coli ENR. ENR catalyzes the NAD(P)H-dependent reduction of enoyl-ACP in the last step of fatty acid biosynthesis. De novo fatty aci…
c9258_g1_i1	1.79329	8.71831e-09	7.69758e-07	4.76507	5.35264	21.751	11.685	Q6DCD1	2e-55	FGGY carbohydrate kinase domain-containing protein	-	-	-	-	Predicted protein (Fragment)	0	Phaeodactylum tricornutum (strain CCAP 1055/1)	carbohydrate metabolic process	phosphotransferase activity, alcohol group as acceptor	-	cd07783 FGGY_CarbK-RPE_like Carbohydrate kinase and ribulose-phosphate 3-epimerase fusion proteins-like belongs to the FGGY family of carbohydrate kinases. This subgroup is composed of uncharacterized proteins with similarity to carbohydrate kinases. Some members are carbohydrate kinase and ribulose-phosphate 3-epimerase fusion proteins. Carbohydrate kinases catalyze the ATP-dependent phosphoryla…
c7130_g1_i1	2.56488	8.73349e-09	7.69758e-07	0.784493	1.15333	7.99857	3.04966	-	-	-	-	-	-	-	-	-	-	-	-	-	-
c7587_g1_i1	-3.37172	9.24292e-09	8.1125e-07	3.66097	7.18614	0.312555	0.674136	-	-	-	-	-	-	-	-	-	-	-	-	-	-
c1514_g1_i2	-2.12536	9.45737e-09	8.26613e-07	13.162	20.9374	3.23921	3.94851	-	-	-	-	-	-	-	-	-	-	-	-	-	pfam12871 PRP38_assoc Pre-mRNA-splicing factor 38-associated hydrophilic C-term. This domain is a hydrophilic region found at the C-terminus of plant and metazoan pre-mRNA-splicing factor 38 proteins. The function is not known.]---[PRK12678 PRK12678 transcription termination factor Rho Provisional.
c8988_g1_i1	-1.62071	9.4989e-09	8.26798e-07	27.2829	31.2582	8.89362	8.76376	Q51389	2e-42	Glycerol uptake facilitator protein	-	-	-	-	Predicted protein	2e-84	Phaeodactylum tricornutum (strain CCAP 1055/1)	-	transporter activity	integral to membrane	cd00333 MIP Major intrinsic protein (MIP) superfamily. Members of the MIP superfamily function as membrane channels that selectively transport water small neutral molecules and ions out of and between cells. The channel proteins share a common fold the N-terminal cytosolic portion followed by six transmembrane helices which might have arisen through gene duplication. On the basis of sequence simi…
c4318_g1_i1	2.47155	9.62479e-09	8.34294e-07	0.98788	1.74478	10.6269	3.98061	-	-	-	-	-	-	-	-	-	-	-	-	-	-
c18154_g1_i1	-3.60208	9.77746e-09	8.44041e-07	8.89092	2.54324	0.440419	0.449424	-	-	-	-	-	-	-	-	-	-	-	-	-	-
c6784_g1_i1	-2.56368	1.0338e-08	8.88775e-07	14.8182	44.211	3.85011	5.20047	-	-	-	-	-	-	-	-	-	-	-	-	-	cd00161 RICIN Ricin-type beta-trefoil Carbohydrate-binding domain formed from presumed gene triplication. The domain is found in a variety of molecules serving diverse functions such as enzymatic activity inhibitory toxicity and signal transduction. Highly specific ligand binding occurs on exposed surfaces of the compact domain sturcture.]---[pfam00652 Ricin_B_lectin Ricin-type beta-trefoil lecti…
c13745_g1_i1	-1.96332	1.04608e-08	8.95654e-07	26.266	49.0609	7.75705	9.85522	-	-	-	-	-	-	-	-	-	-	-	-	-	-
c10980_g2_i3	2.00429	1.06287e-08	9.06335e-07	30.0432	18.2463	128.759	59.0671	P19737	6e-10	TPR repeat-containing protein SYNPCC7002_A0425	-	-	-	-	Uncharacterized protein	2e-121	Emiliania huxleyi CCMP1516	-	oxidoreductase activity, acting on paired donors, with incorporation or reduction of molecular oxygen, 2-oxoglutarate as one donor, and incorporation of one atom each of oxygen into both donors	-	cd00189 TPR Tetratricopeptide repeat domain typically contains 34 amino acids WLF -X(2)- LIM - GAS -X(2)- YLF -X(8)- ASE -X(3)- FYL -X(2)- ASL -X(4)- PKE is the consensus sequence found in a variety of organisms including bacteria cyanobacteria yeast fungi plants and humans in various subcellular locations involved in a variety of functions including protein-protein interactions but common featur…
c11495_g1_i1	3.17096	1.09427e-08	9.29336e-07	0.232442	0.207008	1.66223	2.05451	-	-	-	-	-	-	-	-	-	-	-	-	-	-
c4399_g1_i1	-3.14195	1.15684e-08	9.78513e-07	3.07986	10.2913	0.72456	0.674136	-	-	-	-	-	-	-	-	-	-	-	-	-	-
c1024_g1_i1	2.09814	1.17966e-08	9.93803e-07	7.11855	7.6593	44.8233	16.6929	-	-	-	-	-	-	-	Uncharacterized protein	2e-180	Thalassiosira pseudonana	-	-	-	cd00189 TPR Tetratricopeptide repeat domain typically contains 34 amino acids WLF -X(2)- LIM - GAS -X(2)- YLF -X(8)- ASE -X(3)- FYL -X(2)- ASL -X(4)- PKE is the consensus sequence found in a variety of organisms including bacteria cyanobacteria yeast fungi plants and humans in various subcellular locations involved in a variety of functions including protein-protein interactions but common featur…
c871_g1_i1	2.10581	1.19896e-08	1.00602e-06	1.30749	1.36034	6.98987	3.91641	P43885	2e-31	D-3-phosphoglycerate dehydrogenase	Phosphoglycerate dehydrogenase.	Amino-acid biosynthesis	L-serine biosynthesis	L-serine from 3-phospho-D-glycerate: step 1/3	D-3-phosphoglycerate dehydrogenase	0	Thalassiosira pseudonana	-	amino acid binding]---[NAD binding]---[phosphoglycerate dehydrogenase activity	-	pfam02826 2-Hacid_dh_C D-isomer specific 2-hydroxyacid dehydrogenase NAD binding domain. This domain is inserted into the catalytic domain the large dehydrogenase and D-lactate dehydrogenase families in SCOP. N-terminal portion of which is represented by family pfam00389.]---[cd12174 PGDH_like_3 Putative D-3-Phosphoglycerate Dehydrogenases NAD-binding and catalytic domains. Phosphoglycerate dehyd…
c138_g1_i2	2.15215	1.22035e-08	1.01881e-06	5.84011	7.0087	37.7055	17.2386	O48921	2e-163	Cytochrome P450 97B2 chloroplastic	-	-	-	-	Lutein deficient 1-like protein	0	Phaeodactylum tricornutum (strain CCAP 1055/1)	-	heme binding]---[iron ion binding]---[monooxygenase activity]---[oxidoreductase activity, acting on paired donors, with incorporation or reduction of molecular oxygen	-	PLN02302 PLN02302 ent-kaurenoic acid oxidase.]---[PLN02687 PLN02687 flavonoid 3'-monooxygenase.]---[PLN03112 PLN03112 cytochrome P450 family protein Provisional.]---[PLN02183 PLN02183 ferulate 5-hydroxylase.]---[PLN00110 PLN00110 flavonoid 3' 5'-hydroxylase (F3'5'H) Provisional.]---[PLN02426 PLN02426 cytochrome P450 family 94 subfamily C protein.]---[PTZ00404 PTZ00404 cytochrome P450 Provisional.…
c7257_g1_i1	1.77096	1.22391e-08	1.01881e-06	15.8932	17.921	76.3061	34.8303	Q2JM43	1e-08	30S ribosomal protein S21	-	-	-	-	Uncharacterized protein (Fragment)	4e-25	Thalassiosira pseudonana	translation	structural constituent of ribosome	ribosome	PRK00270 rpsU 30S ribosomal protein S21 Reviewed.]---[COG0828 RpsU Ribosomal protein S21 Translation ribosomal structure and biogenesis .]---[pfam01165 Ribosomal_S21 Ribosomal protein S21. ]---[TIGR00030 S21p ribosomal protein S21. This model describes bacterial ribosomal protein S21 and most mitochondrial and chloroplast equivalents Protein synthesis Ribosomal proteins synthesis and modification…
c20202_g1_i1	-4.17355	1.2604e-08	1.04503e-06	3.42852	18.128	0.38359	0.706237	-	-	-	-	-	-	-	-	-	-	-	-	-	-
c18227_g1_i1	-3.01276	1.30048e-08	1.07402e-06	8.01926	22.0316	1.07974	2.27922	-	-	-	-	-	-	-	-	-	-	-	-	-	-
c7257_g1_i2	1.77495	1.31526e-08	1.08197e-06	18.8859	22.002	91.9339	42.6953	Q2JM43	1e-09	30S ribosomal protein S21	-	-	-	-	Uncharacterized protein (Fragment)	4e-26	Thalassiosira pseudonana	translation	structural constituent of ribosome	ribosome	PRK00270 rpsU 30S ribosomal protein S21 Reviewed.]---[COG0828 RpsU Ribosomal protein S21 Translation ribosomal structure and biogenesis .]---[pfam01165 Ribosomal_S21 Ribosomal protein S21. ]---[TIGR00030 S21p ribosomal protein S21. This model describes bacterial ribosomal protein S21 and most mitochondrial and chloroplast equivalents Protein synthesis Ribosomal proteins synthesis and modification…
c14933_g1_i1	2.78893	1.36514e-08	1.11861e-06	0.55205	1.12376	7.57236	3.49908	-	-	-	-	-	-	-	Uncharacterized protein (Fragment)	3e-64	Thalassiosira oceanica	-	-	-	-
c1997_g1_i1	4.43966	1.40571e-08	1.14738e-06	0.145276	0	2.59989	0.609932	-	-	-	-	-	-	-	-	-	-	-	-	-	-
c4707_g1_i1	-3.45311	1.42137e-08	1.15567e-06	5.40428	14.4906	0.468833	1.18776	-	-	-	-	-	-	-	-	-	-	-	-	-	-
c1782_g1_i1	-1.88766	1.479e-08	1.19788e-06	108.638	170.131	27.5901	40.4481	-	-	-	-	-	-	-	-	-	-	-	-	-	-
c5566_g1_i2	-1.97471	1.49725e-08	1.20799e-06	12.6391	10.0547	3.18238	2.24712	Q9FWR4	1e-28	Glutathione S-transferase DHAR1 mitochondrial	Glutathione transferase.	-	-	-	Predicted protein	2e-100	Phaeodactylum tricornutum (strain CCAP 1055/1)	-	-	-	PLN02817 PLN02817 glutathione dehydrogenase (ascorbate).]---[PLN02378 PLN02378 glutathione S-transferase DHAR1.]---[COG0625 Gst Glutathione S-transferase Posttranslational modification protein turnover chaperones .]---[cd03198 GST_C_CLIC C-terminal alpha helical domain of Chloride Intracellular Channels. Glutathione S-transferase (GST) C-terminal domain family Chloride Intracellular Channel (CLIC…
c9347_g1_i1	1.98494	1.54967e-08	1.24526e-06	32.3095	26.6153	147.185	76.8193	P17847	3e-152	Ferredoxin--nitrite reductase chloroplastic (Fragment)	Ferredoxin--nitrite reductase.	Nitrogen metabolism	nitrate reduction (assimilation)	-	Nitrite reductase	0	Thalassiosira oceanica	-	heme binding]---[iron-sulfur cluster binding]---[oxidoreductase activity	-	pfam01077 NIR_SIR Nitrite and sulphite reductase 4Fe-4S domain. Sulphite and nitrite reductases are vital in the biosynthetic assimilation of sulphur and nitrogen respectfully. They are also both important for the dissimilation of oxidized anions for energy transduction.]---[COG2221 DsrA Dissimilatory sulfite reductase (desulfoviridin) alpha and beta subunits Energy production and conversion .]--…
c1387_g1_i1	-1.84147	1.55531e-08	1.24526e-06	33.4717	57.4891	10.6695	12.5518	-	-	-	-	-	-	-	Predicted protein	0	Phaeodactylum tricornutum (strain CCAP 1055/1)	-	-	-	-
c8309_g1_i1	2.31552	1.60962e-08	1.28218e-06	3.02175	3.51914	21.6089	9.72681	Q93ZN9	3e-163	LL-diaminopimelate aminotransferase chloroplastic	LL-diaminopimelate aminotransferase.	Amino-acid biosynthesis	L-lysine biosynthesis via DAP pathway	LL-2,6-diaminopimelate from (S)-tetrahydrodipicolinate (aminotransferase route): step 1/1	Uncharacterized protein	0	Thalassiosira	lysine biosynthetic process via diaminopimelate	L,L-diaminopimelate aminotransferase activity]---[L-aspartate:2-oxoglutarate aminotransferase activity]---[L-phenylalanine:2-oxoglutarate aminotransferase activity]---[pyridoxal phosphate binding	-	PRK07590 PRK07590 L L-diaminopimelate aminotransferase Validated.]---[TIGR03542 DAPAT_plant LL-diaminopimelate aminotransferase. This clade of the pfam00155 superfamily of aminotransferases includes several which are adjacent to elements of the lysine biosynthesis via diaminopimelate pathway (GenProp0125). This clade includes characterized species in plants and Chlamydia. Every member of this cla…
c5656_g1_i1	1.61843	1.61699e-08	1.28218e-06	11.7674	13.3077	38.7995	33.0005	Q75HE6	2e-100	Probable methylenetetrahydrofolate reductase	Methylenetetrahydrofolate reductase (NAD(P)H).	One-carbon metabolism	tetrahydrofolate interconversion	-	Methylenetetrahydrofolate reductase	0	Thalassiosira oceanica	methionine metabolic process	methylenetetrahydrofolate reductase (NADPH) activity	-	PRK08645 PRK08645 bifunctional homocysteine S-methyltransferase/5 10-methylenetetrahydrofolate reductase protein Reviewed.]---[PLN02540 PLN02540 methylenetetrahydrofolate reductase.]---[TIGR00677 fadh2_euk methylenetetrahydrofolate reductase eukaryotic type. The enzyme activities methylenetetrahydrofolate reductase (EC 1.5.1.20) and 5 10-methylenetetrahydrofolate reductase (FADH) (EC 1.7.99.5) di…
c2364_g1_i1	1.81228	1.61977e-08	1.28218e-06	37.0745	29.5134	145.594	78.6491	Q8YUR4	4e-52	3-hydroxyacyl- acyl-carrier-protein dehydratase FabZ	3-hydroxyacyl- acyl-carrier-protein dehydratase.	-	-	-	Uncharacterized protein	4e-88	Thalassiosira oceanica	fatty acid biosynthetic process	hydro-lyase activity	cytoplasm	PRK00006 fabZ (3R)-hydroxymyristoyl-ACP dehydratase Reviewed.]---[cd01288 FabZ FabZ is a 17kD beta-hydroxyacyl-acyl carrier protein (ACP) dehydratase that primarily catalyzes the dehydration of beta-hydroxyacyl-ACP to trans-2-acyl-ACP the third step in the elongation phase of the bacterial/ plastid type II fatty-acid biosynthesis pathway.]---[TIGR01750 fabZ beta-hydroxyacyl- acyl carrier protein …
c8828_g1_i3	1.92864	1.63286e-08	1.28768e-06	7.32193	4.70204	30.9146	13.4506	Q06827	2e-78	Caltractin	-	-	-	-	Caltractin	5e-77	Viridiplantae	-	ATP binding]---[ATP-dependent helicase activity]---[calcium ion binding]---[nucleic acid binding	plasma membrane	PTZ00183 PTZ00183 centrin Provisional.]---[PTZ00184 PTZ00184 calmodulin Provisional.]---[COG5126 FRQ1 Ca2 -binding protein (EF-Hand superfamily) Signal transduction mechanisms / Cytoskeleton / Cell division and chromosome partitioning / General function prediction only .]---[cd00051 EFh EF-hand calcium binding motif A diverse superfamily of calcium sensors and calcium signal modulators most examp…
c16356_g1_i1	-4.26958	1.64039e-08	1.28878e-06	2.67309	1.00547	0.0852423	0.0963051	-	-	-	-	-	-	-	Predicted protein	4e-15	Phaeodactylum tricornutum (strain CCAP 1055/1)	-	-	-	-
c3689_g1_i1	2.4423	1.66962e-08	1.30685e-06	1.39465	1.06461	8.59527	4.23742	-	-	-	-	-	-	-	Uncharacterized protein	3e-12	Thalassiosira pseudonana	-	-	-	pfam00134 Cyclin_N Cyclin N-terminal domain. Cyclins regulate cyclin dependent kinases (CDKs). Human cyclin-O is a Uracil-DNA glycosylase that is related to other cyclins. Cyclins contain two domains of similar all-alpha fold of which this family corresponds with the N-terminal domain.]---[cd00043 CYCLIN Cyclin box fold. Protein binding domain functioning in cell-cycle and transcription control. …
c3538_g1_i1	1.96674	1.68165e-08	1.31138e-06	2.49875	1.62649	9.53293	5.81041	A7HND1	5e-85	Pantothenate synthetase	Pantoate--beta-alanine ligase.	Cofactor biosynthesis	(R)-pantothenate biosynthesis	(R)-pantothenate from (R)-pantoate and beta-alanine: step 1/1	Uncharacterized protein (Fragment)	3e-116	Thalassiosira pseudonana	pantothenate biosynthetic process	pantoate-beta-alanine ligase activity	-	PRK00380 panC pantoate--beta-alanine ligase Reviewed.]---[cd00560 PanC Pantoate-beta-alanine ligase. PanC Pantoate-beta-alanine ligase also known as pantothenate synthase catalyzes the formation of pantothenate from pantoate and alanine. PanC belongs to a large superfamily of nucleotidyltransferases that includes ATP sulfurylase (ATPS) phosphopantetheine adenylyltransferase (PPAT) and the amino-a…
c4318_g1_i2	2.47687	1.75832e-08	1.36609e-06	1.01694	1.8335	11.2804	4.04481	-	-	-	-	-	-	-	-	-	-	-	-	-	-
c9498_g1_i2	-1.96847	1.83745e-08	1.42229e-06	40.2125	24.4565	8.15485	7.31919	-	-	-	-	-	-	-	Uncharacterized protein (Fragment)	6e-55	Thalassiosira oceanica	-	-	-	-
c7735_g1_i1	2.39941	1.85351e-08	1.42945e-06	79.9602	30.8442	371.983	193.702	Q6FXQ8	3e-81	Sulfate adenylyltransferase	Sulfate adenylyltransferase.	Sulfur metabolism	hydrogen sulfide biosynthesis	sulfite from sulfate: step 1/3	Uncharacterized protein	0	Thalassiosira	sulfate assimilation	sulfate adenylyltransferase (ATP) activity	-	pfam14306 PUA_2 PUA-like domain. This PUA like domain is found at the N-terminus of ATP-sulfurylase enzymes.]---[TIGR00339 sopT ATP sulphurylase. This enzyme forms adenosine 5'-phosphosulfate (APS) from ATP and free sulfate the first step in the formation of the activated sulfate donor 3'-phosphoadenylylsulfate (PAPS). In some cases it is found in a bifunctional protein in which the other domain …
c8602_g1_i3	2.31996	1.87668e-08	1.44202e-06	1.97576	2.09965	14.5196	5.23258	Q9SI93	3e-11	Monogalactosyldiacylglycerol synthase 3 chloroplastic	Monogalactosyldiacylglycerol synthase.	-	-	-	Uncharacterized protein (Fragment)	8e-20	Thalassiosira oceanica	glycolipid biosynthetic process]---[lipid glycosylation	carbohydrate binding]---[transferase activity, transferring hexosyl groups	-	PLN02605 PLN02605 monogalactosyldiacylglycerol synthase.]---[PRK13609 PRK13609 diacylglycerol glucosyltransferase Provisional.]---[PRK13608 PRK13608 diacylglycerol glucosyltransferase Provisional.
c10980_g2_i1	2.01927	1.89929e-08	1.45406e-06	31.0892	18.8082	137.666	59.0992	P19737	5e-10	TPR repeat-containing protein SYNPCC7002_A0425	-	-	-	-	Uncharacterized protein	2e-122	Emiliania huxleyi CCMP1516	-	oxidoreductase activity, acting on paired donors, with incorporation or reduction of molecular oxygen, 2-oxoglutarate as one donor, and incorporation of one atom each of oxygen into both donors	-	cd00189 TPR Tetratricopeptide repeat domain typically contains 34 amino acids WLF -X(2)- LIM - GAS -X(2)- YLF -X(8)- ASE -X(3)- FYL -X(2)- ASL -X(4)- PKE is the consensus sequence found in a variety of organisms including bacteria cyanobacteria yeast fungi plants and humans in various subcellular locations involved in a variety of functions including protein-protein interactions but common featur…
c20111_g1_i1	-2.55529	1.9997e-08	1.52537e-06	4.99751	4.40631	0.852423	0.642034	-	-	-	-	-	-	-	-	-	-	-	-	-	-
c6546_g1_i1	2.10217	2.04037e-08	1.55075e-06	3.71908	4.96819	25.4448	10.5294	P55251	0	3-isopropylmalate dehydratase	3-isopropylmalate dehydratase.	Amino-acid biosynthesis	L-leucine biosynthesis	L-leucine from 3-methyl-2-oxobutanoate: step 2/4	3-isopropylmalate dehydratase	0	Thalassiosira pseudonana	leucine biosynthetic process	3-isopropylmalate dehydratase activity]---[4 iron, 4 sulfur cluster binding	3-isopropylmalate dehydratase complex	PRK05478 PRK05478 isopropylmalate isomerase large subunit Validated.]---[PRK12466 PRK12466 isopropylmalate isomerase large subunit Provisional.]---[TIGR00170 leuC 3-isopropylmalate dehydratase large subunit. Members of this family are 3-isopropylmalate dehydratase large subunit or the large subunit domain of single-chain forms. Homoaconitase aconitase and 3-isopropylmalate dehydratase have simila…
c76_g1_i1	-3.81981	2.06096e-08	1.56075e-06	3.89341	10.587	0.213106	0.738339	-	-	-	-	-	-	-	-	-	-	-	-	-	-
c9462_g1_i1	1.99719	2.13598e-08	1.60731e-06	49.3359	51.8999	262.958	125.967	Q1XDM1	2e-61	Pyruvate dehydrogenase E1 component subunit beta	Pyruvate dehydrogenase (acetyl-transferring).	-	-	-	Precursor of dehydrogenase pyruvate dehydrogenase E1 alpha and beta subunits	0	Phaeodactylum tricornutum (strain CCAP 1055/1)	-	oxidoreductase activity, acting on the aldehyde or oxo group of donors, disulfide as acceptor	-	COG0022 AcoB Pyruvate/2-oxoglutarate dehydrogenase complex dehydrogenase (E1) component eukaryotic type beta subunit Energy production and conversion .]---[CHL00144 odpB pyruvate dehydrogenase E1 component beta subunit Validated.]---[PTZ00182 PTZ00182 3-methyl-2-oxobutanate dehydrogenase Provisional.]---[PRK09212 PRK09212 pyruvate dehydrogenase subunit beta Validated.]---[PLN02683 PLN02683 pyruva…
c7849_g1_i1	-2.75851	2.13776e-08	1.60731e-06	14.6148	30.4006	1.73326	4.20532	-	-	-	-	-	-	-	-	-	-	-	-	-	-
c15879_g1_i1	2.64323	2.15276e-08	1.6128e-06	0.610161	0.975895	6.83359	2.69654	A1AST2	3e-09	10 kDa chaperonin	-	-	-	-	Predicted protein	6e-62	Phaeodactylum tricornutum (strain CCAP 1055/1)	protein folding	-	cytoplasm	cd00320 cpn10 Chaperonin 10 Kd subunit (cpn10 or GroES) Cpn10 cooperates with chaperonin 60 (cpn60 or GroEL) an ATPase to assist the folding and assembly of proteins and is found in eubacterial cytosol as well as in the matrix of mitochondria and chloroplasts. It forms heptameric rings with a dome-like structure forming a lid to the large cavity of the tetradecameric cpn60 cylinder and thereby ti…
c6289_g2_i1	-2.44972	2.26185e-08	1.68397e-06	10.6633	20.3164	1.8043	3.33858	-	-	-	-	-	-	-	-	-	-	-	-	-	-
c10500_g1_i2	-1.76754	2.26381e-08	1.68397e-06	29.2006	49.8889	9.77445	11.4924	-	-	-	-	-	-	-	Uncharacterized protein (Fragment)	1e-16	Thalassiosira oceanica	-	-	-	-
c8411_g1_i2	-2.74072	2.29452e-08	1.70078e-06	21.7043	54.2065	3.53756	6.61295	-	-	-	-	-	-	-	-	-	-	-	-	-	-
c7193_g1_i2	1.76203	2.42914e-08	1.79423e-06	26.266	24.2495	107.931	56.3706	Q86A67	1e-88	Fructose-bisphosphate aldolase	Fructose-bisphosphate aldolase.	Carbohydrate degradation	glycolysis	D-glyceraldehyde 3-phosphate and glycerone phosphate from D-glucose: step 4/4	Uncharacterized protein	2e-141	Thalassiosira oceanica	glycolysis	fructose-bisphosphate aldolase activity	-	pfam00274 Glycolytic Fructose-bisphosphate aldolase class-I. ]---[cd00948 FBP_aldolase_I_a Fructose-1 6-bisphosphate aldolase. Fructose-1 6-bisphosphate aldolase. The enzyme catalyzes the cleavage of fructose 1 6-bisphosphate to glyceraldehyde 3-phosphate and dihydroxyacetone phosphate (DHAP). This family includes proteins found in vertebrates plants and bacterial plant pathogens. Mutations in th…
c8128_g1_i1	1.95482	2.55479e-08	1.87743e-06	20.4259	23.1553	108.343	53.7703	B1XIF6	8e-144	Uroporphyrinogen decarboxylase	Uroporphyrinogen decarboxylase.	Porphyrin-containing compound metabolism	protoporphyrin-IX biosynthesis	coproporphyrinogen-III from 5-aminolevulinate: step 4/4	Uroporphyrinogen decarboxylase	0	Thalassiosira oceanica	protoporphyrinogen IX biosynthetic process	uroporphyrinogen decarboxylase activity	-	TIGR01463 mtaA_cmuA methyltransferase MtaA/CmuA family. This subfamily is closely related to yet is distinct from uroporphyrinogen decarboxylase (EC 4.1.1.37). It includes two isozymes from Methanosarcina barkeri of methylcobalamin--coenzyme M methyltransferase. It also includes a chloromethane utilization protein CmuA which transfers the methyl group of chloromethane to a corrinoid protein.]---[…
c6417_g1_i1	-2.14615	2.56827e-08	1.87743e-06	8.89092	10.173	1.47753	2.50393	O31398	1e-21	Uncharacterized protein YkwD	-	-	-	-	Uncharacterized protein	9e-34	Phytophthora parasitica	-	-	-	cd05379 SCP_bacterial SCP_bacterial SCP-like extracellular protein domain as found in bacteria and archaea. The wider family of SCP containing proteins includes plant pathogenesis-related protein 1 (PR-1) CRISPs mammalian cysteine-rich secretory proteins and allergen 5 from vespid venom. It has been proposed that SCP domains may function as endopeptidases. Little is known about the biological rol…
c8602_g1_i1	2.11179	2.56864e-08	1.87743e-06	6.74083	10.4095	54.271	17.9448	Q9SI93	4e-67	Monogalactosyldiacylglycerol synthase 3 chloroplastic	Monogalactosyldiacylglycerol synthase.	-	-	-	Monogalactosyldiacylglycerol synthase-like protein (Fragment)	6e-162	Thalassiosira pseudonana	glycolipid biosynthetic process]---[lipid glycosylation	carbohydrate binding]---[transferase activity, transferring hexosyl groups	-	pfam06925 MGDG_synth Monogalactosyldiacylglycerol (MGDG) synthase. This family represents a conserved region of approximately 180 residues within plant and bacterial monogalactosyldiacylglycerol (MGDG) synthase (EC 2.4.1.46). In Arabidopsis there are two types of MGDG synthase which differ in their N-terminal portion type A and type B.]---[cd03785 GT1_MurG MurG is an N-acetylglucosaminyltransfera…
c7735_g1_i2	2.38855	2.62807e-08	1.9142e-06	59.5924	21.9428	266.752	145.517	P78937	6e-47	Sulfate adenylyltransferase	Sulfate adenylyltransferase.	Sulfur metabolism	hydrogen sulfide biosynthesis	sulfite from sulfate: step 1/3	Predicted protein	2e-145	Phaeodactylum tricornutum (strain CCAP 1055/1)	sulfate assimilation	sulfate adenylyltransferase (ATP) activity	-	TIGR00339 sopT ATP sulphurylase. This enzyme forms adenosine 5'-phosphosulfate (APS) from ATP and free sulfate the first step in the formation of the activated sulfate donor 3'-phosphoadenylylsulfate (PAPS). In some cases it is found in a bifunctional protein in which the other domain APS kinase catalyzes the second and final step the phosphorylation of APS to PAPS the combined ATP sulfurylase/AP…
c10933_g2_i2	-2.1061	2.6431e-08	1.91512e-06	12.1161	27.3546	4.50364	3.98061	-	-	-	-	-	-	-	-	-	-	-	-	-	-
c8828_g1_i1	1.90966	2.64759e-08	1.91512e-06	7.84493	4.96819	32.6336	14.0605	Q06827	8e-78	Caltractin	-	-	-	-	Caltractin	2e-76	Viridiplantae	-	ATP binding]---[ATP-dependent helicase activity]---[calcium ion binding]---[nucleic acid binding	plasma membrane	PTZ00184 PTZ00184 calmodulin Provisional.]---[cd00051 EFh EF-hand calcium binding motif A diverse superfamily of calcium sensors and calcium signal modulators most examples in this alignment model have 2 active canonical EF hands. Ca2 binding induces a conformational change in the EF-hand motif leading to the activation or inactivation of target proteins. EF-hands tend to occur in pairs or higher…
c8903_g1_i1	1.97856	2.69805e-08	1.94491e-06	3.80624	3.75572	17.2616	10.9788	Q9ZTS1	9e-27	Probable methionine--tRNA ligase	Methionine--tRNA ligase.	-	-	-	Predicted protein (Fragment)	8e-73	Phaeodactylum tricornutum (strain CCAP 1055/1)	-	tRNA binding	-	PLN02610 PLN02610 probable methionyl-tRNA synthetase.]---[cd02799 tRNA_bind_EMAP-II_like tRNA-binding-domain-containing EMAP2-like proteins. This family contains a diverse fraction of tRNA binding proteins including Caenorhabditis elegans methionyl-tRNA synthetase (CeMetRS) human tyrosyl- tRNA synthetase (hTyrRS) Saccharomyces cerevisiae Arc1p human p43 and EMAP2. CeMetRS and hTyrRS aminoacylate …
c17781_g1_i1	-3.20791	2.7126e-08	1.94871e-06	2.49875	7.0087	0.38359	0.57783	-	-	-	-	-	-	-	Predicted protein	1e-19	Thalassiosira pseudonana	-	-	-	-
c3264_g1_i1	2.29684	2.80689e-08	2.00956e-06	1.19127	1.15333	6.79097	4.14112	-	-	-	-	-	-	-	Uncharacterized protein	5e-58	Thalassiosira pseudonana	-	metal ion binding]---[nucleic acid binding	-	cd06145 REX1_like DEDDh 3'-5' exonuclease domain of RNA exonuclease 1 -3 and similar eukaryotic proteins. This subfamily is composed of RNA exonuclease 1 (REX1 or Rex1p) REX3 (or Rex3p) and similar eukaryotic proteins. In yeast REX1 and REX3 are required for 5S rRNA and MRP (mitochondrial RNA processing) RNA maturation respectively. They are DEDDh-type DnaQ-like 3'-5' exonucleases containing thre…
c19203_g1_i1	-2.81449	2.87272e-08	2.04969e-06	2.17915	2.45452	0.326762	0.288915	-	-	-	-	-	-	-	Uncharacterized protein	2e-88	Thalassiosira oceanica	-	-	-	-
c4648_g1_i1	-1.72173	3.04792e-08	2.16618e-06	14.9344	13.6921	4.4326	3.69169	-	-	-	-	-	-	-	Predicted protein	5e-23	Phaeodactylum tricornutum (strain CCAP 1055/1)	lipid metabolic process	triglyceride lipase activity	-	cd00741 Lipase Lipase. Lipases are esterases that can hydrolyze long-chain acyl-triglycerides into di- and monoglycerides glycerol and free fatty acids at a water/lipid interface. A typical feature of lipases is interfacial activation the process of becoming active at the lipid/water interface although several examples of lipases have been identified that do not undergo interfacial activation . T…
c3671_g1_i2	-1.52139	3.05664e-08	2.16618e-06	165.412	196.835	69.0889	49.565	P08183	1e-107	Multidrug resistance protein 1	Xenobiotic-transporting ATPase.	-	-	-	ABC transporter	0	Thalassiosira pseudonana	-	ATP binding]---[ATPase activity, coupled to transmembrane movement of substances	integral to membrane	TIGR00958 3a01208 Conjugate Transporter-2 (CT2) Family protein. Transport and binding proteins Other .]---[TIGR02203 MsbA_lipidA lipid A export permease/ATP-binding protein MsbA. This family consists of a single polypeptide chain transporter in the ATP-binding cassette (ABC) transporter family MsbA which exports lipid A. It may also act in multidrug resistance. Lipid A a part of lipopolysaccharid…
c3671_g1_i3	-1.51441	3.08963e-08	2.18219e-06	159.02	187.52	65.8355	48.1204	P08183	6e-109	Multidrug resistance protein 1	Xenobiotic-transporting ATPase.	-	-	-	ABC transporter	0	Thalassiosira pseudonana	-	ATP binding]---[ATPase activity, coupled to transmembrane movement of substances	integral to membrane	cd03249 ABC_MTABC3_MDL1_MDL2 ATP-binding cassette domain of a mitochondrial protein MTABC3 and related proteins. MTABC3 (also known as ABCB6) is a mitochondrial ATP-binding cassette protein involved in iron homeostasis and one of four ABC transporters expressed in the mitochondrial inner membrane the other three being MDL1(ABC7) MDL2 and ATM1. In fact the yeast MDL1 (multidrug resistance-like pro…
c11051_g2_i1	-2.06497	3.17766e-08	2.23282e-06	18.6826	34.7773	4.88723	6.74136	-	-	-	-	-	-	-	-	-	-	-	-	-	-
c7546_g1_i2	2.256	3.1826e-08	2.23282e-06	1.33654	2.54324	11.5787	6.03512	Q8S2G0	9e-31	4-diphosphocytidyl-2-C-methyl-D-erythritol kinase chloroplastic	4-(cytidine 5 -diphospho)-2-C-methyl-D-erythritol kinase.	Isoprenoid biosynthesis	isopentenyl diphosphate biosynthesis via DXP pathway	isopentenyl diphosphate from 1-deoxy-D-xylulose 5-phosphate: step 3/6	Uncharacterized protein	4e-78	Thalassiosira oceanica	terpenoid biosynthetic process	4-(cytidine 5'-diphospho)-2-C-methyl-D-erythritol kinase activity]---[ATP binding	-	PRK00128 ipk 4-diphosphocytidyl-2-C-methyl-D-erythritol kinase Provisional.]---[COG1947 IspE 4-diphosphocytidyl-2C-methyl-D-erythritol 2-phosphate synthase Lipid metabolism .]---[PRK14609 PRK14609 4-diphosphocytidyl-2-C-methyl-D-erythritol kinase Provisional.]---[TIGR00154 ispE 4-diphosphocytidyl-2C-methyl-D-erythritol kinase. Members of this family of GHMP kinases were previously designated as c…
c14084_g1_i1	-3.57731	3.24323e-08	2.26777e-06	1.13316	1.21248	0.0710353	0.128407	-	-	-	-	-	-	-	-	-	-	-	-	-	-
c11055_g2_i1	-1.45711	3.4056e-08	2.3734e-06	137.344	152.831	53.5748	45.0387	-	-	-	-	-	-	-	Uncharacterized protein	7e-11	Clostridium sp. CAG 75	-	-	-	pfam11914 DUF3432 Domain of unknown function (DUF3432). This presumed domain is functionally uncharacterized. This domain is found in eukaryotes. This domain is about 100 amino acids in length. This domain is found associated with pfam00096. This domain has two conserved sequence motifs YPSPV and PSP.
c8828_g1_i4	1.8922	3.44835e-08	2.39523e-06	7.55438	4.82033	31.085	13.4506	Q06827	3e-78	Caltractin	-	-	-	-	Caltractin	6e-77	Viridiplantae	-	ATP binding]---[ATP-dependent helicase activity]---[calcium ion binding]---[nucleic acid binding	plasma membrane	PTZ00183 PTZ00183 centrin Provisional.]---[PTZ00184 PTZ00184 calmodulin Provisional.]---[COG5126 FRQ1 Ca2 -binding protein (EF-Hand superfamily) Signal transduction mechanisms / Cytoskeleton / Cell division and chromosome partitioning / General function prediction only .]---[cd00051 EFh EF-hand calcium binding motif A diverse superfamily of calcium sensors and calcium signal modulators most examp…
c12177_g1_i1	-2.12966	3.51188e-08	2.43131e-06	8.54225	15.1707	2.30154	2.69654	-	-	-	-	-	-	-	GRA11 putative	7e-08	Perkinsus marinus (strain ATCC 50983 / TXsc)	-	-	-	-
c6210_g1_i1	1.76528	3.57332e-08	2.46571e-06	8.54225	6.56511	31.4402	17.6559	P52032	3e-11	Phospholipid hydroperoxide glutathione peroxidase 1 chloroplastic	Phospholipid-hydroperoxide glutathione peroxidase.	-	-	-	Uncharacterized protein	2e-110	Thalassiosira pseudonana	response to oxidative stress	glutathione peroxidase activity	-	cd00340 GSH_Peroxidase Glutathione (GSH) peroxidase family tetrameric selenoenzymes that catalyze the reduction of a variety of hydroperoxides including lipid peroxidases using GSH as a specific electron donor substrate. GSH peroxidase contains one selenocysteine residue per subunit which is involved in catalysis. Different isoenzymes are known in mammals which are involved in protection against …
c8168_g1_i2	1.52256	3.63955e-08	2.49834e-06	22.4888	23.0666	76.917	47.35	-	-	-	-	-	-	-	Uncharacterized protein	3e-33	Thalassiosira pseudonana	-	-	-	-
c10531_g1_i4	-2.71988	3.64442e-08	2.49834e-06	8.22265	18.3054	1.27863	2.37553	-	-	-	-	-	-	-	-	-	-	-	-	-	-
c10832_g2_i5	-2.54038	3.66394e-08	2.50353e-06	4.53263	8.60562	1.03712	1.05936	-	-	-	-	-	-	-	Uncharacterized protein	1e-21	Emiliania huxleyi CCMP1516	-	-	-	pfam03382 DUF285 Mycoplasma protein of unknown function DUF285. This region appears distantly related to leucine rich repeats.
c11342_g1_i1	-1.87053	3.69348e-08	2.51552e-06	16.9102	25.3733	4.88723	5.7462	-	-	-	-	-	-	-	Predicted protein	1e-31	Phaeodactylum tricornutum (strain CCAP 1055/1)	-	-	-	-
c7193_g1_i3	1.74996	3.77902e-08	2.56546e-06	27.835	25.2254	112.548	58.6498	Q86A67	4e-100	Fructose-bisphosphate aldolase	Fructose-bisphosphate aldolase.	Carbohydrate degradation	glycolysis	D-glyceraldehyde 3-phosphate and glycerone phosphate from D-glucose: step 4/4	Fructose-bisphosphate aldolase	6e-172	Tetraselmis sp. GSL018	-	-	-	pfam00274 Glycolytic Fructose-bisphosphate aldolase class-I. ]---[cd00948 FBP_aldolase_I_a Fructose-1 6-bisphosphate aldolase. Fructose-1 6-bisphosphate aldolase. The enzyme catalyzes the cleavage of fructose 1 6-bisphosphate to glyceraldehyde 3-phosphate and dihydroxyacetone phosphate (DHAP). This family includes proteins found in vertebrates plants and bacterial plant pathogens. Mutations in th…
c10580_g1_i1	2.04879	3.80457e-08	2.57447e-06	110.149	55.8034	424.095	236.365	P29691	8e-102	Elongation factor 2	-	-	-	-	Predicted protein	1e-144	Phaeodactylum tricornutum (strain CCAP 1055/1)	-	GTP binding]---[GTPase activity	-	PLN00116 PLN00116 translation elongation factor EF-2 subunit Provisional.]---[PTZ00416 PTZ00416 elongation factor 2 Provisional.]---[PRK07560 PRK07560 elongation factor EF-2 Reviewed.]---[cd01681 aeEF2_snRNP_like_IV This family represents domain IV of archaeal and eukaryotic elongation factor 2 (aeEF-2) and of an evolutionarily conserved U5 snRNP-specific protein. U5 snRNP is a GTP-binding factor…
c8828_g1_i2	1.89244	3.92691e-08	2.64871e-06	7.49626	4.73161	30.7299	13.2901	Q06827	2e-78	Caltractin	-	-	-	-	Caltractin	5e-77	Viridiplantae	-	ATP binding]---[ATP-dependent helicase activity]---[calcium ion binding]---[nucleic acid binding	plasma membrane	PTZ00183 PTZ00183 centrin Provisional.]---[PTZ00184 PTZ00184 calmodulin Provisional.]---[COG5126 FRQ1 Ca2 -binding protein (EF-Hand superfamily) Signal transduction mechanisms / Cytoskeleton / Cell division and chromosome partitioning / General function prediction only .]---[cd00051 EFh EF-hand calcium binding motif A diverse superfamily of calcium sensors and calcium signal modulators most examp…
c18122_g1_i1	-2.0042	3.97489e-08	2.67248e-06	7.55438	10.3208	1.88954	2.24712	-	-	-	-	-	-	-	-	-	-	-	-	-	-
c6700_g1_i1	-2.09116	4.00702e-08	2.68547e-06	5.782	9.34493	1.96057	1.34827	-	-	-	-	-	-	-	-	-	-	-	-	-	-
c6177_g1_i2	2.39503	4.03718e-08	2.69707e-06	0.871659	0.768887	5.89593	2.40763	-	-	-	-	-	-	-	Uncharacterized protein	5e-58	Thalassiosira pseudonana	-	-	-	-
c2943_g1_i1	-2.70851	4.10573e-08	2.73416e-06	5.49145	13.6625	1.15077	1.54088	-	-	-	-	-	-	-	-	-	-	-	-	-	-
c2044_g1_i1	-1.75052	4.1942e-08	2.78423e-06	80.1345	85.6422	20.2735	24.8467	-	-	-	-	-	-	-	-	-	-	-	-	-	-
c10349_g1_i1	-1.62251	4.22452e-08	2.79551e-06	100.502	102.114	36.3274	25.6814	-	-	-	-	-	-	-	-	-	-	-	-	-	-
c5293_g1_i1	2.94614	4.31347e-08	2.8454e-06	0.377719	0.236581	2.78458	1.73349	A0JNU3	8e-08	60 kDa lysophospholipase	Lysophospholipase.]---[1-alkyl-2-acetylglycerophosphocholine esterase.]---[Asparaginase.	-	-	-	L-aspariginase I	5e-24	Thalassiosira pseudonana	cellular amino acid metabolic process	asparaginase activity	-	PRK09461 ansA cytoplasmic asparaginase I Provisional.]---[cd08963 L-asparaginase_I Type I (cytosolic) bacterial L-asparaginase. Asparaginases (amidohydrolases E.C. 3.5.1.1) are enzymes that catalyze the hydrolysis of asparagine to aspartic acid and ammonia. In bacteria there are two classes of amidohydrolases. This model represents type I L-asparaginases which are highly specific for asparagine a…
c4865_g1_i1	1.66818	4.54622e-08	2.98953e-06	15.8932	22.5343	78.6787	38.2973	-	-	-	-	-	-	-	Predicted protein	2e-11	Phaeodactylum tricornutum (strain CCAP 1055/1)	-	-	-	-
c11025_g1_i1	-1.82005	4.62482e-08	3.03171e-06	17.3751	33.5649	6.62049	6.67715	-	-	-	-	-	-	-	-	-	-	-	-	-	-
c86_g1_i1	3.18084	4.68971e-08	3.06093e-06	0.203387	0.266153	2.91245	1.18776	O32960	7e-44	Epimerase family protein ML0860	-	-	-	-	Predicted protein	1e-72	Phaeodactylum tricornutum (strain CCAP 1055/1)	-	-	-	TIGR01777 yfcH TIGR01777 family protein. This model represents a clade of proteins of unknown function including the E. coli yfcH protein Hypothetical proteins Conserved .]---[COG1090 COG1090 Predicted nucleoside-diphosphate sugar epimerase General function prediction only .]---[cd05242 SDR_a8 atypical (a) SDRs subgroup 8. This subgroup contains atypical SDRs of unknown function. Proteins in this…
c8411_g1_i1	-2.90504	4.69857e-08	3.06093e-06	14.5567	44.2997	2.813	4.26953	-	-	-	-	-	-	-	-	-	-	-	-	-	-
c15361_g1_i1	3.05636	4.71621e-08	3.06291e-06	0.522995	1.09419	7.71443	4.97576	O93796	3e-135	Elongation factor 3	-	Protein biosynthesis	polypeptide chain elongation	-	Uncharacterized protein (Fragment)	0	Thalassiosira oceanica	-	ATP binding]---[ATPase activity	-	cd03221 ABCF_EF-3 ATP-binding cassette domain of elongation factor 3 subfamily F. Elongation factor 3 (EF-3) is a cytosolic protein required by fungal ribosomes for in vitro protein synthesis and for in vivo growth. EF-3 stimulates the binding of the EF-1 GTP aa-tRNA ternary complex to the ribosomal A site by facilitated release of the deacylated tRNA from the E site. The reaction requires ATP hy…
c1782_g1_i2	-1.80628	4.95884e-08	3.21054e-06	99.7468	150.702	25.9705	38.6825	-	-	-	-	-	-	-	-	-	-	-	-	-	-
c6955_g1_i1	-1.92073	4.98019e-08	3.21444e-06	5.40428	7.71844	1.4065	1.8298	-	-	-	-	-	-	-	-	-	-	-	-	-	-
c2933_g1_i1	3.20255	5.07267e-08	3.26409e-06	0.435829	0.502734	7.03249	1.50878	-	-	-	-	-	-	-	-	-	-	-	-	-	-
c3771_g1_i1	1.87706	5.17209e-08	3.31789e-06	14.6148	14.0174	63.3919	36.8527	-	-	-	-	-	-	-	-	-	-	-	-	-	-
c9683_g1_i2	1.89017	5.2276e-08	3.34327e-06	51.8927	38.4148	222.056	101.923	Q9SLA8	2e-122	Enoyl- acyl-carrier-protein reductase NADH chloroplastic	Enoyl- acyl-carrier-protein reductase (NADH).	Lipid metabolism	fatty acid biosynthesis	-	Enoyl-acp reductase	4e-170	Phaeodactylum tricornutum (strain CCAP 1055/1)	fatty acid biosynthetic process	enoyl-[acyl-carrier-protein] reductase (NADH) activity	-	cd05372 ENR_SDR Enoyl acyl carrier protein (ACP) reductase (ENR) divergent SDR. This bacterial subgroup of ENRs includes Escherichia coli ENR. ENR catalyzes the NAD(P)H-dependent reduction of enoyl-ACP in the last step of fatty acid biosynthesis. De novo fatty acid biosynthesis is catalyzed by the fatty acid synthetase complex through the serial addition of 2-carbon subunits. In bacteria and plan…
c305_g1_i1	-2.44399	5.29143e-08	3.37381e-06	15.9223	53.5264	5.46972	6.16352	-	-	-	-	-	-	-	Predicted protein	6e-36	Phaeodactylum tricornutum (strain CCAP 1055/1)	-	-	-	cd00204 ANK ankyrin repeats ankyrin repeats mediate protein-protein interactions in very diverse families of proteins. The number of ANK repeats in a protein can range from 2 to over 20 (ankyrins for example). ANK repeats may occur in combinations with other types of domains. The structural repeat unit contains two antiparallel helices and a beta-hairpin repeats are stacked in a superhelical arra…
c16743_g1_i1	-3.22813	5.34768e-08	3.39934e-06	12.9587	19.8728	1.05132	2.11871	Q9DBS5	5e-12	Kinesin light chain 4	-	-	-	-	Uncharacterized protein	1e-23	Actinomyces sp. oral taxon 178 str. F0338	-	ADP binding]---[microtubule motor activity	kinesin complex	pfam13424 TPR_12 Tetratricopeptide repeat. ]---[pfam13374 TPR_10 Tetratricopeptide repeat.
c5471_g1_i2	1.75494	5.39725e-08	3.41615e-06	12.5809	15.9396	58.3058	33.2574	-	-	-	-	-	-	-	Predicted protein	2e-138	Phaeodactylum tricornutum (strain CCAP 1055/1)	transport	-	integral to membrane	pfam00153 Mito_carr Mitochondrial carrier protein.
c6177_g1_i1	2.29715	5.4067e-08	3.41615e-06	0.98788	0.887177	6.22269	2.63234	-	-	-	-	-	-	-	Uncharacterized protein	1e-86	Thalassiosira pseudonana	-	-	-	-
c8009_g1_i1	1.54854	5.46706e-08	3.44392e-06	11.9708	13.2485	45.3347	25.0072	O22795	5e-18	50S ribosomal protein L28 chloroplastic	-	-	-	-	RK28 ribosomal protein 28 50S large ribosomal subunit chloroplast (Fragment)	3e-33	Thalassiosira pseudonana	translation	structural constituent of ribosome	ribosome	pfam00830 Ribosomal_L28 Ribosomal L28 family. The ribosomal 28 family includes L28 proteins from bacteria and chloroplasts. The L24 protein from yeast also contains a region of similarity to prokaryotic L28 proteins. L24 from yeast is also found in the large ribosomal subunit.]---[PRK00359 rpmB 50S ribosomal protein L28 Reviewed.]---[COG0227 RpmB Ribosomal protein L28 Translation ribosomal struct…
c17600_g1_i1	2.4719	5.54945e-08	3.48535e-06	0.784493	0.798459	5.52654	2.85705	Q3E813	8e-13	Uncharacterized protein YLR154C-G	-	-	-	-	Putative uncharacterized protein	2e-24	Talaromyces stipitatus (strain ATCC 10500 / CBS 375.48 / QM 6759 / NRRL 1006)	-	-	-	-
c9498_g1_i1	-2.22525	5.67685e-08	3.54892e-06	38.3239	19.6066	4.98668	6.45244	-	-	-	-	-	-	-	Uncharacterized protein (Fragment)	2e-55	Thalassiosira oceanica	-	-	-	-
c2044_g1_i2	-1.73966	5.6845e-08	3.54892e-06	82.9528	88.6881	21.2395	25.8419	-	-	-	-	-	-	-	-	-	-	-	-	-	-
c18925_g1_i1	-2.27804	5.80169e-08	3.61134e-06	39.5733	29.3951	6.87621	6.38824	-	-	-	-	-	-	-	-	-	-	-	-	-	-
c10165_g1_i1	-1.62449	5.90409e-08	3.6642e-06	18.8278	16.6198	5.34185	5.36098	A2RRT9	3e-30	Cytochrome P450 4V2	-	-	-	-	Uncharacterized protein	7e-43	Thalassiosira oceanica	-	heme binding]---[iron ion binding]---[monooxygenase activity]---[oxidoreductase activity, acting on paired donors, with incorporation or reduction of molecular oxygen	-	PLN00168 PLN00168 Cytochrome P450 Provisional.]---[pfam00067 p450 Cytochrome P450. Cytochrome P450s are haem-thiolate proteins involved in the oxidative degradation of various compounds. They are particularly well known for their role in the degradation of environmental toxins and mutagens. They can be divided into 4 classes according to the method by which electrons from NAD(P)H are delivered to…
c18423_g1_i1	3.13093	5.96159e-08	3.68897e-06	0.203387	0.236581	2.75617	0.963051	-	-	-	-	-	-	-	-	-	-	-	-	-	-
c5365_g1_i2	-2.06241	6.02319e-08	3.70694e-06	15.6899	36.9953	5.6402	5.93881	-	-	-	-	-	-	-	-	-	-	-	-	-	-
c20029_g1_i1	2.36184	6.02597e-08	3.70694e-06	0.49394	0.473161	2.31575	2.34342	P49491	3e-129	30S ribosomal protein S3 chloroplastic	-	-	-	-	30S ribosomal protein S3 chloroplastic	2e-133	Lithodesmium undulatum	-	-	-	CHL00034 rpl22 ribosomal protein L22.]---[PRK00565 rplV 50S ribosomal protein L22 Reviewed.]---[pfam00237 Ribosomal_L22 Ribosomal protein L22p/L17e. This family includes L22 from prokaryotes and chloroplasts and L17 from eukaryotes.]---[cd00336 Ribosomal_L22 Ribosomal protein L22/L17e. L22 (L17 in eukaryotes) is a core protein of the large ribosomal subunit. It is the only ribosomal protein that …
c4644_g1_i1	2.25742	6.10235e-08	3.73984e-06	2.38253	4.96819	22.0351	11.3961	-	-	-	-	-	-	-	Predicted protein	6e-25	Phaeodactylum tricornutum (strain CCAP 1055/1)	-	-	-	-
c5697_g1_i1	1.55751	6.11511e-08	3.73984e-06	56.7159	51.1014	190.105	112.388	-	-	-	-	-	-	-	Predicted protein	4e-18	Phaeodactylum tricornutum (strain CCAP 1055/1)	-	-	-	-
c12681_g1_i1	4.11776	6.15858e-08	3.75548e-06	0.0871659	0.147863	3.25342	0.802542	-	-	-	-	-	-	-	Predicted protein	3e-82	Phaeodactylum tricornutum (strain CCAP 1055/1)	-	-	-	-
c11806_g1_i1	3.98744	6.29618e-08	3.82826e-06	0	0.11829	1.05132	0.770441	-	-	-	-	-	-	-	-	-	-	-	-	-	-
c13499_g1_i1	2.11863	6.43413e-08	3.90083e-06	3.42852	3.75572	22.8449	7.576	P38023	2e-41	RNA polymerase sigma factor SigA1	-	-	-	-	Uncharacterized protein	1e-167	Thalassiosira pseudonana	transcription initiation, DNA-dependent	DNA binding]---[sequence-specific DNA binding transcription factor activity]---[sigma factor activity	-	TIGR02392 rpoH_proteo alternative sigma factor RpoH. A sigma factor is a DNA-binding protein protein that binds to the DNA-directed RNA polymerase core to produce the holoenzyme capable of initiating transcription at specific sites. Different sigma factors act in vegetative growth heat shock extracytoplasmic functions (ECF) etc. This model represents the clade of sigma factors called RpoH and fur…
c5520_g1_i1	1.82807	6.5178e-08	3.94017e-06	29.0843	18.0688	95.926	63.3045	Q949M3	4e-97	3-oxoacyl- acyl-carrier-protein reductase 3 chloroplastic	3-oxoacyl- acyl-carrier-protein reductase.	Lipid metabolism	fatty acid biosynthesis	-	Uncharacterized protein	6e-151	Thalassiosira pseudonana	fatty acid biosynthetic process	3-oxoacyl-[acyl-carrier-protein] reductase (NADPH) activity]---[NAD binding	-	PRK05557 fabG 3-ketoacyl-(acyl-carrier-protein) reductase Validated.]---[cd05333 BKR_SDR_c beta-Keto acyl carrier protein reductase (BKR) involved in Type II FAS classical (c) SDRs. This subgroup includes the Escherichai coli K12 BKR FabG. BKR catalyzes the NADPH-dependent reduction of ACP in the first reductive step of de novo fatty acid synthesis (FAS). FAS consists of four elongation steps whi…
c4568_g2_i1	1.79004	6.59027e-08	3.97253e-06	2.49875	2.30666	9.10672	6.54875	-	-	-	-	-	-	-	-	-	-	-	-	-	-
c20822_g1_i1	3.19797	7.26151e-08	4.3646e-06	0.116221	0.207008	1.15077	1.63719	P49548	4e-51	50S ribosomal protein L6 chloroplastic	-	-	-	-	50S ribosomal protein L6 chloroplastic	1e-49	Lithodesmium undulatum	-	-	-	CHL00140 rpl6 ribosomal protein L6 Validated.]---[PRK05498 rplF 50S ribosomal protein L6 Validated.]---[CHL00042 rps8 ribosomal protein S8.]---[TIGR03654 L6_bact ribosomal protein L6 bacterial type. Protein synthesis Ribosomal proteins synthesis and modification .]---[PRK00136 rpsH 30S ribosomal protein S8 Validated.]---[pfam00410 Ribosomal_S8 Ribosomal protein S8. ]---[COG0097 RplF Ribosomal pro…
c10531_g1_i3	-2.05815	7.39484e-08	4.43204e-06	24.8423	43.2942	5.54075	9.21319	-	-	-	-	-	-	-	-	-	-	-	-	-	-
c14424_g1_i1	-3.45308	7.49951e-08	4.48197e-06	1.42371	2.18837	0.0852423	0.256814	-	-	-	-	-	-	-	-	-	-	-	-	-	-
c5509_g1_i1	-1.66263	7.5877e-08	4.52179e-06	24.0287	16.2945	6.05221	5.84251	-	-	-	-	-	-	-	Uncharacterized protein	6e-22	Thalassiosira oceanica	-	-	-	-
c18353_g1_i1	4.54726	7.62414e-08	4.53064e-06	0	0.0591451	0.980287	0.417322	-	-	-	-	-	-	-	-	-	-	-	-	-	-
c5471_g1_i1	1.75615	7.75347e-08	4.58754e-06	11.8836	15.8213	55.8906	32.9363	-	-	-	-	-	-	-	Predicted protein	5e-166	Phaeodactylum tricornutum (strain CCAP 1055/1)	transport	-	integral to membrane	pfam00153 Mito_carr Mitochondrial carrier protein.
c8310_g1_i2	2.05461	7.76363e-08	4.58754e-06	4.61979	5.32306	27.8316	12.006	Q6MDI2	0	Polyribonucleotide nucleotidyltransferase	Polyribonucleotide nucleotidyltransferase.	-	-	-	Polyribonucleotide nucleotidyltransferase	0	Thalassiosira pseudonana	mRNA catabolic process]---[RNA processing	3'-5'-exoribonuclease activity]---[polyribonucleotide nucleotidyltransferase activity]---[RNA binding	-	pfam01138 RNase_PH 3' exoribonuclease family domain 1. This family includes 3'-5' exoribonucleases. Ribonuclease PH contains a single copy of this domain and removes nucleotide residues following the -CCA terminus of tRNA. Polyribonucleotide nucleotidyltransferase (PNPase) contains two tandem copies of the domain. PNPase is involved in mRNA degradation in a 3'-5' direction. The exosome is a 3'-5'…
c1514_g1_i1	-2.25889	7.89118e-08	4.64981e-06	4.53263	6.56511	1.0087	1.15566	-	-	-	-	-	-	-	-	-	-	-	-	-	PRK12678 PRK12678 transcription termination factor Rho Provisional.]---[pfam12871 PRP38_assoc Pre-mRNA-splicing factor 38-associated hydrophilic C-term. This domain is a hydrophilic region found at the C-terminus of plant and metazoan pre-mRNA-splicing factor 38 proteins. The function is not known.]---[TIGR01642 U2AF_lg U2 snRNP auxilliary factor large subunit splicing factor. These splicing fact…
c12641_g1_i1	-1.92633	8.17229e-08	4.80196e-06	8.16454	11.1784	2.62831	2.11871	-	-	-	-	-	-	-	Predicted protein	1e-41	Phaeodactylum tricornutum (strain CCAP 1055/1)	-	-	-	-
c5625_g1_i1	-2.24137	8.34757e-08	4.89126e-06	8.91997	21.4105	3.13976	2.79285	-	-	-	-	-	-	-	Uncharacterized protein	1e-93	Thalassiosira oceanica	-	-	-	-
c10935_g1_i2	1.95897	8.38437e-08	4.89914e-06	280.209	201.36	1229.98	580.559	Q54J08	0	Acetyl-CoA carboxylase	Biotin carboxylase.]---[Acetyl-CoA carboxylase.	Lipid metabolism	malonyl-CoA biosynthesis	malonyl-CoA from acetyl-CoA: step 1/1	Acetyl-coa carboxylase	0	Thalassiosira pseudonana	fatty acid biosynthetic process	acetyl-CoA carboxylase activity]---[ATP binding]---[biotin carboxylase activity]---[metal ion binding	-	TIGR02712 urea_carbox urea carboxylase. Members of this family are ATP-dependent urea carboxylase including characterized members from Oleomonas sagaranensis (alpha class Proteobacterium) and yeasts such as Saccharomyces cerevisiae. The allophanate hydrolase domain of the yeast enzyme is not included in this model and is represented by an adjacent gene in Oleomonas sagaranensis. The fusion of ure…
c10935_g1_i1	1.95666	8.54243e-08	4.97763e-06	274.921	197.19	1203.34	568.714	Q54J08	0	Acetyl-CoA carboxylase	Biotin carboxylase.]---[Acetyl-CoA carboxylase.	Lipid metabolism	malonyl-CoA biosynthesis	malonyl-CoA from acetyl-CoA: step 1/1	Acetyl-coa carboxylase	0	Thalassiosira pseudonana	fatty acid biosynthetic process	acetyl-CoA carboxylase activity]---[ATP binding]---[biotin carboxylase activity]---[metal ion binding	-	TIGR02712 urea_carbox urea carboxylase. Members of this family are ATP-dependent urea carboxylase including characterized members from Oleomonas sagaranensis (alpha class Proteobacterium) and yeasts such as Saccharomyces cerevisiae. The allophanate hydrolase domain of the yeast enzyme is not included in this model and is represented by an adjacent gene in Oleomonas sagaranensis. The fusion of ure…
c3000_g1_i1	-1.8562	8.60101e-08	4.99788e-06	39.6605	20.6121	7.6576	7.86491	-	-	-	-	-	-	-	-	-	-	-	-	-	-
c8310_g1_i3	2.03929	8.91449e-08	5.1605e-06	4.56168	5.02734	26.3683	11.6208	Q6MDI2	0	Polyribonucleotide nucleotidyltransferase	Polyribonucleotide nucleotidyltransferase.	-	-	-	Polyribonucleotide nucleotidyltransferase	0	Thalassiosira pseudonana	mRNA catabolic process]---[RNA processing	3'-5'-exoribonuclease activity]---[polyribonucleotide nucleotidyltransferase activity]---[RNA binding	-	cd11363 RNase_PH_PNPase_1 Polyribonucleotide nucleotidyltransferase repeat 1. Polyribonucleotide nucleotidyltransferase (PNPase) is a member of the RNase_PH family named after the bacterial Ribonuclease PH a 3'-5' exoribonuclease. Structurally all members of this family form hexameric rings. In the case of PNPase the complex is a trimer since each monomer contains two tandem copies of the domain.…
c6452_g1_i1	-1.89893	8.93008e-08	5.1605e-06	18.4792	23.2736	4.16267	6.06722	-	-	-	-	-	-	-	Uncharacterized protein	2e-74	Thalassiosira pseudonana	-	-	-	COG0457 NrfG FOG TPR repeat General function prediction only .
c21602_g1_i1	-3.60451	9.23406e-08	5.32151e-06	2.06293	4.87947	0.468833	0.0321017	-	-	-	-	-	-	-	-	-	-	-	-	-	-
c4121_g1_i1	2.52433	9.32974e-08	5.36192e-06	0.958825	1.98136	12.1186	4.23742	Q5AQL1	5e-76	Alanine--tRNA ligase	Alanine--tRNA ligase.	-	-	-	Alanine--tRNA ligase	4e-176	Thalassiosira oceanica	alanyl-tRNA aminoacylation	alanine-tRNA ligase activity]---[ATP binding]---[nucleic acid binding	cytoplasm	pfam07973 tRNA_SAD Threonyl and Alanyl tRNA synthetase second additional domain. The catalytically active from of threonyl/alanyl tRNA synthetase is a dimer. Within the tRNA synthetase class II dimer the bound tRNA interacts with both monomers making specific interactions with the catalytic domain the C-terminal domain and this domain (the second additional domain). The second additional domain i…
c9785_g1_i1	-1.99005	9.68799e-08	5.55259e-06	6.13067	5.94409	1.30705	1.54088	-	-	-	-	-	-	-	-	-	-	-	-	-	-
c3658_g1_i2	-1.58926	9.74262e-08	5.56869e-06	42.3336	43.0577	11.4793	14.5421	Q4I8E9	1e-14	Protein PNS1	-	-	-	-	Uncharacterized protein	2e-88	Thalassiosira oceanica	-	-	integral to membrane	pfam04515 Choline_transpo Plasma-membrane choline transporter. This family represents a high-affinity plasma-membrane choline transporter in C.elegans which is thought to be rate-limiting for ACh synthesis in cholinergic nerve terminals.
c1135_g1_i2	-2.4647	9.86424e-08	5.62289e-06	6.45027	14.875	1.59119	1.9582	-	-	-	-	-	-	-	-	-	-	-	-	-	-
c905_g1_i1	1.775	9.94261e-08	5.6522e-06	9.21053	9.67023	38.0749	23.2737	Q2S1W0	1e-88	Uroporphyrinogen decarboxylase	Uroporphyrinogen decarboxylase.	Porphyrin-containing compound metabolism	protoporphyrin-IX biosynthesis	coproporphyrinogen-III from 5-aminolevulinate: step 4/4	Uncharacterized protein	0	Thalassiosira oceanica	porphyrin-containing compound biosynthetic process	uroporphyrinogen decarboxylase activity	-	PLN02433 PLN02433 uroporphyrinogen decarboxylase.]---[cd00717 URO-D Uroporphyrinogen decarboxylase (URO-D) is a dimeric cytosolic enzyme that decarboxylates the four acetate side chains of uroporphyrinogen III (uro-III) to create coproporphyrinogen III without requiring any prosthetic groups or cofactors. This reaction is located at the branching point of the tetrapyrrole biosynthetic pathway lea…
c4697_g1_i1	-1.86267	1.00035e-07	5.67147e-06	8.86186	7.83673	2.07423	2.21502	Q3UHX9	4e-70	Uncharacterized protein C9orf114 homolog	-	-	-	-	Uncharacterized protein (Fragment)	3e-102	Thalassiosira pseudonana	-	-	-	pfam02598 Methyltrn_RNA_3 Putative RNA methyltransferase. This family has a TIM barrel-like fold with a deep C-terminal trefoil knot. The arrangement of its hydrophilic and hydrophobic surfaces are opposite to that of the classic TIM barrel proteins. It is likely to bind RNA and may function as a methyltransferase.]---[COG2106 COG2106 Uncharacterized conserved protein Function unknown .
c1099_g1_i1	2.34814	1.01354e-07	5.71564e-06	6.33405	6.94955	53.2622	13.579	-	-	-	-	-	-	-	-	-	-	-	-	-	-
c14761_g1_i1	-3.58942	1.0136e-07	5.71564e-06	1.1041	1.98136	0.113656	0.128407	Q8PC00	5e-10	Peptidyl-Asp metalloendopeptidase	Peptidyl-Asp metalloendopeptidase.	-	-	-	Metallopeptidase M72 family protein	7e-13	Lysobacter gummosus	-	metallopeptidase activity	-	pfam13688 Reprolysin_5 Metallo-peptidase family M12. ]---[pfam13583 Reprolysin_4 Metallo-peptidase family M12B Reprolysin-like. This zinc-binding metallo-peptidase has the characteristic binding motif HExxGHxxGxxH of Reprolysin-like peptidases of family M12B.]---[cd04273 ZnMc_ADAMTS_like Zinc-dependent metalloprotease ADAMTS_like subgroup. ADAMs (A Disintegrin And Metalloprotease) are glycoprotei…
c9882_g2_i1	-2.2278	1.03714e-07	5.83275e-06	2.2082	4.43589	0.681939	0.642034	-	-	-	-	-	-	-	-	-	-	-	-	-	-
c10223_g1_i1	-1.93508	1.04352e-07	5.8529e-06	53.0259	83.7791	14.9742	17.7201	-	-	-	-	-	-	-	Uncharacterized protein	3e-76	Thalassiosira pseudonana	-	-	-	-
c20978_g1_i1	-1.76829	1.08898e-07	6.09162e-06	219.455	237.97	67.995	57.3015	-	-	-	-	-	-	-	-	-	-	-	-	-	-
c17307_g1_i1	4.18655	1.10087e-07	6.14175e-06	0.174332	0.0591451	3.36707	0.898847	Q944B6	4e-50	Arogenate dehydrogenase 1 chloroplastic	Arogenate dehydrogenase (NADP( )).	Amino-acid biosynthesis	L-tyrosine biosynthesis	L-tyrosine from L-arogenate (NADP(+) route): step 1/1	Arogenate dehydrogenase	7e-107	Nannochloropsis gaditana	L-phenylalanine biosynthetic process]---[tyrosine biosynthetic process	prephenate dehydratase activity]---[prephenate dehydrogenase (NADP+) activity]---[prephenate dehydrogenase activity	-	PLN02256 PLN02256 arogenate dehydrogenase.]---[PLN02712 PLN02712 arogenate dehydrogenase.]---[COG0287 TyrA Prephenate dehydrogenase Amino acid transport and metabolism .]---[pfam02153 PDH Prephenate dehydrogenase. Members of this family are prephenate dehydrogenases EC 1.3.1.12 involved in tyrosine biosynthesis.]---[PRK08507 PRK08507 prephenate dehydrogenase Validated.]---[PRK08655 PRK08655 preph…
c11055_g2_i2	-1.39258	1.11019e-07	6.17728e-06	102.478	129.232	47.6505	35.1514	-	-	-	-	-	-	-	Putative uncharacterized protein (Fragment)	8e-14	Aureococcus anophagefferens	-	-	-	-
c1099_g1_i2	2.33666	1.14149e-07	6.33468e-06	6.85705	7.62972	57.6522	14.6705	-	-	-	-	-	-	-	-	-	-	-	-	-	-
c2151_g1_i1	2.30818	1.19348e-07	6.60569e-06	0.958825	1.21248	6.97566	3.30647	-	-	-	-	-	-	-	Predicted protein	4e-124	Thalassiosira pseudonana	-	-	-	-
c5424_g1_i2	2.15463	1.22104e-07	6.74044e-06	15.6899	21.8541	107.277	52.8715	Q8S4R4	4e-52	Prolycopene isomerase chloroplastic	Prolycopene isomerase.	Carotenoid biosynthesis	lycopene biosynthesis	-	Uncharacterized protein	0	Thalassiosira pseudonana	-	-	-	pfam13450 NAD_binding_8 NAD(P)-binding Rossmann-like domain. ]---[COG0644 FixC Dehydrogenases (flavoproteins) Energy production and conversion .]---[COG1233 COG1233 Phytoene dehydrogenase and related proteins Secondary metabolites biosynthesis transport and catabolism .]---[TIGR02730 carot_isom carotene isomerase. Members of this family including sll0033 (crtH) of Synechocystis sp. PCC 6803 catal…
c15999_g1_i1	2.18515	1.22644e-07	6.75252e-06	2.67309	2.42495	16.9348	5.682	-	-	-	-	-	-	-	-	-	-	-	-	-	-
c10211_g1_i8	-1.7343	1.24205e-07	6.82055e-06	11.5059	16.4719	3.94956	3.8522	-	-	-	-	-	-	-	-	-	-	-	-	-	-
c2467_g1_i2	2.31794	1.25909e-07	6.89609e-06	0.406774	0.561879	2.68513	1.8619	P49569	1e-121	50S ribosomal protein L3 chloroplastic	-	-	-	-	50S ribosomal protein L3 chloroplastic	2e-127	Lithodesmium undulatum	-	-	-	CHL00143 rpl3 ribosomal protein L3 Validated.]---[PRK00001 rplC 50S ribosomal protein L3 Validated.]---[TIGR03625 L3_bact 50S ribosomal protein L3 bacterial. This model describes bacterial (and mitochondrial and chloroplast) class of ribosomal protein L3. A separate model describes the archaeal form where both belong to Pfam family pfam00297. The name is phrased to meet the needs of bacterial gen…
c8188_g1_i1	1.74188	1.26308e-07	6.8999e-06	3.34136	2.36581	8.4674	9.24529	-	-	-	-	-	-	-	-	-	-	-	-	-	-
c12663_g1_i1	1.56265	1.30216e-07	7.0949e-06	16.5325	14.461	58.462	29.4694	O49299	1e-92	Probable phosphoglucomutase cytoplasmic 1	Phosphoglucomutase (alpha-D-glucose-1 6-bisphosphate-dependent).	-	-	-	Mutase phosphoglucomutase	3e-163	Phaeodactylum tricornutum (strain CCAP 1055/1)	carbohydrate metabolic process	intramolecular transferase activity, phosphotransferases]---[magnesium ion binding	-	cd03085 PGM1 Phosphoglucomutase 1 (PGM1) catalyzes the bidirectional interconversion of glucose-1-phosphate (G-1-P) and glucose-6-phosphate (G-6-P) via a glucose 1 6-diphosphate intermediate an important metabolic step in prokaryotes and eukaryotes. In one direction G-1-P produced from sucrose catabolism is converted to G-6-P the first intermediate in glycolysis. In the other direction conversion…
c13115_g1_i1	2.23615	1.33956e-07	7.27978e-06	1.80143	1.09419	9.09252	4.07691	Q6DHU1	3e-59	Cleft lip and palate transmembrane protein 1-like protein	-	-	-	-	Predicted protein	5e-65	Monosiga brevicollis	-	-	-	pfam05602 CLPTM1 Cleft lip and palate transmembrane protein 1 (CLPTM1). This family consists of several eukaryotic cleft lip and palate transmembrane protein 1 sequences. Cleft lip with or without cleft palate is a common birth defect that is genetically complex. The nonsyndromic forms have been studied genetically using linkage and candidate-gene association studies with only partial success in …
c14946_g1_i1	-1.62545	1.34971e-07	7.31598e-06	27.5154	34.1859	11.0531	7.73651	Q87AD3	1e-13	UPF0394 membrane protein PD_1893	-	-	-	-	Uncharacterized protein	1e-97	Thalassiosira pseudonana	-	-	-	COG2391 COG2391 Predicted transporter component General function prediction only .]---[pfam04143 Sulf_transp Sulphur transport. This is an integral membrane protein. It is predicted to have a function in the transport of sulphur-containing molecules. It contains several conserved glycines and an invariant cysteine that is probably an important functional residue.
c5566_g1_i1	-1.92268	1.35539e-07	7.32784e-06	11.2153	8.45776	2.99769	1.894	Q9FWR4	6e-29	Glutathione S-transferase DHAR1 mitochondrial	Glutathione transferase.	-	-	-	Predicted protein	2e-91	Phaeodactylum tricornutum (strain CCAP 1055/1)	-	-	-	PLN02817 PLN02817 glutathione dehydrogenase (ascorbate).]---[PLN02378 PLN02378 glutathione S-transferase DHAR1.]---[COG0625 Gst Glutathione S-transferase Posttranslational modification protein turnover chaperones .]---[cd03198 GST_C_CLIC C-terminal alpha helical domain of Chloride Intracellular Channels. Glutathione S-transferase (GST) C-terminal domain family Chloride Intracellular Channel (CLIC…
c19854_g1_i1	4.14274	1.38566e-07	7.47221e-06	0.145276	0	1.97478	0.609932	F6Y5S8	9e-08	Inositol monophosphatase 3	3 (2 ) 5 -bisphosphate nucleotidase.]---[Inositol-phosphate phosphatase.	Polyol metabolism	myo-inositol biosynthesis	myo-inositol from D-glucose 6-phosphate: step 2/2	Predicted protein	2e-32	Phaeodactylum tricornutum (strain CCAP 1055/1)	phosphatidylinositol phosphorylation	-	-	cd01640 IPPase IPPase Inositol polyphosphate-1-phosphatase a member of the Mg dependent family of inositol monophosphatase-like domains hydrolyzes the 1' position phosphate from inositol 1 3 4-trisphosphate and inositol 1 4-bisphosphate. Members in this group may also exhibit 3'-phosphoadenosine 5'-phosphate phosphatase activity and they all appear to be inhibited by lithium. IPPase is one of the…
c11055_g2_i3	-1.46963	1.41864e-07	7.63046e-06	62.7885	96.5249	31.8238	22.1823	-	-	-	-	-	-	-	Uncharacterized protein	1e-11	Clostridium sp. CAG 75	-	-	-	-
c3658_g1_i1	-1.57256	1.43001e-07	7.67197e-06	41.6362	41.9339	11.4651	14.3174	Q869R1	2e-13	CTL-like protein DDB_G0274487	-	-	-	-	Uncharacterized protein	3e-82	Thalassiosira oceanica	-	-	integral to membrane	pfam04515 Choline_transpo Plasma-membrane choline transporter. This family represents a high-affinity plasma-membrane choline transporter in C.elegans which is thought to be rate-limiting for ACh synthesis in cholinergic nerve terminals.
c20498_g1_i1	2.72959	1.44858e-07	7.75177e-06	0.319608	0.325298	2.48623	1.57298	Q9LYJ9	1e-107	DEAD-box ATP-dependent RNA helicase 46	RNA helicase.	-	-	-	Uncharacterized protein	7e-172	Thalassiosira pseudonana	-	ATP binding]---[ATP-dependent helicase activity]---[nucleic acid binding	-	cd00079 HELICc Helicase superfamily c-terminal domain associated with DEXDc- DEAD- and DEAH-box proteins yeast initiation factor 4A Ski2p and Hepatitis C virus NS3 helicases this domain is found in a wide variety of helicases and helicase related proteins may not be an autonomously folding unit but an integral part of the helicase 4 helicase superfamilies at present according to the organization …
c17004_g1_i1	-2.43294	1.45874e-07	7.78628e-06	12.4938	30.7259	2.50044	4.68685	-	-	-	-	-	-	-	-	-	-	-	-	-	-
c8793_g1_i1	-1.32431	1.47556e-07	7.85602e-06	44.8904	45.1573	19.6768	14.1568	Q8LAS8	7e-76	S-formylglutathione hydrolase	S-formylglutathione hydrolase.	-	-	-	Uncharacterized protein	3e-104	Thalassiosira pseudonana	ethanol oxidation]---[formaldehyde catabolic process	S-(hydroxymethyl)glutathione dehydrogenase activity]---[S-formylglutathione hydrolase activity]---[zinc ion binding	-	PLN02442 PLN02442 S-formylglutathione hydrolase.]---[TIGR02821 fghA_ester_D S-formylglutathione hydrolase. This model describes a protein family from bacteria yeast and human with a conserved critical role in formaldehyde detoxification as S-formylglutathione hydrolase (EC 3.1.2.12). Members in eukaryotes such as the human protein are better known as esterase D (EC 3.1.1.1) an enzyme with broad s…
c10531_g1_i2	-2.00711	1.48576e-07	7.89032e-06	24.2321	37.6459	5.08613	8.79586	-	-	-	-	-	-	-	-	-	-	-	-	-	-
c3671_g1_i1	-1.45915	1.4906e-07	7.89531e-06	47.3311	65.592	24.0099	14.7989	Q9M1Q9	4e-107	ABC transporter B family member 21	-	-	-	-	Predicted protein	0	Phaeodactylum tricornutum (strain CCAP 1055/1)	-	ATP binding]---[ATPase activity, coupled to transmembrane movement of substances	integral to membrane	TIGR00958 3a01208 Conjugate Transporter-2 (CT2) Family protein. Transport and binding proteins Other .]---[TIGR02203 MsbA_lipidA lipid A export permease/ATP-binding protein MsbA. This family consists of a single polypeptide chain transporter in the ATP-binding cassette (ABC) transporter family MsbA which exports lipid A. It may also act in multidrug resistance. Lipid A a part of lipopolysaccharid…
c7996_g1_i4	1.67081	1.49423e-07	7.89531e-06	8.19359	9.07878	32.8325	19.4215	-	-	-	-	-	-	-	-	-	-	-	-	-	-
c1791_g1_i1	1.70161	1.56163e-07	8.23074e-06	60.8418	36.8179	193.372	111.104	P19804	7e-68	Nucleoside diphosphate kinase B	Nucleoside-diphosphate kinase.]---[Histidine kinase.	-	-	-	Nucleoside diphosphate kinase	8e-86	Thalassiosira pseudonana	CTP biosynthetic process]---[GTP biosynthetic process]---[UTP biosynthetic process	ATP binding]---[nucleoside diphosphate kinase activity	-	PTZ00093 PTZ00093 nucleoside diphosphate kinase cytosolic Provisional.]---[cd04413 NDPk_I Nucleoside diphosphate kinase Group I (NDPk_I)-like NDP kinase domains are present in a large family of structurally and functionally conserved proteins from bacteria to humans that generally catalyze the transfer of gamma-phosphates of a nucleoside triphosphate (NTP) donor onto a nucleoside diphosphate (NDP…
c7996_g1_i1	1.61871	1.56963e-07	8.25217e-06	7.46721	8.22118	28.3999	17.3028	-	-	-	-	-	-	-	-	-	-	-	-	-	-
c4137_g1_i1	2.11905	1.5816e-07	8.29431e-06	1.42371	1.24205	6.81939	4.17322	Q8RYE9	1e-27	Haloacid dehalogenase-like hydrolase domain-containing protein At2g33255	-	-	-	-	Uncharacterized protein (Fragment)	3e-44	Thalassiosira pseudonana	-	hydrolase activity	-	pfam13242 Hydrolase_like HAD-hyrolase-like. ]---[COG0546 Gph Predicted phosphatases General function prediction only .]---[pfam00702 Hydrolase haloacid dehalogenase-like hydrolase. This family is structurally different from the alpha/beta hydrolase family (pfam00561). This family includes L-2-haloacid dehalogenase epoxide hydrolases and phosphatases. The structure of the family consists of two do…
c8175_g1_i1	1.90001	1.60809e-07	8.41218e-06	6.5665	9.84767	38.1175	20.2562	-	-	-	-	-	-	-	-	-	-	-	-	-	-
c9863_g1_i3	-1.61059	1.65288e-07	8.62499e-06	33.646	59.2634	16.3665	12.0702	-	-	-	-	-	-	-	-	-	-	-	-	-	-
c8623_g1_i1	1.85311	1.66004e-07	8.63556e-06	4.53263	4.25845	21.6373	9.05268	-	-	-	-	-	-	-	Predicted protein	8e-149	Phaeodactylum tricornutum (strain CCAP 1055/1)	-	phospholipid binding	-	cd03564 ANTH_AP180_CALM ANTH domain family composed of adaptor protein 180 (AP180) clathrin assembly lymphoid myeloid leukemia protein (CALM) and similar proteins. A set of proteins previously designated as harboring an ENTH domain in fact contains a highly similar yet unique module referred to as an AP180 N-terminal homology (ANTH) domain. AP180 and CALM play important roles in clathrin-mediated…
c1088_g1_i1	-1.746	1.66314e-07	8.63556e-06	84.2603	138.37	37.7766	24.7183	Q42536	3e-75	Protochlorophyllide reductase A chloroplastic	Protochlorophyllide reductase.	Porphyrin-containing compound metabolism	chlorophyll biosynthesis	-	Uncharacterized protein	0	Thalassiosira pseudonana	-	oxidoreductase activity	-	cd09809 human_WWOX_like_SDR_c-like human WWOX (WW domain-containing oxidoreductase)-like classical (c)-like SDRs. Classical-like SDR domain of human WWOX and related proteins. Proteins in this subfamily share the glycine-rich NAD-binding motif of the classical SDRs have a partial match to the canonical active site tetrad but lack the typical active site Ser. SDRs are a functionally diverse family…
c3006_g1_i1	-1.7447	1.68196e-07	8.71175e-06	9.15242	13.4259	3.13976	3.11386	-	-	-	-	-	-	-	-	-	-	-	-	-	-
c10844_g2_i1	1.66441	1.6871e-07	8.71682e-06	326.378	225.727	1036.16	633.816	A1VYV7	1e-94	Fructose-bisphosphate aldolase	Fructose-bisphosphate aldolase.	Carbohydrate degradation	glycolysis	D-glyceraldehyde 3-phosphate and glycerone phosphate from D-glucose: step 4/4	Fructose-1 6-bisphosphate aldolase	1e-131	Odontella sinensis	glycolysis	fructose-bisphosphate aldolase activity]---[zinc ion binding	-	cd00946 FBP_aldolase_IIA Class II Type A Fructose-1 6-bisphosphate (FBP) aldolases. The enzyme catalyses the zinc-dependent reversible aldol condensation of dihydroxyacetone phosphate with glyceraldehyde-3-phosphate to form fructose-1 6-bisphosphate. FBP aldolase is homodimeric and used in gluconeogenesis and glycolysis. The type A and type B Class II FBPA's differ in the presence and absence of …
c9287_g1_i1	1.67601	1.70055e-07	8.76473e-06	12.8715	16.0875	59.7549	28.9878	Q0GZS3	4e-155	UDP-sugar pyrophosphorylase	UTP-monosaccharide-1-phosphate uridylyltransferase.	-	-	-	Uncharacterized protein	0	Thalassiosira oceanica	-	nucleotidyltransferase activity	-	cd04193 UDPGlcNAc_PPase UDPGlcNAc pyrophosphorylase catalayzes the synthesis of UDPGlcNAc. UDP-N-acetylglucosamine (UDPGlcNAc) pyrophosphorylase (UAP) (also named GlcNAc1P uridyltransferase) catalyzes the reversible conversion of UTP and GlcNAc1 to PPi and UDPGlcNAc. UDP-N-acetylglucosamine (UDPGlcNAc) the activated form of GlcNAc is a key precursor of N- and O-linked glycosylations. It is essent…
c1664_g1_i1	2.23379	1.70635e-07	8.77308e-06	3.74813	4.64289	24.6208	13.0654	Q9LLY4	8e-24	1-acyl-sn-glycerol-3-phosphate acyltransferase 1 chloroplastic	1-acylglycerol-3-phosphate O-acyltransferase.	Phospholipid metabolism	CDP-diacylglycerol biosynthesis	CDP-diacylglycerol from sn-glycerol 3-phosphate: step 2/3	1-acyl-sn-glycerol-3-phosphate acyltransferase	2e-124	Phaeodactylum tricornutum (strain CCAP 1055/1)	-	1-acylglycerol-3-phosphate O-acyltransferase activity	-	cd07989 LPLAT_AGPAT-like Lysophospholipid Acyltransferases (LPLATs) of Glycerophospholipid Biosynthesis AGPAT-like. Lysophospholipid acyltransferase (LPLAT) superfamily member acyltransferases of de novo and remodeling pathways of glycerophospholipid biosynthesis which catalyze the incorporation of an acyl group from either acylCoAs or acyl-acyl carrier proteins (acylACPs) into acceptors such as …
c11070_g1_i1	1.89981	1.77369e-07	9.097e-06	4.00963	6.29896	25.0044	11.8134	-	-	-	-	-	-	-	Uncharacterized protein	2e-35	Thalassiosira pseudonana	-	-	-	-
c8259_g1_i1	1.91955	1.79283e-07	9.16298e-06	1.85954	1.80393	8.12644	5.00786	-	-	-	-	-	-	-	Uncharacterized protein	1e-107	Thalassiosira pseudonana	-	-	-	-
c10933_g3_i4	-2.20186	1.79867e-07	9.16298e-06	5.34617	8.60562	1.10815	1.70139	-	-	-	-	-	-	-	-	-	-	-	-	-	-
c11018_g1_i5	-1.6259	1.80224e-07	9.16298e-06	10.0822	12.7162	3.53756	3.33858	-	-	-	-	-	-	-	Uncharacterized protein	4e-24	Thalassiosira oceanica	-	-	-	-
c8820_g1_i1	-1.7085	1.80403e-07	9.16298e-06	24.8713	18.6011	5.37027	6.90186	-	-	-	-	-	-	-	-	-	-	-	-	-	-
c13504_g1_i1	1.72228	1.84298e-07	9.33821e-06	28.6195	25.8464	110.9	61.0253	B0CD21	1e-136	1-deoxy-D-xylulose 5-phosphate reductoisomerase	1-deoxy-D-xylulose-5-phosphate reductoisomerase.	Isoprenoid biosynthesis	isopentenyl diphosphate biosynthesis via DXP pathway	isopentenyl diphosphate from 1-deoxy-D-xylulose 5-phosphate: step 1/6	1-deoxy-d-xylulose-5-phosphate reductoisomerase	0	Phaeodactylum tricornutum (strain CCAP 1055/1)	isoprenoid biosynthetic process	1-deoxy-D-xylulose-5-phosphate reductoisomerase activity]---[isomerase activity]---[metal ion binding]---[NADPH binding	-	pfam02670 DXP_reductoisom 1-deoxy-D-xylulose 5-phosphate reductoisomerase. This is a family of 1-deoxy-D-xylulose 5-phosphate reductoisomerases. This enzyme catalyses the formation of 2-C-methyl-D-erythritol 4-phosphate from 1-deoxy-D-xylulose-5-phosphate in the presence of NADPH. This reaction is part of the terpenoid biosynthesis pathway.]---[pfam13288 DXPR_C DXP reductoisomerase C-terminal dom…
c5871_g1_i1	-2.59323	1.84798e-07	9.34099e-06	10.3146	23.5693	1.6054	3.43488	-	-	-	-	-	-	-	-	-	-	-	-	-	-
c6561_g1_i1	1.75516	1.86839e-07	9.42142e-06	5.25901	6.26939	26.4535	11.0751	O65282	6e-24	20 kDa chaperonin chloroplastic	-	-	-	-	Uncharacterized protein	3e-99	Thalassiosira oceanica	protein folding	-	cytoplasm	cd00320 cpn10 Chaperonin 10 Kd subunit (cpn10 or GroES) Cpn10 cooperates with chaperonin 60 (cpn60 or GroEL) an ATPase to assist the folding and assembly of proteins and is found in eubacterial cytosol as well as in the matrix of mitochondria and chloroplasts. It forms heptameric rings with a dome-like structure forming a lid to the large cavity of the tetradecameric cpn60 cylinder and thereby ti…
c14457_g1_i1	2.47543	1.88973e-07	9.50618e-06	2.41159	1.33077	5.91013	12.8086	A0T100	0	Elongation factor Tu chloroplastic	-	-	-	-	Elongation factor Tu chloroplastic	0	Fistulifera sp. JPCC DA0580	-	GTP binding]---[GTPase activity]---[translation elongation factor activity	chloroplast	cd01884 EF_Tu Elongation Factor Tu (EF-Tu) GTP-binding proteins. EF-Tu subfamily. This subfamily includes orthologs of translation elongation factor EF-Tu in bacteria mitochondria and chloroplasts. It is one of several GTP-binding translation factors found in the larger family of GTP-binding elongation factors. The eukaryotic counterpart eukaryotic translation elongation factor 1 (eEF-1 alpha) is…
c17565_g1_i1	-2.47322	1.89655e-07	9.51766e-06	2.17915	3.07555	0.440419	0.449424	-	-	-	-	-	-	-	-	-	-	-	-	-	-
c9287_g1_i2	1.6767	1.92043e-07	9.61453e-06	14.2371	17.4478	65.6224	31.5881	Q0GZS3	1e-161	UDP-sugar pyrophosphorylase	UTP-monosaccharide-1-phosphate uridylyltransferase.	-	-	-	Uncharacterized protein	0	Thalassiosira oceanica	-	nucleotidyltransferase activity	-	PLN02830 PLN02830 UDP-sugar pyrophosphorylase.]---[cd06424 UGGPase UGGPase catalyzes the synthesis of UDP-Glucose/UDP-Galactose. UGGPase UDP-Galactose/Glucose Pyrophosphorylase catalyzes the reversible production of UDP-Glucose/UDP-Galactose and pyrophosphate (PPi) from Glucose-1-phosphate/Galactose-1-phosphate and UTP. Its dual substrate specificity distinguishes it from the single substrate enz…
c20658_g1_i1	-2.81554	1.93039e-07	9.6414e-06	1.68521	3.19384	0.326762	0.321017	-	-	-	-	-	-	-	Uncharacterized protein	4e-17	Thalassiosira pseudonana	-	serine-type endopeptidase activity	-	cd04842 Peptidases_S8_Kp43_protease Peptidase S8 family domain in Kp43 proteases. Kp43 proteases are members of the peptidase S8 or Subtilase clan of proteases. They have an Asp/His/Ser catalytic triad similar to that found in trypsin-like proteases but do not share their three-dimensional structure (an example of convergent evolution). Kp43 is topologically similar to kexin and furin both of whi…
c10371_g1_i1	2.17039	1.95346e-07	9.7334e-06	2.93458	3.07555	15.2158	10.3367	P34797	5e-78	Glucose-6-phosphate isomerase cytosolic 2B (Fragment)	Glucose-6-phosphate isomerase.	Carbohydrate degradation	glycolysis	D-glyceraldehyde 3-phosphate and glycerone phosphate from D-glucose: step 2/4	Glucose-6-phosphate isomerase	3e-106	Thalassiosira oceanica	gluconeogenesis]---[glycolysis	glucose-6-phosphate isomerase activity	-	PLN02649 PLN02649 glucose-6-phosphate isomerase.]---[PTZ00430 PTZ00430 glucose-6-phosphate isomerase Provisional.]---[PRK00179 pgi glucose-6-phosphate isomerase Reviewed.]---[pfam00342 PGI Phosphoglucose isomerase. Phosphoglucose isomerase catalyses the interconversion of glucose-6-phosphate and fructose-6-phosphate.]---[cd05016 SIS_PGI_2 Phosphoglucose isomerase (PGI) contains two SIS (Sugar ISo…
c5521_g1_i1	1.63454	1.96412e-07	9.76334e-06	94.1972	72.5711	321.776	174.858	Q42971	4e-179	Enolase	Phosphopyruvate hydratase.	Carbohydrate degradation	glycolysis	pyruvate from D-glyceraldehyde 3-phosphate: step 4/5	Alpha enolase	0	Thalassiosira pseudonana	glycolysis	magnesium ion binding]---[phosphopyruvate hydratase activity	phosphopyruvate hydratase complex	pfam00113 Enolase_C Enolase C-terminal TIM barrel domain. ]---[cd00308 enolase_like Enolase-superfamily characterized by the presence of an enolate anion intermediate which is generated by abstraction of the alpha-proton of the carboxylate substrate by an active site residue and is stabilized by coordination to the essential Mg2 ion. Enolase superfamily contains different enzymes like enolases gl…
c10848_g2_i1	1.52395	1.98013e-07	9.81968e-06	79.2628	93.8042	225.409	233.283	-	-	-	-	-	-	-	Predicted protein	3e-41	Phaeodactylum tricornutum (strain CCAP 1055/1)	-	-	-	-
c16732_g1_i1	2.2977	1.98584e-07	9.82475e-06	1.83048	2.54324	15.5567	5.32888	P54689	3e-90	Branched-chain-amino-acid aminotransferase	Branched-chain-amino-acid transaminase.	Amino-acid biosynthesis]---[Amino-acid biosynthesis]---[Amino-acid biosynthesis	L-isoleucine biosynthesis]---[ L-leucine biosynthesis]---[ L-valine biosynthesis	L-isoleucine from 2-oxobutanoate: step 4/4]---[ L-leucine from 3-methyl-2-oxobutanoate: step 4/4]---[ L-valine from pyruvate: step 4/4	Predicted protein	2e-178	Phaeodactylum tricornutum (strain CCAP 1055/1)	branched chain family amino acid metabolic process	branched-chain-amino-acid transaminase activity	-	cd01557 BCAT_beta_family BCAT_beta_family Branched-chain aminotransferase catalyses the transamination of the branched-chain amino acids leusine isoleucine and valine to their respective alpha-keto acids alpha-ketoisocaproate alpha-keto-beta-methylvalerate and alpha-ketoisovalerate. The enzyme requires pyridoxal 5'-phosphate (PLP) as a cofactor to catalyze the reaction. It has been found that mam…
c2072_g1_i1	-2.25469	2.01096e-07	9.9062e-06	3.74813	6.26939	1.02291	0.930949	-	-	-	-	-	-	-	-	-	-	-	-	-	-
c5365_g1_i1	-2.0075	2.01175e-07	9.9062e-06	13.685	31.6722	4.91564	5.42519	-	-	-	-	-	-	-	-	-	-	-	-	-	-
c7444_g1_i2	-2.14471	2.04284e-07	1.00322e-05	8.94903	13.84	2.89824	1.9261	O64530	5e-38	Thiosulfate/3-mercaptopyruvate sulfurtransferase 1 mitochondrial	Thiosulfate sulfurtransferase.]---[3-mercaptopyruvate sulfurtransferase.	-	-	-	Predicted protein	1e-68	Phaeodactylum tricornutum (strain CCAP 1055/1)	-	-	-	cd01448 TST_Repeat_1 Thiosulfate sulfurtransferase (TST) N-terminal inactive domain. TST contains 2 copies of the Rhodanese Homology Domain this is the 1st repeat which does not contain the catalytically active Cys residue. The role of the 1st repeat is uncertain but it is believed to be involved in protein interaction.]---[COG2897 SseA Rhodanese-related sulfurtransferase Inorganic ion transport …
c9337_g1_i1	1.87077	2.0469e-07	1.00322e-05	3.98057	5.32306	24.1378	8.82797	-	-	-	-	-	-	-	-	-	-	-	-	-	-
c8669_g1_i1	1.55036	2.0552e-07	1.00494e-05	5.66578	4.96819	16.5228	12.7444	Q6WZ18	4e-18	Neuroglobin	-	-	-	-	Uncharacterized protein	4e-31	Emiliania huxleyi CCMP1516	-	heme binding]---[iron ion binding]---[oxygen binding]---[oxygen transporter activity	-	cd01040 globin Globins are heme proteins which bind and transport oxygen. This family summarizes a diverse set of homologous protein domains including (1) tetrameric vertebrate hemoglobins which are the major protein component of erythrocytes and transport oxygen in the bloodstream (2) microorganismal flavohemoglobins which are linked to C-terminal FAD-dependend reductase domains (3) homodimeric …
c17773_g1_i1	-1.70903	2.11903e-07	1.03374e-05	11.6512	13.9287	4.38998	2.95336	P41154	5e-11	Heat shock factor protein	-	-	-	-	Predicted protein	8e-57	Phaeodactylum tricornutum (strain CCAP 1055/1)	-	sequence-specific DNA binding]---[sequence-specific DNA binding transcription factor activity	nucleus	pfam00447 HSF_DNA-bind HSF-type DNA-binding. ]---[smart00415 HSF heat shock factor. ]---[COG5169 HSF1 Heat shock transcription factor Transcription .
c6885_g2_i1	-1.94146	2.15244e-07	1.04711e-05	23.3023	22.5047	5.73965	5.36098	-	-	-	-	-	-	-	Uncharacterized protein	5e-21	Emiliania huxleyi CCMP1516	metabolic process	-	-	-
c7305_g1_i1	1.69521	2.15814e-07	1.04711e-05	12.4357	13.4555	53.4327	26.9333	A8G744	1e-44	50S ribosomal protein L15	-	-	-	-	Uncharacterized protein	3e-83	Thalassiosira oceanica	translation	structural constituent of ribosome	large ribosomal subunit	PRK05592 rplO 50S ribosomal protein L15 Reviewed.]---[TIGR01071 rplO_bact ribosomal protein L15 bacterial/organelle. Protein synthesis Ribosomal proteins synthesis and modification .]---[COG0200 RplO Ribosomal protein L15 Translation ribosomal structure and biogenesis .]---[pfam00828 Ribosomal_L18e Ribosomal protein L18e/L15. This family includes eukaryotic L18 as well as prokaryotic L15.]---[PRK…
c6173_g1_i1	-1.57321	2.1614e-07	1.04711e-05	20.3968	21.9724	6.37897	6.80556	P08499	2e-67	Homoserine dehydrogenase	Homoserine dehydrogenase.	Amino-acid biosynthesis]---[Amino-acid biosynthesis	L-methionine biosynthesis via de novo pathway]---[ L-threonine biosynthesis	L-homoserine from L-aspartate: step 3/3]---[ L-threonine from L-aspartate: step 3/5	Homoserine dehydrogenase	0	Thalassiosira pseudonana	isoleucine biosynthetic process]---[methionine biosynthetic process]---[threonine biosynthetic process	amino acid binding]---[homoserine dehydrogenase activity]---[NADP binding	-	PRK06392 PRK06392 homoserine dehydrogenase Provisional.]---[pfam03447 NAD_binding_3 Homoserine dehydrogenase NAD binding domain. This domain adopts a Rossmann NAD binding fold. The C-terminal domain of homoserine dehydrogenase contributes a single helix to this structural domain which is not included in the Pfam model.]---[cd04881 ACT_HSDH-Hom ACT_HSDH_Hom CD includes the C-terminal ACT domain of…
c8662_g1_i2	-2.86195	2.23098e-07	1.07642e-05	30.0722	39.9525	4.4326	4.46214	Q9C9U3	5e-109	Alpha-dioxygenase 2	-	-	-	-	Uncharacterized protein	8e-115	Eutrema	response to oxidative stress	heme binding]---[peroxidase activity	-	cd09822 peroxinectin_like_bacterial Uncharacterized family of heme peroxidases mostly bacterial. Animal heme peroxidases are diverse family of enzymes which are not restricted to animals. Members are also found in metazoans fungi and plants and also in bacteria - like most members of this family of uncharacterized proteins.]---[PLN02283 PLN02283 alpha-dioxygenase.]---[cd09818 PIOX_like Animal hem…
c8107_g1_i2	-1.61132	2.23218e-07	1.07642e-05	17.0845	21.7063	6.52104	5.32888	-	-	-	-	-	-	-	Uncharacterized protein	3e-44	Thalassiosira pseudonana	-	-	integral to membrane	cd08761 Cyt_b561_CYB561D2_like Eukaryotic cytochrome b(561) including the CYB561D2 gene product. Cytochrome b(561) as found in eukaryotes similar to and including the human CYB561D2 gene product. CYB561D2 is a candidate tumor suppressor. The protein might act as a ferric-chelate reductase catalyzing the reduction of Fe(3 ) to Fe(2 ) such as associated with the transport of iron from the endosome …
c18399_g1_i1	-2.67232	2.33205e-07	1.12201e-05	1.91765	4.58375	0.610903	0.321017	-	-	-	-	-	-	-	Uncharacterized protein	7e-61	Thalassiosira oceanica	pseudouridine synthesis	pseudouridine synthase activity]---[RNA binding	-	-
c15950_g1_i1	-1.73247	2.37986e-07	1.14239e-05	22.7503	40.9284	8.22588	9.34159	-	-	-	-	-	-	-	Predicted protein	2e-51	Phaeodactylum tricornutum (strain CCAP 1055/1)	lipid metabolic process	phosphoric diester hydrolase activity	-	cd08588 PI-PLCc_At5g67130_like Catalytic domain of Arabidopsis thaliana PI-PLC X domain-containing protein At5g67130 and its uncharacterized homologs. This subfamily corresponds to the catalytic domain present in Arabidopsis thaliana PI-PLC X domain-containing protein At5g67130 and its uncharacterized homologs. Members in this family show high sequence similarity to bacterial phosphatidylinositol…
c2904_g1_i1	-1.92626	2.43269e-07	1.16508e-05	24.6389	24.7818	9.13514	3.40278	-	-	-	-	-	-	-	-	-	-	-	-	-	-
c8466_g1_i1	1.88925	2.45254e-07	1.17191e-05	10.1984	8.45776	46.0167	20.7698	-	-	-	-	-	-	-	Uncharacterized protein	8e-14	Bacteriovorax sp. BAL6_X	-	-	-	-
c10531_g1_i1	-1.99	2.49575e-07	1.18985e-05	22.3726	35.7237	4.84461	8.34644	-	-	-	-	-	-	-	-	-	-	-	-	-	-
c7849_g2_i1	-3.20628	2.50167e-07	1.18997e-05	4.91034	9.90681	0.312555	1.15566	-	-	-	-	-	-	-	-	-	-	-	-	-	-
c7200_g1_i2	1.70234	2.52999e-07	1.20072e-05	12.2323	11.7107	49.1848	25.4887	Q2MHE4	4e-44	Serine/threonine-protein kinase HT1	Non-specific serine/threonine protein kinase.	-	-	-	Predicted protein (Fragment)	9e-55	Phaeodactylum tricornutum (strain CCAP 1055/1)	-	ATP binding]---[protein serine/threonine kinase activity	-	smart00220 S_TKc Serine/Threonine protein kinases catalytic domain. Phosphotransferases. Serine or threonine-specific kinase subfamily.]---[smart00221 STYKc Protein kinase unclassified specificity. Phosphotransferases. The specificity of this class of kinases can not be predicted. Possible dual-specificity Ser/Thr/Tyr kinase.]---[smart00219 TyrKc Tyrosine kinase catalytic domain. Phosphotransfera…
c9833_g1_i1	-1.44645	2.60823e-07	1.23505e-05	68.9773	112.346	34.5374	27.479	-	-	-	-	-	-	-	Uncharacterized protein (Fragment)	3e-07	Thalassiosira oceanica	-	-	-	-
c9921_g1_i1	-1.54242	2.62268e-07	1.2391e-05	22.0239	35.8715	9.43348	8.95637	P72731	7e-31	Uncharacterized protein slr1417	-	-	-	-	Uncharacterized protein	5e-55	Thalassiosira oceanica	iron-sulfur cluster assembly	iron-sulfur cluster binding]---[structural molecule activity	-	COG0316 sufA Fe-S cluster assembly scaffold protein Posttranslational modification protein turnover chaperones .]---[TIGR00049 TIGR00049 Iron-sulfur cluster assembly accessory protein. Proteins in this subfamily appear to be associated with the process of FeS-cluster assembly. The HesB proteins are associated with the nif gene cluster and the Rhizobium gene IscN has been shown to be required for …
c5992_g1_i1	1.42385	2.6399e-07	1.24443e-05	12.2032	9.81809	30.4173	24.9751	-	-	-	-	-	-	-	-	-	-	-	-	-	-
c1673_g1_i1	2.02845	2.76742e-07	1.30151e-05	2.12104	2.07008	11.6782	4.81525	Q8X529	6e-08	L-glyceraldehyde 3-phosphate reductase	-	-	-	-	Predicted protein	8e-173	Phaeodactylum tricornutum (strain CCAP 1055/1)	-	-	-	PRK09912 PRK09912 L-glyceraldehyde 3-phosphate reductase Provisional.]---[cd06660 Aldo_ket_red Aldo-keto reductases (AKRs) are a superfamily of soluble NAD(P)(H) oxidoreductases whose chief purpose is to reduce aldehydes and ketones to primary and secondary alcohols. AKRs are present in all phyla and are of importance to both health and industrial applications. Members have very distinct function…
c9921_g1_i2	-1.52819	2.77339e-07	1.30151e-05	24.4064	40.6919	11.2662	9.69471	Q9CFC9	6e-80	Dihydroorotate dehydrogenase A (fumarate)	Dihydroorotate oxidase (fumarate).	Pyrimidine metabolism	UMP biosynthesis via de novo pathway	-	Uncharacterized protein (Fragment)	2e-156	Thalassiosira pseudonana	'de novo' pyrimidine base biosynthetic process]---[UMP biosynthetic process	dihydroorotate dehydrogenase activity	-	COG0316 sufA Fe-S cluster assembly scaffold protein Posttranslational modification protein turnover chaperones .]---[TIGR00049 TIGR00049 Iron-sulfur cluster assembly accessory protein. Proteins in this subfamily appear to be associated with the process of FeS-cluster assembly. The HesB proteins are associated with the nif gene cluster and the Rhizobium gene IscN has been shown to be required for …
c8662_g1_i1	-2.86557	2.91938e-07	1.36611e-05	30.6243	41.2833	4.47522	4.62264	Q9C9U3	3e-109	Alpha-dioxygenase 2	-	-	-	-	Uncharacterized protein	5e-115	Eutrema	response to oxidative stress	heme binding]---[peroxidase activity	-	cd09822 peroxinectin_like_bacterial Uncharacterized family of heme peroxidases mostly bacterial. Animal heme peroxidases are diverse family of enzymes which are not restricted to animals. Members are also found in metazoans fungi and plants and also in bacteria - like most members of this family of uncharacterized proteins.]---[PLN02283 PLN02283 alpha-dioxygenase.]---[cd09818 PIOX_like Animal hem…
c10381_g1_i1	1.69092	2.92408e-07	1.36611e-05	12.2613	14.9933	50.705	32.519	P36620	7e-80	Acetolactate synthase mitochondrial	Acetolactate synthase.	Amino-acid biosynthesis]---[Amino-acid biosynthesis	L-isoleucine biosynthesis]---[ L-valine biosynthesis	L-isoleucine from 2-oxobutanoate: step 1/4]---[ L-valine from pyruvate: step 1/4	Carboxy-lyase	0	Phaeodactylum tricornutum (strain CCAP 1055/1)	-	lyase activity]---[magnesium ion binding]---[thiamine pyrophosphate binding	-	cd02015 TPP_AHAS Thiamine pyrophosphate (TPP) family Acetohydroxyacid synthase (AHAS) subfamily TPP-binding module composed of proteins similar to the large catalytic subunit of AHAS. AHAS catalyzes the condensation of two molecules of pyruvate to give the acetohydroxyacid 2-acetolactate. 2-Acetolactate is the precursor of the branched chain amino acids valine and leucine. AHAS also catalyzes the…
c10448_g1_i4	-2.0398	3.01515e-07	1.40481e-05	130.836	87.0025	27.5901	22.2144	-	-	-	-	-	-	-	-	-	-	-	-	-	-
c15844_g1_i1	1.82888	3.0243e-07	1.40481e-05	3.10892	3.63743	13.5251	9.08478	-	-	-	-	-	-	-	Uncharacterized protein	3e-59	Thalassiosira pseudonana	-	-	-	-
c7200_g1_i1	1.70117	3.027e-07	1.40481e-05	11.9998	11.4446	48.4745	24.6541	Q2MHE4	2e-49	Serine/threonine-protein kinase HT1	Non-specific serine/threonine protein kinase.	-	-	-	Predicted protein (Fragment)	1e-61	Phaeodactylum tricornutum (strain CCAP 1055/1)	-	ATP binding]---[protein serine/threonine kinase activity	-	smart00220 S_TKc Serine/Threonine protein kinases catalytic domain. Phosphotransferases. Serine or threonine-specific kinase subfamily.]---[smart00221 STYKc Protein kinase unclassified specificity. Phosphotransferases. The specificity of this class of kinases can not be predicted. Possible dual-specificity Ser/Thr/Tyr kinase.]---[smart00219 TyrKc Tyrosine kinase catalytic domain. Phosphotransfera…
c6441_g1_i3	-2.05477	3.03817e-07	1.40688e-05	8.07737	15.1116	2.20209	2.92125	-	-	-	-	-	-	-	Predicted protein	8e-32	Phaeodactylum tricornutum (strain CCAP 1055/1)	-	-	-	pfam03629 DUF303 Domain of unknown function (DUF303). Distribution of this domain seems limited to prokaryotes and viruses.
c818_g1_i1	-2.61964	3.08797e-07	1.42679e-05	78.7979	122.312	10.9252	18.4264	Q9BRT8	1e-60	COBW domain-containing protein 1	-	-	-	-	Predicted protein	0	Phaeodactylum tricornutum (strain CCAP 1055/1)	-	-	-	cd03112 CobW_like The function of this protein family is unkown. The amino acid sequence of YjiA protein in E. coli contains several conserved motifs that characterizes it as a P-loop GTPase. YijA gene is among the genes significantly induced in response to DNA-damage caused by mitomycin. YijA gene is a homologue of the CobW gene which encodes the cobalamin synthesis protein/P47K.]---[pfam02492 c…
c17108_g1_i1	-2.94431	3.10745e-07	1.42938e-05	3.51569	2.09965	0.255727	0.449424	-	-	-	-	-	-	-	-	-	-	-	-	-	-
c1601_g1_i1	1.79489	3.11469e-07	1.42938e-05	10.9829	8.10288	37.8476	25.0072	P49078	0	Asparagine synthetase glutamine-hydrolyzing 1	Asparagine synthase (glutamine-hydrolyzing).	Amino-acid biosynthesis	L-asparagine biosynthesis	L-asparagine from L-aspartate (L-Gln route): step 1/1	Asparagine synthetase	0	Thalassiosira pseudonana	L-asparagine biosynthetic process	asparagine synthase (glutamine-hydrolyzing) activity]---[ATP binding	-	cd00712 AsnB Glutamine amidotransferases class-II (GATase) asparagine synthase_B type. Asparagine synthetase B catalyses the ATP-dependent conversion of aspartate to asparagine. This enzyme is a homodimer with each monomer composed of a glutaminase domain and a synthetase domain. The N-terminal glutaminase domain hydrolyzes glutamine to glutamic acid and ammonia.]---[pfam13537 GATase_7 Glutamine …
c16725_g1_i1	-2.59482	3.11837e-07	1.42938e-05	61.0742	34.5408	4.46102	9.75891	Q04671	1e-78	P protein	-	-	-	-	Predicted protein	0	Phaeodactylum tricornutum (strain CCAP 1055/1)	transmembrane transport	-	integral to membrane	cd01117 YbiR_permease Putative anion permease YbiR. Based on sequence similarity YbiR proteins are predicted to function as anion translocating permeases in eubacteria archaea and plants. They belong to ArsB/NhaD superfamily of permeases that have been shown to translocate sodium sulfate arsenite and organic anions. A typical ArsB/NhaD permease is composed of 8-13 transmembrane domains.]---[cd011…
c9233_g1_i1	1.62228	3.12084e-07	1.42938e-05	42.1883	33.3283	140.337	81.7309	Q8RDX7	8e-68	Triosephosphate isomerase	Triose-phosphate isomerase.	Carbohydrate biosynthesis]---[Carbohydrate degradation	gluconeogenesis]---[ glycolysis	D-glyceraldehyde 3-phosphate from glycerone phosphate: step 1/1	Triosephosphate isomerase	3e-134	Phaeodactylum tricornutum (strain CCAP 1055/1)	gluconeogenesis]---[glycolysis	triose-phosphate isomerase activity	-	cd00311 TIM Triosephosphate isomerase (TIM) is a glycolytic enzyme that catalyzes the interconversion of dihydroxyacetone phosphate and D-glyceraldehyde-3-phosphate. The reaction is very efficient and requires neither cofactors nor metal ions. TIM usually homodimeric but in some organisms tetrameric is ubiqitous and conserved in function across eukaryotes bacteria and archaea.]---[pfam00121 TIM T…
c13413_g1_i1	-3.12301	3.28366e-07	1.50068e-05	1.77237	1.38991	0.113656	0.256814	-	-	-	-	-	-	-	Uncharacterized protein	3e-13	Thalassiosira oceanica	transmembrane transport	-	integral to membrane	pfam08449 UAA UAA transporter family. This family includes transporters with a specificity for UDP-N-acetylglucosamine.
c7200_g1_i3	1.69742	3.29109e-07	1.50081e-05	11.9127	11.2376	47.7641	24.2689	Q2MHE4	9e-43	Serine/threonine-protein kinase HT1	Non-specific serine/threonine protein kinase.	-	-	-	Predicted protein (Fragment)	3e-52	Phaeodactylum tricornutum (strain CCAP 1055/1)	-	ATP binding]---[protein serine/threonine kinase activity	-	smart00221 STYKc Protein kinase unclassified specificity. Phosphotransferases. The specificity of this class of kinases can not be predicted. Possible dual-specificity Ser/Thr/Tyr kinase.]---[smart00219 TyrKc Tyrosine kinase catalytic domain. Phosphotransferases. Tyrosine-specific kinase subfamily.]---[smart00220 S_TKc Serine/Threonine protein kinases catalytic domain. Phosphotransferases. Serine…
c10613_g1_i2	-2.68541	3.43272e-07	1.562e-05	31.9027	60.5646	2.94086	9.63051	-	-	-	-	-	-	-	Predicted protein	8e-11	Phaeodactylum tricornutum (strain CCAP 1055/1)	-	-	-	-
c7930_g1_i1	1.66347	3.45433e-07	1.56843e-05	50.7596	40.2187	175.031	100.478	-	-	-	-	-	-	-	Sulfate transporter (Fragment)	2e-172	Thalassiosira pseudonana	-	sulfate transmembrane transporter activity	integral to membrane	pfam13792 Sulfate_tra_GLY Sulfate transporter N-terminal domain with GLY motif. This domain is found usually at the N-terminus of sulfate-transporter proteins. It carries a highly conserved GLY sequence motif but the function of the domain is not known.]---[COG0659 SUL1 Sulfate permease and related transporters (MFS superfamily) Inorganic ion transport and metabolism .]---[TIGR00815 sulP high aff…
c11634_g1_i1	3.02395	3.48314e-07	1.57809e-05	0.261498	0.354871	2.04582	2.60024	-	-	-	-	-	-	-	-	-	-	-	-	-	-
c3964_g1_i1	-2.68233	3.59141e-07	1.62364e-05	5.43334	14.7567	0.994494	1.8619	-	-	-	-	-	-	-	Predicted protein	2e-15	Thalassiosira pseudonana	-	-	-	-
c11051_g2_i2	-1.93451	3.63109e-07	1.63805e-05	40.5321	69.9983	9.19196	16.6929	-	-	-	-	-	-	-	-	-	-	-	-	-	-
c11834_g1_i1	1.58957	3.68149e-07	1.65497e-05	12.7262	17.4774	51.8842	33.8994	Q9LXC9	4e-67	Soluble inorganic pyrophosphatase 1 chloroplastic	Inorganic diphosphatase.	-	-	-	Uncharacterized protein	3e-150	Thalassiosira pseudonana	phosphate-containing compound metabolic process	inorganic diphosphatase activity]---[magnesium ion binding	cytoplasm	PLN02707 PLN02707 Soluble inorganic pyrophosphatase.]---[cd00412 pyrophosphatase Inorganic pyrophosphatase. These enzymes hydrolyze inorganic pyrophosphate (PPi) to two molecules of orthophosphates (Pi). The reaction requires bivalent cations. The enzymes in general exist as homooligomers.]---[pfam00719 Pyrophosphatase Inorganic pyrophosphatase. ]---[COG0221 Ppa Inorganic pyrophosphatase Energy p…
c5737_g1_i1	2.26764	3.68436e-07	1.65497e-05	0.929769	1.44906	6.71994	4.10902	-	-	-	-	-	-	-	Predicted protein	4e-49	Phaeodactylum tricornutum (strain CCAP 1055/1)	-	-	-	-
c19659_g1_i1	2.74999	3.71913e-07	1.66701e-05	0.581106	1.09419	8.51003	2.47183	Q253C8	5e-41	Probable transcriptional regulatory protein CF0838	-	-	-	-	Uncharacterized protein	5e-94	Thalassiosira oceanica	-	-	-	pfam01709 Transcrip_reg Transcriptional regulator. This is a family of transcriptional regulators. In mammals it activates the transcription of mitochondrially-encoded COX1. In bacteria it negatively regulates the quorum-sensing response regulator by binding to its promoter region.]---[COG0217 COG0217 Uncharacterized conserved protein Function unknown .]---[PRK00110 PRK00110 hypothetical protein …
c7744_g1_i1	-2.12224	3.8178e-07	1.70759e-05	106.778	171.58	19.2364	37.6553	-	-	-	-	-	-	-	Uncharacterized protein	3e-53	Thalassiosira pseudonana	-	-	-	-
c3277_g1_i1	2.46296	3.82651e-07	1.70785e-05	1.42371	2.57281	16.466	5.00786	Q2JKV7	0	60 kDa chaperonin 2	-	-	-	-	Nuclear-encoded-like protein of chloroplast gro	0	Phaeodactylum tricornutum (strain CCAP 1055/1)	protein refolding	ATP binding	cytoplasm	cd03344 GroEL GroEL_like type I chaperonin. Chaperonins are involved in productive folding of proteins. They share a common general morphology a double toroid of 2 stacked rings each composed of 7-9 subunits. The symmetry of type I is seven-fold and they are found in eubacteria (GroEL) and in organelles of eubacterial descent (hsp60 and RBP). With the aid of cochaperonin GroES GroEL encapsulates …
c12209_g1_i1	1.76697	3.98797e-07	1.77613e-05	6.42122	9.01963	36.2848	14.4779	Q43088	3e-06	Ribulose-1 5 bisphosphate carboxylase/oxygenase large subunit N-methyltransferase chloroplastic	Ribulose-bisphosphate carboxylase -lysine N-methyltransferase.]---[ Fructose-bisphosphate aldolase -lysine N-methyltransferase.	-	-	-	Uncharacterized protein	1e-148	Thalassiosira pseudonana	-	-	-	-
c4907_g1_i1	1.38784	4.09068e-07	1.81711e-05	22.8375	22.8005	68.3786	44.6856	Q920L5	5e-42	Elongation of very long chain fatty acids protein 6	Very-long-chain 3-oxoacyl-CoA synthase.	-	-	-	Elongation of fatty acids protein	2e-108	Thalassiosira pseudonana	fatty acid biosynthetic process	transferase activity	integral to membrane	pfam01151 ELO GNS1/SUR4 family. Members of this family are involved in long chain fatty acid elongation systems that produce the 26-carbon precursors for ceramide and sphingolipid synthesis. Predicted to be integral membrane proteins in eukaryotes they are probably located on the endoplasmic reticulum. Yeast ELO3 affects plasma membrane H -ATPase activity and may act on a glucose-signaling pathwa…
c11055_g2_i4	-1.37769	4.09731e-07	1.81711e-05	236.946	292.975	105.97	84.6201	-	-	-	-	-	-	-	Predicted protein	6e-15	Phaeodactylum tricornutum (strain CCAP 1055/1)	-	-	-	-
c10940_g1_i8	-1.79054	4.19363e-07	1.85572e-05	14.9925	34.5112	7.00408	6.22773	-	-	-	-	-	-	-	Uncharacterized protein	2e-10	Bacteriovorax sp. BAL6_X	-	-	-	-
c16838_g1_i1	-2.5652	4.20207e-07	1.85572e-05	1.56899	2.12923	0.298348	0.288915	-	-	-	-	-	-	-	Silicic acid transport protein (Fragment)	1e-27	Ulnaria acus	silicate transport	-	-	pfam03842 Silic_transp Silicon transporter. ]---[TIGR00811 sit silicon transporter. Marine diatoms such as Cylindrotheca fusiformis encode at least six silicon transport protein homologues which exhibit similar size and topology. One characterized member of the family (Sit1) functions in the energy-dependent uptake of either Silicic acid Si(OH)4 or Silicate Si(OH)3O- by a Na symport mechanism. Th…
c10371_g1_i2	2.13547	4.26794e-07	1.88085e-05	4.56168	5.38221	24.564	16.6608	P34796	0	Glucose-6-phosphate isomerase cytosolic 1A	Glucose-6-phosphate isomerase.	Carbohydrate degradation	glycolysis	D-glyceraldehyde 3-phosphate and glycerone phosphate from D-glucose: step 2/4	Glucose-6-phosphate isomerase	0	Phaeodactylum tricornutum (strain CCAP 1055/1)	gluconeogenesis]---[glycolysis	glucose-6-phosphate isomerase activity	-	cd05015 SIS_PGI_1 Phosphoglucose isomerase (PGI) contains two SIS (Sugar ISomerase) domains. This classification is based on the alignment of the first SIS domain. PGI is a multifunctional enzyme which as an intracellular dimer catalyzes the reversible isomerization of glucose 6-phosphate to fructose 6-phosphate. As an extracellular protein PGI also has functions equivalent to neuroleukin (NLK) a…
c5978_g1_i1	-1.83566	4.35744e-07	1.91627e-05	63.9507	28.8333	13.2268	11.2356	P38530	4e-08	Heat shock factor protein 2	-	-	-	-	Putative uncharacterized protein (Fragment)	2e-75	Aureococcus anophagefferens	-	-	-	pfam00447 HSF_DNA-bind HSF-type DNA-binding. ]---[smart00415 HSF heat shock factor. ]---[COG5169 HSF1 Heat shock transcription factor Transcription .
c968_g1_i2	1.50752	4.42769e-07	1.94025e-05	9.64636	11.829	39.4104	19.1005	-	-	-	-	-	-	-	Uncharacterized protein	1e-36	Thalassiosira oceanica	-	voltage-gated chloride channel activity	membrane	-
c5892_g1_i1	1.97563	4.43048e-07	1.94025e-05	2.09198	1.8335	10.2575	4.59054	-	-	-	-	-	-	-	Uncharacterized protein	0	Thalassiosira pseudonana	-	-	-	-
c2412_g1_i1	-1.8371	4.44496e-07	1.94254e-05	1.9467	2.54324	0.752974	0.38522	-	-	-	-	-	-	-	-	-	-	-	-	-	-
c5944_g1_i1	1.7757	4.499e-07	1.96207e-05	91.0883	49.7411	285.704	175.372	Q93Y52	1e-68	Soluble inorganic pyrophosphatase 1 chloroplastic	Inorganic diphosphatase.	-	-	-	Inorganic pyrophosphatase	3e-128	Thalassiosira pseudonana	phosphate-containing compound metabolic process	inorganic diphosphatase activity]---[magnesium ion binding	cytoplasm	pfam00719 Pyrophosphatase Inorganic pyrophosphatase. ]---[cd00412 pyrophosphatase Inorganic pyrophosphatase. These enzymes hydrolyze inorganic pyrophosphate (PPi) to two molecules of orthophosphates (Pi). The reaction requires bivalent cations. The enzymes in general exist as homooligomers.]---[COG0221 Ppa Inorganic pyrophosphatase Energy production and conversion .]---[PRK01250 PRK01250 inorgani…
c21053_g1_i1	-2.54688	4.55283e-07	1.98143e-05	1.9467	2.04051	0.298348	0.353119	-	-	-	-	-	-	-	-	-	-	-	-	-	-
c18645_g1_i1	2.29202	4.60478e-07	1.99988e-05	0.697327	0.384443	2.89824	2.11871	P49545	9e-95	50S ribosomal protein L2 chloroplastic	-	-	-	-	50S ribosomal protein L2 chloroplastic	2e-93	Peridiniaceae	-	-	-	PRK09374 rplB 50S ribosomal protein L2 Validated.]---[CHL00052 rpl2 ribosomal protein L2.]---[TIGR01171 rplB_bact ribosomal protein L2 bacterial/organellar. This model distinguishes bacterial and organellar ribosomal protein L2 from its counterparts in the archaea nad in the eukaryotic cytosol. Plant mitochondrial examples tend to have long variable inserts Protein synthesis Ribosomal proteins sy…
c4568_g2_i2	1.83945	4.65361e-07	2.01692e-05	2.64403	2.1588	10.7832	5.6499	-	-	-	-	-	-	-	-	-	-	-	-	-	-
c5958_g1_i2	-1.46788	4.67321e-07	2.02124e-05	107.824	146.118	41.3283	43.1768	-	-	-	-	-	-	-	-	-	-	-	-	-	-
c4093_g1_i1	1.87172	4.89905e-07	2.11455e-05	4.18396	4.58375	22.8023	8.34644	Q9M0Z3	1e-75	K( ) efflux antiporter 3 chloroplastic	-	-	-	-	Na /H exchanger (Fragment)	0	Thalassiosira pseudonana	potassium ion transport	solute:hydrogen antiporter activity	integral to membrane	COG0475 KefB Kef-type K transport systems membrane components Inorganic ion transport and metabolism .]---[PRK03659 PRK03659 glutathione-regulated potassium-efflux system protein KefB Provisional.]---[PRK03562 PRK03562 glutathione-regulated potassium-efflux system protein KefC Provisional.]---[pfam00999 Na_H_Exchanger Sodium/hydrogen exchanger family. Na/H antiporters are key transporters in main…
c21030_g1_i1	-2.50381	4.9266e-07	2.12208e-05	4.73601	14.254	1.64802	1.44458	-	-	-	-	-	-	-	-	-	-	-	-	-	-
c8310_g1_i1	1.98451	4.97667e-07	2.13926e-05	2.06293	2.12923	11.2236	4.75105	O84849	1e-12	Polyribonucleotide nucleotidyltransferase	Polyribonucleotide nucleotidyltransferase.	-	-	-	Polyribonucleotide nucleotidyltransferase	3e-47	Thalassiosira pseudonana	mRNA catabolic process]---[RNA processing	3'-5'-exoribonuclease activity]---[polyribonucleotide nucleotidyltransferase activity]---[RNA binding	-	PRK11824 PRK11824 polynucleotide phosphorylase/polyadenylase Provisional.]---[COG1185 Pnp Polyribonucleotide nucleotidyltransferase (polynucleotide phosphorylase) Translation ribosomal structure and biogenesis .]---[TIGR03591 polynuc_phos polyribonucleotide nucleotidyltransferase. Members of this protein family are polyribonucleotide nucleotidyltransferase also called polynucleotide phosphorylase…
c15818_g1_i1	2.98603	5.08165e-07	2.17991e-05	0.290553	0.177435	2.48623	1.09146	-	-	-	-	-	-	-	-	-	-	-	-	-	-
c10601_g1_i2	1.74653	5.1078e-07	2.18147e-05	9.76258	13.9287	53.8447	22.7922	Q9Y4I1	9e-83	Unconventional myosin-Va	-	-	-	-	Myosin G	0	Phaeodactylum tricornutum	-	ATP binding]---[motor activity	myosin complex	smart00242 MYSc Myosin. Large ATPases. ATPase molecular motor. Muscle contraction consists of a cyclical interaction between myosin and actin. The core of the myosin structure is similar in fold to that of kinesin.]---[cd00124 MYSc Myosin motor domain. This catalytic (head) domain has ATPase activity and belongs to the larger group of P-loop NTPases. Myosins are actin-dependent molecular motors t…
c11018_g1_i8	-1.41229	5.11048e-07	2.18147e-05	15.8932	20.1981	6.6489	5.97091	-	-	-	-	-	-	-	Uncharacterized protein	1e-31	Thalassiosira pseudonana	-	-	-	-
c10079_g1_i2	1.48216	5.12311e-07	2.18147e-05	27.8931	22.5639	80.9234	52.8394	-	-	-	-	-	-	-	Uncharacterized protein	5e-71	Thalassiosira pseudonana	-	-	-	-
c5354_g1_i1	1.95801	5.12687e-07	2.18147e-05	1.6271	1.65606	8.59527	3.65959	Q9VCW1	4e-22	Probable cytochrome P450 6d4	-	-	-	-	Predicted protein	1e-51	Phaeodactylum tricornutum (strain CCAP 1055/1)	-	heme binding]---[iron ion binding]---[monooxygenase activity]---[oxidoreductase activity, acting on paired donors, with incorporation or reduction of molecular oxygen	-	pfam00067 p450 Cytochrome P450. Cytochrome P450s are haem-thiolate proteins involved in the oxidative degradation of various compounds. They are particularly well known for their role in the degradation of environmental toxins and mutagens. They can be divided into 4 classes according to the method by which electrons from NAD(P)H are delivered to the catalytic site. Sequence conservation is relat…
c9081_g1_i1	1.93359	5.19893e-07	2.20765e-05	16.3291	18.7194	74.5302	51.6837	Q70KD0	8e-08	2-deoxy-scyllo-inosose synthase	2-deoxy-scyllo-inosose synthase.	Antibiotic biosynthesis]---[Metabolic intermediate biosynthesis	gentamicin biosynthesis]---[ 2-deoxystreptamine biosynthesis	2-deoxystreptamine from D-glucose 6-phosphate: step 1/4	Uncharacterized protein	8e-67	Emiliania huxleyi CCMP1516	-	-	-	cd08197 DOIS 2-deoxy-scyllo-inosose synthase (DOIS) catalyzes carbocycle formation from D-glucose-6-phosphate to 2-deoxy-scyllo-inosose through a multistep reaction in the biosynthesis of aminoglycoside antibiotics. 2-deoxy-scyllo-inosose synthase (DOIS) catalyzes carbocycle formation from D-glucose-6-phosphate to 2-deoxy-scyllo-inosose through a multistep reaction in the biosynthesis of aminogly…
c968_g1_i1	1.50309	5.23871e-07	2.22005e-05	9.70447	12.0656	39.9929	19.1647	-	-	-	-	-	-	-	Uncharacterized protein	5e-49	Thalassiosira oceanica	-	voltage-gated chloride channel activity	membrane	cd03684 ClC_3_like ClC-3-like chloride channel proteins. This CD includes ClC-3 ClC-4 ClC-5 and ClC-Y1. ClC-3 was initially cloned from rat kidney. Expression of ClC-3 produces outwardly-rectifying Cl currents that are inhibited by protein kinase C activation. It has been suggested that ClC-3 may be a ubiquitous swelling-activated Cl channel that has very similar characteristics to those of nativ…
c5978_g1_i3	-1.84247	5.33536e-07	2.25645e-05	63.1371	27.7391	12.829	11.0109	-	-	-	-	-	-	-	Putative uncharacterized protein (Fragment)	1e-75	Aureococcus anophagefferens	-	-	-	pfam00447 HSF_DNA-bind HSF-type DNA-binding. ]---[smart00415 HSF heat shock factor. ]---[COG5169 HSF1 Heat shock transcription factor Transcription .
c1647_g1_i1	-1.75732	5.38704e-07	2.27372e-05	54.7111	117.137	23.6405	23.1132	-	-	-	-	-	-	-	-	-	-	-	-	-	-
c4225_g1_i1	-2.2525	5.41349e-07	2.2803e-05	3.37041	5.08648	0.852423	0.802542	-	-	-	-	-	-	-	Predicted protein	2e-25	Phaeodactylum tricornutum (strain CCAP 1055/1)	-	-	-	-
c13787_g1_i1	2.9669	5.4746e-07	2.30142e-05	0.232442	0.0591451	1.19339	0.995152	A0T0Y0	7e-88	50S ribosomal protein L16 chloroplastic	-	-	-	-	50S ribosomal protein L16 chloroplastic	2e-84	Odontella sinensis	translation	rRNA binding]---[structural constituent of ribosome	chloroplast]---[ribosome	CHL00044 rpl16 ribosomal protein L16.]---[PRK09203 rplP 50S ribosomal protein L16 Reviewed.]---[pfam00252 Ribosomal_L16 Ribosomal protein L16p/L10e. ]---[TIGR01164 rplP_bact ribosomal protein L16 bacterial/organelle. This model describes bacterial and organellar ribosomal protein L16. The homologous protein of the eukaryotic cytosol is designated L10 Protein synthesis Ribosomal proteins synthesis…
c7305_g1_i2	1.67415	5.84956e-07	2.45413e-05	15.0216	17.507	67.4551	32.2622	Q318K1	5e-44	50S ribosomal protein L15	-	-	-	-	Uncharacterized protein	1e-90	Thalassiosira oceanica	translation	structural constituent of ribosome	large ribosomal subunit	PRK05592 rplO 50S ribosomal protein L15 Reviewed.]---[TIGR01071 rplO_bact ribosomal protein L15 bacterial/organelle. Protein synthesis Ribosomal proteins synthesis and modification .]---[COG0200 RplO Ribosomal protein L15 Translation ribosomal structure and biogenesis .]---[pfam00828 Ribosomal_L18e Ribosomal protein L18e/L15. This family includes eukaryotic L18 as well as prokaryotic L15.]---[PRK…
c20782_g1_i1	-1.90242	5.89648e-07	2.45838e-05	13.0749	17.2408	2.84141	4.55844	-	-	-	-	-	-	-	Predicted protein	1e-12	Phaeodactylum tricornutum (strain CCAP 1055/1)	-	-	-	-
c1924_g1_i1	-2.36433	5.90774e-07	2.45838e-05	4.27113	2.21794	0.554075	0.642034	-	-	-	-	-	-	-	alpha/beta hydrolase	8e-48	Microbulbifer agarilyticus	-	-	-	pfam12695 Abhydrolase_5 Alpha/beta hydrolase family. This family contains a diverse range of alpha/beta hydrolase enzymes.
c2442_g1_i1	-2.40008	5.91934e-07	2.45838e-05	7.49626	26.8519	2.98348	2.98546	-	-	-	-	-	-	-	Predicted protein	2e-11	Phaeodactylum tricornutum (strain CCAP 1055/1)	-	calcium ion binding	-	pfam08507 COPI_assoc COPI associated protein. Proteins in this family colocalize with COPI vesicle coat proteins.
c10079_g1_i1	1.52166	5.92635e-07	2.45838e-05	37.6557	30.4302	114.608	71.3942	-	-	-	-	-	-	-	Uncharacterized protein	4e-83	Thalassiosira pseudonana	-	-	-	-
c3821_g1_i1	-1.60046	5.92645e-07	2.45838e-05	343.84	424.426	138.022	100.029	-	-	-	-	-	-	-	-	-	-	-	-	-	-
c10448_g1_i5	-2.05864	5.93003e-07	2.45838e-05	112.56	74.1976	23.2143	18.9079	-	-	-	-	-	-	-	-	-	-	-	-	-	-
c543_g1_i2	1.89123	6.2624e-07	2.59022e-05	10.7214	12.7458	57.2686	26.4839	-	-	-	-	-	-	-	Uncharacterized protein	2e-27	Bacteriovorax sp. BAL6_X	-	-	-	-
c4907_g1_i2	1.37384	6.27274e-07	2.59022e-05	26.0626	25.6986	76.7323	50.2712	Q920L5	7e-42	Elongation of very long chain fatty acids protein 6	Very-long-chain 3-oxoacyl-CoA synthase.	-	-	-	Elongation of fatty acids protein	9e-116	Thalassiosira pseudonana	fatty acid biosynthetic process	transferase activity	integral to membrane	pfam01151 ELO GNS1/SUR4 family. Members of this family are involved in long chain fatty acid elongation systems that produce the 26-carbon precursors for ceramide and sphingolipid synthesis. Predicted to be integral membrane proteins in eukaryotes they are probably located on the endoplasmic reticulum. Yeast ELO3 affects plasma membrane H -ATPase activity and may act on a glucose-signaling pathwa…
c14117_g1_i1	-2.83854	6.39784e-07	2.63669e-05	3.77719	13.8695	1.25022	1.02725	-	-	-	-	-	-	-	-	-	-	-	-	-	-
c7098_g1_i1	1.87183	6.44062e-07	2.64412e-05	2.00481	1.38991	7.08932	4.68685	-	-	-	-	-	-	-	-	-	-	-	-	-	-
c7288_g1_i2	-2.45393	6.44109e-07	2.64412e-05	4.56168	14.254	1.37808	1.76559	-	-	-	-	-	-	-	-	-	-	-	-	-	-
c15812_g1_i1	-2.624	6.4659e-07	2.64912e-05	4.96845	13.6921	1.02291	1.73349	-	-	-	-	-	-	-	-	-	-	-	-	-	-
c1640_g1_i1	-1.91958	6.50737e-07	2.66092e-05	36.4353	98.1809	15.1021	17.3028	-	-	-	-	-	-	-	-	-	-	-	-	-	-
c5632_g1_i1	2.10761	6.66661e-07	2.72073e-05	1.01694	2.24752	8.2543	5.00786	P38675	1e-69	Cystathionine gamma-synthase	Cystathionine gamma-synthase.	Amino-acid biosynthesis	L-methionine biosynthesis via de novo pathway	L-cystathionine from O-succinyl-L-homoserine: step 1/1	Predicted protein	3e-142	Phaeodactylum tricornutum (strain CCAP 1055/1)	-	catalytic activity]---[pyridoxal phosphate binding	-	PRK06767 PRK06767 methionine gamma-lyase Provisional.]---[COG0626 MetC Cystathionine beta-lyases/cystathionine gamma-synthases Amino acid transport and metabolism .]---[pfam01053 Cys_Met_Meta_PP Cys/Met metabolizm PLP-dependent enzyme. This family includes enzymes involved in cysteine and methionine metabolizm. The following are members Cystathionine gamma-lyase Cystathionine gamma-synthase Cysta…
c1117_g1_i1	-2.22378	6.73951e-07	2.74113e-05	7.46721	17.1225	1.83271	2.95336	-	-	-	-	-	-	-	-	-	-	-	-	-	-
c4398_g1_i1	1.332	6.74272e-07	2.74113e-05	59.9701	53.1715	158.366	110.719	Q9FJH6	5e-167	ABC transporter F family member 1	-	-	-	-	ABC transporter	0	Thalassiosira pseudonana	-	ATP binding]---[ATPase activity	-	cd03221 ABCF_EF-3 ATP-binding cassette domain of elongation factor 3 subfamily F. Elongation factor 3 (EF-3) is a cytosolic protein required by fungal ribosomes for in vitro protein synthesis and for in vivo growth. EF-3 stimulates the binding of the EF-1 GTP aa-tRNA ternary complex to the ribosomal A site by facilitated release of the deacylated tRNA from the E site. The reaction requires ATP hy…
c16832_g1_i1	-1.65997	6.96052e-07	2.82419e-05	4.9394	6.09195	2.00319	1.25197	Q5ZJ75	2e-25	Sodium/hydrogen exchanger 8	-	-	-	-	Sodium/hydrogen exchanger	1e-102	Thalassiosira pseudonana	regulation of pH	sodium:hydrogen antiporter activity	integral to membrane	TIGR00840 b_cpa1 sodium/hydrogen exchanger 3. The Monovalent Cation Proton Antiporter-1 (CPA1) Family (TC 2.A.36)The CPA1 family is a large family of proteins derived from Gram-positive and Gram-negative bacteria blue green bacteria yeast plants and animals.Transporters from eukaryotes have been functionally characterized and all of these catalyze Na H exchange. Their primary physiological functi…
c16833_g1_i1	2.4531	7.09479e-07	2.87312e-05	0.319608	0.384443	2.54306	1.12356	-	-	-	-	-	-	-	-	-	-	-	-	-	-
c11007_g1_i1	1.91774	7.15274e-07	2.891e-05	697.036	307.584	2445.97	1229.85	P25997	0	Elongation factor 3	-	Protein biosynthesis	polypeptide chain elongation	-	Predicted protein	0	Phaeodactylum tricornutum (strain CCAP 1055/1)	-	ATP binding]---[ATPase activity	-	PLN03073 PLN03073 ABC transporter F family Provisional.]---[PRK10636 PRK10636 putative ABC transporter ATP-binding protein Provisional.]---[PRK11147 PRK11147 ABC transporter ATPase component Reviewed.]---[PRK15064 PRK15064 ABC transporter ATP-binding protein Provisional.]---[cd03221 ABCF_EF-3 ATP-binding cassette domain of elongation factor 3 subfamily F. Elongation factor 3 (EF-3) is a cytosolic…
c11902_g1_i1	-1.7212	7.2699e-07	2.9327e-05	6.94421	10.6757	2.62831	2.34342	-	-	-	-	-	-	-	-	-	-	-	-	-	-
c7930_g1_i2	1.65878	7.29348e-07	2.93657e-05	39.6895	30.9033	137.112	76.3378	-	-	-	-	-	-	-	Sulfate transporter (Fragment)	9e-160	Thalassiosira pseudonana	-	sulfate transmembrane transporter activity	integral to membrane	pfam00916 Sulfate_transp Sulfate transporter family. Mutations in human SLC26A2 lead to several human diseases.]---[pfam13792 Sulfate_tra_GLY Sulfate transporter N-terminal domain with GLY motif. This domain is found usually at the N-terminus of sulfate-transporter proteins. It carries a highly conserved GLY sequence motif but the function of the domain is not known.]---[COG0659 SUL1 Sulfate perm…
c4106_g1_i1	1.76169	7.36304e-07	2.9589e-05	7.93209	9.55194	42.7916	14.9273	-	-	-	-	-	-	-	-	-	-	-	-	-	-
c7830_g1_i1	1.93144	7.38595e-07	2.96243e-05	7.9902	12.2135	55.649	19.2931	Q9CK02	1e-36	Ribosomal large subunit pseudouridine synthase A	tRNA pseudouridine(32) synthase.]---[23S rRNA pseudouridine(746) synthase.	-	-	-	Psedouridylate synthase	6e-138	Thalassiosira pseudonana	-	pseudouridine synthase activity]---[pseudouridylate synthase activity]---[RNA binding	-	COG0564 RluA Pseudouridylate synthases 23S RNA-specific Translation ribosomal structure and biogenesis .]---[TIGR00005 rluA_subfam pseudouridine synthase RluA family. In E. coli RluD (SfhB) modifies uridine to pseudouridine at 23S RNA U1911 1915 and 1917 RluC modifies 955 2504 and 2580 and RluA modifies U746 and tRNA U32. An additional homolog from E. coli outside this family TruC (SP Q46918) mod…
c20645_g1_i1	2.68735	7.47757e-07	2.99345e-05	0.203387	0.207008	1.34967	1.15566	P52878	2e-91	Phosphoserine aminotransferase	Phosphoserine transaminase.	Amino-acid biosynthesis]---[Cofactor biosynthesis	L-serine biosynthesis]---[ pyridoxine 5'-phosphate biosynthesis	L-serine from 3-phospho-D-glycerate: step 2/3]---[ pyridoxine 5'-phosphate from D-erythrose 4-phosphate: step 3/5	Phosphoserine transaminase	3e-128	Phaeodactylum tricornutum (strain CCAP 1055/1)	L-serine biosynthetic process	O-phospho-L-serine:2-oxoglutarate aminotransferase activity]---[pyridoxal phosphate binding	-	PRK03080 PRK03080 phosphoserine aminotransferase Provisional.]---[TIGR01365 serC_2 phosphoserine aminotransferase Methanosarcina type. This model represents a variant form of the serine biosynthesis enzyme phosphoserine aminotransferase as found in a small number of distantly related species including Caulobacter crescentus Mesorhizobium loti and the archaeon Methanosarcina barkeri Amino acid bio…
c7546_g1_i1	2.09143	7.5007e-07	2.99699e-05	2.03387	4.46546	17.8441	8.57115	Q8S2G0	8e-65	4-diphosphocytidyl-2-C-methyl-D-erythritol kinase chloroplastic	4-(cytidine 5 -diphospho)-2-C-methyl-D-erythritol kinase.	Isoprenoid biosynthesis	isopentenyl diphosphate biosynthesis via DXP pathway	isopentenyl diphosphate from 1-deoxy-D-xylulose 5-phosphate: step 3/6	4-diphosphocytidyl-2c-methyl-d-erythritol kinase (Fragment)	6e-130	Thalassiosira pseudonana	terpenoid biosynthetic process	4-(cytidine 5'-diphospho)-2-C-methyl-D-erythritol kinase activity]---[ATP binding	-	COG1947 IspE 4-diphosphocytidyl-2C-methyl-D-erythritol 2-phosphate synthase Lipid metabolism .]---[PRK00128 ipk 4-diphosphocytidyl-2-C-methyl-D-erythritol kinase Provisional.]---[PRK02534 PRK02534 4-diphosphocytidyl-2-C-methyl-D-erythritol kinase Provisional.]---[TIGR00154 ispE 4-diphosphocytidyl-2C-methyl-D-erythritol kinase. Members of this family of GHMP kinases were previously designated as c…
c543_g1_i1	1.88252	7.55365e-07	3.01241e-05	10.8376	12.9232	57.7659	26.5481	-	-	-	-	-	-	-	Uncharacterized protein	5e-27	Bacteriovorax sp. BAL6_X	-	-	-	-
c17242_g1_i1	-2.12042	7.62731e-07	3.03602e-05	8.68753	9.58151	1.32126	2.53603	-	-	-	-	-	-	-	-	-	-	-	-	-	-
c17335_g1_i1	3.00644	7.72544e-07	3.06843e-05	0.203387	0.236581	2.58568	0.834644	-	-	-	-	-	-	-	-	-	-	-	-	-	-
c3324_g1_i2	-2.25372	7.738e-07	3.06843e-05	33.8785	92.6213	13.4115	11.1393	-	-	-	-	-	-	-	-	-	-	-	-	-	-
c3429_g1_i1	-2.09318	7.89212e-07	3.11558e-05	3.02175	3.69657	0.738767	0.738339	-	-	-	-	-	-	-	-	-	-	-	-	-	-
c6541_g1_i2	-1.64353	7.89321e-07	3.11558e-05	12.9296	20.7895	5.85331	4.23742	P28080	8e-23	DNA-binding protein HU-alpha	-	-	-	-	Uncharacterized protein	5e-34	Thalassiosira oceanica	-	DNA binding	-	cd13831 HU histone-like DNA-binding protein HU. This subfamily includes HU and HU-like domains. HU is a conserved nucleoid-associated protein (NAP) which binds non-specifically to duplex DNA with a particular preference for targeting nicked and bent DNA. It is highly basic and contributes to chromosomal compaction and maintenance of negative supercoiling thus often referred to as histone-like pro…
c5909_g1_i1	-3.03238	7.90146e-07	3.11558e-05	3.80624	13.4851	0.667732	1.25197	-	-	-	-	-	-	-	-	-	-	-	-	-	-
c19580_g1_i1	1.5319	7.94246e-07	3.12587e-05	5.98539	5.67793	18.6397	13.1617	Q9C550	0	2-isopropylmalate synthase 2 chloroplastic	2-isopropylmalate synthase.	Amino-acid biosynthesis	L-leucine biosynthesis	L-leucine from 3-methyl-2-oxobutanoate: step 1/4	2-isopropylmalate synthase	0	Phaeodactylum tricornutum (strain CCAP 1055/1)	leucine biosynthetic process	2-isopropylmalate synthase activity	-	pfam00682 HMGL-like HMGL-like. This family contains a diverse set of enzymes. These include various aldolases and a region of pyruvate carboxylase.]---[PLN02321 PLN02321 2-isopropylmalate synthase.]---[PRK00915 PRK00915 2-isopropylmalate synthase Validated.]---[TIGR00973 leuA_bact 2-isopropylmalate synthase bacterial type. This is the first enzyme of leucine biosynthesis. A larger family of homol…
c7234_g1_i1	1.4766	8.06159e-07	3.16682e-05	35.8542	32.2932	108.343	71.3621	F4K0E8	6e-71	4-hydroxy-3-methylbut-2-en-1-yl diphosphate synthase chloroplastic	(E)-4-hydroxy-3-methylbut-2-enyl-diphosphate synthase.	Isoprenoid biosynthesis	isopentenyl diphosphate biosynthesis via DXP pathway	isopentenyl diphosphate from 1-deoxy-D-xylulose 5-phosphate: step 5/6	1-hydroxy-2-methyl-2-(E)-butenyl-4-diphosphate synthase	2e-106	Phaeodactylum tricornutum	terpenoid biosynthetic process	4-hydroxy-3-methylbut-2-en-1-yl diphosphate synthase activity]---[iron ion binding	-	PLN02925 PLN02925 4-hydroxy-3-methylbut-2-en-1-yl diphosphate synthase.]---[PRK02048 PRK02048 4-hydroxy-3-methylbut-2-en-1-yl diphosphate synthase Provisional.]---[PRK00694 PRK00694 4-hydroxy-3-methylbut-2-en-1-yl diphosphate synthase Validated.]---[pfam04551 GcpE GcpE protein. In a variety of organisms including plants and several eubacteria isoprenoids are synthesized by the mevalonate-independ…
c1195_g1_i1	1.99172	8.11217e-07	3.18073e-05	1.48182	1.30119	6.97566	3.59539	O22870	1e-11	Peptidyl-prolyl cis-trans isomerase FKBP16-3 chloroplastic	Peptidylprolyl isomerase.	-	-	-	Peptidyl-prolyl cis-trans isomerase	1e-67	Thalassiosira oceanica	protein folding	peptidyl-prolyl cis-trans isomerase activity	-	COG0545 FkpA FKBP-type peptidyl-prolyl cis-trans isomerases 1 Posttranslational modification protein turnover chaperones .]---[PRK10902 PRK10902 FKBP-type peptidyl-prolyl cis-trans isomerase Provisional.]---[pfam00254 FKBP_C FKBP-type peptidyl-prolyl cis-trans isomerase.
c21029_g1_i1	-2.21611	8.27279e-07	3.23766e-05	2.90553	4.37674	0.639317	0.834644	-	-	-	-	-	-	-	-	-	-	-	-	-	-
c10211_g1_i4	-1.62364	8.3482e-07	3.26108e-05	11.0991	16.4719	4.14846	4.14112	-	-	-	-	-	-	-	-	-	-	-	-	-	-
c14453_g1_i1	-2.90686	8.53688e-07	3.32859e-05	1.16221	1.21248	0.142071	0.160508	-	-	-	-	-	-	-	-	-	-	-	-	-	-
c3739_g1_i1	1.58101	8.65318e-07	3.36714e-05	6.62461	6.91998	22.8592	15.4088	-	-	-	-	-	-	-	Uncharacterized protein	3e-153	Thalassiosira pseudonana	-	-	-	pfam06485 DUF1092 Protein of unknown function (DUF1092). This family consists of several hypothetical proteins of unknown function all from photosynthetic organisms including plants and cyanobacteria.
c9785_g1_i6	-1.793	8.691e-07	3.36714e-05	9.06525	9.19707	1.98899	2.88915	-	-	-	-	-	-	-	Uncharacterized protein	8e-27	Emiliania huxleyi CCMP1516	-	-	-	pfam14240 YHYH YHYH protein. This domain family is found in bacteria eukaryotes and viruses and is typically between 141 and 198 amino acids in length. There is a conserved YHYH sequence motif.
c5253_g1_i1	1.46548	8.70504e-07	3.36714e-05	30.4209	24.8114	91.5929	53.9308	B0CE67	8e-117	3-oxoacyl- acyl-carrier-protein synthase 3	Beta-ketoacyl- acyl-carrier-protein synthase III.	Lipid metabolism	fatty acid biosynthesis	-	3-oxoacyl-synthase	3e-156	Thalassiosira pseudonana	fatty acid biosynthetic process	3-oxoacyl-[acyl-carrier-protein] synthase activity	-	pfam08541 ACP_syn_III_C 3-Oxoacyl- acyl-carrier-protein (ACP) synthase III C terminal. This domain is found on 3-Oxoacyl- acyl-carrier-protein (ACP) synthase III EC 2.3.1.41 the enzyme responsible for initiating the chain of reactions of the fatty acid synthase in plants and bacteria.]---[pfam08545 ACP_syn_III 3-Oxoacyl- acyl-carrier-protein (ACP) synthase III. This domain is found on 3-Oxoacyl- …
c7736_g1_i2	-1.78431	8.72327e-07	3.36714e-05	552.603	739.935	122.678	213.252	P11018	2e-33	Major intracellular serine protease	-	-	-	-	Uncharacterized protein	1e-90	Thalassiosira oceanica	-	serine-type endopeptidase activity	-	cd07477 Peptidases_S8_Subtilisin_subset Peptidase S8 family domain in Subtilisin proteins. This group is composed of many different subtilisins Pro-TK-subtilisin subtilisin Carlsberg serine protease Pb92 subtilisin and BPN subtilisins just to name a few. Pro-TK-subtilisin is a serine protease from the hyperthermophilic archaeon Thermococcus kodakaraensis and consists of a signal peptide a propept…
c7632_g1_i1	2.20897	8.72911e-07	3.36714e-05	1.24938	0.709742	5.69703	2.98546	-	-	-	-	-	-	-	Uncharacterized protein	7e-27	Guillardia theta CCMP2712	-	-	-	-
c1135_g1_i1	-2.51848	8.73207e-07	3.36714e-05	4.88129	11.4446	1.03712	1.57298	-	-	-	-	-	-	-	-	-	-	-	-	-	-
c6555_g1_i1	1.34481	8.86383e-07	3.41068e-05	28.0674	26.6449	78.7639	52.711	Q42342	4e-22	Cytochrome b5 isoform A	-	-	-	-	Uncharacterized protein	5e-38	Thalassiosira oceanica	-	heme binding]---[metal ion binding	-	pfam00173 Cyt-b5 Cytochrome b5-like Heme/Steroid binding domain. This family includes heme binding domains from a diverse range of proteins. This family also includes proteins that bind to steroids. The family includes progesterone receptors. Many members of this subfamily are membrane anchored by an N-terminal transmembrane alpha helix. This family also includes a domain in some chitin synthases…
c2261_g1_i1	1.38077	8.87748e-07	3.41068e-05	34.7792	31.0216	91.5645	69.5644	Q4SG99	8e-47	Cytochrome c	-	-	-	-	Uncharacterized protein	4e-56	Thalassiosira pseudonana	oxidation-reduction process	electron carrier activity]---[heme binding]---[iron ion binding	mitochondrion]---[respiratory chain	PTZ00048 PTZ00048 cytochrome c Provisional.]---[COG3474 COG3474 Cytochrome c2 Energy production and conversion .]---[PTZ00405 PTZ00405 cytochrome c Provisional.]---[pfam00034 Cytochrom_C Cytochrome c. The Pfam entry does not include all Prosite members. The cytochrome 556 and cytochrome c' families are not included. All these are now in a new clan together. The C-terminus of DUF989 pfam06181 has …
c19912_g1_i1	-1.992	9.00921e-07	3.45129e-05	23.1861	16.7972	3.87853	5.36098	-	-	-	-	-	-	-	Uncharacterized protein	4e-13	Thalassiosira oceanica	-	-	-	-
c16254_g1_i1	-3.57946	9.02265e-07	3.45129e-05	2.03387	8.57605	0.24152	0.57783	-	-	-	-	-	-	-	-	-	-	-	-	-	-
c5993_g1_i1	-1.42026	9.03254e-07	3.45129e-05	97.8582	148.543	43.3173	41.7001	-	-	-	-	-	-	-	-	-	-	-	-	-	-
c7098_g1_i2	1.82385	9.16145e-07	3.49418e-05	1.85954	1.56735	7.03249	4.46214	-	-	-	-	-	-	-	-	-	-	-	-	-	-
c5165_g1_i1	-1.98049	9.40266e-07	3.57564e-05	18.1886	32.2932	4.70254	6.90186	-	-	-	-	-	-	-	Uncharacterized protein	2e-73	Thalassiosira pseudonana	-	-	-	-
c7789_g1_i1	1.53182	9.40914e-07	3.57564e-05	14.4986	19.1335	62.7384	30.4645	Q5N3N7	5e-31	50S ribosomal protein L10	-	-	-	-	Predicted protein	4e-78	Phaeodactylum tricornutum (strain CCAP 1055/1)	ribosome biogenesis	-	ribosome	cd05797 Ribosomal_L10 Ribosomal protein L10 family L10 subfamily composed of bacterial 50S ribosomal protein and eukaryotic mitochondrial 39S ribosomal protein L10. L10 occupies the L7/L12 stalk of the ribosome. The N-terminal domain (NTD) of L10 interacts with L11 protein and forms the base of the L7/L12 stalk while the extended C-terminal helix binds to two or three dimers of the NTD of L7/L12 …
c5958_g1_i1	-1.47839	9.59738e-07	3.63999e-05	147.659	190.122	51.8984	59.1955	-	-	-	-	-	-	-	-	-	-	-	-	-	-
c19113_g1_i1	1.97315	9.61316e-07	3.63999e-05	2.4697	2.86854	13.2552	6.77346	-	-	-	-	-	-	-	Predicted protein	2e-97	Phaeodactylum tricornutum (strain CCAP 1055/1)	-	-	-	-
c7759_g1_i1	1.87437	9.64574e-07	3.64574e-05	21.7334	35.0435	128.702	69.5002	Q54I86	2e-27	Solute carrier family 35 member B1	-	-	-	-	Uncharacterized protein	4e-172	Thalassiosira pseudonana	transmembrane transport	-	integral to membrane	COG0697 RhaT Permeases of the drug/metabolite transporter (DMT) superfamily Carbohydrate transport and metabolism / Amino acid transport and metabolism / General function prediction only .]---[pfam00892 EamA EamA-like transporter family. This family includes many hypothetical membrane proteins of unknown function. Many of the proteins contain two copies of the aligned region. The family used to b…
c5925_g1_i3	-1.35236	9.76642e-07	3.68471e-05	41.1132	58.4058	19.6057	16.6608	Q5REW9	6e-07	Ankyrin repeat domain-containing protein 27	-	-	-	-	Uncharacterized protein	1e-13	Thalassiosira pseudonana	-	ATP binding]---[protein kinase activity	-	cd00204 ANK ankyrin repeats ankyrin repeats mediate protein-protein interactions in very diverse families of proteins. The number of ANK repeats in a protein can range from 2 to over 20 (ankyrins for example). ANK repeats may occur in combinations with other types of domains. The structural repeat unit contains two antiparallel helices and a beta-hairpin repeats are stacked in a superhelical arra…
c7736_g1_i1	-1.80259	9.91791e-07	3.73515e-05	554.636	750.167	119.694	214.6	P11018	4e-39	Major intracellular serine protease	-	-	-	-	Uncharacterized protein	7e-97	Thalassiosira oceanica	-	serine-type endopeptidase activity	-	cd07477 Peptidases_S8_Subtilisin_subset Peptidase S8 family domain in Subtilisin proteins. This group is composed of many different subtilisins Pro-TK-subtilisin subtilisin Carlsberg serine protease Pb92 subtilisin and BPN subtilisins just to name a few. Pro-TK-subtilisin is a serine protease from the hyperthermophilic archaeon Thermococcus kodakaraensis and consists of a signal peptide a propept…
c16283_g1_i1	-2.7715	9.99217e-07	3.75638e-05	1.07505	1.15333	0.170485	0.128407	-	-	-	-	-	-	-	-	-	-	-	-	-	-
c9_g1_i1	1.4513	1.00793e-06	3.78018e-05	10.3437	12.1248	34.6652	23.3058	-	-	-	-	-	-	-	Uncharacterized protein	8e-36	Thalassiosira pseudonana	microtubule-based process]---[mitosis	N-acetyltransferase activity	dynactin complex	-
c12343_g1_i1	2.92314	1.00915e-06	3.78018e-05	0.145276	0.532306	3.6228	1.31617	O78424	3e-06	Uncharacterized protein ycf19	-	-	-	-	Uncharacterized protein	5e-56	Thalassiosira pseudonana	-	-	membrane	COG0762 COG0762 Predicted integral membrane protein Function unknown .]---[pfam02325 YGGT YGGT family. This family consists of a repeat found in conserved hypothetical integral membrane proteins. The function of this region and the proteins which possess it is unknown.
c9138_g1_i3	1.48186	1.01572e-06	3.79798e-05	23.2442	17.714	67.725	41.2828	Q23221	2e-11	Delta(6)-fatty-acid desaturase fat-3	-	Lipid metabolism	polyunsaturated fatty acid biosynthesis	-	Uncharacterized protein	9e-138	Thalassiosira pseudonana	lipid metabolic process	heme binding	-	cd03506 Delta6-FADS-like The Delta6 Fatty Acid Desaturase (Delta6-FADS)-like CD includes the integral-membrane enzymes delta-4 delta-5 delta-6 delta-8 delta-8-sphingolipid and delta-11 desaturases found in vertebrates higher plants fungi and bacteria. These desaturases are required for the synthesis of highly unsaturated fatty acids (HUFAs) which are mainly esterified into phospholipids and contr…
c20121_g1_i1	3.41202	1.02532e-06	3.82706e-05	0.145276	0.0591451	1.54857	0.57783	Q944B6	3e-13	Arogenate dehydrogenase 1 chloroplastic	Arogenate dehydrogenase (NADP( )).	Amino-acid biosynthesis	L-tyrosine biosynthesis	L-tyrosine from L-arogenate (NADP(+) route): step 1/1	Prephenate dehydrogenase	1e-46	Phaeodactylum tricornutum (strain CCAP 1055/1)	oxidation-reduction process	-	-	PLN02256 PLN02256 arogenate dehydrogenase.]---[PLN02712 PLN02712 arogenate dehydrogenase.]---[pfam03807 F420_oxidored NADP oxidoreductase coenzyme F420-dependent.
c5683_g1_i1	-1.95602	1.03133e-06	3.84268e-05	38.7888	90.5808	11.4367	18.4585	-	-	-	-	-	-	-	Uncharacterized protein	2e-19	Thalassiosira pseudonana	-	-	-	cd00204 ANK ankyrin repeats ankyrin repeats mediate protein-protein interactions in very diverse families of proteins. The number of ANK repeats in a protein can range from 2 to over 20 (ankyrins for example). ANK repeats may occur in combinations with other types of domains. The structural repeat unit contains two antiparallel helices and a beta-hairpin repeats are stacked in a superhelical arra…
c15043_g1_i1	-2.57939	1.03461e-06	3.84807e-05	1.68521	3.54871	0.511454	0.288915	-	-	-	-	-	-	-	Uncharacterized protein	6e-21	Thalassiosira pseudonana	-	antiporter activity]---[drug transmembrane transporter activity	membrane	COG0534 NorM Na -driven multidrug efflux pump Defense mechanisms .]---[cd13132 MATE_eukaryotic Eukaryotic members of the multidrug and toxic compound extrusion (MATE) family. The integral membrane proteins from the MATE family are involved in exporting metabolites across the cell membrane and are responsible for multidrug resistance (MDR) in many bacteria and animals. MATE has also been identifie…
c5925_g1_i2	-1.3589	1.06753e-06	3.96347e-05	30.9439	44.6842	15.5851	11.9739	Q5REW9	5e-07	Ankyrin repeat domain-containing protein 27	-	-	-	-	Uncharacterized protein	1e-13	Thalassiosira pseudonana	-	ATP binding]---[protein kinase activity	-	cd00204 ANK ankyrin repeats ankyrin repeats mediate protein-protein interactions in very diverse families of proteins. The number of ANK repeats in a protein can range from 2 to over 20 (ankyrins for example). ANK repeats may occur in combinations with other types of domains. The structural repeat unit contains two antiparallel helices and a beta-hairpin repeats are stacked in a superhelical arra…
c10844_g1_i1	1.65213	1.09224e-06	4.04806e-05	149.083	107.141	496.75	275.433	P0AB73	3e-50	Fructose-bisphosphate aldolase class 2	Fructose-bisphosphate aldolase.	Carbohydrate degradation	glycolysis	D-glyceraldehyde 3-phosphate and glycerone phosphate from D-glucose: step 4/4	Fructose-1 6-bisphosphate aldolase	9e-92	Odontella sinensis	glycolysis	fructose-bisphosphate aldolase activity]---[zinc ion binding	-	cd00946 FBP_aldolase_IIA Class II Type A Fructose-1 6-bisphosphate (FBP) aldolases. The enzyme catalyses the zinc-dependent reversible aldol condensation of dihydroxyacetone phosphate with glyceraldehyde-3-phosphate to form fructose-1 6-bisphosphate. FBP aldolase is homodimeric and used in gluconeogenesis and glycolysis. The type A and type B Class II FBPA's differ in the presence and absence of …
c5949_g1_i1	-1.41808	1.10666e-06	4.09426e-05	30.9439	43.3238	11.7208	13.7716	-	-	-	-	-	-	-	-	-	-	-	-	-	-
c13906_g1_i1	-1.85028	1.11927e-06	4.13363e-05	10.489	19.9319	3.53756	4.20532	-	-	-	-	-	-	-	-	-	-	-	-	-	-
c5034_g1_i1	1.39553	1.14062e-06	4.20508e-05	15.3993	14.254	43.6157	30.0793	Q8RDX7	2e-68	Triosephosphate isomerase	Triose-phosphate isomerase.	Carbohydrate biosynthesis]---[Carbohydrate degradation	gluconeogenesis]---[ glycolysis	D-glyceraldehyde 3-phosphate from glycerone phosphate: step 1/1	Triosephosphate isomerase	4e-159	Phaeodactylum tricornutum (strain CCAP 1055/1)	gluconeogenesis]---[glycolysis	triose-phosphate isomerase activity	-	PRK00042 tpiA triosephosphate isomerase Provisional.]---[cd00311 TIM Triosephosphate isomerase (TIM) is a glycolytic enzyme that catalyzes the interconversion of dihydroxyacetone phosphate and D-glyceraldehyde-3-phosphate. The reaction is very efficient and requires neither cofactors nor metal ions. TIM usually homodimeric but in some organisms tetrameric is ubiqitous and conserved in function ac…
c13202_g1_i1	1.66458	1.14669e-06	4.22002e-05	2.26631	1.68564	6.98987	4.84736	-	-	-	-	-	-	-	-	-	-	-	-	-	-
c3392_g1_i1	1.75932	1.15598e-06	4.24677e-05	3.51569	4.87947	18.3981	8.79586	Q6ICH7	1e-20	Aspartate beta-hydroxylase domain-containing protein 2	-	-	-	-	Uncharacterized protein	1e-122	Thalassiosira oceanica	peptidyl-amino acid modification	-	-	pfam05118 Asp_Arg_Hydrox Aspartyl/Asparaginyl beta-hydroxylase. Iron (II)/2-oxoglutarate (2-OG)-dependent oxygenases catalyse oxidative reactions in a range of metabolic processes. Proline 3-hydroxylase hydroxylates proline at position 3 the first of a 2-OG oxygenase catalyzing oxidation of a free alpha-amino acid. The structure of proline 3-hydroxylase contains the conserved motifs present in ot…
c5424_g1_i1	2.25364	1.17458e-06	4.30753e-05	4.15491	7.48186	38.0323	15.473	Q8S4R4	2e-20	Prolycopene isomerase chloroplastic	Prolycopene isomerase.	Carotenoid biosynthesis	lycopene biosynthesis	-	Uncharacterized protein	0	Thalassiosira oceanica	-	-	-	COG1233 COG1233 Phytoene dehydrogenase and related proteins Secondary metabolites biosynthesis transport and catabolism .]---[TIGR02730 carot_isom carotene isomerase. Members of this family including sll0033 (crtH) of Synechocystis sp. PCC 6803 catalyze a cis-trans isomerization of carotenes to the all-trans lycopene a reaction that can also occur non-enzymatically in light through photoisomeriza…
c18256_g1_i1	-3.47579	1.18438e-06	4.33281e-05	1.48182	1.12376	0.0568282	0.19261	-	-	-	-	-	-	-	KAP P-loop domain protein	4e-15	Leptolyngbya sp. PCC 7376	-	-	-	-
c8168_g1_i3	1.38825	1.1856e-06	4.33281e-05	12.7553	9.96596	31.4686	24.4615	-	-	-	-	-	-	-	-	-	-	-	-	-	-
c9577_g1_i2	-1.54504	1.19268e-06	4.3483e-05	15.8642	24.3974	6.18007	6.54875	-	-	-	-	-	-	-	-	-	-	-	-	-	-
c3816_g1_i1	1.82684	1.19398e-06	4.3483e-05	2.7312	3.48956	15.7556	5.6178	Q5PQ59	7e-14	Alpha-ketoglutarate-dependent dioxygenase alkB homolog 6	-	-	-	-	Predicted protein	9e-113	Phaeodactylum tricornutum (strain CCAP 1055/1)	-	catalytic activity	-	-
c19346_g1_i1	-1.67939	1.19727e-06	4.35273e-05	52.009	64.7639	11.8061	20.9624	-	-	-	-	-	-	-	-	-	-	-	-	-	-
c18204_g1_i1	2.98152	1.20963e-06	4.38983e-05	0.232442	0.354871	3.59438	0.930949	Q02073	2e-18	20 kDa chaperonin chloroplastic	-	-	-	-	Uncharacterized protein	9e-73	Thalassiosira pseudonana	protein folding	-	cytoplasm	cd00320 cpn10 Chaperonin 10 Kd subunit (cpn10 or GroES) Cpn10 cooperates with chaperonin 60 (cpn60 or GroEL) an ATPase to assist the folding and assembly of proteins and is found in eubacterial cytosol as well as in the matrix of mitochondria and chloroplasts. It forms heptameric rings with a dome-like structure forming a lid to the large cavity of the tetradecameric cpn60 cylinder and thereby ti…
c11587_g1_i1	-2.09988	1.21167e-06	4.38983e-05	15.6027	13.1006	1.97478	4.10902	-	-	-	-	-	-	-	Holliday junction resolvase	6e-25	Roseovarius sp. TM1035	-	crossover junction endodeoxyribonuclease activity	-	-
c1646_g1_i1	-4.18667	1.21821e-06	4.40591e-05	1.16221	7.27485	0.113656	0.321017	-	-	-	-	-	-	-	-	-	-	-	-	-	-
c6437_g1_i1	-2.27093	1.22202e-06	4.4121e-05	11.7383	34.2746	3.39549	5.20047	-	-	-	-	-	-	-	-	-	-	-	-	-	-
c9383_g1_i2	-1.52083	1.23662e-06	4.45715e-05	22.4597	35.6349	8.51003	10.0478	-	-	-	-	-	-	-	-	-	-	-	-	-	-
c5369_g1_i1	1.48313	1.24599e-06	4.48322e-05	25.6558	19.5475	76.2777	44.4287	A1BE55	4e-94	2 3-bisphosphoglycerate-dependent phosphoglycerate mutase	Phosphoglycerate mutase (2 3-diphosphoglycerate-dependent).	Carbohydrate degradation	glycolysis	pyruvate from D-glyceraldehyde 3-phosphate: step 3/5	Predicted protein	3e-153	Phaeodactylum tricornutum (strain CCAP 1055/1)	glycolysis	phosphoglycerate mutase activity	-	PRK14115 gpmA phosphoglyceromutase Provisional.]---[TIGR01258 pgm_1 phosphoglycerate mutase BPG-dependent family 1. Most members of this family are phosphoglycerate mutase (EC 5.4.2.1). This enzyme interconverts 2-phosphoglycerate and 3-phosphoglycerate. The enzyme is transiently phosphorylated on an active site histidine by 2 3-diphosphoglyerate which is both substrate and product. Some members …
c10811_g2_i1	1.60677	1.26496e-06	4.54367e-05	64.096	49.3862	235.468	100.157	Q03965	2e-41	Chlorophyll a-b binding protein L1818 chloroplastic	-	-	-	-	Fucoxanthin chlorophyll a/c binding protein	4e-92	Cyclotella cryptica	-	-	-	pfam00504 Chloroa_b-bind Chlorophyll A-B binding protein. ]---[PLN00089 PLN00089 fucoxanthin-chlorophyll a/c binding protein Provisional.]---[PLN00098 PLN00098 light-harvesting complex I chlorophyll a/b-binding protein (Lhac) Provisional.]---[PLN00025 PLN00025 photosystem II light harvesting chlorophyll a/b binding protein Provisional.]---[PLN00100 PLN00100 light-harvesting complex chlorophyll-a/…
c8188_g2_i1	1.76634	1.31936e-06	4.73099e-05	1.88859	1.5082	5.00088	5.7141	-	-	-	-	-	-	-	-	-	-	-	-	-	-
c14045_g1_i1	-1.88268	1.32215e-06	4.73288e-05	16.0966	33.4762	6.29373	6.09932	-	-	-	-	-	-	-	-	-	-	-	-	-	-
c9220_g1_i1	-1.4619	1.34988e-06	4.82392e-05	14.9925	20.3459	6.35055	5.58569	O57429	3e-73	Ubiquitin carboxyl-terminal hydrolase 2	Ubiquitinyl hydrolase 1.	-	-	-	Predicted protein (Fragment)	7e-136	Phaeodactylum tricornutum (strain CCAP 1055/1)	ubiquitin-dependent protein catabolic process	-	-	cd02674 Peptidase_C19R A subfamily of peptidase C19. Peptidase C19 contains ubiquitinyl hydrolases. They are intracellular peptidases that remove ubiquitin molecules from polyubiquinated peptides by cleavage of isopeptide bonds. They hydrolyze bonds involving the carboxyl group of the C-terminal Gly residue of ubiquitin. The purpose of the de-ubiquitination is thought to be editing of the ubiquit…
c1677_g1_i1	2.64442	1.35701e-06	4.84116e-05	0.581106	0.443589	4.0206	2.11871	-	-	-	-	-	-	-	Predicted protein	3e-51	Phaeodactylum tricornutum (strain CCAP 1055/1)	-	-	-	-
c9382_g1_i2	-1.51078	1.37321e-06	4.89063e-05	27.4863	51.6041	14.0224	11.7492	-	-	-	-	-	-	-	-	-	-	-	-	-	-
c20997_g1_i1	-2.32126	1.38539e-06	4.91735e-05	3.51569	3.13469	0.667732	0.57783	-	-	-	-	-	-	-	-	-	-	-	-	-	-
c2538_g1_i1	-1.73288	1.3854e-06	4.91735e-05	34.8373	32.7073	6.54945	11.8134	-	-	-	-	-	-	-	-	-	-	-	-	-	-
c4644_g1_i3	2.03581	1.43271e-06	5.07669e-05	2.41159	5.08648	19.2079	10.0157	-	-	-	-	-	-	-	Predicted protein	6e-42	Phaeodactylum tricornutum (strain CCAP 1055/1)	-	-	-	PLN03098 LPA1 LOW PSII ACCUMULATION1 Provisional.
c4568_g1_i1	2.45288	1.44476e-06	5.10606e-05	0.581106	0.532306	4.09163	1.76559	-	-	-	-	-	-	-	-	-	-	-	-	-	-
c13278_g1_i1	-2.16751	1.44665e-06	5.10606e-05	3.3123	6.09195	0.951873	0.995152	-	-	-	-	-	-	-	-	-	-	-	-	-	-
c7288_g1_i1	-2.41239	1.44916e-06	5.10606e-05	4.4164	14.3131	1.34967	1.8619	-	-	-	-	-	-	-	Uncharacterized protein	1e-10	Thalassiosira pseudonana	-	calcium ion binding	-	-
c5909_g1_i2	-3.63079	1.45279e-06	5.10606e-05	6.91516	24.0425	0.397798	1.79769	-	-	-	-	-	-	-	-	-	-	-	-	-	-
c10998_g1_i2	1.59741	1.45385e-06	5.10606e-05	19.6123	19.6066	83.4664	31.9412	-	-	-	-	-	-	-	Uncharacterized protein	4e-105	Thalassiosira pseudonana	lipid metabolic process	O-acyltransferase activity	-	-
c9838_g1_i2	1.61663	1.4556e-06	5.10606e-05	6.91516	8.57605	28.3289	16.7571	P26294	2e-10	15-cis-phytoene desaturase	15-cis-phytoene desaturase.	Carotenoid biosynthesis	lycopene biosynthesis	-	Uncharacterized protein	2e-49	Thalassiosira pseudonana	carotenoid biosynthetic process	oxidoreductase activity, acting on paired donors, with incorporation or reduction of molecular oxygen]---[oxidoreductase activity	-	TIGR02731 phytoene_desat phytoene desaturase. Plants and cyanobacteria (and supposedly Chlorobium tepidum) have a conserved pathway from two molecules geranylgeranyl-PP to one of all-trans-lycopene. Members of this family are the enzyme pytoene desaturase (also called phytoene dehydrogenase). This model does not include the region of the chloroplast transit peptide in plants. A closely related fa…
c1411_g1_i1	3.41303	1.48185e-06	5.18944e-05	0.726382	0.354871	2.08844	8.08963	-	-	-	-	-	-	-	-	-	-	-	-	-	-
c6182_g1_i1	1.4431	1.48584e-06	5.19473e-05	13.6269	11.4446	40.1491	24.6862	-	-	-	-	-	-	-	Predicted protein	3e-85	Phaeodactylum tricornutum (strain CCAP 1055/1)	-	-	-	pfam00300 His_Phos_1 Histidine phosphatase superfamily (branch 1). The histidine phosphatase superfamily is so named because catalysis centres on a conserved His residue that is transiently phosphorylated during the catalytic cycle. Other conserved residues contribute to a 'phosphate pocket' and interact with the phospho group of substrate before during and after its transfer to the His residue. …
c3673_g1_i3	2.19801	1.49251e-06	5.20939e-05	0.639216	0.532306	2.52886	2.50393	O60344	5e-13	Endothelin-converting enzyme 2	Endothelin-converting enzyme 1.	-	-	-	Predicted protein (Fragment)	2e-45	Thalassiosira pseudonana	-	methyltransferase activity	-	pfam12847 Methyltransf_18 Methyltransferase domain. Protein in this family function as methyltransferases.
c7892_g1_i1	1.42533	1.49768e-06	5.21873e-05	23.3605	20.9374	77.2153	37.3022	Q9JKN6	3e-14	RNA-binding protein Nova-1	-	-	-	-	Uncharacterized protein (Fragment)	4e-40	Thalassiosira pseudonana	-	RNA binding	-	cd02396 PCBP_like_KH K homology RNA-binding domain PCBP_like. Members of this group possess KH domains in a tandem arrangement. Most members similar to the poly(C) binding proteins (PCBPs) and Nova containing three KH domains with the first and second domains which are represented here in tandem arrangement followed by a large spacer region with the third domain near the C-terminal end of the pro…
c7719_g1_i1	-1.48149	1.50689e-06	5.23427e-05	45.0066	54.7684	15.3294	17.4954	-	-	-	-	-	-	-	Predicted protein	1e-49	Phaeodactylum tricornutum (strain CCAP 1055/1)	-	-	-	-
c4647_g1_i1	1.82063	1.50713e-06	5.23427e-05	3.25419	3.31213	15.1021	7.15868	Q9ZV56	5e-14	Choline-phosphate cytidylyltransferase 1	Choline-phosphate cytidylyltransferase.	Phospholipid metabolism	phosphatidylcholine biosynthesis	phosphatidylcholine from phosphocholine: step 1/2	Uncharacterized protein	0	Thalassiosira pseudonana	phospholipid biosynthetic process	phosphotransferase activity, for other substituted phosphate groups	membrane	COG5050 EPT1 sn-1 2-diacylglycerol ethanolamine- and cholinephosphotranferases Lipid metabolism .]---[cd02174 CCT CTP phosphocholine cytidylyltransferase. CTP phosphocholine cytidylyltransferase (CCT) catalyzes the condensation of CTP and phosphocholine to form CDP-choline as the rate-limiting and regulatory step in the CDP-choline pathway. CCT is unique in that its enzymatic activity is regulate…
c13696_g1_i1	1.68283	1.52574e-06	5.29016e-05	3.71908	3.0164	13.7524	6.96607	Q9DCQ3	5e-15	Vesicle transport protein GOT1A	-	-	-	-	Uncharacterized protein	3e-43	Thalassiosira oceanica	vesicle-mediated transport	-	-	COG5120 GOT1 Membrane protein involved in Golgi transport Intracellular trafficking and secretion .]---[pfam04178 Got1 Got1/Sft2-like family. Traffic through the yeast Golgi complex depends on a member of the syntaxin family of SNARE proteins Sed5 present in early Golgi cisternae. Got1 is thought to facilitate Sed5-dependent fusion events. This is a family of sequences derived from eukaryotic pro…
c9383_g1_i1	-1.69821	1.53465e-06	5.31225e-05	20.484	42.9098	8.02699	9.79102	-	-	-	-	-	-	-	-	-	-	-	-	-	-
c18447_g1_i1	-3.08752	1.54061e-06	5.32412e-05	1.24938	2.39538	0.255727	0.128407	-	-	-	-	-	-	-	Predicted protein	3e-20	Thalassiosira pseudonana	-	-	-	-
c3614_g1_i2	1.53844	1.54317e-06	5.32417e-05	15.9514	20.6417	68.9468	33.0326	-	-	-	-	-	-	-	Predicted protein	3e-10	Phaeodactylum tricornutum (strain CCAP 1055/1)	regulation of transcription, DNA-dependent	DNA binding	-	-
c5556_g1_i1	1.46251	1.55193e-06	5.34563e-05	65.142	53.9699	193.386	119.097	P22738	9e-159	60S ribosomal protein L3-2	-	-	-	-	Predicted protein (Fragment)	0	Phaeodactylum tricornutum (strain CCAP 1055/1)	translation	structural constituent of ribosome	ribosome	PTZ00103 PTZ00103 60S ribosomal protein L3 Provisional.]---[PRK04231 rpl3p 50S ribosomal protein L3P Reviewed.]---[TIGR03626 L3_arch archaeal ribosomal protein L3. This model describes exclusively the archaeal class of ribosomal protein L3. A separate model (TIGR03625) describes the bacterial/organelle form and both belong to Pfam family pfam00297. Eukaryotic proteins are excluded from this model…
c3651_g1_i1	2.25575	1.55465e-06	5.34622e-05	1.45276	2.18837	12.5306	4.33373	-	-	-	-	-	-	-	Uncharacterized protein	6e-84	Thalassiosira pseudonana	-	-	-	-
c8700_g1_i2	1.4265	1.56659e-06	5.37844e-05	32.4257	24.2495	93.8518	52.0689	Q9FT73	1e-121	Mediator of RNA polymerase II transcription subunit 34	DNA helicase.	-	-	-	Probable atp-dependent DNA helicase Q5 (Fragment)	0	Thalassiosira pseudonana	DNA recombination	ATP binding]---[ATP-dependent helicase activity]---[nucleic acid binding	-	PLN02307 PLN02307 phosphoglucomutase.]---[cd03085 PGM1 Phosphoglucomutase 1 (PGM1) catalyzes the bidirectional interconversion of glucose-1-phosphate (G-1-P) and glucose-6-phosphate (G-6-P) via a glucose 1 6-diphosphate intermediate an important metabolic step in prokaryotes and eukaryotes. In one direction G-1-P produced from sucrose catabolism is converted to G-6-P the first intermediate in gly…
c9345_g1_i1	1.40641	1.57472e-06	5.39755e-05	5.22995	6.00323	14.889	12.8728	-	-	-	-	-	-	-	-	-	-	-	-	-	-
c13276_g1_i1	-1.95023	1.58442e-06	5.42193e-05	3.86435	6.44682	1.13656	1.34827	-	-	-	-	-	-	-	Uncharacterized protein	1e-08	Thalassiosira oceanica	-	-	-	-
c10933_g2_i4	-1.72856	1.59607e-06	5.4529e-05	9.21053	18.6011	4.51784	3.30647	-	-	-	-	-	-	-	-	-	-	-	-	-	-
c3355_g1_i2	1.88527	1.60019e-06	5.45807e-05	0.871659	1.21248	3.85011	3.33858	-	-	-	-	-	-	-	-	-	-	-	-	-	-
c11980_g1_i1	2.43111	1.60494e-06	5.46539e-05	0.55205	0.857605	5.0293	2.24712	O74212	8e-50	Delta(5) fatty acid desaturase	-	-	-	-	Microsomal delta-4 desaturase	0	Thalassiosira pseudonana	fatty acid biosynthetic process	heme binding]---[iron ion binding]---[oxidoreductase activity, acting on paired donors, with oxidation of a pair of donors resulting in the reduction of molecular oxygen to two molecules of water	-	cd01060 Membrane-FADS-like The membrane fatty acid desaturase (Membrane_FADS)-like CD includes membrane FADSs alkane hydroxylases beta carotene ketolases (CrtW-like) hydroxylases (CrtR-like) and other related proteins. They are present in all groups of organisms with the exception of archaea. Membrane FADSs are non-heme iron-containing oxygen-dependent enzymes involved in regioselective introduct…
c8700_g1_i1	1.42462	1.64347e-06	5.58754e-05	32.5129	24.2791	94.0933	51.9726	Q9FT73	8e-119	Mediator of RNA polymerase II transcription subunit 34	DNA helicase.	-	-	-	Probable atp-dependent DNA helicase Q5 (Fragment)	0	Thalassiosira pseudonana	DNA recombination	ATP binding]---[ATP-dependent helicase activity]---[nucleic acid binding	-	PLN02307 PLN02307 phosphoglucomutase.]---[cd03085 PGM1 Phosphoglucomutase 1 (PGM1) catalyzes the bidirectional interconversion of glucose-1-phosphate (G-1-P) and glucose-6-phosphate (G-6-P) via a glucose 1 6-diphosphate intermediate an important metabolic step in prokaryotes and eukaryotes. In one direction G-1-P produced from sucrose catabolism is converted to G-6-P the first intermediate in gly…
c5948_g1_i1	-1.66651	1.66067e-06	5.63686e-05	47.6507	25.9943	11.0815	10.5936	-	-	-	-	-	-	-	Uncharacterized protein	3e-18	marine gamma proteobacterium HTCC2143	-	electron carrier activity]---[heme binding	-	TIGR03805 beta_helix_1 parallel beta-helix repeat-containing protein. Members of this protein family contain a tandem pair of beta-helix repeats (see TIGR03804). Each repeat is expected to consist of three beta strands that form a single turn as they form a right-handed helix of stacked beta-structure. Member proteinsa occur regularly in two-gene pairs along with another uncharacterized protein f…
c7613_g1_i2	1.35012	1.66563e-06	5.64457e-05	13.4235	15.1707	43.1468	26.0345	-	-	-	-	-	-	-	Predicted protein	8e-64	Phaeodactylum tricornutum (strain CCAP 1055/1)	-	-	-	-
c5155_g1_i1	-3.09601	1.68291e-06	5.6842e-05	1.24938	1.56735	0.127863	0.19261	-	-	-	-	-	-	-	-	-	-	-	-	-	-
c11307_g1_i1	-1.86296	1.68401e-06	5.6842e-05	11.6221	23.8946	5.0293	4.04481	-	-	-	-	-	-	-	Uncharacterized protein	3e-25	Thalassiosira pseudonana	-	-	-	-
c10844_g1_i2	1.67997	1.68545e-06	5.6842e-05	164.191	108.029	539.158	298.096	O52402	1e-53	Fructose-bisphosphate aldolase	Fructose-bisphosphate aldolase.	Carbohydrate degradation	glycolysis	D-glyceraldehyde 3-phosphate and glycerone phosphate from D-glucose: step 4/4	Fructose-1 6-bisphosphate aldolase	3e-95	Odontella sinensis	glycolysis	fructose-bisphosphate aldolase activity]---[zinc ion binding	-	cd00946 FBP_aldolase_IIA Class II Type A Fructose-1 6-bisphosphate (FBP) aldolases. The enzyme catalyses the zinc-dependent reversible aldol condensation of dihydroxyacetone phosphate with glyceraldehyde-3-phosphate to form fructose-1 6-bisphosphate. FBP aldolase is homodimeric and used in gluconeogenesis and glycolysis. The type A and type B Class II FBPA's differ in the presence and absence of …
c7195_g1_i1	1.70875	1.69131e-06	5.69482e-05	5.43334	7.60015	29.4228	11.7171	-	-	-	-	-	-	-	Uncharacterized protein	3e-108	Thalassiosira pseudonana	-	-	-	-
c13116_g1_i1	-2.74179	1.70522e-06	5.73243e-05	4.15491	7.51143	0.48304	1.12356	-	-	-	-	-	-	-	-	-	-	-	-	-	-
c8903_g1_i2	1.72012	1.71769e-06	5.76511e-05	10.489	14.1653	52.0262	25.7456	Q43794	2e-148	Glutamate--tRNA ligase chloroplastic/mitochondrial	Glutamate--tRNA ligase.	-	-	-	Uncharacterized protein	0	Thalassiosira oceanica	glutamyl-tRNA aminoacylation	ATP binding]---[glutamate-tRNA ligase activity]---[tRNA binding	cytoplasm	cd00808 GluRS_core catalytic core domain of discriminating glutamyl-tRNA synthetase. Discriminating Glutamyl-tRNA synthetase (GluRS) catalytic core domain . The discriminating form of GluRS is only found in bacteria and cellular organelles. GluRS is a monomer that attaches Glu to the appropriate tRNA. Like other class I tRNA synthetases GluRS aminoacylates the 2'-OH of the nucleotide at the 3' en…
c21010_g1_i1	-2.3829	1.72452e-06	5.77879e-05	1.97576	2.33623	0.340969	0.449424	-	-	-	-	-	-	-	-	-	-	-	-	-	-
c11051_g1_i1	-2.3559	1.73543e-06	5.80608e-05	6.8861	13.8695	1.16498	2.50393	-	-	-	-	-	-	-	-	-	-	-	-	-	-
c5181_g1_i2	-1.31044	1.79472e-06	5.99486e-05	48.0574	68.3422	21.7652	21.5723	-	-	-	-	-	-	-	Uncharacterized protein	8e-132	Lentisphaera araneosa HTCC2155	-	-	-	cd00110 LamG Laminin G domain Laminin G-like domains are usually Ca mediated receptors that can have binding sites for steroids beta1 integrins heparin sulfatides fibulin-1 and alpha-dystroglycans. Proteins that contain LamG domains serve a variety of purposes including signal transduction via cell-surface steroid receptors adhesion migration and differentiation through mediation of cell adhesion…
c4454_g1_i1	1.86391	1.79762e-06	5.99503e-05	2.35348	1.89264	8.79417	5.84251	Q5BKM6	2e-30	NADH dehydrogenase ubiquinone complex I assembly factor 7	-	-	-	-	Marine sediment metagenome DNA contig S12H4_S07451 (Fragment)	1e-92	marine sediment metagenome	-	-	-	pfam02636 Methyltransf_28 Putative S-adenosyl-L-methionine-dependent methyltransferase. This family is a putative S-adenosyl-L-methionine (SAM)-dependent methyltransferase. In eukaryotes it plays a role in mitochondrial complex I activity.]---[COG1565 COG1565 Uncharacterized conserved protein Function unknown .
c580_g1_i1	-2.11632	1.8125e-06	6.02344e-05	11.8836	35.0435	4.07742	5.7141	-	-	-	-	-	-	-	-	-	-	-	-	-	-
c6704_g1_i1	-1.70858	1.8159e-06	6.02344e-05	40.8227	76.0902	13.1841	19.1326	-	-	-	-	-	-	-	-	-	-	-	-	-	-
c5205_g1_i1	1.5521	1.8163e-06	6.02344e-05	4.64885	4.46546	16.5796	8.92427	-	-	-	-	-	-	-	-	-	-	-	-	-	COG1196 Smc Chromosome segregation ATPases Cell division and chromosome partitioning .]---[TIGR02168 SMC_prok_B chromosome segregation protein SMC common bacterial type. SMC (structural maintenance of chromosomes) proteins bind DNA and act in organizing and segregating chromosomes for partition. SMC proteins are found in bacteria archaea and eukaryotes. This family represents the SMC protein of m…
c7079_g1_i2	1.64136	1.81763e-06	6.02344e-05	22.1401	34.9548	115.233	55.3754	P46228	2e-87	30S ribosomal protein S1	-	-	-	-	Uncharacterized protein (Fragment)	1e-170	Thalassiosira oceanica	translation	RNA binding]---[structural constituent of ribosome	ribosome	smart00316 S1 Ribosomal protein S1-like RNA-binding domain. ]---[cd04465 S1_RPS1_repeat_ec2_hs2 S1_RPS1_repeat_ec2_hs2 Ribosomal protein S1 (RPS1) domain. RPS1 is a component of the small ribosomal subunit thought to be involved in the recognition and binding of mRNA's during translation initiation. The bacterial RPS1 domain architecture consists of 4-6 tandem S1 domains. In some bacteria the tan…
c1816_g1_i1	-1.90181	1.82127e-06	6.02599e-05	6.24689	5.1752	1.87533	0.995152	-	-	-	-	-	-	-	-	-	-	-	-	-	-
c4262_g1_i1	2.24804	1.88408e-06	6.22398e-05	1.9467	3.13469	18.4123	5.20047	Q9LSL9	1e-16	Pentatricopeptide repeat-containing protein At5g65560	-	-	-	-	Predicted protein	1e-131	Phaeodactylum tricornutum (strain CCAP 1055/1)	-	-	-	pfam13041 PPR_2 PPR repeat family. This repeat has no known function. It is about 35 amino acids long and is found in up to 18 copies in some proteins. The family appears to be greatly expanded in plants and fungi. The repeat has been called PPR.]---[PLN03218 PLN03218 maturation of RBCL 1 Provisional.]---[PLN03077 PLN03077 Protein ECB2 Provisional.
c11094_g1_i1	-1.85429	1.92801e-06	6.3591e-05	11.5349	6.77212	2.85562	1.9261	-	-	-	-	-	-	-	Uncharacterized protein	3e-08	Thalassiosira oceanica	-	ion channel activity	integral to membrane	-
c2983_g1_i1	1.91119	1.94312e-06	6.3862e-05	2.44064	2.95726	14.0082	5.58569	P57720	5e-168	Chorismate synthase chloroplastic	Chorismate synthase.	Metabolic intermediate biosynthesis	chorismate biosynthesis	chorismate from D-erythrose 4-phosphate and phosphoenolpyruvate: step 7/7	Chorismate synthase	0	Thalassiosira pseudonana	aromatic amino acid family biosynthetic process]---[chorismate biosynthetic process	chorismate synthase activity	-	PLN02754 PLN02754 chorismate synthase.]---[PRK05382 PRK05382 chorismate synthase Validated.]---[pfam01264 Chorismate_synt Chorismate synthase. ]---[cd07304 Chorismate_synthase Chorismase synthase the enzyme catalyzing the final step of the shikimate pathway. Chorismate synthase (CS 5-enolpyruvylshikimate-3-phosphate phospholyase 1-carboxyvinyl-3-phosphoshikimate phosphate-lyase E.C. 4.2.3.5) cata…
c12554_g1_i1	1.55542	1.94531e-06	6.3862e-05	2.4697	2.1588	7.52974	5.29678	-	-	-	-	-	-	-	-	-	-	-	-	-	-
c19085_g1_i1	-3.74703	1.94536e-06	6.3862e-05	1.04599	2.33623	0.0852423	0.160508	-	-	-	-	-	-	-	Uncharacterized protein	5e-25	Thalassiosira oceanica	-	zinc ion binding	-	cd00162 RING RING-finger (Really Interesting New Gene) domain a specialized type of Zn-finger of 40 to 60 residues that binds two atoms of zinc defined by the 'cross-brace' motif C-X2-C-X(9-39)-C-X(1-3)- H-X(2-3)-(N/C/H)-X2-C-X(4-48)C-X2-C probably involved in mediating protein-protein interactions identified in a proteins with a wide range of functions such as viral replication signal transducti…
c21470_g1_i1	1.96944	1.96307e-06	6.43428e-05	0.929769	1.09419	5.18558	2.37553	-	-	-	-	-	-	-	-	-	-	-	-	-	-
c3522_g1_i2	2.09053	1.96936e-06	6.44483e-05	0.98788	0.709742	4.04901	2.79285	-	-	-	-	-	-	-	Predicted protein	2e-18	Phaeodactylum tricornutum (strain CCAP 1055/1)	-	N-acetyltransferase activity	-	COG0456 RimI Acetyltransferases General function prediction only .]---[pfam00583 Acetyltransf_1 Acetyltransferase (GNAT) family. This family contains proteins with N-acetyltransferase functions such as Elp3-related proteins.
c3687_g1_i1	2.21616	1.97969e-06	6.46756e-05	1.30749	1.68564	10.4848	3.08176	Q9MA44	1e-07	Signal peptide peptidase-like 5	-	-	-	-	Uncharacterized protein	1e-28	Thalassiosira pseudonana	-	aspartic-type endopeptidase activity	integral to membrane	pfam04258 Peptidase_A22B Signal peptide peptidase. The members of this family are membrane proteins. In some proteins this region is found associated with pfam02225. This family corresponds with Merops subfamily A22B the type example of which is signal peptide peptidase. There is a sequence-similarity relationship with pfam01080.]---[smart00730 PSN Presenilin signal peptide peptidase family. Pres…
c10998_g1_i1	1.5704	1.98248e-06	6.46756e-05	18.9731	19.2517	79.8863	30.4966	-	-	-	-	-	-	-	Uncharacterized protein	2e-106	Thalassiosira pseudonana	lipid metabolic process	O-acyltransferase activity	-	-
c20349_g1_i1	1.70977	1.99749e-06	6.50641e-05	4.53263	3.51914	17.1905	8.15383	-	-	-	-	-	-	-	-	-	-	-	-	-	-
c9345_g1_i2	1.46892	2.00723e-06	6.528e-05	9.21053	12.8936	32.5199	24.7504	Q09WE7	8e-139	UDP-sugar pyrophosphorylase 1	UTP-monosaccharide-1-phosphate uridylyltransferase.	-	-	-	Uncharacterized protein	0	Thalassiosira oceanica	-	metal ion binding]---[nucleotidyltransferase activity	-	PLN02830 PLN02830 UDP-sugar pyrophosphorylase.]---[cd06424 UGGPase UGGPase catalyzes the synthesis of UDP-Glucose/UDP-Galactose. UGGPase UDP-Galactose/Glucose Pyrophosphorylase catalyzes the reversible production of UDP-Glucose/UDP-Galactose and pyrophosphate (PPi) from Glucose-1-phosphate/Galactose-1-phosphate and UTP. Its dual substrate specificity distinguishes it from the single substrate enz…
c6541_g1_i1	-1.57009	2.01727e-06	6.5505e-05	12.5809	19.7545	5.95276	4.23742	A1WUI6	2e-15	Integration host factor subunit beta	-	-	-	-	Predicted protein (Fragment)	1e-18	Thalassiosira pseudonana	-	DNA binding	-	cd13831 HU histone-like DNA-binding protein HU. This subfamily includes HU and HU-like domains. HU is a conserved nucleoid-associated protein (NAP) which binds non-specifically to duplex DNA with a particular preference for targeting nicked and bent DNA. It is highly basic and contributes to chromosomal compaction and maintenance of negative supercoiling thus often referred to as histone-like pro…
c5917_g1_i1	1.72506	2.02504e-06	6.5599e-05	2.55687	3.22341	10.9821	7.06237	-	-	-	-	-	-	-	Uncharacterized protein	4e-61	Thalassiosira oceanica	-	-	-	-
c19681_g1_i1	-2.17965	2.02642e-06	6.5599e-05	3.07986	3.43042	0.909252	0.417322	-	-	-	-	-	-	-	Uncharacterized protein	2e-12	Thalassiosira pseudonana	-	-	-	-
c1658_g1_i1	-2.89639	2.0338e-06	6.57366e-05	1.51088	2.75025	0.198899	0.353119	-	-	-	-	-	-	-	-	-	-	-	-	-	-
c7350_g1_i1	1.64604	2.03836e-06	6.57825e-05	5.86917	6.47639	26.6382	10.722	-	-	-	-	-	-	-	-	-	-	-	-	-	-
c16901_g1_i1	-2.6094	2.04844e-06	6.60064e-05	2.70214	3.40085	0.340969	0.609932	-	-	-	-	-	-	-	-	-	-	-	-	-	-
c5221_g1_i1	1.40242	2.10653e-06	6.77739e-05	16.823	17.4478	52.7366	33.161	P74306	9e-51	Zeta-carotene desaturase	9 9 -di-cis-zeta-carotene desaturase.	Carotenoid biosynthesis	lycopene biosynthesis	-	Uncharacterized protein	7e-97	Thalassiosira pseudonana	carotenoid biosynthetic process	carotene 7,8-desaturase activity	-	PLN02487 PLN02487 zeta-carotene desaturase.]---[TIGR02732 zeta_caro_desat 9 9'-di-cis-zeta-carotene desaturase. Carotene 7 8-desaturase also called zeta-carotene desaturase catalyzes multiple steps in the pathway from geranylgeranyl-PP to all-trans-lycopene in plants and cyanobacteria. A similar enzyme and pathway is found in the green sulfur bacterium Chlorobium tepidum.]---[COG3349 COG3349 Unch…
c5579_g1_i1	1.77807	2.11173e-06	6.78372e-05	2.99269	3.04597	11.1952	8.28224	-	-	-	-	-	-	-	-	-	-	-	-	-	-
c4476_g1_i2	1.98174	2.11762e-06	6.79224e-05	0.900714	0.975895	4.85881	2.21502	Q9ZV87	1e-20	N-acylphosphatidylethanolamine synthase	-	-	-	-	Uncharacterized protein	1e-119	Thalassiosira oceanica	-	transferase activity, transferring acyl groups	-	cd07989 LPLAT_AGPAT-like Lysophospholipid Acyltransferases (LPLATs) of Glycerophospholipid Biosynthesis AGPAT-like. Lysophospholipid acyltransferase (LPLAT) superfamily member acyltransferases of de novo and remodeling pathways of glycerophospholipid biosynthesis which catalyze the incorporation of an acyl group from either acylCoAs or acyl-acyl carrier proteins (acylACPs) into acceptors such as …
c8818_g1_i1	2.26339	2.14518e-06	6.87013e-05	0.610161	1.06461	5.86751	1.894	-	-	-	-	-	-	-	-	-	-	-	-	-	-
c13224_g1_i1	-1.42151	2.15254e-06	6.88321e-05	16.823	14.4314	5.4413	5.42519	-	-	-	-	-	-	-	-	-	-	-	-	-	-
c9333_g1_i1	1.55814	2.15733e-06	6.88801e-05	94.5169	64.2316	281.428	165.613	Q9JLJ4	8e-23	Elongation of very long chain fatty acids protein 2	Very-long-chain 3-oxoacyl-CoA synthase.	Lipid metabolism	polyunsaturated fatty acid biosynthesis	-	Elongation of fatty acids protein	3e-107	Fistulifera sp. JPCC DA0580	fatty acid biosynthetic process	transferase activity	integral to membrane	pfam01151 ELO GNS1/SUR4 family. Members of this family are involved in long chain fatty acid elongation systems that produce the 26-carbon precursors for ceramide and sphingolipid synthesis. Predicted to be integral membrane proteins in eukaryotes they are probably located on the endoplasmic reticulum. Yeast ELO3 affects plasma membrane H -ATPase activity and may act on a glucose-signaling pathwa…
c8081_g1_i1	-1.98495	2.23231e-06	7.1166e-05	6.59555	5.73708	1.13656	1.76559	-	-	-	-	-	-	-	Sulfatase	3e-33	Planctomyces limnophilus (strain ATCC 43296 / DSM 3776 / IFAM 1008 / 290)	-	sulfuric ester hydrolase activity	-	PRK13759 PRK13759 arylsulfatase Provisional.]---[COG3119 AslA Arylsulfatase A and related enzymes Inorganic ion transport and metabolism .
c20778_g1_i1	-1.54023	2.23683e-06	7.12019e-05	11.2444	17.8323	4.70254	4.55844	Q8GMT0	1e-11	Nucleoid-associated protein Synpcc7942_0464	-	-	-	-	hypothetical protein	7e-11	Nodosilinea nodulosa	-	-	-	pfam02575 YbaB_DNA_bd YbaB/EbfC DNA-binding family. This is a family of DNA-binding proteins. Members of this family form homodimers which bind DNA via a tweezer-like structure. The conformation of the DNA is changed when bound to these proteins. In bacteria these proteins may play a role in DNA replication-recovery following DNA damage.]---[PRK00153 PRK00153 hypothetical protein Validated.]---[C…
c13534_g1_i1	-2.42848	2.25148e-06	7.15594e-05	15.3412	40.2187	2.59989	6.51664	-	-	-	-	-	-	-	-	-	-	-	-	-	-
c3673_g1_i1	2.26995	2.28764e-06	7.25096e-05	0.610161	0.414016	2.35837	2.27922	O60344	5e-13	Endothelin-converting enzyme 2	Endothelin-converting enzyme 1.	-	-	-	Predicted protein (Fragment)	1e-45	Thalassiosira pseudonana	-	methyltransferase activity	-	pfam12847 Methyltransf_18 Methyltransferase domain. Protein in this family function as methyltransferases.
c2091_g1_i1	-2.36761	2.28828e-06	7.25096e-05	4.12585	13.0415	1.52015	1.54088	-	-	-	-	-	-	-	-	-	-	-	-	-	-
c7862_g1_i2	-1.31703	2.29189e-06	7.25144e-05	24.0578	20.967	9.0641	7.83281	P22222	8e-08	Glucan endo-1 3-beta-glucosidase	Glucan endo-1 3-beta-D-glucosidase.	-	-	-	Uncharacterized protein	1e-11	Cystobacter fuscus DSM 2262	-	metalloendopeptidase activity]---[zinc ion binding	-	cd00161 RICIN Ricin-type beta-trefoil Carbohydrate-binding domain formed from presumed gene triplication. The domain is found in a variety of molecules serving diverse functions such as enzymatic activity inhibitory toxicity and signal transduction. Highly specific ligand binding occurs on exposed surfaces of the compact domain sturcture.]---[pfam00652 Ricin_B_lectin Ricin-type beta-trefoil lecti…
c3049_g1_i1	3.64663	2.31999e-06	7.32928e-05	0.0290553	0.11829	1.34967	0.449424	-	-	-	-	-	-	-	Glutamate synthase	3e-13	Thalassiosira pseudonana	glutamate biosynthetic process	glutamate synthase (ferredoxin) activity	-	-
c15368_g1_i1	2.71666	2.36491e-06	7.45996e-05	0.116221	0.295726	1.46333	1.09146	P72749	6e-53	GTP-binding protein TypA/BipA homolog	-	-	-	-	L-serine ammonia-lyase (Fragment)	2e-109	Phaeodactylum tricornutum (strain CCAP 1055/1)	-	GTP binding]---[GTPase activity]---[L-serine ammonia-lyase activity	-	TIGR01394 TypA_BipA GTP-binding protein TypA/BipA. This bacterial (and Arabidopsis) protein termed TypA or BipA a GTP-binding protein is phosphorylated on a tyrosine residue under some cellular conditions. Mutants show altered regulation of some pathways but the precise function is unknown Regulatory functions Other Cellular processes Adaptations to atypical conditions Protein synthesis Translati…
c21438_g1_i1	1.33841	2.39866e-06	7.54442e-05	40.8227	34.452	107.277	72.9029	-	-	-	-	-	-	-	Uncharacterized protein	7e-75	Thalassiosira pseudonana	-	-	-	pfam00856 SET SET domain. SET domains are protein lysine methyltransferase enzymes. SET domains appear to be protein-protein interaction domains. It has been demonstrated that SET domains mediate interactions with a family of proteins that display similarity with dual-specificity phosphatases (dsPTPases). A subset of SET domains have been called PR domains. These domains are divergent in sequence…
c882_g1_i1	-1.53768	2.40041e-06	7.54442e-05	52.4157	99.0385	22.234	25.4245	Q13530	2e-13	Serine incorporator 3	-	-	-	-	Predicted protein	2e-78	Phaeodactylum tricornutum (strain CCAP 1055/1)	-	-	membrane	pfam03348 Serinc Serine incorporator (Serinc). This is a family of eukaryotic membrane proteins which incorporate serine into membranes and facilitate the synthesis of the serine-derived lipids phosphatidylserine and sphingolipid. Members of this family contain 11 transmembrane domains and form intracellular complexes with key enzymes involved in serine and sphingolipid biosynthesis.
c7079_g1_i1	1.65529	2.40251e-06	7.54442e-05	22.8084	36.877	122.266	57.9115	P46228	8e-88	30S ribosomal protein S1	-	-	-	-	Uncharacterized protein (Fragment)	2e-171	Thalassiosira oceanica	translation	RNA binding]---[structural constituent of ribosome	ribosome	smart00316 S1 Ribosomal protein S1-like RNA-binding domain. ]---[cd04465 S1_RPS1_repeat_ec2_hs2 S1_RPS1_repeat_ec2_hs2 Ribosomal protein S1 (RPS1) domain. RPS1 is a component of the small ribosomal subunit thought to be involved in the recognition and binding of mRNA's during translation initiation. The bacterial RPS1 domain architecture consists of 4-6 tandem S1 domains. In some bacteria the tan…
c21405_g1_i1	-2.66171	2.40637e-06	7.54442e-05	1.19127	1.38991	0.170485	0.224712	P74269	2e-17	Uncharacterized AIPM/Hcit synthase family transferase sll1564	-	-	-	-	2-isopropylmalate synthase	5e-45	Phaeodactylum tricornutum (strain CCAP 1055/1)	leucine biosynthetic process	2-isopropylmalate synthase activity	-	PRK12344 PRK12344 putative alpha-isopropylmalate/homocitrate synthase family transferase Provisional.]---[TIGR00977 LeuA_rel 2-isopropylmalate synthase/homocitrate synthase family protein. This model represents uncharacterized proteins related to 2-isopropylmalate synthases and homocitrate synthases but phylogenetically distint. Each species represented in the seed alignment also has a member of …
c5703_g1_i1	-2.07471	2.40967e-06	7.54442e-05	9.23958	12.5979	1.74747	2.98546	-	-	-	-	-	-	-	-	-	-	-	-	-	-
c10842_g2_i3	1.80638	2.42174e-06	7.5709e-05	2.7312	3.19384	13.312	6.51664	Q6ZLC4	3e-18	Phosphopantetheine adenylyltransferase 1	Pantetheine-phosphate adenylyltransferase.	Cofactor biosynthesis	coenzyme A biosynthesis	CoA from (R)-pantothenate: step 4/5	Uncharacterized protein (Fragment)	6e-132	Thalassiosira oceanica	biosynthetic process	catalytic activity	-	cd02164 PPAT_CoAS phosphopantetheine adenylyltransferase domain of eukaryotic and archaeal bifunctional enzymes. The PPAT domain of the bifunctional enzyme with PPAT and DPCK functions. The final two steps of the CoA biosynthesis pathway are catalyzed by phosphopantetheine adenylyltransferase (PPAT) and dephospho-CoA (dPCoA) kinase (DPCK). The PPAT reaction involves the reversible adenylation of …
c9545_g1_i2	1.34103	2.42737e-06	7.57721e-05	12.9005	11.3559	37.9613	20.7698	Q9SIU0	5e-11	NAD-dependent malic enzyme 1 mitochondrial	Malate dehydrogenase (decarboxylating).	-	-	-	Uncharacterized protein	1e-43	Thalassiosira oceanica	-	-	-	PLN03129 PLN03129 NADP-dependent malic enzyme Provisional.]---[cd05312 NAD_bind_1_malic_enz NAD(P) binding domain of malic enzyme (ME) subgroup 1. Malic enzyme (ME) a member of the amino acid dehydrogenase (DH)-like domain family catalyzes the oxidative decarboxylation of L-malate to pyruvate in the presence of cations (typically Mg or Mn ) with the concomitant reduction of cofactor NAD or NADP .…
c3355_g1_i1	1.56097	2.44161e-06	7.61035e-05	3.13797	3.60785	10.1154	8.47485	-	-	-	-	-	-	-	Uncharacterized protein	1e-34	Thalassiosira pseudonana	-	calcium ion binding	-	-
c9071_g1_i1	2.32855	2.45882e-06	7.65262e-05	0.98788	2.72068	13.8377	4.23742	-	-	-	-	-	-	-	Uncharacterized protein	3e-109	Thalassiosira oceanica	-	-	-	-
c15949_g1_i1	-2.64872	2.47193e-06	7.68203e-05	1.68521	1.53777	0.255727	0.224712	-	-	-	-	-	-	-	-	-	-	-	-	-	-
c10348_g2_i3	-1.40498	2.48109e-06	7.69907e-05	41.1132	70.4419	19.8899	19.0042	-	-	-	-	-	-	-	Uncharacterized protein	2e-44	Synechococcus sp. RS9916	-	-	-	-
c5408_g1_i1	-1.5115	2.5216e-06	7.81325e-05	333.845	503.236	113.173	152.868	Q5VQL3	4e-32	Phosphoenolpyruvate/phosphate translocator 3 chloroplastic	-	-	-	-	Triose phosphate/phosphate translocator	2e-177	Phaeodactylum tricornutum	-	-	integral to membrane	TIGR00817 tpt Tpt phosphate/phosphoenolpyruvate translocator. The 6-8 TMS Triose-phosphate Transporter (TPT) Family (TC 2.A.7.9)Functionally characterized members of the TPT family are derived from the inner envelope membranes of chloroplasts and nongreen plastids of plants. However homologues are also present in yeast. Saccharomyces cerevisiae has three functionally uncharacterized TPT paralogue…
c7475_g3_i1	1.51162	2.53393e-06	7.83986e-05	31.9027	36.5221	123.971	62.9835	B1KWK2	4e-26	30S ribosomal protein S15	-	-	-	-	30S ribosomal protein S15	3e-45	Thalassiosira oceanica	translation	structural constituent of ribosome	ribosome	PRK05626 rpsO 30S ribosomal protein S15 Reviewed.]---[TIGR00952 S15_bact ribosomal protein S15 bacterial/organelle. This model is built to recognize specifically bacterial chloroplast and mitochondrial ribosomal protein S15. The homologous proteins of Archaea and Eukarya are designated S13 Protein synthesis Ribosomal proteins synthesis and modification .]---[COG0184 RpsO Ribosomal protein S15P/S1…
c5159_g1_i1	-2.59274	2.61452e-06	8.0773e-05	1.77237	4.67247	0.568282	0.417322	-	-	-	-	-	-	-	-	-	-	-	-	-	-
c9172_g1_i1	-1.30168	2.64111e-06	8.14742e-05	11.5349	13.9583	5.18558	4.46214	-	-	-	-	-	-	-	Epsilon frustilin	2e-29	Bathycoccus prasinos	-	calcium ion binding	-	-
c6831_g1_i1	1.39872	2.64805e-06	8.15684e-05	16.0966	14.1948	48.4745	27.7359	-	-	-	-	-	-	-	-	-	-	-	-	-	-
c1522_g1_i1	-2.09464	2.71501e-06	8.35086e-05	4.21302	9.4928	1.66223	1.31617	-	-	-	-	-	-	-	-	-	-	-	-	-	-
c3673_g1_i2	2.10205	2.72064e-06	8.3559e-05	0.668272	0.591451	2.55727	2.50393	-	-	-	-	-	-	-	Predicted protein (Fragment)	7e-39	Thalassiosira pseudonana	-	methyltransferase activity	-	pfam12847 Methyltransf_18 Methyltransferase domain. Protein in this family function as methyltransferases.
c5418_g1_i2	-1.9282	2.72663e-06	8.35724e-05	9.79163	20.1093	2.91245	4.23742	-	-	-	-	-	-	-	-	-	-	-	-	-	cd09279 RNase_HI_like RNAse HI family that includes archaeal some bacterial as well as plant RNase HI. Ribonuclease H (RNase H) is classified into two evolutionarily unrelated families type 1 (prokaryotic RNase HI eukaryotic RNase H1 and viral RNase H) and type 2 (prokaryotic RNase HII and HIII and eukaryotic RNase H2). RNase H is an endonuclease that cleaves the RNA strand of an RNA/DNA hybrid i…
c7307_g1_i2	2.39345	2.72904e-06	8.35724e-05	0.406774	0.295726	2.32996	1.18776	-	-	-	-	-	-	-	-	-	-	-	-	-	-
c4647_g1_i2	1.81646	2.75891e-06	8.4364e-05	3.05081	3.28256	14.8038	6.64505	Q9ZV56	5e-14	Choline-phosphate cytidylyltransferase 1	Choline-phosphate cytidylyltransferase.	Phospholipid metabolism	phosphatidylcholine biosynthesis	phosphatidylcholine from phosphocholine: step 1/2	Uncharacterized protein	0	Thalassiosira pseudonana	phospholipid biosynthetic process	phosphotransferase activity, for other substituted phosphate groups	membrane	COG5050 EPT1 sn-1 2-diacylglycerol ethanolamine- and cholinephosphotranferases Lipid metabolism .]---[PTZ00307 PTZ00307 ethanolamine phosphotransferase Provisional.]---[cd02174 CCT CTP phosphocholine cytidylyltransferase. CTP phosphocholine cytidylyltransferase (CCT) catalyzes the condensation of CTP and phosphocholine to form CDP-choline as the rate-limiting and regulatory step in the CDP-cholin…
c20476_g1_i1	1.72761	2.79182e-06	8.52459e-05	1.22032	1.59692	5.54075	3.27437	-	-	-	-	-	-	-	Uncharacterized protein (Fragment)	5e-35	Thalassiosira oceanica	kinetochore assembly	centromeric DNA binding	kinetochore	-
c5408_g1_i2	-1.50429	2.81606e-06	8.58612e-05	327.308	490.698	110.758	150.461	Q5VQL3	9e-32	Phosphoenolpyruvate/phosphate translocator 3 chloroplastic	-	-	-	-	Triose phosphate/phosphate translocator	5e-170	Phaeodactylum tricornutum	-	-	integral to membrane	TIGR00817 tpt Tpt phosphate/phosphoenolpyruvate translocator. The 6-8 TMS Triose-phosphate Transporter (TPT) Family (TC 2.A.7.9)Functionally characterized members of the TPT family are derived from the inner envelope membranes of chloroplasts and nongreen plastids of plants. However homologues are also present in yeast. Saccharomyces cerevisiae has three functionally uncharacterized TPT paralogue…
c11018_g1_i4	-1.24819	2.82714e-06	8.60738e-05	49.8879	65.7103	23.811	21.3797	-	-	-	-	-	-	-	Predicted protein	3e-57	Thalassiosira pseudonana	-	-	-	-
c1954_g1_i1	1.49863	2.84065e-06	8.63598e-05	7.69965	8.78305	28.2294	16.0829	A0T0H5	5e-54	Photosystem II reaction center Psb28 protein	-	-	-	-	Photosystem II reaction center Psb28 protein (Fragment)	2e-58	Thalassiosira oceanica	photosynthesis	-	oxygen evolving complex	CHL00128 psbW photosystem II protein W Reviewed.]---[PLN00039 PLN00039 photosystem II reaction center Psb28 protein Provisional.]---[PRK13612 PRK13612 photosystem II reaction center protein Psb28 Provisional.]---[pfam03912 Psb28 Psb28 protein. Psb28 is a 13 kDa soluble protein that is directly assembled in dimeric PSII supercomplexes. The negatively charged N-terminal region is essential for this…
c7234_g1_i2	1.43501	2.87307e-06	8.72192e-05	56.8903	55.7147	182.873	107.22	Q6K8J4	0	4-hydroxy-3-methylbut-2-en-1-yl diphosphate synthase chloroplastic	(E)-4-hydroxy-3-methylbut-2-enyl-diphosphate synthase.	Isoprenoid biosynthesis	isopentenyl diphosphate biosynthesis via DXP pathway	isopentenyl diphosphate from 1-deoxy-D-xylulose 5-phosphate: step 5/6	1-hydroxy-2-methyl-2-(E)-butenyl-4-diphosphate synthase	0	Phaeodactylum tricornutum	terpenoid biosynthetic process	4-hydroxy-3-methylbut-2-en-1-yl diphosphate synthase activity]---[iron ion binding	-	PLN02925 PLN02925 4-hydroxy-3-methylbut-2-en-1-yl diphosphate synthase.]---[PRK02048 PRK02048 4-hydroxy-3-methylbut-2-en-1-yl diphosphate synthase Provisional.]---[pfam04551 GcpE GcpE protein. In a variety of organisms including plants and several eubacteria isoprenoids are synthesized by the mevalonate-independent 2-C-methyl-D-erythritol 4-phosphate (MEP) pathway. Although different enzymes of t…
c9138_g1_i1	1.43314	2.92535e-06	8.86777e-05	32.3966	24.3974	90.8399	55.3433	Q9SWQ9	9e-30	Delta(8)-fatty-acid desaturase	Delta(8)-fatty-acid desaturase.	-	-	-	Uncharacterized protein	0	Thalassiosira pseudonana	lipid metabolic process	heme binding	-	cd01060 Membrane-FADS-like The membrane fatty acid desaturase (Membrane_FADS)-like CD includes membrane FADSs alkane hydroxylases beta carotene ketolases (CrtW-like) hydroxylases (CrtR-like) and other related proteins. They are present in all groups of organisms with the exception of archaea. Membrane FADSs are non-heme iron-containing oxygen-dependent enzymes involved in regioselective introduct…
c20963_g1_i1	-1.62369	2.9972e-06	9.07248e-05	13.7141	23.4806	5.07192	6.00302	-	-	-	-	-	-	-	-	-	-	-	-	-	-
c5478_g1_i2	-1.4553	3.01162e-06	9.08812e-05	18.1596	14.5201	6.02379	5.13627	-	-	-	-	-	-	-	-	-	-	-	-	-	-
c7483_g1_i2	-1.37043	3.01375e-06	9.08812e-05	27.341	39.716	12.1754	11.8134	-	-	-	-	-	-	-	Uncharacterized protein	2e-29	Thalassiosira pseudonana	-	-	-	smart00233 PH Pleckstrin homology domain. Domain commonly found in eukaryotic signalling proteins. The domain family possesses multiple functions including the abilities to bind inositol phosphates and various proteins. PH domains have been found to possess inserted domains (such as in PLC gamma syntrophins) and to be inserted within other domains. Mutations in Brutons tyrosine kinase (Btk) withi…
c4465_g1_i1	2.51437	3.01814e-06	9.08812e-05	1.42371	0.768887	5.89593	5.81041	P0C0T2	8e-09	Ankyrin repeat and SAM domain-containing protein 6	-	-	-	-	Ankyrin repeat-rich vertebrate like protein (Fragment)	4e-36	Thalassiosira pseudonana	-	-	-	cd00204 ANK ankyrin repeats ankyrin repeats mediate protein-protein interactions in very diverse families of proteins. The number of ANK repeats in a protein can range from 2 to over 20 (ankyrins for example). ANK repeats may occur in combinations with other types of domains. The structural repeat unit contains two antiparallel helices and a beta-hairpin repeats are stacked in a superhelical arra…
c14205_g1_i1	-2.03662	3.0197e-06	9.08812e-05	2.87647	4.05144	0.86663	0.706237	-	-	-	-	-	-	-	Uncharacterized protein	3e-14	Emiliania huxleyi CCMP1516	-	-	-	-
c5181_g1_i1	-1.47157	3.02425e-06	9.08879e-05	16.9392	20.4051	5.62599	6.77346	-	-	-	-	-	-	-	-	-	-	-	-	-	-
c7613_g1_i1	1.32367	3.0418e-06	9.12843e-05	12.9296	14.875	40.6748	25.264	-	-	-	-	-	-	-	Predicted protein	6e-65	Phaeodactylum tricornutum (strain CCAP 1055/1)	-	-	-	-
c2134_g1_i1	-2.15325	3.06149e-06	9.1744e-05	6.59555	15.1412	2.25892	2.24712	-	-	-	-	-	-	-	-	-	-	-	-	-	-
c570_g1_i2	1.89274	3.09918e-06	9.27411e-05	1.3656	1.59692	6.46421	3.94851	Q8RAE2	3e-48	Elongation factor P	-	Protein biosynthesis	polypeptide chain elongation	-	Uncharacterized protein	6e-98	Thalassiosira pseudonana	peptide biosynthetic process	translation elongation factor activity	cytoplasm	PRK00529 PRK00529 elongation factor P Validated.]---[TIGR00038 efp translation elongation factor P. function involved in peptide bond synthesis. stimulate efficient translation and peptide-bond synthesis on native or reconstituted 70S ribosomes in vitro. probably functions indirectly by altering the affinity of the ribosome for aminoacyl-tRNA thus increasing their reactivity as acceptors for pept…
c11792_g1_i1	-3.15122	3.10857e-06	9.28895e-05	3.13797	10.1138	0.326762	1.02725	-	-	-	-	-	-	-	-	-	-	-	-	-	-
c7578_g1_i1	1.34644	3.12828e-06	9.32216e-05	12.9296	10.7644	37.3503	20.2883	Q680K2	4e-53	Haloacid dehalogenase-like hydrolase domain-containing protein At4g39970	-	-	-	-	Uncharacterized protein (Fragment)	3e-105	Thalassiosira pseudonana	-	hydrolase activity	-	PLN02779 PLN02779 haloacid dehalogenase-like hydrolase family protein.]---[TIGR01449 PGP_bact 2-phosphoglycolate phosphatase prokaryotic. PGP is an essential enzyme in the glycolate salvage pathway in higher organisms (photorespiration in plants). Phosphoglycolate results from the oxidase activity of RubisCO in the Calvin cycle when concentrations of carbon dioxide are low relative to oxygen. In …
c10148_g1_i3	1.41032	3.12857e-06	9.32216e-05	12.3776	11.2376	40.9021	19.4857	-	-	-	-	-	-	-	-	-	-	-	-	-	-
c10601_g1_i1	1.86652	3.17867e-06	9.45801e-05	2.49875	3.81486	16.2102	6.03512	P70569	1e-83	Unconventional myosin-Vb	-	-	-	-	Predicted protein (Fragment)	1e-176	Phaeodactylum tricornutum (strain CCAP 1055/1)	-	ATP binding]---[motor activity	myosin complex	smart00242 MYSc Myosin. Large ATPases. ATPase molecular motor. Muscle contraction consists of a cyclical interaction between myosin and actin. The core of the myosin structure is similar in fold to that of kinesin.]---[cd00124 MYSc Myosin motor domain. This catalytic (head) domain has ATPase activity and belongs to the larger group of P-loop NTPases. Myosins are actin-dependent molecular motors t…
c9863_g1_i2	-1.46745	3.19861e-06	9.50386e-05	38.2949	74.8186	21.8362	16.3398	-	-	-	-	-	-	-	-	-	-	-	-	-	-
c6260_g1_i1	1.65475	3.237e-06	9.60431e-05	5.43334	6.97913	21.0264	15.6335	-	-	-	-	-	-	-	Predicted protein	2e-30	Phaeodactylum tricornutum (strain CCAP 1055/1)	-	N-acetyltransferase activity	-	-
c10777_g2_i1	-2.39178	3.24501e-06	9.60682e-05	2.81836	3.54871	0.412005	0.738339	-	-	-	-	-	-	-	-	-	-	-	-	-	-
c1493_g1_i1	-3.12639	3.247e-06	9.60682e-05	1.56899	3.93315	0.156278	0.449424	-	-	-	-	-	-	-	-	-	-	-	-	-	-
c11401_g1_i1	1.76313	3.26829e-06	9.65619e-05	1.51088	2.09965	7.62919	4.01271	Q29504	2e-51	Ubiquitin-like modifier-activating enzyme 1	-	Protein modification	protein ubiquitination	-	Uncharacterized protein	3e-138	Thalassiosira oceanica	cellular protein modification process	ATP binding]---[small protein activating enzyme activity	-	cd01490 Ube1_repeat2 Ubiquitin activating enzyme (E1) repeat 2. E1 a highly conserved small protein present universally in eukaryotic cells is part of cascade to attach ubiquitin (Ub) covalently to substrate proteins. This cascade consists of activating (E1) conjugating (E2) and/or ligating (E3) enzymes and then targets them for degradation by the 26S proteasome. E1 activates ubiquitin by C-termi…
c10901_g1_i4	-1.31143	3.32118e-06	9.79865e-05	241.856	185.39	93.7808	68.6655	Q9ATY5	6e-62	DNA repair protein UVH3	-	-	-	-	DNA repair enzyme (Fragment)	1e-94	Thalassiosira pseudonana	nucleotide-excision repair	endonuclease activity]---[single-stranded DNA binding	nucleus	cd09868 PIN_XPG PIN domain of Xeroderma pigmentosum complementation group G (XPG) nuclease a structure-specific divalent-metal-ion dependent 5' nuclease and homologs. The Xeroderma pigmentosum complementation group G (XPG) nuclease plays a central role in nucleotide excision repair (NER) in cleaving DNA bubble structures or loops. XPG is a member of the structure-specific 5' nuclease family that …
c13992_g1_i1	1.77551	3.33309e-06	9.81998e-05	1.42371	1.47863	6.13745	3.30647	P54677	2e-25	Phosphatidylinositol 4-kinase	1-phosphatidylinositol 4-kinase.	-	-	-	Pi 4-kinase (Fragment)	2e-82	Thalassiosira pseudonana	phosphatidylinositol biosynthetic process]---[phosphatidylinositol-mediated signaling	1-phosphatidylinositol 4-kinase activity	-	cd05168 PI4Kc_III_beta Phosphoinositide 4-kinase (PI4K) Type III beta isoform catalytic domain The PI4K catalytic domain family is part of a larger superfamily that includes the catalytic domains of other kinases such as the typical serine/threonine/tyrosine protein kinases (PKs) aminoglycoside phosphotransferase choline kinase and RIO kinases. PI4Ks catalyze the transfer of the gamma-phosphoryl …
c7483_g1_i1	-1.36297	3.35853e-06	9.8712e-05	28.6195	40.3074	12.4028	12.3592	-	-	-	-	-	-	-	Uncharacterized protein	2e-29	Thalassiosira pseudonana	-	-	-	smart00233 PH Pleckstrin homology domain. Domain commonly found in eukaryotic signalling proteins. The domain family possesses multiple functions including the abilities to bind inositol phosphates and various proteins. PH domains have been found to possess inserted domains (such as in PLC gamma syntrophins) and to be inserted within other domains. Mutations in Brutons tyrosine kinase (Btk) withi…
c10137_g1_i1	1.83452	3.35989e-06	9.8712e-05	9.70447	8.22118	41.6693	19.9352	Q8H1Z0	3e-26	Protein ECERIFERUM 3	-	-	-	-	Predicted protein	0	Phaeodactylum tricornutum (strain CCAP 1055/1)	fatty acid biosynthetic process	iron ion binding]---[oxidoreductase activity	integral to membrane	COG3000 ERG3 Sterol desaturase Lipid metabolism .]---[PLN02869 PLN02869 fatty aldehyde decarbonylase.
c1000_g1_i1	-1.29009	3.38462e-06	9.92366e-05	24.6679	33.8902	11.0673	11.0751	-	-	-	-	-	-	-	Uncharacterized protein	8e-129	Thalassiosira pseudonana	-	FMN binding]---[oxidoreductase activity	-	pfam13883 Pyrid_oxidase_2 Pyridoxamine 5'-phosphate oxidase. ]---[pfam01243 Pyridox_oxidase Pyridoxamine 5'-phosphate oxidase. ]---[COG0748 HugZ Putative heme iron utilization protein Inorganic ion transport and metabolism .]---[pfam10615 DUF2470 Protein of unknown function (DUF2470). This family is a putative haem-iron utilisation family as many members are annotated as being pyridoxamine 5'-pho…
c842_g1_i1	-1.41233	3.38721e-06	9.92366e-05	11.4478	14.875	4.73095	4.46214	Q9DE26	0	RuvB-like 1	DNA helicase.	-	-	-	RuvB dna-helicase	0	Thalassiosira pseudonana	-	ATP binding]---[ATP-dependent 5'-3' DNA helicase activity	-	pfam06068 TIP49 TIP49 C-terminus. This family consists of the C-terminal region of several eukaryotic and archaeal RuvB-like 1 (Pontin or TIP49a) and RuvB-like 2 (Reptin or TIP49b) proteins. The N-terminal domain contains the pfam00004 domain. In zebrafish the liebeskummer (lik) mutation causes development of hyperplastic embryonic hearts. lik encodes Reptin a component of a DNA-stimulated ATPase…
c999_g1_i1	1.50879	3.43486e-06	0.000100366	16.2129	18.4533	53.1628	39.4851	-	-	-	-	-	-	-	Uncharacterized protein	2e-131	Thalassiosira pseudonana	-	FMN binding]---[oxidoreductase activity	-	pfam13883 Pyrid_oxidase_2 Pyridoxamine 5'-phosphate oxidase. ]---[pfam10615 DUF2470 Protein of unknown function (DUF2470). This family is a putative haem-iron utilisation family as many members are annotated as being pyridoxamine 5'-phosphate oxidase-related FMN-binding however this could not be confirmed.
c2002_g1_i1	-2.5064	3.43531e-06	0.000100366	8.89092	21.588	1.37808	3.40278	-	-	-	-	-	-	-	-	-	-	-	-	-	-
c7670_g1_i1	1.56687	3.5035e-06	0.000102169	10.2565	10.8531	40.1207	19.8709	Q9LYU8	3e-125	Aspartokinase 1 chloroplastic	Aspartate kinase.	Amino-acid biosynthesis]---[Amino-acid biosynthesis]---[Amino-acid biosynthesis	L-lysine biosynthesis via DAP pathway]---[ L-methionine biosynthesis via de novo pathway]---[ L-threonine biosynthesis	(S)-tetrahydrodipicolinate from L-aspartate: step 1/4]---[ L-homoserine from L-aspartate: step 1/3]---[ L-threonine from L-aspartate: step 1/5	Aspartokinase	0	Phaeodactylum tricornutum (strain CCAP 1055/1)	cellular amino acid biosynthetic process	amino acid binding]---[aspartate kinase activity	-	cd04234 AAK_AK AAK_AK Amino Acid Kinase Superfamily (AAK) Aspartokinase (AK) this CD includes the N-terminal catalytic domain of aspartokinase (4-L-aspartate-4-phosphotransferase ). AK is the first enzyme in the biosynthetic pathway of the aspartate family of amino acids (lysine threonine methionine and isoleucine) and the bacterial cell wall component meso-diaminopimelate. It also catalyzes the …
c9521_g1_i1	1.84563	3.50677e-06	0.000102169	3.19608	4.40631	17.9577	8.25013	-	-	-	-	-	-	-	Uncharacterized protein (Fragment)	1e-168	Thalassiosira oceanica	-	-	-	pfam14234 DUF4336 Domain of unknown function (DUF4336).
c14371_g1_i1	-2.5069	3.54828e-06	0.000103235	2.44064	2.63196	0.255727	0.609932	-	-	-	-	-	-	-	-	-	-	-	-	-	-
c9863_g1_i1	-1.45971	3.62257e-06	0.00010525	48.6095	93.6563	27.8458	20.4809	-	-	-	-	-	-	-	-	-	-	-	-	-	-
c5929_g1_i1	1.38502	3.68291e-06	0.000106855	11.5349	10.587	35.4892	19.6783	-	-	-	-	-	-	-	Uncharacterized protein	3e-120	Thalassiosira pseudonana	-	-	-	-
c10137_g1_i2	1.8485	3.7107e-06	0.000107513	10.5761	8.39861	44.5817	21.3155	Q8H1Z0	1e-30	Protein ECERIFERUM 3	-	-	-	-	Uncharacterized protein	0	Thalassiosira pseudonana	fatty acid biosynthetic process	iron ion binding]---[oxidoreductase activity	integral to membrane	COG3000 ERG3 Sterol desaturase Lipid metabolism .]---[pfam04116 FA_hydroxylase Fatty acid hydroxylase superfamily. This superfamily includes fatty acid and carotene hydroxylases and sterol desaturases. Beta-carotene hydroxylase is involved in zeaxanthin synthesis by hydroxylating beta-carotene but the enzyme may be involved in other pathways. This family includes C-5 sterol desaturase and C-4 ste…
c20348_g1_i1	-2.44312	3.773e-06	0.000109167	3.34136	4.73161	0.397798	0.995152	-	-	-	-	-	-	-	Predicted protein	3e-18	Phaeodactylum tricornutum (strain CCAP 1055/1)	-	-	-	-
c570_g1_i1	1.92806	3.84705e-06	0.000111157	1.30749	1.56735	6.47842	3.8843	Q8RAE2	2e-48	Elongation factor P	-	Protein biosynthesis	polypeptide chain elongation	-	Uncharacterized protein	9e-99	Thalassiosira pseudonana	peptide biosynthetic process	translation elongation factor activity	cytoplasm	PRK00529 PRK00529 elongation factor P Validated.]---[TIGR00038 efp translation elongation factor P. function involved in peptide bond synthesis. stimulate efficient translation and peptide-bond synthesis on native or reconstituted 70S ribosomes in vitro. probably functions indirectly by altering the affinity of the ribosome for aminoacyl-tRNA thus increasing their reactivity as acceptors for pept…
c10086_g1_i1	1.56585	3.86893e-06	0.000111635	109.277	84.5184	346.311	201.92	B2J7M9	0	Glutamate-1-semialdehyde 2 1-aminomutase	Glutamate-1-semialdehyde 2 1-aminomutase.	Porphyrin-containing compound metabolism]---[Porphyrin-containing compound metabolism	chlorophyll biosynthesis]---[ protoporphyrin-IX biosynthesis	5-aminolevulinate from L-glutamyl-tRNA(Glu): step 2/2	Predicted protein	0	Thalassiosira pseudonana	tetrapyrrole biosynthetic process	glutamate-1-semialdehyde 2,1-aminomutase activity]---[pyridoxal phosphate binding]---[transaminase activity	-	PLN02482 PLN02482 glutamate-1-semialdehyde 2 1-aminomutase.]---[PRK00062 PRK00062 glutamate-1-semialdehyde aminotransferase Provisional.]---[COG0001 HemL Glutamate-1-semialdehyde aminotransferase Coenzyme metabolism .]---[TIGR00713 hemL glutamate-1-semialdehyde-2 1-aminomutase. This enzyme glutamate-1-semialdehyde-2 1-aminomutase (glutamate-1-semialdehyde aminotransferase GSA aminotransferase) co…
c1721_g1_i1	2.58213	3.89018e-06	0.000112094	0.813548	0.621024	6.49262	1.9261	Q9UHQ9	2e-82	NADH-cytochrome b5 reductase 1	Cytochrome-b5 reductase.	-	-	-	Uncharacterized protein	2e-112	Thalassiosira pseudonana	-	oxidoreductase activity	-	pfam00970 FAD_binding_6 Oxidoreductase FAD-binding domain. ]---[TIGR02160 PA_CoA_Oxy5 phenylacetate-CoA oxygenase/reductase PaaK subunit. Phenylacetate-CoA oxygenase is comprised of a five gene complex responsible for the hydroxylation of phenylacetate-CoA (PA-CoA) as the second catabolic step in phenylacetic acid (PA) degradation. Although the exact function of this enzyme has not been determine…
c4476_g1_i3	1.93809	3.91063e-06	0.000112452	0.929769	1.03504	4.90143	2.27922	Q9V6G5	5e-20	Tafazzin homolog	-	-	-	-	Uncharacterized protein	2e-99	Thalassiosira oceanica	-	transferase activity, transferring acyl groups	-	cd07989 LPLAT_AGPAT-like Lysophospholipid Acyltransferases (LPLATs) of Glycerophospholipid Biosynthesis AGPAT-like. Lysophospholipid acyltransferase (LPLAT) superfamily member acyltransferases of de novo and remodeling pathways of glycerophospholipid biosynthesis which catalyze the incorporation of an acyl group from either acylCoAs or acyl-acyl carrier proteins (acylACPs) into acceptors such as …
c681_g1_i1	1.9877	3.91346e-06	0.000112452	2.32442	3.75572	17.4178	5.97091	Q0I902	0	Threonine--tRNA ligase	Threonine--tRNA ligase.	-	-	-	Predicted protein	0	Phaeodactylum tricornutum (strain CCAP 1055/1)	threonyl-tRNA aminoacylation	ATP binding]---[threonine-tRNA ligase activity	cytoplasm	smart00863 tRNA_SAD Threonyl and Alanyl tRNA synthetase second additional domain. The catalytically active form of threonyl/alanyl tRNA synthetase is a dimer. Within the tRNA synthetase class II dimer the bound tRNA interacts with both monomers making specific interactions with the catalytic domain the C-terminal domain and this SAD domain (the second additional domain). The second additional dom…
c13420_g1_i1	3.2827	3.91869e-06	0.000112452	0.145276	0.0295726	1.07974	0.57783	-	-	-	-	-	-	-	Stackhouse genomic scaffold scaffold_167	3e-13	Chondrus crispus	-	-	-	cd03577 NTR_TIMP_like NTR domain TIMP-like subfamily TIMPs or tissue inibitors of metalloproteases are essential regulators of extracellular matrix turnover and remodeling. They form complexes with matrix metalloproteases (MMPs) and inactivate them irreversibly by non-covalently binding their active zinc-binding sites. This group contains domains similar to the TIMP NTR domain which binds MMPs. M…
c2440_g1_i2	1.71648	3.95102e-06	0.000113225	4.91034	4.90905	20.1172	10.722	Q9V3D2	7e-49	Oxygen-dependent coproporphyrinogen-III oxidase	Coproporphyrinogen oxidase.	Porphyrin-containing compound metabolism	protoporphyrin-IX biosynthesis	protoporphyrinogen-IX from coproporphyrinogen-III (O2 route): step 1/1	Uncharacterized protein (Fragment)	7e-82	Thalassiosira pseudonana	porphyrin-containing compound biosynthetic process	coproporphyrinogen oxidase activity	-	PLN02873 PLN02873 coproporphyrinogen-III oxidase.]---[pfam01218 Coprogen_oxidas Coproporphyrinogen III oxidase. ]---[PRK05330 PRK05330 coproporphyrinogen III oxidase Provisional.]---[COG0408 HemF Coproporphyrinogen III oxidase Coenzyme metabolism .
c9498_g1_i5	-1.23592	3.99454e-06	0.000114316	46.3722	43.8266	22.8734	13.5148	-	-	-	-	-	-	-	Uncharacterized protein (Fragment)	1e-52	Thalassiosira oceanica	-	-	-	-
c5582_g1_i1	1.72177	4.00404e-06	0.000114432	5.05562	2.77982	14.9032	9.69471	-	-	-	-	-	-	-	Uncharacterized protein	5e-144	Thalassiosira oceanica	-	-	-	pfam13460 NAD_binding_10 NADH(P)-binding. ]---[cd05244 BVR-B_like_SDR_a biliverdin IX beta reductase (BVR-B aka flavin reductase)-like proteins atypical (a) SDRs. Human BVR-B catalyzes pyridine nucleotide-dependent production of bilirubin-IX beta during fetal development in the adult BVR-B has flavin and ferric reductase activities. Human BVR-B catalyzes the reduction of FMN FAD and riboflavin. R…
c11741_g1_i1	-1.56667	4.05269e-06	0.000115664	18.5082	38.5626	9.22038	8.57115	-	-	-	-	-	-	-	-	-	-	-	-	-	-
c5418_g1_i1	-1.93645	4.1186e-06	0.000117386	9.50108	19.7249	2.72775	4.20532	-	-	-	-	-	-	-	-	-	-	-	-	-	cd09279 RNase_HI_like RNAse HI family that includes archaeal some bacterial as well as plant RNase HI. Ribonuclease H (RNase H) is classified into two evolutionarily unrelated families type 1 (prokaryotic RNase HI eukaryotic RNase H1 and viral RNase H) and type 2 (prokaryotic RNase HII and HIII and eukaryotic RNase H2). RNase H is an endonuclease that cleaves the RNA strand of an RNA/DNA hybrid i…
c18929_g1_i1	-1.96325	4.21455e-06	0.000119958	10.0241	30.1345	4.54626	4.87946	-	-	-	-	-	-	-	-	-	-	-	-	-	-
c6044_g1_i1	1.37318	4.23318e-06	0.000120324	8.28076	7.42272	24.3225	14.3816	B7FUM7	0	Adenylosuccinate synthetase	Adenylosuccinate synthase.	Purine metabolism	AMP biosynthesis via de novo pathway	AMP from IMP: step 1/2	Adenylosuccinate synthetase	0	Thalassiosira oceanica	'de novo' AMP biosynthetic process	adenylosuccinate synthase activity]---[GTP binding]---[magnesium ion binding	cytoplasm	PTZ00351 PTZ00351 adenylosuccinate synthetase Provisional.]---[PLN02513 PLN02513 adenylosuccinate synthase.]---[PTZ00350 PTZ00350 adenylosuccinate synthetase Provisional.]---[smart00788 Adenylsucc_synt Adenylosuccinate synthetase. Adenylosuccinate synthetase plays an important role in purine biosynthesis by catalyzing the GTP-dependent conversion of IMP and aspartic acid to AMP. Adenylosuccinate …
c9468_g1_i3	-1.31365	4.23931e-06	0.000120336	20.6583	16.0875	8.4532	5.52149	P38137	7e-34	Peroxisomal-coenzyme A synthetase	-	-	-	-	Acyl-CoA synthetase (ISS)	1e-120	Ostreococcus tauri	-	catalytic activity	-	cd05926 FACL_fum10p_like Subfamily of fatty acid CoA ligase (FACL) similar to Fum10p of Gibberella moniliformis. FACL catalyzes the formation of fatty acyl-CoA in a two-step reaction the formation of a fatty acyl-AMP molecule as an intermediate followed by the formation of a fatty acyl-CoA. This is a required step before free fatty acids can participate in most catabolic and anabolic reactions. F…
c9382_g1_i1	-1.38963	4.30565e-06	0.000122054	30.2756	52.2252	16.2529	13.0654	-	-	-	-	-	-	-	-	-	-	-	-	-	-
c10811_g2_i2	1.41995	4.33155e-06	0.000122622	47.3601	39.5681	154.289	70.5274	Q03965	2e-42	Chlorophyll a-b binding protein L1818 chloroplastic	-	-	-	-	Fucoxanthin chlorophyll a/c binding protein	3e-86	Cyclotella cryptica	-	-	-	pfam00504 Chloroa_b-bind Chlorophyll A-B binding protein. ]---[PLN00089 PLN00089 fucoxanthin-chlorophyll a/c binding protein Provisional.]---[PLN00025 PLN00025 photosystem II light harvesting chlorophyll a/b binding protein Provisional.]---[PLN00098 PLN00098 light-harvesting complex I chlorophyll a/b-binding protein (Lhac) Provisional.]---[PLN00100 PLN00100 light-harvesting complex chlorophyll-a/…
c10489_g1_i1	-1.85894	4.34667e-06	0.000122884	17.6366	42.9985	6.98987	8.25013	-	-	-	-	-	-	-	Uncharacterized protein (Fragment)	3e-07	Reticulomyxa filosa	-	-	-	-
c9577_g1_i1	-1.50366	4.39854e-06	0.000124066	17.4041	27.4433	6.83359	7.70441	-	-	-	-	-	-	-	-	-	-	-	-	-	-
c10727_g1_i1	-1.32939	4.40028e-06	0.000124066	12.6681	12.7458	5.37027	4.10902	Q06952	1e-38	GDP-mannose 4 6-dehydratase	GDP-mannose 4 6-dehydratase.	-	-	-	Uncharacterized protein	1e-53	Thalassiosira oceanica	cellular metabolic process	catalytic activity]---[coenzyme binding	-	PLN02653 PLN02653 GDP-mannose 4 6-dehydratase.]---[COG1089 Gmd GDP-D-mannose dehydratase Cell envelope biogenesis outer membrane .]---[TIGR01472 gmd GDP-mannose 4 6-dehydratase. Alternate name GDP-D-mannose dehydratase. This enzyme converts GDP-mannose to GDP-4-dehydro-6-deoxy-D-mannose the first of three steps for the conversion of GDP-mannose to GDP-fucose in animals plants and bacteria. In bac…
c8667_g1_i2	1.31461	4.44027e-06	0.000125025	12.8134	15.6439	43.7151	23.7553	-	-	-	-	-	-	-	Uncharacterized protein	6e-12	Emiliania huxleyi CCMP1516	-	-	integral to membrane	-
c8667_g1_i1	1.31427	4.50086e-06	0.000126561	12.8134	15.6439	43.6583	23.7874	-	-	-	-	-	-	-	Uncharacterized protein	6e-12	Emiliania huxleyi CCMP1516	-	-	integral to membrane	-
c6443_g1_i1	-2.62189	4.63148e-06	0.00013006	9.96596	3.3417	1.10815	0.930949	-	-	-	-	-	-	-	Uncharacterized protein	3e-16	Thalassiosira pseudonana	-	serine-type endopeptidase activity	-	-
c1643_g1_i1	1.90257	4.73955e-06	0.000132916	11.3897	7.27485	30.7441	33.8031	-	-	-	-	-	-	-	Predicted protein	3e-13	Phaeodactylum tricornutum (strain CCAP 1055/1)	-	-	-	-
c11059_g5_i1	-1.87177	4.79018e-06	0.000134157	6.91516	13.4851	1.90375	3.17807	-	-	-	-	-	-	-	-	-	-	-	-	-	-
c12820_g1_i1	-2.56133	4.8182e-06	0.000134762	1.30749	1.95179	0.213106	0.321017	-	-	-	-	-	-	-	-	-	-	-	-	-	-
c2988_g1_i1	2.12503	4.84955e-06	0.000135458	0.929769	0.768887	4.56046	2.50393	Q9LMR3	2e-53	Arogenate dehydrogenase 2 chloroplastic	Arogenate dehydrogenase (NADP( )).	Amino-acid biosynthesis	L-tyrosine biosynthesis	L-tyrosine from L-arogenate (NADP(+) route): step 1/1	Uncharacterized protein	8e-104	Thalassiosira pseudonana	tyrosine biosynthetic process	prephenate dehydrogenase (NADP+) activity]---[prephenate dehydrogenase activity	-	PLN02712 PLN02712 arogenate dehydrogenase.]---[PLN02256 PLN02256 arogenate dehydrogenase.]---[COG0287 TyrA Prephenate dehydrogenase Amino acid transport and metabolism .]---[PRK08655 PRK08655 prephenate dehydrogenase Provisional.
c3746_g1_i2	-1.6427	4.91859e-06	0.000137204	12.0579	15.9988	4.07742	4.23742	-	-	-	-	-	-	-	Predicted protein	4e-41	Phaeodactylum tricornutum (strain CCAP 1055/1)	-	-	-	-
c1041_g1_i1	-1.9578	4.9648e-06	0.000138309	6.01444	15.1116	2.47203	2.53603	-	-	-	-	-	-	-	-	-	-	-	-	-	-
c3546_g1_i1	1.93974	4.98678e-06	0.000138737	0.755438	1.09419	4.48943	2.24712	-	-	-	-	-	-	-	Predicted protein	1e-54	Phaeodactylum tricornutum (strain CCAP 1055/1)	-	calcium ion binding	-	cd00051 EFh EF-hand calcium binding motif A diverse superfamily of calcium sensors and calcium signal modulators most examples in this alignment model have 2 active canonical EF hands. Ca2 binding induces a conformational change in the EF-hand motif leading to the activation or inactivation of target proteins. EF-hands tend to occur in pairs or higher copy numbers.]---[pfam13499 EF-hand_7 EF-hand…
c10901_g1_i5	-1.27121	5.05229e-06	0.000140373	43.1471	31.9384	16.8354	12.4876	-	-	-	-	-	-	-	-	-	-	-	-	-	-
c4848_g1_i1	1.51099	5.10082e-06	0.000141534	10.7795	13.3964	45.7183	20.5772	-	-	-	-	-	-	-	-	-	-	-	-	-	-
c10006_g1_i3	-2.10902	5.14421e-06	0.00014255	391.723	928.431	94.0365	177.298	-	-	-	-	-	-	-	-	-	-	-	-	-	-
c17222_g1_i1	-1.68917	5.15678e-06	0.000142709	125.054	141.86	25.3028	48.6662	Q84QU8	2e-34	Phosphoenolpyruvate/phosphate translocator 2 chloroplastic	-	-	-	-	Triose or hexose phosphate/phosphate translocator	8e-170	Thalassiosira pseudonana	-	-	integral to membrane	PTZ00343 PTZ00343 triose or hexose phosphate/phosphate translocator Provisional.]---[TIGR00817 tpt Tpt phosphate/phosphoenolpyruvate translocator. The 6-8 TMS Triose-phosphate Transporter (TPT) Family (TC 2.A.7.9)Functionally characterized members of the TPT family are derived from the inner envelope membranes of chloroplasts and nongreen plastids of plants. However homologues are also present in…
c20383_g1_i1	-2.77946	5.17787e-06	0.000143104	1.42371	1.36034	0.213106	0.160508	Q17CE7	1e-22	Adenosine 3'-phospho 5'-phosphosulfate transporter 2	-	-	-	-	Predicted protein	7e-63	Phaeodactylum tricornutum (strain CCAP 1055/1)	transmembrane transport	-	integral to membrane	pfam08449 UAA UAA transporter family. This family includes transporters with a specificity for UDP-N-acetylglucosamine.
c15148_g1_i1	-1.75767	5.19186e-06	0.000143302	6.36311	6.23981	1.84692	1.63719	-	-	-	-	-	-	-	-	-	-	-	-	-	-
c9138_g1_i2	1.42081	5.20275e-06	0.000143414	37.4232	27.5025	103.783	62.1168	Q9SWQ9	8e-29	Delta(8)-fatty-acid desaturase	Delta(8)-fatty-acid desaturase.	-	-	-	Uncharacterized protein	0	Thalassiosira pseudonana	lipid metabolic process	heme binding	-	cd01060 Membrane-FADS-like The membrane fatty acid desaturase (Membrane_FADS)-like CD includes membrane FADSs alkane hydroxylases beta carotene ketolases (CrtW-like) hydroxylases (CrtR-like) and other related proteins. They are present in all groups of organisms with the exception of archaea. Membrane FADSs are non-heme iron-containing oxygen-dependent enzymes involved in regioselective introduct…
c10108_g1_i3	1.9982	5.22893e-06	0.000143947	4.85223	5.26392	26.9224	12.0381	-	-	-	-	-	-	-	Uncharacterized protein	1e-34	Bacteriovorax sp. BAL6_X	-	-	-	-
c10819_g1_i1	-1.68277	5.34478e-06	0.000146943	179.01	97.2938	33.8412	45.0708	O34593	2e-15	Uncharacterized protein YjqA	-	-	-	-	Uncharacterized protein	2e-57	Thalassiosira oceanica	-	-	-	cd13225 PH-like_bacteria Pleckstrin homology (PH)-like domains in bacteria (PHb). Pleckstrin homology (PH) domains were first identified in eukaryotic proteins. Recently PH-like domains have been identified in bacteria as well. These PHb form dome-shaped oligomeric rings with a conserved hydrophilic surface at the intersection of the beta-strands of adjacent protomers that likely mediates protein…
c4243_g1_i1	-1.33246	5.36716e-06	0.000147365	23.7672	20.6712	9.76025	6.86976	P37833	2e-146	Aspartate aminotransferase cytoplasmic	Aspartate transaminase.	-	-	-	Aspartate aminotransferase	0	Phaeodactylum tricornutum (strain CCAP 1055/1)	biosynthetic process]---[cellular amino acid metabolic process	L-aspartate:2-oxoglutarate aminotransferase activity]---[L-phenylalanine:2-oxoglutarate aminotransferase activity]---[pyridoxal phosphate binding	-	cd01494 AAT_I Aspartate aminotransferase (AAT) superfamily (fold type I) of pyridoxal phosphate (PLP)-dependent enzymes. PLP combines with an alpha-amino acid to form a compound called a Schiff base or aldimine intermediate which depending on the reaction is the substrate in four kinds of reactions (1) transamination (movement of amino groups) (2) racemization (redistribution of enantiomers) (3) …
c2372_g1_i1	1.41914	5.38196e-06	0.000147578	4.0968	6.6834	16.0256	11.043	-	-	-	-	-	-	-	-	-	-	-	-	-	-
c3962_g1_i1	-1.51313	5.44845e-06	0.000149189	9.23958	9.78852	3.72225	2.53603	Q9PFB3	5e-15	UPF0394 membrane protein XF_0765	-	-	-	-	Uncharacterized protein	1e-87	Thalassiosira pseudonana	-	-	-	COG2391 COG2391 Predicted transporter component General function prediction only .]---[pfam04143 Sulf_transp Sulphur transport. This is an integral membrane protein. It is predicted to have a function in the transport of sulphur-containing molecules. It contains several conserved glycines and an invariant cysteine that is probably an important functional residue.
c4865_g1_i2	1.40223	5.45491e-06	0.000149189	12.9296	19.9023	56.061	26.9975	-	-	-	-	-	-	-	Predicted protein	1e-16	Phaeodactylum tricornutum (strain CCAP 1055/1)	-	-	-	-
c10211_g1_i3	-1.59553	5.52193e-06	0.000150825	7.03138	10.8236	2.99769	2.50393	-	-	-	-	-	-	-	-	-	-	-	-	-	-
c9726_g1_i1	-1.47396	5.61021e-06	0.000153037	16.1257	29.957	8.68051	6.77346	-	-	-	-	-	-	-	Uncharacterized protein	2e-09	Polaribacter sp. MED152	-	-	-	-
c14120_g1_i1	1.74212	5.63031e-06	0.000153359	1.39465	0.946322	4.60309	2.82495	-	-	-	-	-	-	-	Uncharacterized protein (Fragment)	1e-18	Thalassiosira oceanica	-	-	-	-
c6368_g1_i1	1.87388	5.63665e-06	0.000153359	0.871659	1.03504	4.46102	2.18292	-	-	-	-	-	-	-	-	-	-	-	-	-	-
c9327_g1_i3	-1.60093	5.68867e-06	0.000154574	8.10643	8.63519	2.40099	2.72864	-	-	-	-	-	-	-	Uncharacterized protein	4e-21	Synechococcus sp. RS9916	-	-	-	pfam14312 FG-GAP_2 FG-GAP repeat.
c5576_g1_i3	1.55753	5.72783e-06	0.000155437	6.8861	6.0328	24.0525	12.3913	Q6DF30	1e-36	Trans-1 2-dihydrobenzene-1 2-diol dehydrogenase	D-xylose 1-dehydrogenase (NADP( )).]---[Trans-1 2-dihydrobenzene-1 2-diol dehydrogenase.	-	-	-	Predicted protein (Fragment)	1e-128	Phaeodactylum tricornutum (strain CCAP 1055/1)	-	oxidoreductase activity	-	pfam01408 GFO_IDH_MocA Oxidoreductase family NAD-binding Rossmann fold. This family of enzymes utilize NADP or NAD. This family is called the GFO/IDH/MOCA family in swiss-prot.]---[PRK10206 PRK10206 putative oxidoreductase Provisional.]---[COG0673 MviM Predicted dehydrogenases and related proteins General function prediction only .
c8408_g1_i2	1.5059	5.78754e-06	0.000156854	6.59555	8.04374	28.201	11.8776	Q84K71	5e-07	MATE efflux family protein 2 chloroplastic	-	-	-	-	Uncharacterized protein	1e-113	Thalassiosira pseudonana	-	antiporter activity]---[drug transmembrane transporter activity	membrane	cd13136 MATE_DinF_like DinF and similar proteins a subfamily of the multidrug and toxic compound extrusion (MATE)-like proteins. Escherichia coli DinF is a membrane protein that has been found to protect cells against oxidative stress and bile salts. The expression of DinF is regulated as part of the SOS system. It may act by detoxifying oxidizing molecules that have the potential to damage DNA. …
c13713_g1_i1	-3.54049	5.80238e-06	0.000156883	1.42371	2.30666	0.269934	0	-	-	-	-	-	-	-	-	-	-	-	-	-	-
c5608_g1_i2	-1.66514	5.80821e-06	0.000156883	7.29288	7.71844	1.88954	2.50393	-	-	-	-	-	-	-	Xin actin-binding repeat-containing protein 1	3e-09	Cricetulus griseus	actin cytoskeleton organization	-	cell junction	-
c4697_g1_i2	-1.82616	5.81102e-06	0.000156883	7.26382	6.38768	1.49174	2.08661	Q3UHX9	3e-38	Uncharacterized protein C9orf114 homolog	-	-	-	-	Uncharacterized protein (Fragment)	1e-60	Thalassiosira oceanica	-	-	-	pfam02598 Methyltrn_RNA_3 Putative RNA methyltransferase. This family has a TIM barrel-like fold with a deep C-terminal trefoil knot. The arrangement of its hydrophilic and hydrophobic surfaces are opposite to that of the classic TIM barrel proteins. It is likely to bind RNA and may function as a methyltransferase.
c2440_g1_i1	1.69453	5.83547e-06	0.00015734	4.96845	4.99776	19.9467	10.8504	Q9V3D2	8e-71	Oxygen-dependent coproporphyrinogen-III oxidase	Coproporphyrinogen oxidase.	Porphyrin-containing compound metabolism	protoporphyrin-IX biosynthesis	protoporphyrinogen-IX from coproporphyrinogen-III (O2 route): step 1/1	Uncharacterized protein (Fragment)	1e-134	Thalassiosira pseudonana	porphyrin-containing compound biosynthetic process	coproporphyrinogen oxidase activity	-	PLN02873 PLN02873 coproporphyrinogen-III oxidase.]---[pfam01218 Coprogen_oxidas Coproporphyrinogen III oxidase. ]---[PRK05330 PRK05330 coproporphyrinogen III oxidase Provisional.]---[COG0408 HemF Coproporphyrinogen III oxidase Coenzyme metabolism .
c7862_g1_i1	-1.25317	5.84738e-06	0.000157459	24.6098	21.3218	10.2717	7.83281	-	-	-	-	-	-	-	hypothetical protein	7e-13	Streptomyces sp. R1-NS-10	-	-	-	cd00161 RICIN Ricin-type beta-trefoil Carbohydrate-binding domain formed from presumed gene triplication. The domain is found in a variety of molecules serving diverse functions such as enzymatic activity inhibitory toxicity and signal transduction. Highly specific ligand binding occurs on exposed surfaces of the compact domain sturcture.]---[pfam00652 Ricin_B_lectin Ricin-type beta-trefoil lecti…
c10983_g1_i2	1.90623	5.86249e-06	0.000157664	55.8733	23.4806	196.199	92.806	-	-	-	-	-	-	-	-	-	-	-	-	-	-
c1426_g1_i1	1.49483	5.89116e-06	0.000158232	4.00963	5.23435	15.6562	9.05268	-	-	-	-	-	-	-	-	-	-	-	-	-	-
c7924_g1_i1	1.34707	5.91731e-06	0.000158731	24.1449	28.1531	74.445	51.0096	Q94ID7	2e-63	Geranylgeranyl pyrophosphate synthase chloroplastic	Dimethylallyltranstransferase.]---[(2E 6E)-farnesyl diphosphate synthase.]---[Geranylgeranyl diphosphate synthase.	Isoprenoid biosynthesis]---[Isoprenoid biosynthesis]---[Isoprenoid biosynthesis	farnesyl diphosphate biosynthesis]---[ geranyl diphosphate biosynthesis]---[ geranylgeranyl diphosphate biosynthesis	farnesyl diphosphate from geranyl diphosphate and isopentenyl diphosphate: step 1/1]---[ geranyl diphosphate from dimethylallyl diphosphate and isopentenyl diphosphate: step 1/1]---[ geranylgeranyl diphosphate from farnesyl diphosphate and isopentenyl diphosphate: step 1/1	Geranylgeranyl pyrophosphate synthetase	4e-104	Thalassiosira pseudonana	isoprenoid biosynthetic process	farnesyltranstransferase activity	-	cd00685 Trans_IPPS_HT Trans-Isoprenyl Diphosphate Synthases head-to-tail. These trans-Isoprenyl Diphosphate Synthases (Trans_IPPS) catalyze head-to-tail (HT) (1'-4) condensation reactions. This CD includes all-trans (E)-isoprenyl diphosphate synthases which synthesize various chain length (C10 C15 C20 C25 C30 C35 C40 C45 and C50) linear isoprenyl diphosphates from precursors isopentenyl diphospha…
c6372_g1_i1	-2.19408	5.98864e-06	0.000160439	5.81106	12.3613	1.19339	2.40763	-	-	-	-	-	-	-	-	-	-	-	-	-	-
c16408_g1_i1	-3.00046	6.07382e-06	0.000162274	1.88859	3.54871	0.142071	0.513627	-	-	-	-	-	-	-	-	-	-	-	-	-	-
c19901_g1_i1	-1.6268	6.07644e-06	0.000162274	9.99502	21.0557	5.2424	4.10902	Q98II0	6e-23	10 kDa chaperonin 2	-	-	-	-	Predicted protein (Fragment)	2e-41	Phaeodactylum tricornutum (strain CCAP 1055/1)	protein folding	-	cytoplasm	cd00320 cpn10 Chaperonin 10 Kd subunit (cpn10 or GroES) Cpn10 cooperates with chaperonin 60 (cpn60 or GroEL) an ATPase to assist the folding and assembly of proteins and is found in eubacterial cytosol as well as in the matrix of mitochondria and chloroplasts. It forms heptameric rings with a dome-like structure forming a lid to the large cavity of the tetradecameric cpn60 cylinder and thereby ti…
c200_g1_i1	1.66263	6.08034e-06	0.000162274	11.2153	20.0502	60.2805	33.6747	-	-	-	-	-	-	-	Uncharacterized protein	0	Thalassiosira pseudonana	-	methyltransferase activity	-	pfam13489 Methyltransf_23 Methyltransferase domain. This family appears to be a methyltransferase domain.
c5791_g1_i1	-1.51571	6.15404e-06	0.000163911	50.5853	47.1091	18.4266	13.7074	-	-	-	-	-	-	-	Predicted protein	4e-08	Phaeodactylum tricornutum (strain CCAP 1055/1)	-	-	-	-
c3746_g1_i1	-1.68942	6.15732e-06	0.000163911	10.1694	15.0229	3.56597	3.65959	-	-	-	-	-	-	-	Predicted protein	1e-42	Phaeodactylum tricornutum (strain CCAP 1055/1)	-	-	-	-
c9327_g3_i1	-2.05039	6.19399e-06	0.000164679	2.09198	2.6911	0.539868	0.545729	-	-	-	-	-	-	-	hypothetical protein partial	1e-07	Psychroserpens burtonensis	-	-	-	pfam14312 FG-GAP_2 FG-GAP repeat.
c7578_g1_i2	1.2909	6.22146e-06	0.000165095	13.4817	11.2376	37.1941	20.6093	Q680K2	1e-62	Haloacid dehalogenase-like hydrolase domain-containing protein At4g39970	-	-	-	-	Uncharacterized protein (Fragment)	1e-117	Thalassiosira pseudonana	-	hydrolase activity	-	TIGR01449 PGP_bact 2-phosphoglycolate phosphatase prokaryotic. PGP is an essential enzyme in the glycolate salvage pathway in higher organisms (photorespiration in plants). Phosphoglycolate results from the oxidase activity of RubisCO in the Calvin cycle when concentrations of carbon dioxide are low relative to oxygen. In Ralstonia (Alcaligenes) eutropha and Rhodobacter sphaeroides the PGP gene (…
c3198_g1_i1	1.73054	6.2254e-06	0.000165095	2.17915	2.57281	10.087	4.97576	-	-	-	-	-	-	-	Uncharacterized protein	6e-09	Bacteriovorax sp. BAL6_X	-	-	-	-
c5840_g1_i2	1.94822	6.2617e-06	0.000165848	0.49394	0.739314	2.88403	1.60508	-	-	-	-	-	-	-	-	-	-	-	-	-	-
c5940_g1_i1	-1.8068	6.27981e-06	0.000166118	8.16454	18.1871	3.18238	3.7238	-	-	-	-	-	-	-	-	-	-	-	-	-	-
c10108_g2_i1	1.86661	6.35038e-06	0.000167773	3.22514	3.43042	16.8069	6.67715	-	-	-	-	-	-	-	Uncharacterized protein	8e-28	Bacteriovorax sp. BAL6_X	-	-	-	-
c1464_g1_i1	1.80426	6.36924e-06	0.00016806	1.83048	3.69657	10.911	7.22288	-	-	-	-	-	-	-	-	-	-	-	-	-	-
c11018_g1_i1	-1.18082	6.42855e-06	0.000169364	56.745	71.8022	28.272	24.4936	-	-	-	-	-	-	-	Predicted protein	4e-55	Thalassiosira pseudonana	-	-	-	-
c453_g1_i1	-1.76881	6.43481e-06	0.000169364	9.53013	13.1894	2.69934	3.43488	Q5R4S7	7e-12	Quinone oxidoreductase	NADPH quinone reductase.	-	-	-	Oxidoreductase	3e-30	Bradyrhizobium	-	oxidoreductase activity]---[zinc ion binding	-	cd08273 MDR8 Medium chain dehydrogenases/reductase (MDR)/zinc-dependent alcohol dehydrogenase-like family. This group is a member of the medium chain dehydrogenases/reductase (MDR)/zinc-dependent alcohol dehydrogenase-like family but lacks the zinc-binding sites of the zinc-dependent alcohol dehydrogenases. The medium chain dehydrogenases/reductase (MDR)/zinc-dependent alcohol dehydrogenase-like …
c10819_g1_i3	-1.66779	6.54206e-06	0.000171971	189.324	102.439	35.9865	48.1846	O34593	2e-15	Uncharacterized protein YjqA	-	-	-	-	Uncharacterized protein	4e-57	Thalassiosira oceanica	-	-	-	cd13225 PH-like_bacteria Pleckstrin homology (PH)-like domains in bacteria (PHb). Pleckstrin homology (PH) domains were first identified in eukaryotic proteins. Recently PH-like domains have been identified in bacteria as well. These PHb form dome-shaped oligomeric rings with a conserved hydrophilic surface at the intersection of the beta-strands of adjacent protomers that likely mediates protein…
c16920_g1_i1	-2.87327	6.58435e-06	0.000172866	1.24938	0.798459	0.113656	0.160508	P03905	2e-100	NADH-ubiquinone oxidoreductase chain 4	NADH ubiquinone reductase (H( )-translocating).	-	-	-	NADH-ubiquinone oxidoreductase chain 4	1e-98	Homininae	mitochondrial electron transport, NADH to ubiquinone]---[cellular metabolic process]---[respiratory electron transport chain]---[small molecule metabolic process]---[ATP synthesis coupled electron transport	NADH dehydrogenase (ubiquinone) activity	integral to membrane]---[mitochondrial membrane]---[respiratory chain]---[mitochondrial inner membrane]---[mitochondrial respiratory chain complex I]---[mitochondrion	MTH00110 ND4 NADH dehydrogenase subunit 4 Provisional.]---[MTH00124 ND4 NADH dehydrogenase subunit 4 Provisional.]---[MTH00068 ND4 NADH dehydrogenase subunit 4 Provisional.]---[MTH00206 ND4 NADH dehydrogenase subunit 4 Provisional.]---[MTH00127 ND4 NADH dehydrogenase subunit 4 Provisional.]---[MTH00044 ND4 NADH dehydrogenase subunit 4 Validated.]---[MTH00163 ND4 NADH dehydrogenase subunit 4 Provi…
c17347_g1_i1	2.09255	6.74679e-06	0.000176909	4.24207	3.43042	7.78547	21.1871	P49488	1e-150	Cytochrome b6	-	-	-	-	pt cytochrome b6-f complex subunit 4	1e-150	Galdieria sulphuraria	photosynthetic electron transport chain]---[respiratory electron transport chain	electron transporter, transferring electrons within the cyclic electron transport pathway of photosynthesis activity]---[oxidoreductase activity	thylakoid membrane	CHL00070 petB cytochrome b6.]---[PRK03735 PRK03735 cytochrome b6 Provisional.]---[cd00284 Cytochrome_b_N Cytochrome b (N-terminus)/b6/petB Cytochrome b is a subunit of cytochrome bc1 an 11-subunit mitochondrial respiratory enzyme. Cytochrome b spans the mitochondrial membrane with 8 transmembrane helices (A-H) in eukaryotes. In plants and cyanobacteria cytochrome b6 is analogous to eukaryote cyto…
c11810_g1_i1	1.99326	6.81119e-06	0.000178247	1.42371	1.68564	7.79967	4.01271	Q06397	4e-12	Derlin-1	-	-	-	-	Predicted protein	2e-110	Phaeodactylum tricornutum (strain CCAP 1055/1)	-	-	-	pfam04511 DER1 Der1-like family. The endoplasmic reticulum (ER) of the yeast Saccharomyces cerevisiae contains of proteolytic system able to selectively degrade misfolded lumenal secretory proteins. For examination of the components involved in this degradation process mutants were isolated. They could be divided into four complementation groups. The mutations led to stabilisation of two differen…
c1478_g1_i1	1.73662	6.8148e-06	0.000178247	1.83048	1.27162	6.02379	3.788	Q43078	4e-19	Cytochrome P450 97B1 chloroplastic	-	-	-	-	Predicted protein	3e-108	Phaeodactylum tricornutum (strain CCAP 1055/1)	-	heme binding]---[iron ion binding]---[monooxygenase activity]---[oxidoreductase activity, acting on paired donors, with incorporation or reduction of molecular oxygen	-	pfam00067 p450 Cytochrome P450. Cytochrome P450s are haem-thiolate proteins involved in the oxidative degradation of various compounds. They are particularly well known for their role in the degradation of environmental toxins and mutagens. They can be divided into 4 classes according to the method by which electrons from NAD(P)H are delivered to the catalytic site. Sequence conservation is relat…
c302_g1_i1	-1.30745	6.8946e-06	0.00018011	48.4933	62.6347	19.1369	22.0539	-	-	-	-	-	-	-	-	-	-	-	-	-	-
c10489_g1_i3	-1.78248	6.97638e-06	0.00018189	16.6777	39.7751	6.91884	8.05752	-	-	-	-	-	-	-	-	-	-	-	-	-	-
c5339_g1_i1	-1.29922	6.98009e-06	0.00018189	24.5517	35.8124	11.7492	10.9788	Q19683	3e-67	Uncharacterized protein F21D5.5	-	-	-	-	Polynucleotide kinase 3'-phosphatase variant 1	3e-85	Aphanomyces invadans	-	-	-	pfam13671 AAA_33 AAA domain. This family of domains contain only a P-loop motif that is characteristic of the AAA superfamily. Many of the proteins in this family are just short fragments so there is no Walker B motif.]---[COG4639 COG4639 Predicted kinase General function prediction only .]---[PHA02530 pseT polynucleotide kinase Provisional.]---[TIGR01663 PNK-3'Pase polynucleotide 5'-kinase 3'-ph…
c6693_g1_i1	1.39505	7.0344e-06	0.000183078	24.9875	20.4346	73.0669	41.1544	Q8H124	1e-14	Uncharacterized protein At2g34460 chloroplastic	-	-	-	-	Uncharacterized protein	3e-113	Thalassiosira pseudonana	-	-	-	cd05243 SDR_a5 atypical (a) SDRs subgroup 5. This subgroup contains atypical SDRs some of which are identified as putative NAD(P)-dependent epimerases one as a putative NAD-dependent epimerase/dehydratase. Atypical SDRs are distinct from classical SDRs. Members of this subgroup have a glycine-rich NAD(P)-binding motif that is very similar to the extended SDRs GXXGXXG and binds NADP. Generally thi…
c2998_g1_i2	1.5842	7.04916e-06	0.000183235	2.29537	2.4841	8.80837	4.81525	-	-	-	-	-	-	-	Predicted protein	2e-57	Phaeodactylum tricornutum (strain CCAP 1055/1)	-	-	-	cd05266 SDR_a4 atypical (a) SDRs subgroup 4. Atypical SDRs in this subgroup are poorly defined one member is identified as a putative NAD-dependent epimerase/dehydratase. Atypical SDRs are distinct from classical SDRs. Members of this subgroup have a glycine-rich NAD(P)-binding motif that is related to but is different from the archetypical SDRs GXGXXG. This subgroup also lacks most of the charac…
c5791_g1_i3	-1.51728	7.07246e-06	0.000183613	64.7642	62.1024	23.1433	18.3943	-	-	-	-	-	-	-	Predicted protein	2e-10	Phaeodactylum tricornutum (strain CCAP 1055/1)	-	-	-	-
c21021_g1_i1	1.62806	7.1503e-06	0.000185404	2.17915	3.3417	9.78866	6.29193	-	-	-	-	-	-	-	-	-	-	-	-	-	pfam13639 zf-RING_2 Ring finger domain. ]---[cd00162 RING RING-finger (Really Interesting New Gene) domain a specialized type of Zn-finger of 40 to 60 residues that binds two atoms of zinc defined by the 'cross-brace' motif C-X2-C-X(9-39)-C-X(1-3)- H-X(2-3)-(N/C/H)-X2-C-X(4-48)C-X2-C probably involved in mediating protein-protein interactions identified in a proteins with a wide range of function…
c9333_g2_i1	1.36085	7.18472e-06	0.000186066	55.0017	39.6864	133.418	96.4014	O78424	4e-10	Uncharacterized protein ycf19	-	-	-	-	Predicted protein	4e-50	Phaeodactylum tricornutum (strain CCAP 1055/1)	-	-	membrane	pfam02325 YGGT YGGT family. This family consists of a repeat found in conserved hypothetical integral membrane proteins. The function of this region and the proteins which possess it is unknown.]---[COG0762 COG0762 Predicted integral membrane protein Function unknown .]---[pfam01151 ELO GNS1/SUR4 family. Members of this family are involved in long chain fatty acid elongation systems that produce …
c7759_g1_i2	1.908	7.33605e-06	0.000189751	12.3776	25.6394	93.0988	43.4336	Q9M9S6	7e-20	UDP-galactose/UDP-glucose transporter 3	-	-	-	-	Uncharacterized protein	6e-144	Thalassiosira pseudonana	transmembrane transport	-	integral to membrane	pfam08449 UAA UAA transporter family. This family includes transporters with a specificity for UDP-N-acetylglucosamine.
c8555_g1_i1	1.42064	7.48261e-06	0.000193113	38.7307	29.8092	115.447	60.7685	P25387	8e-164	Guanine nucleotide-binding protein subunit beta-like protein	-	-	-	-	Guanine nucleotide binding protein beta subunit-like protein	0	Thalassiosira pseudonana	-	-	-	cd00200 WD40 WD40 domain found in a number of eukaryotic proteins that cover a wide variety of functions including adaptor/regulatory modules in signal transduction pre-mRNA processing and cytoskeleton assembly typically contains a GH dipeptide 11-24 residues from its N-terminus and the WD dipeptide at its C-terminus and is 40 residues long hence the name WD40 between GH and WD lies a conserved c…
c11240_g1_i1	2.60512	7.48443e-06	0.000193113	0.203387	0.207008	1.67643	0.706237	-	-	-	-	-	-	-	-	-	-	-	-	-	-
c10901_g1_i3	-1.27584	7.50515e-06	0.00019341	41.7815	29.1586	15.7698	11.8455	-	-	-	-	-	-	-	-	-	-	-	-	-	-
c4211_g1_i1	-1.51379	7.52259e-06	0.000193621	13.5688	18.9264	6.30793	4.36583	-	-	-	-	-	-	-	-	-	-	-	-	-	-
c17392_g1_i1	-2.08329	7.56953e-06	0.000194591	2.7312	2.1588	0.681939	0.38522	Q23868	6e-07	Serine protease/ABC transporter B family protein tagC	-	-	-	-	Peptidase s8 and s53 subtilisin kexin sedolisin (Fragment)	1e-15	Nannochloropsis gaditana CCMP526	-	serine-type endopeptidase activity	-	cd04842 Peptidases_S8_Kp43_protease Peptidase S8 family domain in Kp43 proteases. Kp43 proteases are members of the peptidase S8 or Subtilase clan of proteases. They have an Asp/His/Ser catalytic triad similar to that found in trypsin-like proteases but do not share their three-dimensional structure (an example of convergent evolution). Kp43 is topologically similar to kexin and furin both of whi…
c6342_g1_i1	-2.22927	7.58351e-06	0.000194712	4.85223	13.8991	1.42071	2.21502	-	-	-	-	-	-	-	-	-	-	-	-	-	-
c4427_g1_i1	-1.61565	7.60783e-06	0.000195097	314.436	412.035	93.1272	122.307	-	-	-	-	-	-	-	Predicted protein	2e-41	Phaeodactylum tricornutum (strain CCAP 1055/1)	-	-	-	-
c3613_g1_i2	1.44283	7.63679e-06	0.000195601	13.3073	14.047	46.3292	24.7504	-	-	-	-	-	-	-	Uncharacterized protein	6e-49	Thalassiosira oceanica	-	-	-	pfam14688 DUF4461 Domain of unknown function (DUF4461). This domain family is found in eukaryotes and is approximately 310 amino acids in length.
c3613_g1_i1	1.44375	7.66627e-06	0.000195914	12.8134	13.6034	44.9227	23.7874	-	-	-	-	-	-	-	Uncharacterized protein	6e-62	Thalassiosira oceanica	-	-	-	pfam14688 DUF4461 Domain of unknown function (DUF4461). This domain family is found in eukaryotes and is approximately 310 amino acids in length.
c5032_g1_i1	1.52204	7.67165e-06	0.000195914	83.1853	52.3139	238.821	134.474	P92981	1e-27	5'-adenylylsulfate reductase 2 chloroplastic	Adenylyl-sulfate reductase (glutathione).	-	-	-	Phosphoadenosine-phosphosulphate reductase	0	Thalassiosira pseudonana	cell redox homeostasis	catalytic activity	-	TIGR02057 PAPS_reductase phosphoadenosine phosphosulfate reductase thioredoxin dependent. Requiring thioredoxin as an electron donor phosphoadenosine phosphosulfate reductase catalyzes the reduction of 3'-phosphoadenylylsulfate (PAPS) to sulfite and phospho-adenosine-phosphate (PAP). Found in enterobacteria cyanobacteria and yeast PAPS reductase is related to a group of plant (TIGR00424) and bact…
c9057_g1_i1	-1.57851	7.67704e-06	0.000195914	16.823	35.2801	8.33954	7.76861	Q8VZF6	2e-23	Protein ENHANCED DISEASE RESISTANCE 2-like	-	-	-	-	Uncharacterized protein	1e-54	Thalassiosira oceanica	-	lipid binding	-	pfam07059 DUF1336 Protein of unknown function (DUF1336). This family represents the C-terminus (approximately 250 residues) of a number of hypothetical plant proteins of unknown function.]---[PLN00188 PLN00188 enhanced disease resistance protein (EDR2) Provisional.
c5887_g1_i2	1.6147	7.72144e-06	0.000196807	4.21302	5.76665	19.1937	9.95152	-	-	-	-	-	-	-	Uncharacterized protein	9e-70	Thalassiosira oceanica	-	-	-	pfam12046 DUF3529 Protein of unknown function (DUF3529). This family of proteins is functionally uncharacterized. This protein is found in bacteria and eukaryotes. Proteins in this family are typically between 176 to 190 amino acids in length.
c7227_g1_i2	1.44678	7.73263e-06	0.000196854	16.271	15.91	49.1564	33.7068	-	-	-	-	-	-	-	Predicted protein	1e-90	Phaeodactylum tricornutum (strain CCAP 1055/1)	-	-	integral to membrane	pfam13344 Hydrolase_6 Haloacid dehalogenase-like hydrolase. This family is part of the HAD superfamily.]---[COG0647 NagD Predicted sugar phosphatases of the HAD superfamily Carbohydrate transport and metabolism .]---[TIGR01459 HAD-SF-IIA-hyp4 HAD-superfamily class IIA hydrolase TIGR01459. This hypothetical equivalog is a member of the Class IIA subfamily of the haloacid dehalogenase superfamily o…
c20875_g1_i1	-2.37123	7.74456e-06	0.000196918	1.97576	5.76665	0.710353	0.674136	-	-	-	-	-	-	-	-	-	-	-	-	-	-
c3417_g1_i1	1.26592	7.80241e-06	0.000198149	36.3482	38.7105	109.565	62.4699	-	-	-	-	-	-	-	Predicted protein	3e-33	Phaeodactylum tricornutum (strain CCAP 1055/1)	-	2 iron, 2 sulfur cluster binding]---[electron carrier activity]---[metal ion binding	-	-
c5705_g1_i1	-1.76922	7.89401e-06	0.000200233	11.012	9.22664	2.55727	2.95336	-	-	-	-	-	-	-	-	-	-	-	-	-	COG1196 Smc Chromosome segregation ATPases Cell division and chromosome partitioning .]---[PRK03918 PRK03918 chromosome segregation protein Provisional.]---[PTZ00121 PTZ00121 MAEBL Provisional.]---[COG0419 SbcC ATPase involved in DNA repair DNA replication recombination and repair .]---[pfam02463 SMC_N RecF/RecN/SMC N terminal domain. This domain is found at the N terminus of SMC proteins. The SM…
c19644_g1_i1	1.99135	7.93429e-06	0.000201012	2.12104	1.12376	9.39086	3.21017	-	-	-	-	-	-	-	-	-	-	-	-	-	-
c12793_g1_i1	-2.15398	7.99479e-06	0.0002023	5.08468	9.72938	1.29284	1.76559	-	-	-	-	-	-	-	-	-	-	-	-	-	-
c14526_g1_i1	2.48873	8.04803e-06	0.000203402	0.261498	0.532306	1.29284	2.76075	P49825	0	ATP-dependent zinc metalloprotease FtsH	-	-	-	-	ATP-dependent zinc metalloprotease FtsH	0	Lithodesmium undulatum	-	-	-	PRK03992 PRK03992 proteasome-activating nucleotidase Provisional.]---[COG1222 RPT1 ATP-dependent 26S proteasome regulatory subunit Posttranslational modification protein turnover chaperones .]---[TIGR01242 26Sp45 26S proteasome subunit P45 family. Many proteins may score above the trusted cutoff because an internal.]---[COG0464 SpoVK ATPases of the AAA class Posttranslational modification protein…
c3273_g1_i1	-2.53421	8.2064e-06	0.000206867	27.0795	25.9056	2.07423	6.03512	A4FIR1	1e-110	Catalase-peroxidase	Catalase peroxidase.	-	-	-	Uncharacterized protein	6e-177	Pythium ultimum DAOM BR144	response to oxidative stress	catalase activity]---[heme binding	-	pfam00141 peroxidase Peroxidase. ]---[cd08200 catalase_peroxidase_2 C-terminal non-catalytic domain of catalase-peroxidases. This is a subgroup of heme-dependent peroxidases of the plant superfamily that share a heme prosthetic group and catalyze a multistep oxidative reaction involving hydrogen peroxide as the electron acceptor. Catalase-peroxidases can exhibit both catalase and broad-spectrum p…
c7274_g1_i1	1.3617	8.20707e-06	0.000206867	6.97327	9.46322	25.1323	14.8952	-	-	-	-	-	-	-	Predicted protein (Fragment)	7e-67	Phaeodactylum tricornutum (strain CCAP 1055/1)	-	-	-	-
c9565_g1_i1	1.37251	8.21471e-06	0.000206867	15.1959	11.7107	27.0786	36.5959	A9NF94	1e-20	Methylglyoxal synthase	Methylglyoxal synthase.	-	-	-	Predicted protein	6e-29	Micromonas pusilla (strain CCMP1545)	methylglyoxal biosynthetic process	calcium ion binding]---[methylglyoxal synthase activity	-	PRK05234 mgsA methylglyoxal synthase Validated.]---[COG1803 MgsA Methylglyoxal synthase Carbohydrate transport and metabolism .]---[cd01422 MGS Methylglyoxal synthase catalyzes the enolization of dihydroxyacetone phosphate (DHAP) to produce methylglyoxal. The first part of the catalytic mechanism is believed to be similar to TIM (triosephosphate isomerase) in that both enzymes utilize DHAP to for…
c8408_g1_i1	1.47637	8.23431e-06	0.000207112	9.06525	11.2967	39.112	15.6656	Q84K71	2e-12	MATE efflux family protein 2 chloroplastic	-	-	-	-	Uncharacterized protein	0	Thalassiosira pseudonana	-	antiporter activity]---[drug transmembrane transporter activity	membrane	cd13136 MATE_DinF_like DinF and similar proteins a subfamily of the multidrug and toxic compound extrusion (MATE)-like proteins. Escherichia coli DinF is a membrane protein that has been found to protect cells against oxidative stress and bile salts. The expression of DinF is regulated as part of the SOS system. It may act by detoxifying oxidizing molecules that have the potential to damage DNA. …
c15663_g1_i1	-1.60982	8.24647e-06	0.000207169	9.79163	13.633	2.8272	4.20532	-	-	-	-	-	-	-	-	-	-	-	-	-	-
c21048_g1_i1	-2.94205	8.37256e-06	0.000209676	2.06293	1.74478	0.213106	0.256814	-	-	-	-	-	-	-	-	-	-	-	-	-	-
c9847_g1_i1	1.47405	8.37349e-06	0.000209676	16.6777	22.0611	61.2466	40.3197	Q9DBP0	6e-69	Sodium-dependent phosphate transport protein 2B	-	-	-	-	Sodium phosphate cotransporter Na/Pi cotransport system protein	0	Thalassiosira pseudonana	-	sodium-dependent phosphate transmembrane transporter activity	membrane	pfam02690 Na_Pi_cotrans Na /Pi-cotransporter. This is a family of mainly mammalian type II renal Na /Pi-cotransporters with other related sequences from lower eukaryotes and bacteria some of which are also Na /Pi-cotransporters. In the kidney the type II renal Na /Pi-cotransporters protein allows re-absorption of filtered Pi in the proximal tubule.]---[TIGR01013 2a58 Phosphate Na Symporter (PNaS)…
c10828_g1_i3	1.41111	8.37625e-06	0.000209676	105.471	78.0716	296.615	170.364	Q1ZXQ5	3e-26	Probable Delta(5) fatty acid desaturase C	-	-	-	-	Delta-8 fatty acid desaturase	0	Thalassiosira pseudonana	fatty acid biosynthetic process	heme binding]---[iron ion binding]---[oxidoreductase activity, acting on paired donors, with oxidation of a pair of donors resulting in the reduction of molecular oxygen to two molecules of water	-	cd03506 Delta6-FADS-like The Delta6 Fatty Acid Desaturase (Delta6-FADS)-like CD includes the integral-membrane enzymes delta-4 delta-5 delta-6 delta-8 delta-8-sphingolipid and delta-11 desaturases found in vertebrates higher plants fungi and bacteria. These desaturases are required for the synthesis of highly unsaturated fatty acids (HUFAs) which are mainly esterified into phospholipids and contr…
c4553_g1_i1	-1.56749	8.48138e-06	0.00021179	17.8109	24.4565	5.51234	7.5118	-	-	-	-	-	-	-	-	-	-	-	-	-	TIGR02349 DnaJ_bact chaperone protein DnaJ. This model represents bacterial forms of DnaJ part of the DnaK-DnaJ-GrpE chaperone system. The three components typically are encoded by consecutive genes. DnaJ homologs occur in many genomes typically not near DnaK and GrpE-like genes most such genes are not included by this family. Eukaryotic (mitochondrial and chloroplast) forms are not included in t…
c2510_g1_i1	2.32327	8.48381e-06	0.00021179	1.65615	1.41948	8.82258	5.7783	Q04013	2e-12	Mitochondrial DNA replication protein YHM2	-	-	-	-	Predicted protein	1e-79	Phaeodactylum tricornutum (strain CCAP 1055/1)	transport	-	integral to membrane	-
c8619_g1_i1	1.63369	8.49097e-06	0.00021179	3.28325	3.16427	13.724	5.58569	-	-	-	-	-	-	-	-	-	-	-	-	-	-
c8188_g1_i2	1.39705	8.55873e-06	0.000213226	12.4938	8.87177	21.7368	29.7262	-	-	-	-	-	-	-	-	-	-	-	-	-	-
c16514_g1_i1	1.97204	8.74924e-06	0.000217714	3.02175	3.37127	15.9971	8.02542	-	-	-	-	-	-	-	Uncharacterized protein	2e-88	Thalassiosira pseudonana	-	-	-	-
c19117_g1_i1	-2.01969	8.83827e-06	0.000219669	4.59074	2.60239	0.86663	0.802542	-	-	-	-	-	-	-	-	-	-	-	-	-	-
c11043_g2_i2	1.8972	8.8915e-06	0.00022073	37.1617	19.577	64.9404	125.132	-	-	-	-	-	-	-	Uncharacterized protein	1e-20	Escherichia sp. 3_2_53FAA	-	-	-	-
c17313_g1_i1	1.71235	8.94249e-06	0.000221469	1.85954	1.95179	8.58106	3.43488	O04212	2e-99	Putative ABC1 protein At2g40090	-	-	-	-	Predicted protein	0	Phaeodactylum tricornutum (strain CCAP 1055/1)	-	transferase activity, transferring phosphorus-containing groups	-	COG0661 AarF Predicted unusual protein kinase General function prediction only .]---[TIGR01982 UbiB 2-polyprenylphenol 6-hydroxylase. This model represents the enzyme (UbiB) which catalyzes the first hydroxylation step in the ubiquinone biosynthetic pathway in bacteria. It is believed that the reaction is 2-polyprenylphenol - 6-hydroxy-2-polyprenylphenol. This model finds hits primarily in the pr…
c4243_g1_i2	-1.29646	8.95681e-06	0.000221469	25.2781	20.967	10.5132	7.25498	P37833	2e-114	Aspartate aminotransferase cytoplasmic	Aspartate transaminase.	-	-	-	Aspartate aminotransferase	8e-154	Phaeodactylum tricornutum (strain CCAP 1055/1)	biosynthetic process]---[cellular amino acid metabolic process	L-aspartate:2-oxoglutarate aminotransferase activity]---[L-phenylalanine:2-oxoglutarate aminotransferase activity]---[pyridoxal phosphate binding	-	PLN02397 PLN02397 aspartate transaminase.]---[PTZ00376 PTZ00376 aspartate aminotransferase Provisional.]---[COG1448 TyrB Aspartate/tyrosine/aromatic aminotransferase Amino acid transport and metabolism .]---[PRK09257 PRK09257 aromatic amino acid aminotransferase Provisional.]---[pfam00155 Aminotran_1_2 Aminotransferase class I and II. ]---[cd00609 AAT_like Aspartate aminotransferase family. This …
c1197_g1_i1	-1.77045	8.9584e-06	0.000221469	7.61249	8.54647	2.32996	2.08661	Q8R146	2e-34	Acylamino-acid-releasing enzyme	Acylaminoacyl-peptidase.	-	-	-	Uncharacterized protein	1e-67	Thalassiosira oceanica	-	serine-type endopeptidase activity	-	COG1506 DAP2 Dipeptidyl aminopeptidases/acylaminoacyl-peptidases Amino acid transport and metabolism .]---[pfam00326 Peptidase_S9 Prolyl oligopeptidase family. ]---[COG1505 COG1505 Serine proteases of the peptidase family S9A Amino acid transport and metabolism .
c4292_g1_i1	-1.64231	8.96349e-06	0.000221469	10.8667	25.0184	5.28502	5.29678	-	-	-	-	-	-	-	Uncharacterized protein	3e-57	Guillardia theta CCMP2712	-	transferase activity, transferring hexosyl groups	intrinsic to endoplasmic reticulum membrane	pfam09258 Glyco_transf_64 Glycosyl transferase family 64 domain. Members of this family catalyse the transfer reaction of N-acetylglucosamine and N-acetylgalactosamine from the respective UDP-sugars to the non-reducing end of glucuronic acid beta 1-3 galactose beta 1-O-naphthalenemethanol an acceptor substrate analog of the natural common linker of various glycosylaminoglycans. They are also requ…
c6142_g1_i1	-1.64304	9.16505e-06	0.000226183	17.6366	32.8847	6.69152	8.08963	-	-	-	-	-	-	-	Predicted protein	4e-27	Phaeodactylum tricornutum (strain CCAP 1055/1)	-	-	-	-
c9374_g1_i2	-1.41564	9.24715e-06	0.000227821	125.432	138.843	43.8856	47.3179	-	-	-	-	-	-	-	Uncharacterized protein	1e-110	Flavobacterium indicum (strain DSM 17447 / CIP 109464 / GPTSA100-9)	-	-	-	pfam14312 FG-GAP_2 FG-GAP repeat.
c8399_g1_i2	-1.37749	9.25317e-06	0.000227821	89.9842	102.469	27.789	39.453	P28998	6e-96	NADP-specific glutamate dehydrogenase (Fragment)	Glutamate dehydrogenase (NADP( )).	-	-	-	Glutamate dehydrogenase	0	Thalassiosira pseudonana	cellular amino acid metabolic process	glutamate dehydrogenase (NADP+) activity	-	pfam02812 ELFV_dehydrog_N Glu/Leu/Phe/Val dehydrogenase dimerization domain. ]---[cd01075 NAD_bind_Leu_Phe_Val_DH NAD(P) binding domain of leucine dehydrogenase phenylalanine dehydrogenase and valine dehydrogenase. Amino acid dehydrogenase (DH) is a widely distributed family of enzymes that catalyzes the oxidative deamination of an amino acid to its keto acid and ammonia with concomitant reductio…
c9645_g1_i1	1.45203	9.28269e-06	0.00022828	9.03619	10.6757	33.9122	17.6238	Q54BF6	3e-34	Mitochondrial substrate carrier family protein N	-	-	-	-	Uncharacterized protein	4e-139	Thalassiosira oceanica	transport	-	integral to membrane	pfam00153 Mito_carr Mitochondrial carrier protein.
c19905_g1_i1	-1.52484	9.37574e-06	0.000230299	10.7214	13.7808	3.55176	4.30163	Q55855	1e-58	Glucokinase	Glucokinase.	-	-	-	Glucokinase (Fragment)	1e-123	Thalassiosira pseudonana	glycolysis	ATP binding]---[glucokinase activity	-	PTZ00288 PTZ00288 glucokinase 1 Provisional.]---[pfam02685 Glucokinase Glucokinase. This is a family of glucokinases or glucose kinases EC 2.7.1.2. These enzymes phosphorylate glucose using ATP as a donor to give glucose-6-phosphate and ADP.]---[PRK00292 glk glucokinase Provisional.]---[COG0837 Glk Glucokinase Carbohydrate transport and metabolism .]---[TIGR00749 glk glucokinase proteobacterial t…
c9468_g1_i5	-1.26986	9.41612e-06	0.00023102	21.007	16.2353	8.93624	5.682	Q9SMT7	1e-36	4-coumarate--CoA ligase-like 10	-	-	-	-	Acyl-CoA synthetase (ISS)	2e-133	Ostreococcus tauri	-	catalytic activity	-	cd04433 AFD_class_I Adenylate forming domain Class I. This family includes acyl- and aryl-CoA ligases as well as the adenylation domain of nonribosomal peptide synthetases and firefly luciferases. The adenylate-forming enzymes catalyze an ATP-dependent two-step reaction to first activate a carboxylate substrate as an adenylate and then transfer the carboxylate to the pantetheine group of either c…
c10819_g1_i4	-1.63722	9.54547e-06	0.00023392	188.917	101.434	36.8531	48.7625	O34593	2e-15	Uncharacterized protein YjqA	-	-	-	-	Uncharacterized protein	2e-51	Thalassiosira oceanica	-	-	-	cd13225 PH-like_bacteria Pleckstrin homology (PH)-like domains in bacteria (PHb). Pleckstrin homology (PH) domains were first identified in eukaryotic proteins. Recently PH-like domains have been identified in bacteria as well. These PHb form dome-shaped oligomeric rings with a conserved hydrophilic surface at the intersection of the beta-strands of adjacent protomers that likely mediates protein…
c10316_g1_i1	1.37909	9.5933e-06	0.000234818	83.1562	63.7585	208.517	152.194	P46313	4e-67	Omega-6 fatty acid desaturase endoplasmic reticulum	-	Lipid metabolism	polyunsaturated fatty acid biosynthesis	-	Precursor of desaturase omega-6 desaturase	0	Phaeodactylum tricornutum	lipid metabolic process	oxidoreductase activity	-	cd03507 Delta12-FADS-like The Delta12 Fatty Acid Desaturase (Delta12-FADS)-like CD includes the integral-membrane enzymes delta-12 acyl-lipid desaturases oleate 12-hydroxylases omega3 and omega6 fatty acid desaturases and other related proteins found in a wide range of organisms including higher plants green algae diatoms nematodes fungi and bacteria. The expression of these proteins appears to b…
c10526_g1_i3	-1.71379	9.62719e-06	0.000235182	33.2974	84.5776	15.9119	16.9497	-	-	-	-	-	-	-	-	-	-	-	-	-	-
c2195_g1_i1	-2.26405	9.63062e-06	0.000235182	4.15491	12.5683	1.34967	1.8298	-	-	-	-	-	-	-	-	-	-	-	-	-	-
c10983_g1_i1	1.88243	9.75903e-06	0.000238041	68.4252	27.8574	235.056	110.141	-	-	-	-	-	-	-	-	-	-	-	-	-	-
c15689_g1_i1	-2.33518	9.82479e-06	0.000239367	1.6271	1.47863	0.340969	0.224712	-	-	-	-	-	-	-	-	-	-	-	-	-	-
c10500_g2_i1	-1.3166	9.8418e-06	0.000239503	20.2515	26.4379	9.02148	8.37854	-	-	-	-	-	-	-	Predicted protein	1e-30	Phaeodactylum tricornutum (strain CCAP 1055/1)	-	-	-	-
c6156_g1_i1	-1.76609	9.93435e-06	0.000241475	7.35099	16.5606	3.23921	3.24227	-	-	-	-	-	-	-	Predicted protein	3e-32	Phaeodactylum tricornutum (strain CCAP 1055/1)	protein folding	peptidyl-prolyl cis-trans isomerase activity	-	-
c4471_g1_i1	-2.8314	9.97417e-06	0.000242162	1.1041	1.00547	0.0852423	0.224712	-	-	-	-	-	-	-	-	-	-	-	-	-	-
c8357_g1_i1	1.81643	9.98887e-06	0.000242239	1.91765	2.4841	9.6608	5.10417	-	-	-	-	-	-	-	Uncharacterized protein	8e-119	Thalassiosira pseudonana	-	-	-	-
c43_g1_i1	1.53526	1.00124e-05	0.000242281	8.45509	10.6461	38.8137	14.831	Q8YXY3	0	Isoleucine--tRNA ligase	Isoleucine--tRNA ligase.	-	-	-	Predicted protein	0	Phaeodactylum tricornutum (strain CCAP 1055/1)	isoleucyl-tRNA aminoacylation	aminoacyl-tRNA editing activity]---[ATP binding]---[isoleucine-tRNA ligase activity	cytoplasm	cd00818 IleRS_core catalytic core domain of isoleucyl-tRNA synthetases. Isoleucine amino-acyl tRNA synthetases (IleRS) catalytic core domain . This class I enzyme is a monomer which aminoacylates the 2'-OH of the nucleotide at the 3' of the appropriate tRNA. The core domain is based on the Rossman fold and is responsible for the ATP-dependent formation of the enzyme bound aminoacyl-adenylate. It …
c2372_g1_i2	1.40865	1.00137e-05	0.000242281	4.50357	7.48186	17.8299	12.0702	-	-	-	-	-	-	-	-	-	-	-	-	-	-
c8557_g1_i2	1.78787	1.00914e-05	0.000243878	2.78931	3.60785	13.1841	7.76861	-	-	-	-	-	-	-	-	-	-	-	-	-	-
c10309_g1_i1	-1.33113	1.01409e-05	0.000244793	26.5856	31.7018	9.57556	11.685	Q9NXS3	2e-22	Kelch-like protein 28	-	-	-	-	Kelch repeat type 1-containing protein	3e-32	Paenibacillus larvae subsp. larvae DSM 25719	-	-	-	PHA03098 PHA03098 kelch-like protein Provisional.]---[PLN02153 PLN02153 epithiospecifier protein.]---[PLN02193 PLN02193 nitrile-specifier protein.]---[TIGR03548 mutarot_permut cyclically-permuted mutarotase family protein. Members of this protein family show essentially full-length homology cyclically permuted to YjhT from Escherichia coli. YjhT was shown to act as a mutarotase for sialic acid an…
c3781_g1_i1	-2.30003	1.01563e-05	0.000244883	1.85954	1.80393	0.298348	0.417322	-	-	-	-	-	-	-	-	-	-	-	-	-	-
c13800_g1_i1	-2.65851	1.02308e-05	0.000246396	2.99269	2.83897	0.596696	0.256814	-	-	-	-	-	-	-	Subtilisin-like serine protease (Fragment)	2e-14	Thalassiosira pseudonana	-	serine-type endopeptidase activity	-	cd04842 Peptidases_S8_Kp43_protease Peptidase S8 family domain in Kp43 proteases. Kp43 proteases are members of the peptidase S8 or Subtilase clan of proteases. They have an Asp/His/Ser catalytic triad similar to that found in trypsin-like proteases but do not share their three-dimensional structure (an example of convergent evolution). Kp43 is topologically similar to kexin and furin both of whi…
c19993_g1_i1	1.5445	1.02581e-05	0.000246771	13.9465	14.4906	49.8526	29.1162	Q5N800	3e-27	Probable chlorophyll(ide) b reductase NYC1 chloroplastic	Chlorophyll(ide) b reductase.	-	-	-	Uncharacterized protein	5e-142	Thalassiosira pseudonana	-	oxidoreductase activity	-	cd05233 SDR_c classical (c) SDRs. SDRs are a functionally diverse family of oxidoreductases that have a single domain with a structurally conserved Rossmann fold (alpha/beta folding pattern with a central beta-sheet) an NAD(P)(H)-binding region and a structurally diverse C-terminal region. Classical SDRs are typically about 250 residues long while extended SDRs are approximately 350 residues. Seq…
c10819_g1_i2	-1.63397	1.02701e-05	0.000246776	188.656	100.488	36.9526	48.5378	O34593	2e-15	Uncharacterized protein YjqA	-	-	-	-	Uncharacterized protein	3e-51	Thalassiosira oceanica	-	-	-	cd13225 PH-like_bacteria Pleckstrin homology (PH)-like domains in bacteria (PHb). Pleckstrin homology (PH) domains were first identified in eukaryotic proteins. Recently PH-like domains have been identified in bacteria as well. These PHb form dome-shaped oligomeric rings with a conserved hydrophilic surface at the intersection of the beta-strands of adjacent protomers that likely mediates protein…
c4523_g1_i2	1.50673	1.02971e-05	0.000247143	4.30018	4.96819	16.878	8.31434	-	-	-	-	-	-	-	-	-	-	-	-	-	-
c9150_g3_i1	1.22926	1.03656e-05	0.000248503	18.5663	20.1093	52.0546	33.7389	-	-	-	-	-	-	-	-	-	-	-	-	-	-
c1812_g1_i1	-1.66957	1.03958e-05	0.000248934	5.11373	7.27485	2.06002	1.57298	Q1ED21	2e-19	Nuclear receptor 2C2-associated protein	-	-	-	-	Predicted protein	4e-26	Phaeodactylum tricornutum (strain CCAP 1055/1)	-	-	-	-
c14744_g1_i1	-1.75082	1.04153e-05	0.000248934	10.3146	10.5574	1.83271	3.8201	-	-	-	-	-	-	-	-	-	-	-	-	-	-
c10848_g1_i1	1.3385	1.04317e-05	0.000248934	35.9995	50.2438	121.882	83.4323	-	-	-	-	-	-	-	Predicted protein	2e-73	Phaeodactylum tricornutum (strain CCAP 1055/1)	-	-	-	-
c16295_g1_i1	-1.83838	1.04375e-05	0.000248934	16.4162	29.6909	4.60309	7.06237	-	-	-	-	-	-	-	-	-	-	-	-	-	-
c8853_g1_i1	-1.42769	1.04429e-05	0.000248934	153.848	200.916	47.068	71.9078	-	-	-	-	-	-	-	-	-	-	-	-	-	-
c2019_g1_i1	-1.45483	1.04928e-05	0.000249839	10.6633	11.5037	3.8359	3.69169	-	-	-	-	-	-	-	Uncharacterized protein	7e-39	Thalassiosira pseudonana	-	-	-	-
c10933_g2_i1	-1.28596	1.05859e-05	0.000251769	28.8519	48.2624	15.3578	13.9321	-	-	-	-	-	-	-	-	-	-	-	-	-	-
c446_g1_i1	-1.33243	1.06508e-05	0.000253026	22.8665	40.3074	12.147	11.0751	-	-	-	-	-	-	-	-	-	-	-	-	-	cd00204 ANK ankyrin repeats ankyrin repeats mediate protein-protein interactions in very diverse families of proteins. The number of ANK repeats in a protein can range from 2 to over 20 (ankyrins for example). ANK repeats may occur in combinations with other types of domains. The structural repeat unit contains two antiparallel helices and a beta-hairpin repeats are stacked in a superhelical arra…
c4711_g1_i1	-1.43909	1.07323e-05	0.000254401	14.0628	23.9834	7.03249	6.00302	-	-	-	-	-	-	-	Uncharacterized protein	9e-24	Thalassiosira oceanica	-	-	-	-
c1530_g1_i1	-1.49587	1.07329e-05	0.000254401	10.9829	13.84	4.88723	3.37068	Q9XUC4	1e-28	Histidine-rich membrane protein KE4 homolog 1	-	-	-	-	Uncharacterized protein	6e-46	Thalassiosira oceanica	-	metal ion transmembrane transporter activity	membrane	pfam02535 Zip ZIP Zinc transporter. The ZIP family consists of zinc transport proteins and many putative metal transporters. The main contribution to this family is from the Arabidopsis thaliana ZIP protein family these proteins are responsible for zinc uptake in the plant. Also found within this family are C. elegans proteins of unknown function which are annotated as being similar to human grow…
c17684_g1_i1	-2.15812	1.07877e-05	0.000255411	1.80143	3.45999	0.525661	0.57783	-	-	-	-	-	-	-	Uncharacterized protein	1e-31	Thalassiosira oceanica	-	-	-	-
c9374_g1_i1	-1.4067	1.08177e-05	0.000255832	125.519	138.932	44.1129	47.7031	-	-	-	-	-	-	-	Uncharacterized protein	5e-111	Flavobacterium indicum (strain DSM 17447 / CIP 109464 / GPTSA100-9)	-	-	-	pfam14312 FG-GAP_2 FG-GAP repeat.
c6508_g1_i1	1.92721	1.09622e-05	0.000258957	2.12104	2.36581	13.0421	3.65959	Q3AFD0	6e-45	Triosephosphate isomerase	Triose-phosphate isomerase.	Carbohydrate biosynthesis]---[Carbohydrate degradation	gluconeogenesis]---[ glycolysis	D-glyceraldehyde 3-phosphate from glycerone phosphate: step 1/1	Triosephosphate isomerase	3e-63	Thalassiosira pseudonana	gluconeogenesis]---[glycolysis	triose-phosphate isomerase activity	-	PRK00042 tpiA triosephosphate isomerase Provisional.]---[cd00311 TIM Triosephosphate isomerase (TIM) is a glycolytic enzyme that catalyzes the interconversion of dihydroxyacetone phosphate and D-glyceraldehyde-3-phosphate. The reaction is very efficient and requires neither cofactors nor metal ions. TIM usually homodimeric but in some organisms tetrameric is ubiqitous and conserved in function ac…
c19103_g1_i1	2.71638	1.10076e-05	0.000259366	0.232442	0.502734	1.23601	3.11386	A0T0M6	9e-66	Photosystem I reaction center subunit XI	-	-	-	-	Photosystem I reaction center subunit XI	2e-66	Eukaryota	-	-	-	CHL00120 psaL photosystem I subunit XI Validated.]---[pfam02605 PsaL Photosystem I reaction centre subunit XI. This family consists of the photosystem I reaction centre subunit XI PsaL from plants and bacteria. PsaL is one of the smaller subunits in photosystem I with only two transmembrane alpha helices and interacts closely with PsaI.]---[PLN00038 PLN00038 photosystem I reaction center subunit …
c2706_g1_i1	-1.37646	1.10077e-05	0.000259366	22.8956	25.5507	8.01278	9.18108	-	-	-	-	-	-	-	Uncharacterized protein	2e-20	Thalassiosira oceanica	-	-	-	-
c8212_g1_i2	1.91286	1.10186e-05	0.000259366	2.41159	2.92768	13.8235	5.58569	-	-	-	-	-	-	-	hypothetical protein	5e-07	Proteobacteria bacterium JGI 0000113-P07	-	-	-	-
c7640_g1_i1	1.6319	1.1029e-05	0.000259366	3.02175	4.11059	15.3862	5.93881	-	-	-	-	-	-	-	Predicted protein	6e-42	Phaeodactylum tricornutum (strain CCAP 1055/1)	-	-	-	pfam05721 PhyH Phytanoyl-CoA dioxygenase (PhyH). This family is made up of several eukaryotic phytanoyl-CoA dioxygenase (PhyH) proteins ectoine hydroxylases and a number of bacterial deoxygenases. PhyH is a peroxisomal enzyme catalyzing the first step of phytanic acid alpha-oxidation. PhyH deficiency causes Refsum's disease (RD) which is an inherited neurological syndrome biochemically characteri…
c1564_g1_i1	-2.19595	1.11813e-05	0.000262654	2.76025	3.43042	0.681939	0.57783	-	-	-	-	-	-	-	-	-	-	-	-	-	-
c5327_g1_i2	-2.23967	1.1221e-05	0.000263291	2.61498	4.08102	0.497247	0.834644	P28724	3e-81	NADP-specific glutamate dehydrogenase	Glutamate dehydrogenase (NADP( )).	-	-	-	Glutmatae dehydrogenase nadp-gdh (Fragment)	1e-94	Thalassiosira pseudonana	cellular amino acid metabolic process	oxidoreductase activity, acting on the CH-NH2 group of donors, NAD or NADP as acceptor	-	PRK09414 PRK09414 glutamate dehydrogenase Provisional.]---[PTZ00079 PTZ00079 NADP-specific glutamate dehydrogenase Provisional.]---[PRK14030 PRK14030 glutamate dehydrogenase Provisional.]---[PRK14031 PRK14031 glutamate dehydrogenase Provisional.]---[COG0334 GdhA Glutamate dehydrogenase/leucine dehydrogenase Amino acid transport and metabolism .]---[pfam02812 ELFV_dehydrog_N Glu/Leu/Phe/Val dehydr…
c10547_g3_i1	-1.44003	1.12758e-05	0.000264281	33.2683	37.912	9.8597	14.0284	-	-	-	-	-	-	-	Predicted protein	2e-137	Thalassiosira pseudonana	-	-	integral to membrane	-
c156_g1_i1	-1.95668	1.13695e-05	0.000266134	4.06774	5.79622	0.852423	1.50878	-	-	-	-	-	-	-	-	-	-	-	-	-	-
c7880_g1_i1	-1.31543	1.13802e-05	0.000266134	205.799	279.55	84.7309	94.0901	O81155	3e-127	Cysteine synthase chloroplastic/chromoplastic	Cysteine synthase.	Amino-acid biosynthesis	L-cysteine biosynthesis	L-cysteine from L-serine: step 2/2	Uncharacterized protein	0	Thalassiosira oceanica	cysteine biosynthetic process from serine	cysteine synthase activity]---[transferase activity	-	TIGR00260 thrC threonine synthase. Involved in threonine biosynthesis it catalyses the reaction O-PHOSPHO-L-HOMOSERINE H(2)O L-THREONINE ORTHOPHOSPHATE using pyridoxal phosphate as a cofactor. the enzyme is distantly related to the serine/threonine dehydratases which are also pyridoxal-phosphate dependent enzymes. the pyridoxal-phosphate binding site is a Lys (K) residues present at residue 70 of…
c1546_g1_i1	2.2734	1.13994e-05	0.000266287	0.377719	0.414016	2.24471	1.38037	-	-	-	-	-	-	-	Predicted protein	3e-27	Phaeodactylum tricornutum (strain CCAP 1055/1)	-	-	-	-
c10416_g1_i1	-1.49466	1.16169e-05	0.000271065	50.1204	42.5254	12.6727	17.367	P98187	3e-31	Cytochrome P450 4F8	Unspecific monooxygenase.	-	-	-	Predicted protein	2e-120	Phaeodactylum tricornutum (strain CCAP 1055/1)	-	heme binding]---[iron ion binding]---[monooxygenase activity]---[oxidoreductase activity, acting on paired donors, with incorporation or reduction of molecular oxygen	-	PLN02169 PLN02169 fatty acid (omega-1)-hydroxylase/midchain alkane hydroxylase.]---[PLN02655 PLN02655 ent-kaurene oxidase.]---[PLN02302 PLN02302 ent-kaurenoic acid oxidase.]---[PLN02987 PLN02987 Cytochrome P450 family 90 subfamily A.]---[PLN02774 PLN02774 brassinosteroid-6-oxidase.]---[PLN02971 PLN02971 tryptophan N-hydroxylase.]---[PLN00110 PLN00110 flavonoid 3' 5'-hydroxylase (F3'5'H) Provision…
c3522_g1_i1	2.1818	1.18025e-05	0.00027509	0.784493	0.354871	2.99769	1.9261	-	-	-	-	-	-	-	Predicted protein	2e-13	Phaeodactylum tricornutum (strain CCAP 1055/1)	-	N-acetyltransferase activity	-	COG0456 RimI Acetyltransferases General function prediction only .]---[pfam00583 Acetyltransf_1 Acetyltransferase (GNAT) family. This family contains proteins with N-acetyltransferase functions such as Elp3-related proteins.
c6958_g1_i3	2.19538	1.18941e-05	0.000276917	0.958825	0.798459	5.48392	2.27922	-	-	-	-	-	-	-	Uncharacterized protein	1e-108	Thalassiosira pseudonana	-	-	-	-
c17265_g1_i1	1.91573	1.19329e-05	0.000277512	2.15009	3.57828	15.1163	5.7462	-	-	-	-	-	-	-	Predicted protein	5e-74	Phaeodactylum tricornutum (strain CCAP 1055/1)	-	-	-	pfam12014 DUF3506 Domain of unknown function (DUF3506). This presumed domain is functionally uncharacterized. This domain is found in eukaryotes. This domain is typically between 131 to 148 amino acids in length. This domain has a conserved KLTGD sequence motif.
c5791_g1_i2	-1.49295	1.19738e-05	0.000278156	66.4204	60.9786	23.7826	18.6832	-	-	-	-	-	-	-	Predicted protein	6e-08	Phaeodactylum tricornutum (strain CCAP 1055/1)	-	-	-	-
c21432_g1_i1	-2.17268	1.21552e-05	0.000282057	1.24938	1.77435	0.312555	0.321017	-	-	-	-	-	-	-	-	-	-	-	-	-	-
c6136_g1_i1	-1.12496	1.22186e-05	0.000283215	80.7737	67.662	35.2051	28.6026	-	-	-	-	-	-	-	Predicted protein	2e-24	Phaeodactylum tricornutum (strain CCAP 1055/1)	-	-	-	-
c9565_g1_i2	1.31323	1.2274e-05	0.000284185	9.38486	8.72391	18.3839	22.8885	Q3AEV6	2e-22	Methylglyoxal synthase	Methylglyoxal synthase.	-	-	-	Predicted protein	5e-27	Micromonas pusilla (strain CCMP1545)	methylglyoxal biosynthetic process	calcium ion binding]---[methylglyoxal synthase activity	-	PRK05234 mgsA methylglyoxal synthase Validated.]---[cd01422 MGS Methylglyoxal synthase catalyzes the enolization of dihydroxyacetone phosphate (DHAP) to produce methylglyoxal. The first part of the catalytic mechanism is believed to be similar to TIM (triosephosphate isomerase) in that both enzymes utilize DHAP to form an ene-diolate phosphate intermediate. In MGS the second catalytic step is cha…
c10489_g1_i2	-1.81631	1.23206e-05	0.000284949	14.8473	33.1509	5.46972	6.93397	-	-	-	-	-	-	-	-	-	-	-	-	-	-
c1542_g1_i1	1.62155	1.23572e-05	0.000285381	1.39465	1.59692	5.93855	2.82495	Q8MTI2	8e-37	Putative surface protein bspA-like	-	-	-	-	Putative uncharacterized protein	9e-49	Entamoeba dispar (strain ATCC PRA-260 / SAW760)	-	-	-	pfam13306 LRR_5 Leucine rich repeats (6 copies). This family includes a number of leucine rich repeats. This family contains a large number of BSPA-like surface antigens from Trichomonas vaginalis.
c10613_g1_i1	-2.79702	1.23665e-05	0.000285381	11.4478	23.6876	0.824009	3.59539	-	-	-	-	-	-	-	-	-	-	-	-	-	-
c11752_g1_i1	-2.47149	1.23908e-05	0.000285629	4.47451	2.98683	0.525661	0.738339	-	-	-	-	-	-	-	-	-	-	-	-	-	-
c10583_g1_i1	1.43972	1.24498e-05	0.000286673	11.041	11.5629	36.9952	21.3797	P08836	7e-112	Farnesyl pyrophosphate synthase	Dimethylallyltranstransferase.]---[(2E 6E)-farnesyl diphosphate synthase.	Isoprenoid biosynthesis]---[Isoprenoid biosynthesis	farnesyl diphosphate biosynthesis]---[ geranyl diphosphate biosynthesis	farnesyl diphosphate from geranyl diphosphate and isopentenyl diphosphate: step 1/1]---[ geranyl diphosphate from dimethylallyl diphosphate and isopentenyl diphosphate: step 1/1	Predicted protein	4e-141	Phaeodactylum tricornutum (strain CCAP 1055/1)	isoprenoid biosynthetic process	transferase activity	-	pfam00348 polyprenyl_synt Polyprenyl synthetase. ]---[cd00867 Trans_IPPS Trans-Isoprenyl Diphosphate Synthases. Trans-Isoprenyl Diphosphate Synthases (Trans_IPPS) of class 1 isoprenoid biosynthesis enzymes which either synthesis geranyl/farnesyl diphosphates (GPP/FPP) or longer chained products from isoprene precursors isopentenyl diphosphate (IPP) and dimethylallyl diphosphate (DMAPP) or use ger…
c8399_g1_i1	-1.34712	1.2519e-05	0.000287952	89.5193	100.724	28.3715	39.5814	P28724	4e-54	NADP-specific glutamate dehydrogenase	Glutamate dehydrogenase (NADP( )).	-	-	-	Glutamate dehydrogenase	2e-122	Thalassiosira pseudonana	cellular amino acid metabolic process	glutamate dehydrogenase (NADP+) activity	-	PRK09414 PRK09414 glutamate dehydrogenase Provisional.]---[PTZ00079 PTZ00079 NADP-specific glutamate dehydrogenase Provisional.]---[PRK14030 PRK14030 glutamate dehydrogenase Provisional.]---[PRK14031 PRK14031 glutamate dehydrogenase Provisional.]---[pfam02812 ELFV_dehydrog_N Glu/Leu/Phe/Val dehydrogenase dimerization domain. ]---[COG0334 GdhA Glutamate dehydrogenase/leucine dehydrogenase Amino ac…
c1115_g1_i1	-1.85002	1.25535e-05	0.000288429	3.69002	4.76118	0.909252	1.28407	Q9LX08	4e-07	Annexin D6	-	-	-	-	Annexin	9e-31	Phaeodactylum tricornutum (strain CCAP 1055/1)	-	calcium ion binding]---[calcium-dependent phospholipid binding	-	pfam00191 Annexin Annexin. This family of annexins also includes giardin that has been shown to function as an annexin.
c10583_g1_i2	1.43689	1.27275e-05	0.000291914	11.0701	11.5924	36.9952	21.4118	P08836	9e-112	Farnesyl pyrophosphate synthase	Dimethylallyltranstransferase.]---[(2E 6E)-farnesyl diphosphate synthase.	Isoprenoid biosynthesis]---[Isoprenoid biosynthesis	farnesyl diphosphate biosynthesis]---[ geranyl diphosphate biosynthesis	farnesyl diphosphate from geranyl diphosphate and isopentenyl diphosphate: step 1/1]---[ geranyl diphosphate from dimethylallyl diphosphate and isopentenyl diphosphate: step 1/1	Predicted protein	5e-141	Phaeodactylum tricornutum (strain CCAP 1055/1)	isoprenoid biosynthetic process	transferase activity	-	pfam00348 polyprenyl_synt Polyprenyl synthetase. ]---[cd00867 Trans_IPPS Trans-Isoprenyl Diphosphate Synthases. Trans-Isoprenyl Diphosphate Synthases (Trans_IPPS) of class 1 isoprenoid biosynthesis enzymes which either synthesis geranyl/farnesyl diphosphates (GPP/FPP) or longer chained products from isoprene precursors isopentenyl diphosphate (IPP) and dimethylallyl diphosphate (DMAPP) or use ger…
c3719_g1_i1	-2.41715	1.2733e-05	0.000291914	1.88859	3.96272	0.62511	0.38522	-	-	-	-	-	-	-	-	-	-	-	-	-	-
c7307_g1_i1	1.99983	1.28419e-05	0.000294087	1.19127	1.24205	7.01829	2.40763	-	-	-	-	-	-	-	Uncharacterized protein	1e-36	Thalassiosira pseudonana	-	-	-	-
c11787_g1_i1	1.22938	1.29117e-05	0.000295363	12.5519	16.3241	40.8453	23.4663	-	-	-	-	-	-	-	Predicted protein	6e-58	Phaeodactylum tricornutum (strain CCAP 1055/1)	-	-	-	-
c1107_g1_i1	-2.53211	1.31266e-05	0.000299952	5.40428	9.46322	0.554075	1.76559	P70352	1e-11	Ecto-ADP-ribosyltransferase 5	NAD( )--protein-arginine ADP-ribosyltransferase.	-	-	-	Predicted protein	1e-62	Nematostella vectensis	protein ADP-ribosylation	NAD(P)+-protein-arginine ADP-ribosyltransferase activity	-	pfam01129 ART NAD arginine ADP-ribosyltransferase. ]---[cd11709 SPRY SPRY domain. SPRY domains first identified in the SP1A kinase of Dictyostelium and rabbit Ryanodine receptor (hence the name) are homologous to B30.2. SPRY domains have been identified in at least 11 protein families covering a wide range of functions including regulation of cytokine signaling (SOCS) RNA metabolism (DDX1 and hnR…
c9150_g1_i1	1.21369	1.32317e-05	0.000302025	28.6195	30.8738	78.153	52.2295	-	-	-	-	-	-	-	-	-	-	-	-	-	-
c2948_g1_i1	1.35034	1.32528e-05	0.000302177	17.4041	11.7107	42.8485	27.7359	P69834	5e-38	2-C-methyl-D-erythritol 4-phosphate cytidylyltransferase chloroplastic	2-C-methyl-D-erythritol 4-phosphate cytidylyltransferase.	Isoprenoid biosynthesis	isopentenyl diphosphate biosynthesis via DXP pathway	isopentenyl diphosphate from 1-deoxy-D-xylulose 5-phosphate: step 2/6	Uncharacterized protein	7e-95	Thalassiosira oceanica	isoprenoid biosynthetic process	catalytic activity	-	PLN02728 PLN02728 2-C-methyl-D-erythritol 4-phosphate cytidylyltransferase.]---[PRK00155 ispD 2-C-methyl-D-erythritol 4-phosphate cytidylyltransferase Reviewed.]---[cd02516 CDP-ME_synthetase CDP-ME synthetase is involved in mevalonate-independent isoprenoid production. 4-diphosphocytidyl-2-methyl-D-erythritol synthase (CDP-ME) also called 2C-methyl-d-erythritol 4-phosphate cytidylyltransferase ca…
c8075_g1_i3	1.44172	1.32746e-05	0.00030222	4.38735	3.07555	11.5787	7.6402	-	-	-	-	-	-	-	Uncharacterized protein	4e-10	Thalassiosira oceanica	-	-	-	pfam03382 DUF285 Mycoplasma protein of unknown function DUF285. This region appears distantly related to leucine rich repeats.
c5847_g1_i1	-1.18955	1.32835e-05	0.00030222	46.4885	58.6128	22.7881	20.0636	P47999	1e-96	Cysteine synthase chloroplastic/chromoplastic	Cysteine synthase.	Amino-acid biosynthesis	L-cysteine biosynthesis	L-cysteine from L-serine: step 2/2	Cysteine synthase (Fragment)	0	Phaeodactylum tricornutum (strain CCAP 1055/1)	cysteine biosynthetic process from serine	cysteine synthase activity]---[transferase activity	-	TIGR01136 cysKM cysteine synthase. This model discriminates cysteine synthases (EC 2.5.1.47) (both CysK and CysM) from cystathionine beta-synthase a protein found primarily in eukaryotes and carrying a C-terminal CBS domain lacking from this protein. Bacterial proteins lacking the CBS domain but otherwise showing resemblamnce to cystathionine beta-synthases and considerable phylogenetic distance …
c10742_g1_i4	-1.19125	1.33415e-05	0.000303212	23.2442	22.8005	9.23459	9.47	Q8XNV1	8e-18	Arylsulfatase	Arylsulfatase.	-	-	-	Mucin-desulfating sulfatase (N-acetylglucosamine-6-sulfatase)	8e-130	Rhodopirellula sallentina SM41	-	sulfuric ester hydrolase activity	-	COG3119 AslA Arylsulfatase A and related enzymes Inorganic ion transport and metabolism .]---[PRK13759 PRK13759 arylsulfatase Provisional.]---[pfam00884 Sulfatase Sulfatase. ]---[TIGR03417 chol_sulfatase choline-sulfatase. ]---[COG1368 MdoB Phosphoglycerol transferase and related proteins alkaline phosphatase superfamily Cell envelope biogenesis outer membrane .]---[COG3083 COG3083 Predicted hydr…
c6125_g1_i1	1.21043	1.35366e-05	0.000307313	14.8473	13.4851	40.2202	22.3749	Q0WUU6	3e-70	Probable polyol transporter 4	-	-	-	-	Uncharacterized protein	3e-164	Thalassiosira oceanica	-	substrate-specific transmembrane transporter activity	integral to membrane	pfam07690 MFS_1 Major Facilitator Superfamily. ]---[COG2814 AraJ Arabinose efflux permease Carbohydrate transport and metabolism .]---[pfam00083 Sugar_tr Sugar (and other) transporter. ]---[TIGR00879 SP MFS transporter sugar porter (SP) family. This model represent the sugar porter subfamily of the major facilitator superfamily (pfam00083) Transport and binding proteins Carbohydrates organic alco…
c3626_g1_i1	1.65621	1.35812e-05	0.000307993	6.0435	3.84443	19.7904	10.1762	Q56F26	2e-06	Exo-beta-D-glucosaminidase	Exo-1 4-beta-D-glucosaminidase.	-	-	-	Uncharacterized protein	3e-108	Thalassiosira pseudonana	-	-	-	cd04082 CBM35_pectate_lyase-like Carbohydrate Binding Module family 35 (CBM35) pectate lyase-like appended mainly to enzymes that bind mannan (Man) xylan glucuronic acid (GlcA) and possibly glucans. This family includes carbohydrate binding module family 35 (CBM35) domains that are non-catalytic carbohydrate binding domains that are appended mainly to enzymes that bind mannan (Man) xylan glucuron…
c10895_g1_i4	1.2538	1.3646e-05	0.000309127	43.2343	37.4389	113.259	69.757	-	-	-	-	-	-	-	Sialic acid-specific 9-O-acetylesterase	4e-22	Planctomyces maris DSM 8797	-	-	-	-
c8356_g1_i1	1.53875	1.37613e-05	0.000311403	8.22265	6.97913	25.8568	16.115	-	-	-	-	-	-	-	Uncharacterized protein	2e-50	Thalassiosira pseudonana	-	-	-	-
c13955_g1_i1	-2.26254	1.39038e-05	0.000314289	1.30749	1.65606	0.340969	0.224712	-	-	-	-	-	-	-	-	-	-	-	-	-	-
c12638_g1_i1	1.32585	1.40057e-05	0.000316251	4.88129	5.94409	16.9206	8.92427	O43092	6e-20	Mitochondrial inner membrane protein oxa1-2	-	-	-	-	Predicted protein	3e-93	Phaeodactylum tricornutum (strain CCAP 1055/1)	protein insertion into membrane	-	integral to membrane	pfam02096 60KD_IMP 60Kd inner membrane protein. ]---[TIGR03592 yidC_oxa1_cterm membrane protein insertase YidC/Oxa1 family C-terminal domain. This model describes full-length from some species and the C-terminal region only from other species of the YidC/Oxa1 family of proteins. This domain appears to be univeral among bacteria (although absent from Archaea). The well-characterized YidC protein f…
c1086_g1_i1	-2.18777	1.41776e-05	0.00031979	4.6779	6.26939	0.639317	1.57298	Q9SLD2	7e-25	Diacylglycerol O-acyltransferase 1	Diacylglycerol O-acyltransferase.	Glycerolipid metabolism	triacylglycerol biosynthesis	-	Diacylglycerol acyltransferase	4e-40	Thalassiosira pseudonana	-	O-acyltransferase activity	integral to membrane	PLN03242 PLN03242 diacylglycerol o-acyltransferase Provisional.]---[PLN02401 PLN02401 diacylglycerol o-acyltransferase.]---[COG5056 ARE1 Acyl-CoA cholesterol acyltransferase Lipid metabolism .]---[pfam03062 MBOAT MBOAT membrane-bound O-acyltransferase family. The MBOAT (membrane bound O-acyl transferase) family of membrane proteins contains a variety of acyltransferase enzymes. A conserved histid…
c4407_g1_i1	-2.03451	1.4296e-05	0.000321714	13.5979	7.21571	2.04582	2.66444	-	-	-	-	-	-	-	-	-	-	-	-	-	-
c10895_g1_i1	1.23834	1.43063e-05	0.000321714	45.704	40.0117	117.762	74.3475	-	-	-	-	-	-	-	Sialic acid-specific 9-O-acetylesterase	5e-22	Planctomyces maris DSM 8797	-	-	-	-
c2460_g1_i1	2.24872	1.4309e-05	0.000321714	3.3123	0.798459	12.9995	6.03512	-	-	-	-	-	-	-	Uncharacterized protein (Fragment)	0	Thalassiosira oceanica	-	-	-	-
c1586_g1_i1	-1.82133	1.43375e-05	0.00032201	3.95152	7.15656	1.4065	1.50878	-	-	-	-	-	-	-	Uncharacterized protein	9e-26	Thalassiosira oceanica	-	oxidoreductase activity	-	-
c7577_g1_i1	-1.55913	1.436e-05	0.00032217	128.947	201.626	36.7252	63.6577	P82887	2e-53	Histone H2B	-	-	-	-	Histone H2B	5e-58	Thalassiosira oceanica	nucleosome assembly	DNA binding	nucleosome]---[nucleus	PLN00158 PLN00158 histone H2B Provisional.]---[smart00427 H2B Histone H2B. ]---[PTZ00463 PTZ00463 histone H2B Provisional.]---[pfam00125 Histone Core histone H2A/H2B/H3/H4.
c11364_g1_i1	-1.23841	1.44793e-05	0.000324501	19.2637	27.5912	11.2946	7.38339	Q9KK89	9e-15	Phosphate-binding protein PstS 3	-	-	-	-	Predicted protein	2e-94	Phaeodactylum tricornutum (strain CCAP 1055/1)	-	-	-	TIGR00975 3a0107s03 phosphate ABC transporter phosphate-binding protein. This family represents one type of (periplasmic in Gram-negative bacteria) phosphate-binding protein found in phosphate ABC (ATP-binding cassette) transporters. This protein is accompanied generally in the same operon by an ATP binding protein and (usually) two permease proteins Transport and binding proteins Anions .]---[CO…
c2885_g1_i2	1.61635	1.45621e-05	0.000326009	1.13316	1.41948	4.44681	2.92125	Q9C4M5	2e-31	Glyoxylate reductase	Glyoxylate reductase.	-	-	-	Glycerate dehydrogenase and hydroxypyruvate reductase-like protein	1e-86	Thalassiosira pseudonana	-	glycerate dehydrogenase activity]---[NAD binding	-	cd12162 2-Hacid_dh_4 Putative D-isomer specific 2-hydroxyacid dehydrogenases. 2-Hydroxyacid dehydrogenases catalyze the conversion of a wide variety of D-2-hydroxy acids to their corresponding keto acids. The general mechanism is (R)-lactate acceptor to pyruvate reduced acceptor. Formate/glycerate and related dehydrogenases of the D-specific 2-hydroxyacid dehydrogenase superfamily include groups …
c4427_g1_i2	-1.53606	1.4603e-05	0.000326575	300.577	384.207	94.2354	120.702	-	-	-	-	-	-	-	Predicted protein	1e-36	Phaeodactylum tricornutum (strain CCAP 1055/1)	-	-	-	-
c8614_g1_i3	1.72957	1.46368e-05	0.00032685	1.19127	0.975895	4.20529	2.60024	-	-	-	-	-	-	-	-	-	-	-	-	-	-
c6859_g1_i2	-1.30768	1.46465e-05	0.00032685	77.4323	122.223	33.7133	39.9345	P41758	2e-87	Phosphoglycerate kinase chloroplastic	Phosphoglycerate kinase.	Carbohydrate biosynthesis	Calvin cycle	-	Phosphoglycerate kinase	3e-120	Thalassiosira pseudonana	glycolysis	ATP binding]---[phosphoglycerate kinase activity	-	pfam00162 PGK Phosphoglycerate kinase. ]---[PRK00073 pgk phosphoglycerate kinase Provisional.]---[COG0126 Pgk 3-phosphoglycerate kinase Carbohydrate transport and metabolism .]---[cd00318 Phosphoglycerate_kinase Phosphoglycerate kinase (PGK) is a monomeric enzyme which catalyzes the transfer of the high-energy phosphate group of 1 3-bisphosphoglycerate to ADP forming ATP and 3-phosphoglycerate. T…
c10264_g1_i1	-1.33553	1.49017e-05	0.000332193	203.271	300.428	82.5998	99.451	-	-	-	-	-	-	-	-	-	-	-	-	-	-
c3470_g1_i1	-1.34823	1.49328e-05	0.000332517	20.2225	28.2418	8.76575	8.82797	-	-	-	-	-	-	-	-	-	-	-	-	-	-
c9443_g2_i1	1.3663	1.4948e-05	0.000332517	129.267	79.5502	285.05	222.368	-	-	-	-	-	-	-	-	-	-	-	-	-	-
c2070_g1_i1	-2.33234	1.50268e-05	0.000333917	4.27113	4.73161	0.440419	1.21986	-	-	-	-	-	-	-	-	-	-	-	-	-	-
c1415_g1_i1	1.40641	1.52242e-05	0.000337589	94.5169	62.2207	247.444	149.433	Q8R3F5	2e-64	Malonyl-CoA-acyl carrier protein transacylase mitochondrial	Acyl-carrier-protein S-malonyltransferase.	Lipid metabolism	fatty acid biosynthesis	-	Malonyl-CoA ACP transacylase	1e-173	Phaeodactylum tricornutum	-	[acyl-carrier-protein] S-malonyltransferase activity	-	PLN02752 PLN02752 acyl-carrier protein S-malonyltransferase.]---[COG0331 FabD (acyl-carrier-protein) S-malonyltransferase Lipid metabolism .]---[TIGR00128 fabD malonyl CoA-acyl carrier protein transacylase. This enzyme of fatty acid biosynthesis transfers the malonyl moeity from coenzyme A to acyl-carrier protein. The seed alignment for this family of proteins contains a single member each from a…
c11638_g1_i1	2.59893	1.52243e-05	0.000337589	0.377719	0.828032	5.34185	1.73349	-	-	-	-	-	-	-	Uncharacterized protein	7e-51	Thalassiosira oceanica	-	-	-	pfam07386 DUF1499 Protein of unknown function (DUF1499). This family consists of several hypothetical bacterial and plant proteins of around 125 residues in length. The function of this family is unknown.]---[COG4446 COG4446 Uncharacterized protein conserved in bacteria Function unknown .
c8866_g2_i1	1.19572	1.55412e-05	0.000344253	27.5154	28.508	66.0912	53.9308	-	-	-	-	-	-	-	-	-	-	-	-	-	-
c12920_g1_i1	-2.10608	1.56858e-05	0.00034709	1.80143	2.77982	0.568282	0.417322	-	-	-	-	-	-	-	hypothetical protein	4e-07	Psychroserpens burtonensis	-	-	-	-
c5327_g1_i1	-2.168	1.57116e-05	0.000347294	1.3656	1.53777	0.340969	0.256814	P95544	1e-16	NAD(P)-specific glutamate dehydrogenase	Glutamate dehydrogenase.]---[Glutamate dehydrogenase (NAD(P)( )).	-	-	-	Glutamate dehydrogenase	1e-22	Phaeodactylum tricornutum (strain CCAP 1055/1)	cellular amino acid metabolic process	oxidoreductase activity, acting on the CH-NH2 group of donors, NAD or NADP as acceptor	-	PRK09414 PRK09414 glutamate dehydrogenase Provisional.]---[PTZ00079 PTZ00079 NADP-specific glutamate dehydrogenase Provisional.]---[PRK14031 PRK14031 glutamate dehydrogenase Provisional.]---[PRK14030 PRK14030 glutamate dehydrogenase Provisional.]---[COG0334 GdhA Glutamate dehydrogenase/leucine dehydrogenase Amino acid transport and metabolism .]---[cd05313 NAD_bind_2_Glu_DH NAD(P) binding domain …
c1226_g1_i1	1.43251	1.57385e-05	0.000347523	2.93458	2.60239	8.80837	5.36098	-	-	-	-	-	-	-	-	-	-	-	-	-	-
c20807_g1_i1	-1.38453	1.58807e-05	0.000350294	15.8642	15.6143	4.84461	6.25983	-	-	-	-	-	-	-	-	-	-	-	-	-	-
c7770_g1_i1	1.45966	1.61059e-05	0.000354889	12.0289	9.75895	38.5722	19.0684	Q54P92	0	Methionine synthase	Methionine synthase.	Amino-acid biosynthesis	L-methionine biosynthesis via de novo pathway	L-methionine from L-homocysteine (MetH route): step 1/1	5-methyltretrahydrofolate-homocysteine s-methyltransferase	0	Thalassiosira pseudonana	pteridine-containing compound metabolic process	cobalamin binding]---[methionine synthase activity]---[homocysteine S-methyltransferase activity]---[zinc ion binding	intracellular	COG1410 MetH Methionine synthase I cobalamin-binding domain Amino acid transport and metabolism .]---[cd00740 MeTr MeTr subgroup of pterin binding enzymes. This family includes cobalamin-dependent methyltransferases such as methyltetrahydrofolate corrinoid iron-sulfur protein methyltransferase (MeTr) and methionine synthase (MetH). Cobalamin-dependent methyltransferases catalyze the transfer of a…
c7420_g1_i1	-1.46775	1.6205e-05	0.000356697	12.2032	19.6953	4.77357	5.81041	-	-	-	-	-	-	-	hypothetical protein	3e-58	Oceanospirillum beijerinckii	-	-	-	pfam06585 JHBP Haemolymph juvenile hormone binding protein (JHBP). This family consists of several insect-specific haemolymph juvenile hormone binding proteins (JHBP). Juvenile hormone regulates embryogenesis maintains the status quo of larval development and stimulates reproductive maturation in the adult insect. JH is transported from the sites of its synthesis to target tissues by a haemolymph…
c13731_g1_i1	-1.48577	1.62695e-05	0.00035774	8.45509	12.8641	3.73646	3.33858	P46436	1e-18	Glutathione S-transferase 1	Glutathione transferase.	-	-	-	Uncharacterized protein	1e-53	Emiliania huxleyi CCMP1516	-	-	-	cd03039 GST_N_Sigma_like GST_N family Class Sigma_like composed of GSTs belonging to class Sigma and similar proteins including GSTs from class Mu Pi and Alpha. GSTs are cytosolic dimeric proteins involved in cellular detoxification by catalyzing the conjugation of glutathione (GSH) with a wide range of endogenous and xenobiotic alkylating agents including carcinogens therapeutic drugs environmen…
c11098_g1_i1	1.73248	1.65903e-05	0.000364414	4.85223	6.97913	27.2349	10.7541	-	-	-	-	-	-	-	Predicted protein	4e-90	Phaeodactylum tricornutum (strain CCAP 1055/1)	-	-	-	pfam12014 DUF3506 Domain of unknown function (DUF3506). This presumed domain is functionally uncharacterized. This domain is found in eukaryotes. This domain is typically between 131 to 148 amino acids in length. This domain has a conserved KLTGD sequence motif.
c5608_g1_i1	-1.32637	1.66515e-05	0.00036501	60.6965	61.2744	17.8156	26.3555	-	-	-	-	-	-	-	Histone acetyltransferase MYST3	9e-15	Boreoeutheria	nucleosome assembly]---[regulation of transcription, DNA-dependent]---[aorta morphogenesis]---[cellular senescence]---[embryonic hemopoiesis]---[face morphogenesis]---[heart morphogenesis]---[histone H3 acetylation]---[myeloid cell differentiation]---[negative regulation of sequence-specific DNA binding transcription factor activity]---[negative regulation of transcription, DNA-dependent]---[posi…	DNA binding]---[transferase activity, transferring acyl groups other than amino-acyl groups]---[zinc ion binding]---[chromatin binding]---[histone acetyltransferase activity]---[transferase activity]---[protein binding	nucleosome]---[nucleus]---[MOZ/MORF histone acetyltransferase complex]---[PML body	-
c14639_g1_i1	2.39962	1.66523e-05	0.00036501	0.784493	0.414016	4.74516	1.44458	Q9UDY4	4e-15	DnaJ homolog subfamily B member 4	-	-	-	-	Predicted protein (Fragment)	4e-153	Phaeodactylum tricornutum (strain CCAP 1055/1)	-	-	-	TIGR02349 DnaJ_bact chaperone protein DnaJ. This model represents bacterial forms of DnaJ part of the DnaK-DnaJ-GrpE chaperone system. The three components typically are encoded by consecutive genes. DnaJ homologs occur in many genomes typically not near DnaK and GrpE-like genes most such genes are not included by this family. Eukaryotic (mitochondrial and chloroplast) forms are not included in t…
c2948_g1_i2	1.33538	1.66857e-05	0.000365361	17.3751	11.7403	42.2092	27.6075	P69834	4e-51	2-C-methyl-D-erythritol 4-phosphate cytidylyltransferase chloroplastic	2-C-methyl-D-erythritol 4-phosphate cytidylyltransferase.	Isoprenoid biosynthesis	isopentenyl diphosphate biosynthesis via DXP pathway	isopentenyl diphosphate from 1-deoxy-D-xylulose 5-phosphate: step 2/6	Uncharacterized protein	1e-127	Thalassiosira pseudonana	isoprenoid biosynthetic process	catalytic activity	-	PLN02728 PLN02728 2-C-methyl-D-erythritol 4-phosphate cytidylyltransferase.]---[PRK00155 ispD 2-C-methyl-D-erythritol 4-phosphate cytidylyltransferase Reviewed.]---[cd02516 CDP-ME_synthetase CDP-ME synthetase is involved in mevalonate-independent isoprenoid production. 4-diphosphocytidyl-2-methyl-D-erythritol synthase (CDP-ME) also called 2C-methyl-d-erythritol 4-phosphate cytidylyltransferase ca…
c15868_g1_i1	-2.07551	1.71258e-05	0.000374098	3.02175	5.70751	0.895044	1.02725	-	-	-	-	-	-	-	Predicted protein	1e-15	Phaeodactylum tricornutum (strain CCAP 1055/1)	-	oxidoreductase activity]---[zinc ion binding	-	cd08273 MDR8 Medium chain dehydrogenases/reductase (MDR)/zinc-dependent alcohol dehydrogenase-like family. This group is a member of the medium chain dehydrogenases/reductase (MDR)/zinc-dependent alcohol dehydrogenase-like family but lacks the zinc-binding sites of the zinc-dependent alcohol dehydrogenases. The medium chain dehydrogenases/reductase (MDR)/zinc-dependent alcohol dehydrogenase-like …
c10828_g1_i1	1.35783	1.71357e-05	0.000374098	165.499	113.795	422.319	260.441	Q1ZXQ5	2e-29	Probable Delta(5) fatty acid desaturase C	-	-	-	-	Delta-8 fatty acid desaturase	0	Thalassiosira pseudonana	fatty acid biosynthetic process	heme binding]---[iron ion binding]---[oxidoreductase activity, acting on paired donors, with oxidation of a pair of donors resulting in the reduction of molecular oxygen to two molecules of water	-	cd01060 Membrane-FADS-like The membrane fatty acid desaturase (Membrane_FADS)-like CD includes membrane FADSs alkane hydroxylases beta carotene ketolases (CrtW-like) hydroxylases (CrtR-like) and other related proteins. They are present in all groups of organisms with the exception of archaea. Membrane FADSs are non-heme iron-containing oxygen-dependent enzymes involved in regioselective introduct…
c9835_g1_i1	-1.23191	1.71398e-05	0.000374098	26.6437	43.2942	14.6901	12.937	B1YB61	5e-17	Polyamine aminopropyl transferase	Spermidine synthase.	Amine and polyamine biosynthesis	spermidine biosynthesis	spermidine from putrescine: step 1/1	Uncharacterized protein	1e-132	Thalassiosira oceanica	spermidine biosynthetic process	adenosylmethionine decarboxylase activity	-	PRK00811 PRK00811 spermidine synthase Provisional.]---[COG0421 SpeE Spermidine synthase Amino acid transport and metabolism .]---[pfam01564 Spermine_synth Spermine/spermidine synthase. Spermine and spermidine are polyamines. This family includes spermidine synthase that catalyses the fifth (last) step in the biosynthesis of spermidine from arginine and spermine synthase.]---[TIGR00417 speE spermi…
c4918_g1_i1	1.44311	1.7156e-05	0.000374098	2.90553	3.31213	10.2717	5.7783	-	-	-	-	-	-	-	Predicted protein	2e-78	Thalassiosira pseudonana	-	-	-	-
c15074_g1_i1	2.85435	1.73269e-05	0.000377432	0.145276	0.147863	0.951873	1.05936	Q2QYY8	8e-32	Phototropin-1A	Non-specific serine/threonine protein kinase.	-	-	-	Uncharacterized protein	7e-99	Thalassiosira oceanica	-	sequence-specific DNA binding]---[sequence-specific DNA binding transcription factor activity]---[signal transducer activity	-	PRK13558 PRK13558 bacterio-opsin activator Provisional.]---[PRK13557 PRK13557 histidine kinase Provisional.]---[PRK13559 PRK13559 hypothetical protein Provisional.]---[pfam13426 PAS_9 PAS domain. ]---[cd00130 PAS PAS domain PAS motifs appear in archaea eubacteria and eukarya. Probably the most surprising identification of a PAS domain was that in EAG-like K -channels. PAS domains have been found …
c13750_g1_i1	-1.6423	1.74616e-05	0.00037997	15.1378	33.0621	5.92434	8.08963	-	-	-	-	-	-	-	-	-	-	-	-	-	-
c19797_g1_i1	-2.28139	1.76702e-05	0.000384111	1.24938	1.41948	0.284141	0.224712	-	-	-	-	-	-	-	-	-	-	-	-	-	-
c13743_g1_i1	2.03922	1.76948e-05	0.000384249	0.726382	0.384443	2.59989	1.73349	P05466	4e-138	3-phosphoshikimate 1-carboxyvinyltransferase chloroplastic	3-phosphoshikimate 1-carboxyvinyltransferase.	Metabolic intermediate biosynthesis	chorismate biosynthesis	chorismate from D-erythrose 4-phosphate and phosphoenolpyruvate: step 6/7	3-phosphoshikimate 1-carboxyvinyltransferase	0	Thalassiosira pseudonana	aromatic amino acid family biosynthetic process	3-phosphoshikimate 1-carboxyvinyltransferase activity	-	COG0766 MurA UDP-N-acetylglucosamine enolpyruvyl transferase Cell envelope biogenesis outer membrane .]---[cd01555 UdpNAET UDP-N-acetylglucosamine enolpyruvyl transferase catalyzes enolpyruvyl transfer as part of the first step in the biosynthesis of peptidoglycan a component of the bacterial cell wall. The reaction is phosphoenolpyruvate UDP-N-acetyl-D-glucosamine phosphate UDP-N-acetyl-3-(1-car…
c6410_g1_i2	-1.41313	1.79479e-05	0.000389341	37.9172	67.9578	15.2015	20.834	-	-	-	-	-	-	-	-	-	-	-	-	-	-
c20411_g1_i1	-1.71091	1.80054e-05	0.000390186	11.1282	28.715	5.98117	5.26468	P23631	3e-09	Alpha-latrotoxin-Lt1a	-	-	-	-	PREDICTED uncharacterized protein LOC103314998 isoform X21	5e-15	Tribolium castaneum	-	-	-	cd00204 ANK ankyrin repeats ankyrin repeats mediate protein-protein interactions in very diverse families of proteins. The number of ANK repeats in a protein can range from 2 to over 20 (ankyrins for example). ANK repeats may occur in combinations with other types of domains. The structural repeat unit contains two antiparallel helices and a beta-hairpin repeats are stacked in a superhelical arra…
c667_g1_i1	-1.8696	1.80377e-05	0.000390482	3.10892	4.55418	0.838216	1.12356	-	-	-	-	-	-	-	-	-	-	-	-	-	-
c12451_g1_i1	1.91596	1.81363e-05	0.000392212	1.39465	0.768887	5.68282	2.21502	-	-	-	-	-	-	-	-	-	-	-	-	-	-
c14492_g1_i1	1.23607	1.82746e-05	0.000394795	8.13548	6.65383	18.8528	13.9642	Q9SBN4	2e-154	Phosphoglycerate kinase chloroplastic	Phosphoglycerate kinase.	Carbohydrate biosynthesis	Calvin cycle	-	Phosphoglycerate kinase	0	Thalassiosira pseudonana	glycolysis	ATP binding]---[phosphoglycerate kinase activity	-	PRK00073 pgk phosphoglycerate kinase Provisional.]---[pfam00162 PGK Phosphoglycerate kinase. ]---[cd00318 Phosphoglycerate_kinase Phosphoglycerate kinase (PGK) is a monomeric enzyme which catalyzes the transfer of the high-energy phosphate group of 1 3-bisphosphoglycerate to ADP forming ATP and 3-phosphoglycerate. This reaction represents the first of the two substrate-level phosphorylation event…
c4400_g1_i1	1.36716	1.83407e-05	0.000395817	3.86435	4.5246	13.0563	7.47969	-	-	-	-	-	-	-	Uncharacterized protein	1e-38	Thalassiosira pseudonana	-	-	-	-
c10619_g1_i1	1.19997	1.8509e-05	0.000399037	15.8642	15.91	45.9456	23.9158	-	-	-	-	-	-	-	-	-	-	-	-	-	-
c10348_g1_i1	-1.3622	1.86501e-05	0.000401666	44.3093	72.3937	17.2758	23.8837	-	-	-	-	-	-	-	Putative uncharacterized protein (Fragment)	7e-40	Aureococcus anophagefferens	-	-	-	-
c9020_g1_i1	1.59823	1.86786e-05	0.000401689	2.55687	3.19384	9.44769	6.90186	-	-	-	-	-	-	-	Uncharacterized protein	4e-110	Thalassiosira pseudonana	-	-	-	pfam09353 DUF1995 Domain of unknown function (DUF1995). This family of proteins are functionally uncharacterized.
c10261_g1_i1	1.29426	1.87077e-05	0.000401689	12.7262	21.0557	50.9891	27.768	P56665	8e-12	Homeobox protein knotted-1-like 7 (Fragment)	-	-	-	-	Homeodomain transcription factor	9e-34	Phaeodactylum tricornutum (strain CCAP 1055/1)	-	sequence-specific DNA binding]---[sequence-specific DNA binding transcription factor activity	nucleus	pfam05920 Homeobox_KN Homeobox KN domain. This is a homeobox transcription factor KN domain conserved from fungi to human and plants.]---[cd00086 homeodomain Homeodomain DNA binding domains involved in the transcriptional regulation of key eukaryotic developmental processes may bind to DNA as monomers or as homo- and/or heterodimers in a sequence-specific manner.]---[smart00389 HOX Homeodomain. D…
c12335_g1_i1	2.52211	1.87086e-05	0.000401689	0.145276	0.207008	1.30705	0.609932	-	-	-	-	-	-	-	-	-	-	-	-	-	-
c6894_g1_i1	1.45149	1.88739e-05	0.000404824	3.54475	5.29349	14.0934	8.73166	-	-	-	-	-	-	-	Uncharacterized protein	2e-29	Thalassiosira oceanica	-	-	-	-
c5180_g1_i1	2.32508	1.88962e-05	0.000404888	0.377719	0.177435	1.52015	1.12356	-	-	-	-	-	-	-	-	-	-	-	-	-	-
c4717_g1_i1	-1.5614	1.90477e-05	0.000407719	7.6706	10.9123	2.59989	3.21017	-	-	-	-	-	-	-	-	-	-	-	-	-	-
c8374_g1_i1	-1.50582	1.90723e-05	0.000407828	7.52532	12.2726	4.24791	2.31132	-	-	-	-	-	-	-	-	-	-	-	-	-	-
c4803_g1_i1	-1.76597	1.92458e-05	0.000411119	14.4695	30.6963	5.73965	6.42034	-	-	-	-	-	-	-	Predicted protein	4e-51	Phaeodactylum tricornutum (strain CCAP 1055/1)	-	-	-	-
c15321_g1_i1	-2.54723	1.93622e-05	0.00041284	1.80143	6.91998	0.667732	0.706237	-	-	-	-	-	-	-	-	-	-	-	-	-	-
c4559_g1_i1	-1.13467	1.93657e-05	0.00041284	48.8129	61.4222	23.1859	23.2095	-	-	-	-	-	-	-	-	-	-	-	-	-	-
c10162_g1_i1	-1.1241	1.96863e-05	0.000419077	48.4642	52.994	21.0406	21.9576	-	-	-	-	-	-	-	Uncharacterized protein	7e-46	Thalassiosira pseudonana	-	-	-	pfam03006 HlyIII Haemolysin-III related. Members of this family are integral membrane proteins. This family includes a protein with hemolytic activity from Bacillus cereus. It has been proposed that YOL002c encodes a Saccharomyces cerevisiae protein that plays a key role in metabolic pathways that regulate lipid and phosphate metabolizm. In eukaryotes members are seven-transmembrane pass molecule…
c4882_g1_i2	1.21912	1.96982e-05	0.000419077	18.1014	21.2627	59.1298	28.7631	Q944B0	1e-13	Peptidyl-prolyl cis-trans isomerase FKBP16-1 chloroplastic	Peptidylprolyl isomerase.	-	-	-	Peptidyl-prolyl cis-trans isomerase	1e-61	Thalassiosira pseudonana	protein folding	peptidyl-prolyl cis-trans isomerase activity	-	COG0545 FkpA FKBP-type peptidyl-prolyl cis-trans isomerases 1 Posttranslational modification protein turnover chaperones .]---[pfam00254 FKBP_C FKBP-type peptidyl-prolyl cis-trans isomerase.
c6136_g1_i2	-1.09657	2.01168e-05	0.000427548	69.4712	58.4058	30.2184	25.7135	-	-	-	-	-	-	-	Predicted protein	6e-25	Phaeodactylum tricornutum (strain CCAP 1055/1)	-	-	-	-
c7431_g1_i1	1.75055	2.02427e-05	0.000429789	4.00963	2.39538	11.2378	9.05268	-	-	-	-	-	-	-	Uncharacterized protein	0	Thalassiosira pseudonana	-	-	-	COG3349 COG3349 Uncharacterized conserved protein Function unknown .]---[TIGR03467 HpnE squalene-associated FAD-dependent desaturase. The sequences in this family are members of the pfam01593 superfamily of flavin-containing amine oxidases which include the phytoene desaturases. These sequences also include a FAD-dependent oxidoreductase domain pfam01266. The genes of the family modeled here are …
c453_g1_i2	-1.64078	2.04203e-05	0.00043312	7.84493	9.81809	2.34416	2.88915	Q5R4S7	3e-09	Quinone oxidoreductase	NADPH quinone reductase.	-	-	-	Alcohol dehydrogenase GroES domain protein	7e-30	Methylobacterium nodulans (strain ORS2060 / LMG 21967)	-	oxidoreductase activity]---[zinc ion binding	-	cd05289 MDR_like_2 alcohol dehydrogenase and quinone reductase-like medium chain degydrogenases/reductases. Members identified as zinc-dependent alcohol dehydrogenases and quinone oxidoreductase. QOR catalyzes the conversion of a quinone NAD(P)H to a hydroquinone NAD(P) . Quinones are cyclic diones derived from aromatic compounds. Membrane bound QOR actin the respiratory chains of bacteria and mi…
c15172_g1_i1	-2.22366	2.05783e-05	0.000436032	2.41159	3.87401	0.582489	0.674136	-	-	-	-	-	-	-	-	-	-	-	-	-	-
c639_g1_i1	1.89116	2.06776e-05	0.0004376	1.01694	2.86854	8.92203	4.71895	Q9ZBH5	4e-57	Diaminopimelate decarboxylase	Diaminopimelate decarboxylase.	Amino-acid biosynthesis	L-lysine biosynthesis via DAP pathway	L-lysine from DL-2,6-diaminopimelate: step 1/1	Diaminopimelate decarboxylase	0	Phaeodactylum tricornutum (strain CCAP 1055/1)	lysine biosynthetic process via diaminopimelate	diaminopimelate decarboxylase activity	-	cd06808 PLPDE_III Type III Pyridoxal 5-phosphate (PLP)-Dependent Enzymes. The fold type III PLP-dependent enzyme family is predominantly composed of two-domain proteins with similarity to bacterial alanine racemases (AR) including eukaryotic ornithine decarboxylases (ODC) prokaryotic diaminopimelate decarboxylases (DapDC) biosynthetic arginine decarboxylases (ADC) carboxynorspermidine decarboxyla…
c16890_g1_i1	-2.40901	2.07014e-05	0.0004376	1.71426	1.92222	0.511454	0.0963051	-	-	-	-	-	-	-	hypothetical protein	5e-07	Desulfotomaculum nigrificans	-	-	-	cd00204 ANK ankyrin repeats ankyrin repeats mediate protein-protein interactions in very diverse families of proteins. The number of ANK repeats in a protein can range from 2 to over 20 (ankyrins for example). ANK repeats may occur in combinations with other types of domains. The structural repeat unit contains two antiparallel helices and a beta-hairpin repeats are stacked in a superhelical arra…
c17489_g1_i1	-2.16483	2.07149e-05	0.0004376	1.85954	2.39538	0.468833	0.417322	-	-	-	-	-	-	-	-	-	-	-	-	-	-
c19052_g1_i1	-1.73302	2.07805e-05	0.000438405	6.305	11.2672	2.06002	2.79285	-	-	-	-	-	-	-	Uncharacterized protein	1e-50	Thalassiosira oceanica	-	-	-	-
c17640_g1_i1	2.0549	2.07948e-05	0.000438405	1.74332	4.55418	16.2102	8.60325	-	-	-	-	-	-	-	Uncharacterized protein	2e-41	Thalassiosira oceanica	-	-	-	-
c5576_g1_i2	1.47021	2.08783e-05	0.000439518	7.6706	6.47639	24.1378	13.3222	Q9TV69	1e-55	Trans-1 2-dihydrobenzene-1 2-diol dehydrogenase	D-xylose 1-dehydrogenase (NADP( )).]---[Trans-1 2-dihydrobenzene-1 2-diol dehydrogenase.	-	-	-	Predicted protein (Fragment)	2e-166	Phaeodactylum tricornutum (strain CCAP 1055/1)	-	oxidoreductase activity	-	pfam01408 GFO_IDH_MocA Oxidoreductase family NAD-binding Rossmann fold. This family of enzymes utilize NADP or NAD. This family is called the GFO/IDH/MOCA family in swiss-prot.]---[PRK10206 PRK10206 putative oxidoreductase Provisional.]---[COG0673 MviM Predicted dehydrogenases and related proteins General function prediction only .
c7558_g1_i2	1.57544	2.08895e-05	0.000439518	40.6774	45.6601	150.041	93.9296	P35055	2e-136	Oxygen-dependent coproporphyrinogen-III oxidase chloroplastic	Coproporphyrinogen oxidase.	Porphyrin-containing compound metabolism	protoporphyrin-IX biosynthesis	protoporphyrinogen-IX from coproporphyrinogen-III (O2 route): step 1/1	Uncharacterized protein	0	Thalassiosira oceanica	porphyrin-containing compound biosynthetic process	coproporphyrinogen oxidase activity	-	PLN02873 PLN02873 coproporphyrinogen-III oxidase.]---[pfam01218 Coprogen_oxidas Coproporphyrinogen III oxidase. ]---[PRK05330 PRK05330 coproporphyrinogen III oxidase Provisional.]---[COG0408 HemF Coproporphyrinogen III oxidase Coenzyme metabolism .
c3400_g1_i1	-1.40292	2.09692e-05	0.000440752	14.2952	22.2386	8.77996	4.33373	B8G663	3e-118	Pyridoxal biosynthesis lyase PdxS	-	Cofactor biosynthesis	pyridoxal 5'-phosphate biosynthesis	-	Uncharacterized protein	2e-176	Thalassiosira	pyridoxal phosphate biosynthetic process	catalytic activity	-	PRK04180 PRK04180 pyridoxal biosynthesis lyase PdxS Provisional.]---[cd04727 pdxS PdxS is a subunit of the pyridoxal 5'-phosphate (PLP) synthase an important enzyme in deoxyxylulose 5-phosphate (DXP)-independent pathway for de novo biosynthesis of PLP present in some eubacteria in archaea fungi plants plasmodia and some metazoa. Together with PdxT PdxS forms the PLP synthase a heteromeric glutami…
c18180_g1_i1	-2.53463	2.10068e-05	0.000441085	1.1041	3.69657	0.440419	0.321017	-	-	-	-	-	-	-	-	-	-	-	-	-	-
c5338_g1_i1	1.98542	2.10271e-05	0.000441085	0.842603	0.828032	3.63701	2.60024	-	-	-	-	-	-	-	Uncharacterized protein	3e-28	Thalassiosira oceanica	-	-	-	-
c11017_g3_i2	-1.15123	2.11152e-05	0.000442251	81.7616	76.4451	37.6487	29.2125	O75131	8e-43	Copine-3	-	-	-	-	Uncharacterized protein	2e-110	Thalassiosira oceanica	-	-	-	cd04047 C2B_Copine C2 domain second repeat in Copine. There are 2 copies of the C2 domain present in copine a protein involved in membrane trafficking protein-protein interactions and perhaps even cell division and growth. C2 domains fold into an 8-standed beta-sandwich that can adopt 2 structural arrangements Type I and Type II distinguished by a circular permutation involving their N- and C-ter…
c7757_g1_i1	1.40547	2.11248e-05	0.000442251	6.18878	7.6593	19.4353	14.9273	-	-	-	-	-	-	-	Predicted protein	9e-112	Phaeodactylum tricornutum (strain CCAP 1055/1)	-	-	integral to membrane	-
c7577_g1_i2	-1.57511	2.1356e-05	0.000446645	127.843	212.361	36.6684	65.2948	P82887	5e-54	Histone H2B	-	-	-	-	Histone H2B	2e-61	Thalassiosira oceanica	nucleosome assembly	DNA binding	nucleosome]---[nucleus	PLN00158 PLN00158 histone H2B Provisional.]---[smart00427 H2B Histone H2B. ]---[PTZ00463 PTZ00463 histone H2B Provisional.]---[pfam00125 Histone Core histone H2A/H2B/H3/H4.
c7143_g1_i1	1.62329	2.14979e-05	0.000448975	6.8861	7.42272	32.3921	10.6578	Q8H0S9	0	Puromycin-sensitive aminopeptidase	Cytosol alanyl aminopeptidase.	-	-	-	Aminopeptidase aminopeptidase-like protein (Fragment)	0	Thalassiosira pseudonana	-	aminopeptidase activity]---[metallopeptidase activity]---[zinc ion binding	-	pfam13485 Peptidase_MA_2 Peptidase MA superfamily. ]---[PRK14015 pepN aminopeptidase N Provisional.]---[cd09600 M1_APN_1 Peptidase M1 family containing Aminopeptidase N. This family contains aminopeptidase N (APN CD13 Alanyl aminopeptidase EC 3.4.11.2) a Type II integral membrane protease belonging to the M1 gluzincin family. It includes bacterial-type alanyl aminopeptidases as well as PfA-M1 ami…
c2538_g1_i2	-2.13275	2.15102e-05	0.000448975	6.305	8.10288	0.838216	2.15081	-	-	-	-	-	-	-	-	-	-	-	-	-	-
c6491_g1_i1	1.37577	2.15852e-05	0.000450091	20.7164	14.9341	55.7343	32.6474	-	-	-	-	-	-	-	Uncharacterized protein	7e-22	Thalassiosira pseudonana	-	-	-	-
c6410_g1_i1	-1.45766	2.18511e-05	0.000455185	23.4476	42.9394	9.10672	12.8086	-	-	-	-	-	-	-	-	-	-	-	-	-	-
c7770_g1_i2	1.42446	2.19879e-05	0.000457579	13.0168	10.8236	41.2289	20.3204	O33465	0	Methionine synthase (Fragment)	Methionine synthase.	Amino-acid biosynthesis	L-methionine biosynthesis via de novo pathway	L-methionine from L-homocysteine (MetH route): step 1/1	5-methyltretrahydrofolate-homocysteine s-methyltransferase	0	Thalassiosira pseudonana	pteridine-containing compound metabolic process	cobalamin binding]---[methionine synthase activity]---[homocysteine S-methyltransferase activity]---[zinc ion binding	intracellular	COG1410 MetH Methionine synthase I cobalamin-binding domain Amino acid transport and metabolism .]---[cd00740 MeTr MeTr subgroup of pterin binding enzymes. This family includes cobalamin-dependent methyltransferases such as methyltetrahydrofolate corrinoid iron-sulfur protein methyltransferase (MeTr) and methionine synthase (MetH). Cobalamin-dependent methyltransferases catalyze the transfer of a…
c6696_g1_i2	1.27039	2.20941e-05	0.000459046	8.7747	10.1138	25.4448	17.4954	Q8H0W0	4e-44	Protein LOW PSII ACCUMULATION 3 chloroplastic	-	-	-	-	Uncharacterized protein (Fragment)	1e-128	Thalassiosira oceanica	-	-	-	pfam09353 DUF1995 Domain of unknown function (DUF1995). This family of proteins are functionally uncharacterized.
c9337_g1_i2	1.91731	2.21021e-05	0.000459046	1.48182	2.4841	11.3088	3.27437	-	-	-	-	-	-	-	-	-	-	-	-	-	-
c10812_g1_i4	-1.35997	2.21669e-05	0.000459935	63.1953	37.1432	23.3706	13.9642	Q23868	4e-09	Serine protease/ABC transporter B family protein tagC	-	-	-	-	Uncharacterized protein	3e-64	Thalassiosira pseudonana	-	serine-type endopeptidase activity	-	cd07493 Peptidases_S8_9 Peptidase S8 family domain uncharacterized subfamily 9. This family is a member of the Peptidases S8 or Subtilases serine endo- and exo-peptidase clan. They have an Asp/His/Ser catalytic triad similar to that found in trypsin-like proteases but do not share their three-dimensional structure and are not homologous to trypsin. The stability of subtilases may be enhanced by c…
c12176_g1_i1	2.27473	2.22658e-05	0.000461531	0.464885	0.384443	3.04031	0.930949	-	-	-	-	-	-	-	Predicted protein	2e-17	Phaeodactylum tricornutum (strain CCAP 1055/1)	-	-	-	pfam03457 HA Helicase associated domain. This short domain is found in multiple copies in bacterial helicase proteins. The domain is predicted to contain 3 alpha helices. The function of this domain may be to bind nucleic acid.
c4340_g1_i1	1.34861	2.23045e-05	0.000461876	8.60037	11.208	32.3068	15.9545	Q9H2H9	2e-11	Sodium-coupled neutral amino acid transporter 1	-	-	-	-	Uncharacterized protein	6e-111	Thalassiosira pseudonana	-	-	integral to membrane	pfam01490 Aa_trans Transmembrane amino acid transporter protein. This transmembrane region is found in many amino acid transporters including UNC-47 and MTR. UNC-47 encodes a vesicular amino butyric acid (GABA) transporter (VGAT). UNC-47 is predicted to have 10 transmembrane domains. MTR is a N system amino acid transporter system protein involved in methyltryptophan resistance. Other members of …
c10832_g2_i2	-2.31303	2.2715e-05	0.000469915	1.51088	3.31213	0.369383	0.545729	-	-	-	-	-	-	-	-	-	-	-	-	-	-
c12860_g1_i1	-2.13375	2.27483e-05	0.000470138	3.48663	4.73161	0.909252	0.834644	-	-	-	-	-	-	-	-	-	-	-	-	-	-
c8212_g1_i1	1.84391	2.28138e-05	0.000470691	2.00481	2.21794	10.499	4.14112	-	-	-	-	-	-	-	hypothetical protein	7e-07	Proteobacteria bacterium JGI 0000113-P07	-	-	-	-
c6150_g1_i1	-1.31451	2.28199e-05	0.000470691	34.4596	60.8012	16.3239	18.7153	-	-	-	-	-	-	-	-	-	-	-	-	-	-
c3960_g1_i1	1.69324	2.30785e-05	0.000475558	2.49875	2.63196	10.3001	5.52149	O82178	3e-14	Pentatricopeptide repeat-containing protein At2g35130	-	-	-	-	Predicted protein	1e-129	Phaeodactylum tricornutum (strain CCAP 1055/1)	-	-	-	pfam13041 PPR_2 PPR repeat family. This repeat has no known function. It is about 35 amino acids long and is found in up to 18 copies in some proteins. The family appears to be greatly expanded in plants and fungi. The repeat has been called PPR.]---[PLN03218 PLN03218 maturation of RBCL 1 Provisional.]---[pfam12854 PPR_1 PPR repeat. This family matches additional variants of the PPR repeat that w…
c8323_g1_i1	-1.34744	2.31055e-05	0.000475647	17.9562	12.8936	5.54075	5.7462	-	-	-	-	-	-	-	Conserved secreted protein	1e-12	Ectocarpus siliculosus	cell differentiation	-	membrane	-
c3614_g1_i1	1.46673	2.3237e-05	0.000477885	29.2006	39.8047	128.304	55.6001	P27484	4e-21	Glycine-rich protein 2	-	-	-	-	Uncharacterized protein	1e-32	Thalassiosira oceanica	regulation of transcription, DNA-dependent	DNA binding	-	pfam00313 CSD 'Cold-shock' DNA-binding domain. ]---[cd04458 CSP_CDS Cold-Shock Protein (CSP) contains an S1-like cold-shock domain (CSD) that is found in eukaryotes prokaryotes and archaea. CSP's include the major cold-shock proteins CspA and CspB in bacteria and the eukaryotic gene regulatory factor Y-box protein. CSP expression is up-regulated by an abrupt drop in growth temperature. CSP's are …
c16053_g1_i1	-1.65185	2.33645e-05	0.000480037	17.4622	23.3328	5.81069	6.16352	P0C8Z0	3e-09	Uncharacterized protein OsI_027940	-	-	-	-	Predicted protein	4e-50	Phaeodactylum tricornutum (strain CCAP 1055/1)	-	-	-	cd06465 p23_hB-ind1_like p23_like domain found in human (h) butyrate-induced transcript 1 (B-ind1) and similar proteins. hB-ind1 participates in signaling by the small GTPase Rac1. It binds to Rac1 and enhances different Rac1 effects including activation of nuclear factor (NF) kappaB and activation of c-Jun N-terminal kinase (JNK). hB-ind1 also plays a part in the RNA replication and particle pro…
c5885_g1_i2	1.41105	2.36545e-05	0.00048552	2.84742	3.60785	10.1012	6.13142	-	-	-	-	-	-	-	Predicted protein	6e-39	Phaeodactylum tricornutum (strain CCAP 1055/1)	protein catabolic process	-	-	pfam02617 ClpS ATP-dependent Clp protease adaptor protein ClpS. In the bacterial cytosol ATP-dependent protein degradation is performed by several different chaperone-protease pairs including ClpAP. ClpS directly influences the ClpAP machine by binding to the N-terminal domain of the chaperone ClpA. The degradation of ClpAP substrates both SsrA-tagged proteins and ClpA itself is specifically inhi…
[truncated: 1,605 more rows]
