# Supplementary material for: Marine diatoms change their gene expression profile when exposed to microscale turbulence under nutrient replete conditions
Source: Sci Rep. 2017 Jun 19;7:3826. doi: 10.1038/s41598-017-03741-6 (PMC5476593; doi:10.1038/s41598-017-03741-6)
Supplement: Supplementary file 3 — Supplementary Table 2 [file 41598_2017_3741_MOESM3_ESM.xls]

## Sheet: T3_significant
Supplementary Table 2. List of differentially expressed transcripts at T3.
TranscriptName	logFC	PValue	FDR	cpm_T3_D2_STILL	cpm_T3_F2_STILL	cpm_T3_A2_TURB	cpm_T3_C2_TURB	HSPNameSP	HSPEvalueSP	DescriptionSP	EnzymeDescs	Pathway_lev1	Pathway_lev2	Pathway_lev3	DescriptionUf	HSPEvalueUf	Taxonomy	BPDesc	MFDesc	CCDesc	CDDesc
c21124_g1_i1	5.18513	6.4431e-32	1.35157e-27	0.888775	0.529539	22.5214	27.2389	-	-	-	-	-	-	-	-	-	-	-	-	-	-
c11971_g1_i1	4.27337	5.57537e-27	5.84773e-23	2.9115	1.70209	41.7695	43.3279	-	-	-	-	-	-	-	-	-	-	-	-	-	-
c5660_g1_i1	4.61473	2.66901e-21	1.86626e-17	0.551653	0.794308	10.9583	20.4662	O59952	6e-13	Lipase	Triacylglycerol lipase.	-	-	-	Uncharacterized protein	1e-15	Thalassiosira pseudonana	lipid metabolic process	triglyceride lipase activity	-	pfam01764 Lipase_3 Lipase (class 3). ]---[cd00741 Lipase Lipase. Lipases are esterases that can hydrolyze long-chain acyl-triglycerides into di- and monoglycerides glycerol and free fatty acids at a water/lipid interface. A typical feature of lipases is interfacial activation the process of becoming active at the lipid/water interface although several examples of lipases have been identified that…
c3821_g1_i1	-3.20006	6.76952e-21	3.55011e-17	183.976	153.15	12.2035	22.6252	-	-	-	-	-	-	-	-	-	-	-	-	-	-
c4648_g1_i1	-3.11906	8.497e-21	3.56483e-17	25.4986	16.6426	2.59725	2.01113	-	-	-	-	-	-	-	Predicted protein	5e-23	Phaeodactylum tricornutum (strain CCAP 1055/1)	lipid metabolic process	triglyceride lipase activity	-	cd00741 Lipase Lipase. Lipases are esterases that can hydrolyze long-chain acyl-triglycerides into di- and monoglycerides glycerol and free fatty acids at a water/lipid interface. A typical feature of lipases is interfacial activation the process of becoming active at the lipid/water interface although several examples of lipases have been identified that do not undergo interfacial activation . T…
c20978_g1_i1	-3.2149	1.49517e-19	5.22737e-16	104.875	69.5965	5.97724	11.771	-	-	-	-	-	-	-	-	-	-	-	-	-	-
c7667_g1_i1	-2.78572	2.47976e-19	7.1167e-16	38.2173	31.6967	5.3724	4.28843	Q8MTI2	6e-12	Putative surface protein bspA-like	-	-	-	-	Bacterial group 2 Ig-like protein (Fragment)	2e-15	Capnocytophaga sp. oral taxon 863 str. F0517	-	-	-	pfam13306 LRR_5 Leucine rich repeats (6 copies). This family includes a number of leucine rich repeats. This family contains a large number of BSPA-like surface antigens from Trichomonas vaginalis.
c10062_g1_i1	-2.8477	2.7141e-19	7.1167e-16	103.129	96.3382	11.0294	15.3496	-	-	-	-	-	-	-	-	-	-	-	-	-	-
c20388_g1_i1	3.8185	6.82852e-19	1.59158e-15	3.09539	1.85339	27.1111	39.3353	B9DNV5	3e-07	Demethylmenaquinone methyltransferase	Demethylmenaquinone methyltransferase.	Cofactor biosynthesis	menaquinone biosynthesis	menaquinone-2 from chorismate: step 8/8	methyltransferase UbiE	4e-33	Ponticaulis koreensis	-	-	-	pfam08241 Methyltransf_11 Methyltransferase domain. Members of this family are SAM dependent methyltransferases.]---[pfam08242 Methyltransf_12 Methyltransferase domain. Members of this family are SAM dependent methyltransferases.]---[PRK08317 PRK08317 hypothetical protein Provisional.]---[pfam12847 Methyltransf_18 Methyltransferase domain. Protein in this family function as methyltransferases.]--…
c18359_g1_i1	4.57554	8.46969e-16	1.77669e-12	0.183884	0.189121	3.59346	5.02782	-	-	-	-	-	-	-	hypothetical protein	2e-10	Kribbella catacumbae	-	-	-	-
c5660_g1_i2	4.74062	1.55655e-15	2.84751e-12	0.183884	0.226945	3.94925	6.62489	-	-	-	-	-	-	-	-	-	-	-	-	-	cd00519 Lipase_3 Lipase (class 3). Lipases are esterases that can hydrolyze long-chain acyl-triglycerides into di- and monoglycerides glycerol and free fatty acids at a water/lipid interface. A typical feature of lipases is interfacial activation the process of becoming active at the lipid/water interface although several examples of lipases have been identified that do not undergo interfacial ac…
c5708_g1_i2	2.55428	1.62893e-15	2.84751e-12	7.32473	9.98559	48.8497	48.5924	-	-	-	-	-	-	-	-	-	-	-	-	-	-
c13434_g1_i1	3.21195	4.34607e-15	7.01289e-12	1.07266	1.51297	11.2785	11.5936	-	-	-	-	-	-	-	Uncharacterized protein (Fragment)	1e-08	Thalassiosira oceanica	-	-	-	-
c16832_g1_i1	-2.43674	2.99766e-13	4.49156e-10	15.0172	17.9287	3.16651	2.66178	Q5ZJ75	2e-25	Sodium/hydrogen exchanger 8	-	-	-	-	Sodium/hydrogen exchanger	1e-102	Thalassiosira pseudonana	regulation of pH	sodium:hydrogen antiporter activity	integral to membrane	TIGR00840 b_cpa1 sodium/hydrogen exchanger 3. The Monovalent Cation Proton Antiporter-1 (CPA1) Family (TC 2.A.36)The CPA1 family is a large family of proteins derived from Gram-positive and Gram-negative bacteria blue green bacteria yeast plants and animals.Transporters from eukaryotes have been functionally characterized and all of these catalyze Na H exchange. Their primary physiological functi…
c3324_g1_i1	-2.91382	5.41871e-13	7.57788e-10	40.2707	28.7086	2.84631	5.79678	-	-	-	-	-	-	-	-	-	-	-	-	-	-
c6585_g1_i3	2.13524	1.27174e-12	1.66733e-09	9.01034	8.35915	37.7847	35.0173	Q8BT60	2e-20	Copine-3	-	-	-	-	Predicted protein (Fragment)	2e-42	Phaeodactylum tricornutum (strain CCAP 1055/1)	-	-	-	cd04047 C2B_Copine C2 domain second repeat in Copine. There are 2 copies of the C2 domain present in copine a protein involved in membrane trafficking protein-protein interactions and perhaps even cell division and growth. C2 domains fold into an 8-standed beta-sandwich that can adopt 2 structural arrangements Type I and Type II distinguished by a circular permutation involving their N- and C-ter…
c6585_g1_i4	2.17143	1.92287e-12	2.37271e-09	8.61192	8.05655	37.251	34.3962	Q8BT60	9e-24	Copine-3	-	-	-	-	Uncharacterized protein	8e-50	Thalassiosira oceanica	-	-	-	cd04047 C2B_Copine C2 domain second repeat in Copine. There are 2 copies of the C2 domain present in copine a protein involved in membrane trafficking protein-protein interactions and perhaps even cell division and growth. C2 domains fold into an 8-standed beta-sandwich that can adopt 2 structural arrangements Type I and Type II distinguished by a circular permutation involving their N- and C-ter…
c8166_g1_i1	2.33548	2.20051e-12	2.56445e-09	9.4394	7.33789	46.3236	34.337	-	-	-	-	-	-	-	Cdc21-like protein	2e-15	Thalassiosira pseudonana	DNA-dependent DNA replication initiation	ATP binding]---[DNA binding]---[DNA helicase activity	MCM complex	-
c6585_g1_i2	2.15717	4.03359e-12	4.32606e-09	8.88775	8.35915	38.603	34.8102	Q8BT60	5e-09	Copine-3	-	-	-	-	Uncharacterized protein	6e-28	Thalassiosira oceanica	-	-	-	cd04047 C2B_Copine C2 domain second repeat in Copine. There are 2 copies of the C2 domain present in copine a protein involved in membrane trafficking protein-protein interactions and perhaps even cell division and growth. C2 domains fold into an 8-standed beta-sandwich that can adopt 2 structural arrangements Type I and Type II distinguished by a circular permutation involving their N- and C-ter…
c3736_g1_i1	-3.42189	4.12457e-12	4.32606e-09	3.58575	2.98811	0.213473	0.354905	-	-	-	-	-	-	-	-	-	-	-	-	-	-
c5708_g1_i1	2.5108	1.0383e-11	1.03717e-08	13.2397	20.6898	90.975	94.937	-	-	-	-	-	-	-	-	-	-	-	-	-	-
c14744_g1_i1	-2.76067	1.28226e-11	1.22263e-08	17.8368	15.4323	2.45494	2.21815	-	-	-	-	-	-	-	-	-	-	-	-	-	-
c2277_g1_i1	-3.86429	1.69601e-11	1.48252e-08	3.5551	5.6358	0.106736	0.473206	-	-	-	-	-	-	-	-	-	-	-	-	-	-
c5517_g1_i2	-2.25348	1.69616e-11	1.48252e-08	16.8561	18.9877	2.77515	4.37716	-	-	-	-	-	-	-	-	-	-	-	-	-	-
c10448_g1_i1	-2.55402	3.77306e-11	3.1659e-08	22.0661	15.0162	2.17031	3.78565	-	-	-	-	-	-	-	-	-	-	-	-	-	-
c5708_g1_i3	2.51443	5.0206e-11	4.05066e-08	10.8185	16.8318	73.6837	78.1677	-	-	-	-	-	-	-	-	-	-	-	-	-	-
c10022_g1_i1	1.95517	5.93791e-11	4.61332e-08	61.7852	71.4877	293.241	201.793	-	-	-	-	-	-	-	-	-	-	-	-	-	-
c5517_g1_i1	-2.26092	6.8185e-11	5.10827e-08	15.3237	16.6426	2.31262	4.02225	-	-	-	-	-	-	-	-	-	-	-	-	-	-
c10448_g1_i4	-2.70042	7.35779e-11	5.32222e-08	43.3967	22.1271	2.81073	6.65446	-	-	-	-	-	-	-	-	-	-	-	-	-	-
c1618_g1_i1	-2.69907	1.06933e-10	7.29132e-08	56.5138	19.9333	4.51851	6.50658	-	-	-	-	-	-	-	-	-	-	-	-	-	-
c3324_g1_i2	-3.10482	1.07752e-10	7.29132e-08	27.9504	17.7774	1.38757	3.6082	-	-	-	-	-	-	-	-	-	-	-	-	-	-
c10448_g1_i5	-2.7507	1.69046e-10	1.10815e-07	38.2786	18.0043	2.27704	5.56017	-	-	-	-	-	-	-	-	-	-	-	-	-	-
c991_g1_i1	2.64089	1.95176e-10	1.24067e-07	0.551653	0.794308	3.84251	4.14055	-	-	-	-	-	-	-	Uncharacterized protein	3e-22	Thalassiosira pseudonana	-	-	-	cd00204 ANK ankyrin repeats ankyrin repeats mediate protein-protein interactions in very diverse families of proteins. The number of ANK repeats in a protein can range from 2 to over 20 (ankyrins for example). ANK repeats may occur in combinations with other types of domains. The structural repeat unit contains two antiparallel helices and a beta-hairpin repeats are stacked in a superhelical arra…
c5180_g1_i1	2.95065	2.15171e-10	1.32754e-07	1.50172	3.25288	12.5237	22.7435	-	-	-	-	-	-	-	-	-	-	-	-	-	-
c6035_g1_i1	-1.73206	2.40421e-10	1.4353e-07	43.7952	52.0083	12.3458	15.2313	-	-	-	-	-	-	-	Uncharacterized protein	4e-14	Cyanothece sp. CCY0110	-	-	-	-
c1616_g1_i1	2.46776	2.46322e-10	1.4353e-07	4.1374	4.65238	27.8226	18.7212	-	-	-	-	-	-	-	-	-	-	-	-	-	-
c10022_g3_i1	1.88566	2.83725e-10	1.56698e-07	78.7332	92.5558	339.031	267.302	-	-	-	-	-	-	-	-	-	-	-	-	-	-
c5150_g1_i2	-2.4277	2.8499e-10	1.56698e-07	133.745	53.8238	15.9393	16.8284	-	-	-	-	-	-	-	Uncharacterized protein	3e-08	Fusarium oxysporum	-	-	-	-
c18925_g1_i1	-2.83346	2.9133e-10	1.56698e-07	13.8833	5.48451	0.782734	1.74495	-	-	-	-	-	-	-	-	-	-	-	-	-	-
c5150_g1_i1	-2.4265	5.10928e-10	2.67943e-07	133.469	52.6891	15.6191	16.9171	-	-	-	-	-	-	-	Uncharacterized protein	2e-08	Fusarium oxysporum	-	-	-	-
c7742_g1_i1	1.79182	5.30572e-10	2.71459e-07	8.97969	9.2291	30.0997	30.1077	-	-	-	-	-	-	-	Uncharacterized protein (Fragment)	6e-06	Thalassiosira oceanica	cell differentiation	-	membrane	-
c13342_g1_i1	-3.63508	6.90026e-10	3.44635e-07	1.93079	2.42075	0.249052	0.0887261	-	-	-	-	-	-	-	-	-	-	-	-	-	-
c2008_g1_i1	2.02343	7.84548e-10	3.82732e-07	5.21006	2.64769	16.0105	14.3736	-	-	-	-	-	-	-	-	-	-	-	-	-	-
c10448_g1_i3	-2.31139	1.02035e-09	4.86452e-07	6.28272	4.95497	0.925049	1.21259	-	-	-	-	-	-	-	-	-	-	-	-	-	-
c5948_g1_i1	-2.12804	2.62601e-09	1.22413e-06	29.2376	29.2381	8.04081	4.76164	-	-	-	-	-	-	-	Uncharacterized protein	3e-18	marine gamma proteobacterium HTCC2143	-	electron carrier activity]---[heme binding	-	TIGR03805 beta_helix_1 parallel beta-helix repeat-containing protein. Members of this protein family contain a tandem pair of beta-helix repeats (see TIGR03804). Each repeat is expected to consist of three beta strands that form a single turn as they form a right-handed helix of stacked beta-structure. Member proteinsa occur regularly in two-gene pairs along with another uncharacterized protein f…
c14372_g1_i1	3.17052	2.73053e-09	1.24518e-06	1.10331	2.08033	6.97345	20.4662	-	-	-	-	-	-	-	-	-	-	-	-	-	-
c6585_g1_i1	2.32646	2.82e-09	1.25862e-06	2.54374	1.47514	9.49954	9.7303	Q5XQC7	8e-07	Protein BONZAI 3	-	-	-	-	Uncharacterized protein	3e-16	Thalassiosira oceanica	-	-	-	cd04048 C2A_Copine C2 domain first repeat in Copine. There are 2 copies of the C2 domain present in copine a protein involved in membrane trafficking protein-protein interactions and perhaps even cell division and growth. C2 domains fold into an 8-standed beta-sandwich that can adopt 2 structural arrangements Type I and Type II distinguished by a circular permutation involving their N- and C-term…
c20498_g1_i1	2.9037	5.62625e-09	2.44347e-06	0.337122	0.794308	3.34441	4.67291	Q9LYJ9	1e-107	DEAD-box ATP-dependent RNA helicase 46	RNA helicase.	-	-	-	Uncharacterized protein	7e-172	Thalassiosira pseudonana	-	ATP binding]---[ATP-dependent helicase activity]---[nucleic acid binding	-	cd00079 HELICc Helicase superfamily c-terminal domain associated with DEXDc- DEAD- and DEAH-box proteins yeast initiation factor 4A Ski2p and Hepatitis C virus NS3 helicases this domain is found in a wide variety of helicases and helicase related proteins may not be an autonomously folding unit but an integral part of the helicase 4 helicase superfamilies at present according to the organization …
c16321_g1_i1	-3.35372	5.70769e-09	2.44347e-06	5.05682	1.62644	0.249052	0.354905	-	-	-	-	-	-	-	-	-	-	-	-	-	-
c18122_g1_i1	-2.20591	7.06741e-09	2.96506e-06	6.34401	6.92183	1.60105	1.15344	-	-	-	-	-	-	-	-	-	-	-	-	-	-
c19566_g1_i1	-3.41546	1.30429e-08	5.3647e-06	1.8082	1.47514	0.0355788	0.236603	-	-	-	-	-	-	-	Uncharacterized protein	8e-09	Thalassiosira oceanica	-	-	-	-
c4225_g1_i1	-2.9925	1.47409e-08	5.94654e-06	1.77755	2.83681	0.249052	0.295754	-	-	-	-	-	-	-	Predicted protein	2e-25	Phaeodactylum tricornutum (strain CCAP 1055/1)	-	-	-	-
c6289_g2_i1	-2.59785	1.79707e-08	7.11266e-06	6.80373	5.67363	0.853892	1.09429	-	-	-	-	-	-	-	-	-	-	-	-	-	-
c5791_g1_i3	-1.9589	2.16987e-08	8.42913e-06	33.8041	14.9027	7.00903	4.82079	-	-	-	-	-	-	-	Predicted protein	2e-10	Phaeodactylum tricornutum (strain CCAP 1055/1)	-	-	-	-
c1088_g1_i1	-1.88331	2.32541e-08	8.86912e-06	76.6185	46.4103	19.2481	12.3625	Q42536	3e-75	Protochlorophyllide reductase A chloroplastic	Protochlorophyllide reductase.	Porphyrin-containing compound metabolism	chlorophyll biosynthesis	-	Uncharacterized protein	0	Thalassiosira pseudonana	-	oxidoreductase activity	-	cd09809 human_WWOX_like_SDR_c-like human WWOX (WW domain-containing oxidoreductase)-like classical (c)-like SDRs. Classical-like SDR domain of human WWOX and related proteins. Proteins in this subfamily share the glycine-rich NAD-binding motif of the classical SDRs have a partial match to the canonical active site tetrad but lack the typical active site Ser. SDRs are a functionally diverse family…
c19644_g1_i1	2.43989	2.5056e-08	9.38572e-06	3.52445	4.76585	24.6917	18.455	-	-	-	-	-	-	-	-	-	-	-	-	-	-
c20818_g1_i1	-2.47186	2.76965e-08	1.01928e-05	3.67769	6.20317	1.06736	0.650658	Q9GTN7	5e-06	Serine protease/ABC transporter B family protein tagA	-	-	-	-	Uncharacterized protein (Fragment)	2e-23	Thalassiosira oceanica	-	serine-type endopeptidase activity	-	-
c5791_g1_i2	-1.9587	2.90689e-08	1.05134e-05	34.417	14.9784	7.11576	4.87994	-	-	-	-	-	-	-	Predicted protein	6e-08	Phaeodactylum tricornutum (strain CCAP 1055/1)	-	-	-	-
c5705_g1_i1	-2.34112	3.13895e-08	1.11603e-05	8.70387	4.00936	1.24526	1.12386	-	-	-	-	-	-	-	-	-	-	-	-	-	COG1196 Smc Chromosome segregation ATPases Cell division and chromosome partitioning .]---[PRK03918 PRK03918 chromosome segregation protein Provisional.]---[PTZ00121 PTZ00121 MAEBL Provisional.]---[COG0419 SbcC ATPase involved in DNA repair DNA replication recombination and repair .]---[pfam02463 SMC_N RecF/RecN/SMC N terminal domain. This domain is found at the N terminus of SMC proteins. The SM…
c21432_g1_i1	-2.67851	3.85036e-08	1.34615e-05	3.06474	2.23163	0.462525	0.325329	-	-	-	-	-	-	-	-	-	-	-	-	-	-
c1667_g1_i1	-2.22475	4.04099e-08	1.38964e-05	6.43596	4.87932	1.1741	1.12386	-	-	-	-	-	-	-	-	-	-	-	-	-	-
c5791_g1_i1	-1.90859	4.50756e-08	1.52508e-05	25.5599	11.2716	5.30124	3.9631	-	-	-	-	-	-	-	Predicted protein	4e-08	Phaeodactylum tricornutum (strain CCAP 1055/1)	-	-	-	-
c5058_g1_i1	-3.01475	4.76617e-08	1.58698e-05	3.21798	2.30728	0.284631	0.354905	-	-	-	-	-	-	-	-	-	-	-	-	-	-
c232_g1_i1	2.63649	5.56796e-08	1.82498e-05	0.582301	0.416066	3.05978	2.92796	-	-	-	-	-	-	-	Predicted protein	6e-93	Phaeodactylum tricornutum (strain CCAP 1055/1)	-	-	-	PHA03095 PHA03095 ankyrin-like protein Provisional.
c9382_g1_i1	1.63939	6.13485e-08	1.97986e-05	34.5396	27.763	78.7715	105.762	-	-	-	-	-	-	-	-	-	-	-	-	-	-
c10022_g4_i1	1.98275	6.84111e-08	2.17433e-05	74.9023	84.7262	362.335	241.867	-	-	-	-	-	-	-	-	-	-	-	-	-	-
c8515_g1_i1	2.8469	7.05823e-08	2.20986e-05	2.26791	6.69488	18.4298	43.8899	-	-	-	-	-	-	-	Uncharacterized protein	3e-06	Thalassiosira pseudonana	-	sequence-specific DNA binding]---[sequence-specific DNA binding transcription factor activity	-	smart00338 BRLZ basic region leucin zipper. ]---[pfam07716 bZIP_2 Basic region leucine zipper.
c2460_g1_i1	2.77173	8.35017e-08	2.57591e-05	7.1715	13.9193	67.7776	71.1879	-	-	-	-	-	-	-	Uncharacterized protein (Fragment)	0	Thalassiosira oceanica	-	-	-	-
c20997_g1_i1	-3.08801	8.53377e-08	2.59439e-05	1.50172	2.64769	0.355788	0.118302	-	-	-	-	-	-	-	-	-	-	-	-	-	-
c16785_g1_i1	-3.06641	8.71584e-08	2.61189e-05	4.1987	7.48919	1.03179	0.325329	-	-	-	-	-	-	-	-	-	-	-	-	-	-
c6070_g1_i1	2.33488	1.00259e-07	2.93607e-05	4.781	2.08033	20.8136	12.0372	-	-	-	-	-	-	-	-	-	-	-	-	-	-
c17635_g1_i1	-2.33844	1.00776e-07	2.93607e-05	8.58128	4.23631	1.45873	0.946412	-	-	-	-	-	-	-	Electron carrier protein	8e-65	Phaeodactylum tricornutum (strain CCAP 1055/1)	-	2 iron, 2 sulfur cluster binding]---[electron carrier activity]---[metal ion binding	-	-
c9382_g1_i2	1.65981	1.07959e-07	3.10226e-05	31.4749	24.8883	73.2568	96.0313	-	-	-	-	-	-	-	-	-	-	-	-	-	-
c18034_g1_i1	2.93565	1.154e-07	3.27128e-05	4.1987	11.9903	35.8279	84.0828	-	-	-	-	-	-	-	-	-	-	-	-	-	-
c2068_g1_i1	3.33508	1.21374e-07	3.39474e-05	0.337122	0.189121	3.7002	1.50834	-	-	-	-	-	-	-	-	-	-	-	-	-	-
c5292_g1_i1	2.80728	1.23821e-07	3.41763e-05	3.46316	7.52701	36.2904	37.9748	-	-	-	-	-	-	-	Uncharacterized protein (Fragment)	3e-20	Thalassiosira oceanica	-	-	-	-
c10471_g2_i1	1.41203	1.31331e-07	3.57783e-05	28.3182	22.6567	57.3886	71.602	-	-	-	-	-	-	-	-	-	-	-	-	-	PRK15034 PRK15034 nitrate/nitrite transport protein NarU Provisional.
c5004_g1_i1	2.33886	1.44226e-07	3.87875e-05	4.01481	6.24099	14.2315	35.4905	-	-	-	-	-	-	-	hypothetical protein	1e-16	Longispora albida	-	-	-	-
c14478_g1_i1	-1.93405	1.46745e-07	3.89131e-05	18.2046	9.15345	2.3482	4.37716	-	-	-	-	-	-	-	-	-	-	-	-	-	-
c10832_g7_i1	1.68212	1.48403e-07	3.89131e-05	4.22934	3.97154	10.8871	14.1962	-	-	-	-	-	-	-	-	-	-	-	-	-	-
c10878_g1_i3	1.96764	1.56364e-07	4.04944e-05	5.302	4.12284	21.5252	13.6343	-	-	-	-	-	-	-	-	-	-	-	-	-	-
c2990_g1_i1	1.87956	1.64827e-07	4.21655e-05	8.48933	14.3732	33.3018	47.5572	B0G143	9e-46	Mitochondrial substrate carrier family protein ucpB	-	-	-	-	Uncharacterized protein	4e-161	Thalassiosira	transmembrane transport	-	integral to membrane	pfam00153 Mito_carr Mitochondrial carrier protein. ]---[PTZ00169 PTZ00169 ADP/ATP transporter on adenylate translocase Provisional.
c20861_g1_i1	-2.05269	1.67918e-07	4.24386e-05	27.5827	21.4841	7.61387	3.66735	Q5AQ33	3e-07	Heat shock transcription factor	-	-	-	-	Predicted protein	1e-68	Phaeodactylum tricornutum (strain CCAP 1055/1)	-	sequence-specific DNA binding]---[sequence-specific DNA binding transcription factor activity	nucleus	COG5169 HSF1 Heat shock transcription factor Transcription .]---[pfam00447 HSF_DNA-bind HSF-type DNA-binding. ]---[smart00415 HSF heat shock factor.
c17770_g1_i1	-5.05847	2.01603e-07	5.03455e-05	0.643596	0.756484	0	0.0295754	-	-	-	-	-	-	-	Uncharacterized protein	2e-15	Thalassiosira oceanica	-	-	-	-
c5703_g1_i1	-2.76355	2.14867e-07	5.30266e-05	3.00345	1.62644	0.249052	0.38448	-	-	-	-	-	-	-	-	-	-	-	-	-	-
c9583_g1_i3	-1.46241	3.5016e-07	8.54105e-05	21.6371	17.7017	5.62145	7.9262	-	-	-	-	-	-	-	-	-	-	-	-	-	-
c10471_g2_i2	1.38038	3.67683e-07	8.86538e-05	29.2683	23.6401	57.2819	73.7019	-	-	-	-	-	-	-	-	-	-	-	-	-	-
c5179_g1_i1	-3.92954	4.46862e-07	0.000106521	0.82748	1.85339	0.0711576	0.0887261	-	-	-	-	-	-	-	Frustulin 5 (Fragment)	1e-17	Phaeodactylum tricornutum (strain CCAP 1055/1)	-	-	-	-
c8369_g1_i1	-1.68832	4.54088e-07	0.000107027	134.971	170.209	46.7861	44.0082	P31649	2e-58	Sodium- and chloride-dependent GABA transporter 2	-	-	-	-	Transporter	0	Phaeodactylum tricornutum (strain CCAP 1055/1)	-	neurotransmitter:sodium symporter activity	integral to membrane	cd10324 SLC6sbd Solute carrier 6 family neurotransmitter transporters solute-binding domain. This family represents the solute-binding domain of SLC6 proteins (also called the sodium- and chloride-dependent neurotransmitter transporter family or Na /Cl--dependent transporter family). These use sodium and chloride electrochemical gradients to catalyze the thermodynamically uphill movement of a var…
c10448_g1_i2	-1.86208	4.77122e-07	0.000111207	7.35538	9.41822	2.3482	2.07028	-	-	-	-	-	-	-	Predicted protein (Fragment)	1e-07	Phaeodactylum tricornutum (strain CCAP 1055/1)	-	-	-	-
c20267_g1_i1	1.51535	5.42466e-07	0.000125047	4.81164	4.04719	11.5987	12.54	-	-	-	-	-	-	-	-	-	-	-	-	-	-
c8369_g1_i2	-1.63474	7.76591e-07	0.000177071	94.3634	111.884	31.9854	31.6161	-	-	-	-	-	-	-	Transporter	2e-76	Phaeodactylum tricornutum (strain CCAP 1055/1)	-	neurotransmitter:sodium symporter activity	integral to membrane	cd11554 SLC6sbd_u2 uncharacterized eukaryotic solute carrier 6 subfamily solute-binding domain. SLC6 proteins (also called the sodium- and chloride-dependent neurotransmitter transporter family or Na /Cl--dependent transporter family) include neurotransmitter transporters (NTTs) these are sodium- and chloride-dependent plasma membrane transporters for the monoamine neurotransmitters serotonin (5-…
c19346_g1_i1	-1.70184	8.02927e-07	0.000181108	71.7762	75.2701	19.1414	24.0152	-	-	-	-	-	-	-	-	-	-	-	-	-	-
c10878_g1_i2	1.93227	8.59048e-07	0.000191705	4.01481	3.25288	16.7576	9.7303	-	-	-	-	-	-	-	-	-	-	-	-	-	-
c10022_g2_i1	1.76381	9.12589e-07	0.000200044	5.3633	5.56016	19.9953	15.4679	-	-	-	-	-	-	-	-	-	-	-	-	-	-
c3209_g1_i1	-2.52307	9.15488e-07	0.000200044	4.04546	1.51297	0.498103	0.414055	-	-	-	-	-	-	-	Uncharacterized protein	8e-27	Ilumatobacter coccineus YM16-304	-	-	-	pfam14329 DUF4386 Domain of unknown function (DUF4386). This family of proteins is functionally uncharacterized. This family of proteins is found in bacteria archaea and eukaryotes. Proteins in this family are typically between 214 and 245 amino acids in length.
c13244_g1_i1	-2.31671	1.04615e-06	0.000222962	11.5847	5.29539	2.24147	0.975988	-	-	-	-	-	-	-	Uncharacterized protein	5e-90	Methylophaga aminisulfidivorans MP	-	-	-	pfam13609 Porin_4 Gram-negative porin. ]---[COG3203 OmpC Outer membrane protein (porin) Cell envelope biogenesis outer membrane .]---[cd00342 gram_neg_porins Porins form aqueous channels for the diffusion of small hydrophillic molecules across the outer membrane. Individual 16-strand anti-parallel beta-barrels form a central pore and trimerizes thru mainly hydrophobic interactions at the interfac…
c4335_g1_i2	-2.97781	1.05002e-06	0.000222962	1.62431	1.0969	0.142315	0.177452	-	-	-	-	-	-	-	-	-	-	-	-	-	-
c9229_g1_i2	1.55556	1.05226e-06	0.000222962	109.197	107.459	336.682	271.472	P10733	2e-57	Severin	-	-	-	-	Uncharacterized protein	1e-112	Thalassiosira pseudonana	-	-	-	cd11290 gelsolin_S1_like Gelsolin sub-domain 1-like domain found in gelsolin severin villin and related proteins. Gelsolin repeats occur in gelsolin severin villin advillin villidin supervillin flightless quail fragmin and other proteins usually in several copies. They co-occur with villin headpiece domains leucine-rich repeats and several other domains. These gelsolin-related actin binding prote…
c10526_g1_i1	1.85736	1.0641e-06	0.000223217	32.9766	20.2738	77.7041	104.933	-	-	-	-	-	-	-	-	-	-	-	-	-	-
c11110_g1_i1	-3.23595	1.08562e-06	0.000225477	2.48244	0.869956	0.284631	0.0591508	Q56826	4e-59	Flagellin	-	-	-	-	Flagellin protein FlaA	7e-132	Methylophaga nitratireducenticrescens (strain ATCC BAA-2433 / DSM 25689 / JAM1)	ciliary or flagellar motility	structural molecule activity	bacterial-type flagellum filament	PRK12802 PRK12802 flagellin Provisional.]---[PRK08869 PRK08869 flagellin Reviewed.]---[PRK06819 PRK06819 flagellin Validated.]---[PRK12806 PRK12806 flagellin Provisional.]---[COG1344 FlgL Flagellin and related hook-associated proteins Cell motility and secretion .]---[PRK08026 PRK08026 flagellin Validated.]---[PRK12804 PRK12804 flagellin Provisional.]---[PRK12807 PRK12807 flagellin Provisional.]-…
c6417_g1_i1	-1.8411	1.1243e-06	0.00023122	10.7266	9.03998	2.95304	2.30688	O31398	1e-21	Uncharacterized protein YkwD	-	-	-	-	Uncharacterized protein	9e-34	Phytophthora parasitica	-	-	-	cd05379 SCP_bacterial SCP_bacterial SCP-like extracellular protein domain as found in bacteria and archaea. The wider family of SCP containing proteins includes plant pathogenesis-related protein 1 (PR-1) CRISPs mammalian cysteine-rich secretory proteins and allergen 5 from vespid venom. It has been proposed that SCP domains may function as endopeptidases. Little is known about the biological rol…
c9229_g1_i1	1.54382	1.4865e-06	0.000302742	119.464	118.049	364.932	296.404	P10733	2e-53	Severin	-	-	-	-	Uncharacterized protein	2e-102	Thalassiosira pseudonana	-	-	-	cd11290 gelsolin_S1_like Gelsolin sub-domain 1-like domain found in gelsolin severin villin and related proteins. Gelsolin repeats occur in gelsolin severin villin advillin villidin supervillin flightless quail fragmin and other proteins usually in several copies. They co-occur with villin headpiece domains leucine-rich repeats and several other domains. These gelsolin-related actin binding prote…
c11086_g1_i1	2.22753	1.5182e-06	0.000306224	1.01136	1.85339	5.55029	7.27554	O94659	4e-103	Probable nucleolar GTP-binding protein 1	-	-	-	-	Nucleolar GTP-binding protein 1	0	Phaeodactylum tricornutum (strain CCAP 1055/1)	ribosome biogenesis	GTP binding	nucleolus	cd01897 NOG Nucleolar GTP-binding protein (NOG). NOG1 is a nucleolar GTP-binding protein present in eukaryotes ranging from trypanosomes to humans. NOG1 is functionally linked to ribosome biogenesis and found in association with the nuclear pore complexes and identified in many preribosomal complexes. Thus defects in NOG1 can lead to defects in 60S biogenesis. The S. cerevisiae NOG1 gene is essen…
c5958_g1_i2	-1.40901	1.78934e-06	0.000357475	43.029	35.5547	16.7576	11.4457	-	-	-	-	-	-	-	-	-	-	-	-	-	-
c7736_g1_i2	-1.72797	1.84124e-06	0.000364374	492.136	349.533	121.715	119.396	P11018	2e-33	Major intracellular serine protease	-	-	-	-	Uncharacterized protein	1e-90	Thalassiosira oceanica	-	serine-type endopeptidase activity	-	cd07477 Peptidases_S8_Subtilisin_subset Peptidase S8 family domain in Subtilisin proteins. This group is composed of many different subtilisins Pro-TK-subtilisin subtilisin Carlsberg serine protease Pb92 subtilisin and BPN subtilisins just to name a few. Pro-TK-subtilisin is a serine protease from the hyperthermophilic archaeon Thermococcus kodakaraensis and consists of a signal peptide a propept…
c7736_g1_i1	-1.75273	1.89709e-06	0.000371919	495.293	352.862	119.829	119.011	P11018	4e-39	Major intracellular serine protease	-	-	-	-	Uncharacterized protein	7e-97	Thalassiosira oceanica	-	serine-type endopeptidase activity	-	cd07477 Peptidases_S8_Subtilisin_subset Peptidase S8 family domain in Subtilisin proteins. This group is composed of many different subtilisins Pro-TK-subtilisin subtilisin Carlsberg serine protease Pb92 subtilisin and BPN subtilisins just to name a few. Pro-TK-subtilisin is a serine protease from the hyperthermophilic archaeon Thermococcus kodakaraensis and consists of a signal peptide a propept…
c15332_g1_i1	-3.6885	2.05388e-06	0.000398929	0.735538	0.680835	0.0711576	0.0295754	-	-	-	-	-	-	-	-	-	-	-	-	-	-
c8988_g1_i1	-1.33681	2.1546e-06	0.000414652	28.2569	19.6308	9.00144	8.99092	Q51389	2e-42	Glycerol uptake facilitator protein	-	-	-	-	Predicted protein	2e-84	Phaeodactylum tricornutum (strain CCAP 1055/1)	-	transporter activity	integral to membrane	cd00333 MIP Major intrinsic protein (MIP) superfamily. Members of the MIP superfamily function as membrane channels that selectively transport water small neutral molecules and ions out of and between cells. The channel proteins share a common fold the N-terminal cytosolic portion followed by six transmembrane helices which might have arisen through gene duplication. On the basis of sequence simi…
c8662_g1_i1	-2.72951	2.20319e-06	0.000416633	13.1477	2.15598	1.1741	0.975988	Q9C9U3	3e-109	Alpha-dioxygenase 2	-	-	-	-	Uncharacterized protein	5e-115	Eutrema	response to oxidative stress	heme binding]---[peroxidase activity	-	cd09822 peroxinectin_like_bacterial Uncharacterized family of heme peroxidases mostly bacterial. Animal heme peroxidases are diverse family of enzymes which are not restricted to animals. Members are also found in metazoans fungi and plants and also in bacteria - like most members of this family of uncharacterized proteins.]---[PLN02283 PLN02283 alpha-dioxygenase.]---[cd09818 PIOX_like Animal hem…
c8662_g1_i2	-2.70295	2.20462e-06	0.000416633	12.6574	2.11815	1.13852	0.975988	Q9C9U3	5e-109	Alpha-dioxygenase 2	-	-	-	-	Uncharacterized protein	8e-115	Eutrema	response to oxidative stress	heme binding]---[peroxidase activity	-	cd09822 peroxinectin_like_bacterial Uncharacterized family of heme peroxidases mostly bacterial. Animal heme peroxidases are diverse family of enzymes which are not restricted to animals. Members are also found in metazoans fungi and plants and also in bacteria - like most members of this family of uncharacterized proteins.]---[PLN02283 PLN02283 alpha-dioxygenase.]---[cd09818 PIOX_like Animal hem…
c5958_g1_i1	-1.43766	2.24358e-06	0.00042021	61.1109	47.6963	22.557	15.675	-	-	-	-	-	-	-	-	-	-	-	-	-	-
c4821_g1_i1	2.32405	2.28203e-06	0.000423629	3.21798	1.47514	10.4957	11.8006	-	-	-	-	-	-	-	-	-	-	-	-	-	-
c15872_g1_i1	-1.92515	2.54788e-06	0.000465799	54.154	71.2229	15.3345	16.3256	Q42395	4e-13	Fucoxanthin-chlorophyll a-c binding protein chloroplastic	-	-	-	-	Uncharacterized protein	2e-86	Thalassiosira oceanica	photosynthesis, light harvesting	-	chloroplast]---[membrane	PLN00187 PLN00187 photosystem II light-harvesting complex II protein Lhcb4 Provisional.]---[PLN00120 PLN00120 fucoxanthin-chlorophyll a-c binding protein Provisional.]---[pfam00504 Chloroa_b-bind Chlorophyll A-B binding protein. ]---[PLN00089 PLN00089 fucoxanthin-chlorophyll a/c binding protein Provisional.]---[PLN00100 PLN00100 light-harvesting complex chlorophyll-a/b protein of photosystem I (L…
c7971_g1_i1	-1.79069	2.5536e-06	0.000465799	22.9243	11.7255	5.08777	4.37716	O49523	3e-08	Phospholipase A1-IIgamma	-	-	-	-	Predicted protein	3e-27	Phaeodactylum tricornutum (strain CCAP 1055/1)	lipid metabolic process	triglyceride lipase activity	-	cd00519 Lipase_3 Lipase (class 3). Lipases are esterases that can hydrolyze long-chain acyl-triglycerides into di- and monoglycerides glycerol and free fatty acids at a water/lipid interface. A typical feature of lipases is interfacial activation the process of becoming active at the lipid/water interface although several examples of lipases have been identified that do not undergo interfacial ac…
c10526_g1_i2	2.44009	2.75803e-06	0.000498752	2.35985	1.89121	8.96586	13.0132	-	-	-	-	-	-	-	-	-	-	-	-	-	-
c3971_g1_i2	1.87921	3.13363e-06	0.00056183	5.51653	8.81304	21.6319	28.9839	-	-	-	-	-	-	-	Predicted protein	5e-27	Phaeodactylum tricornutum (strain CCAP 1055/1)	-	-	-	pfam03629 DUF303 Domain of unknown function (DUF303). Distribution of this domain seems limited to prokaryotes and viruses.
c7832_g1_i1	1.86839	3.27563e-06	0.000582312	10.4814	15.8862	42.6234	49.8641	O44006	2e-161	Pyruvate kinase	Pyruvate kinase.	Carbohydrate degradation	glycolysis	pyruvate from D-glyceraldehyde 3-phosphate: step 5/5	Pyruvate kinase	0	Thalassiosira pseudonana	glycolysis	magnesium ion binding]---[potassium ion binding]---[pyruvate kinase activity	-	pfam02887 PK_C Pyruvate kinase alpha/beta domain. As well as being found in pyruvate kinase this family is found as an isolated domain in some bacterial proteins.]---[PRK14725 PRK14725 pyruvate kinase Provisional.]---[PLN02461 PLN02461 Probable pyruvate kinase.]---[PTZ00066 PTZ00066 pyruvate kinase Provisional.]---[cd00288 Pyruvate_Kinase Pyruvate kinase (PK) Large allosteric enzyme that regulate…
c11094_g1_i1	-1.96381	3.40872e-06	0.00060088	5.11812	3.17723	1.10294	0.916837	-	-	-	-	-	-	-	Uncharacterized protein	3e-08	Thalassiosira oceanica	-	ion channel activity	integral to membrane	-
c17273_g1_i1	-3.71637	4.48862e-06	0.000784648	13.2397	1.47514	0.747155	0.295754	O67161	4e-57	Glyceraldehyde-3-phosphate dehydrogenase	Glyceraldehyde-3-phosphate dehydrogenase (phosphorylating).	Carbohydrate degradation	glycolysis	pyruvate from D-glyceraldehyde 3-phosphate: step 1/5	Glyceraldehyde 3-phosphate dehydrogenase	0	Polaribacter sp. MED152	-	glyceraldehyde-3-phosphate dehydrogenase (NAD+) (phosphorylating) activity	-	pfam00044 Gp_dh_N Glyceraldehyde 3-phosphate dehydrogenase NAD binding domain. GAPDH is a tetrameric NAD-binding enzyme involved in glycolysis and glyconeogenesis. N-terminal domain is a Rossmann NAD(P) binding fold.]---[smart00846 Gp_dh_N Glyceraldehyde 3-phosphate dehydrogenase NAD binding domain. GAPDH is a tetrameric NAD-binding enzyme involved in glycolysis and glyconeogenesis. N-terminal do…
c13365_g1_i1	-2.58707	4.79183e-06	0.000830729	1.01136	2.08033	0.249052	0.236603	-	-	-	-	-	-	-	Uncharacterized protein	2e-15	Thalassiosira oceanica	-	serine-type endopeptidase activity	-	cd04842 Peptidases_S8_Kp43_protease Peptidase S8 family domain in Kp43 proteases. Kp43 proteases are members of the peptidase S8 or Subtilase clan of proteases. They have an Asp/His/Ser catalytic triad similar to that found in trypsin-like proteases but do not share their three-dimensional structure (an example of convergent evolution). Kp43 is topologically similar to kexin and furin both of whi…
c10613_g1_i2	-2.48245	4.86098e-06	0.000835809	7.1102	7.37572	1.56547	0.916837	-	-	-	-	-	-	-	Predicted protein	8e-11	Phaeodactylum tricornutum (strain CCAP 1055/1)	-	-	-	-
c9093_g1_i1	2.25971	5.41005e-06	0.000922656	2.9115	8.96433	38.8165	16.4143	-	-	-	-	-	-	-	-	-	-	-	-	-	-
c3971_g1_i1	1.84785	5.54304e-06	0.000937712	5.66977	9.2291	22.2368	29.2796	-	-	-	-	-	-	-	Predicted protein	3e-26	Phaeodactylum tricornutum (strain CCAP 1055/1)	-	-	-	pfam03629 DUF303 Domain of unknown function (DUF303). Distribution of this domain seems limited to prokaryotes and viruses.
c14727_g1_i1	2.64837	6.13844e-06	0.00103013	0.367769	0.605187	4.23388	1.62665	-	-	-	-	-	-	-	-	-	-	-	-	-	-
c7849_g1_i1	-2.28934	7.07794e-06	0.00117836	4.68905	4.99279	0.782734	1.09429	-	-	-	-	-	-	-	-	-	-	-	-	-	-
c6885_g2_i1	-1.66379	7.28517e-06	0.00120331	35.8268	13.768	6.68882	8.01493	-	-	-	-	-	-	-	Uncharacterized protein	5e-21	Emiliania huxleyi CCMP1516	metabolic process	-	-	-
c6449_g1_i1	-1.5447	7.39219e-06	0.00121145	19.2772	9.3804	4.8743	4.40673	-	-	-	-	-	-	-	Predicted protein (Fragment)	3e-31	Thalassiosira pseudonana	-	-	-	COG2020 STE14 Putative protein-S-isoprenylcysteine methyltransferase Posttranslational modification protein turnover chaperones .]---[pfam04191 PEMT Phospholipid methyltransferase. The S. cerevisiae phospholipid methyltransferase (EC 2.1.1.16) has a broad substrate specificity of unsaturated phospholipids.
c2904_g1_i1	-1.657	8.36291e-06	0.00135991	39.8416	21.7867	8.00523	10.4401	-	-	-	-	-	-	-	-	-	-	-	-	-	-
c10360_g2_i2	2.12102	9.18606e-06	0.00148001	0.796833	0.794308	2.49052	4.11098	Q00328	1e-63	Exoglucanase 1	Cellulose 1 4-beta-cellobiosidase (non-reducing end).	-	-	-	Uncharacterized protein	2e-75	Thalassiosira oceanica	carbohydrate metabolic process	hydrolase activity, hydrolyzing O-glycosyl compounds	-	pfam00840 Glyco_hydro_7 Glycosyl hydrolase family 7. ]---[cd07999 GH7_CBH_EG Glycosyl hydrolase family 7. Glycosyl hydrolase family 7 contains eukaryotic endoglucanases (EGs) and cellobiohydrolases (CBHs) that hydrolyze glycosidic bonds using a double-displacement mechanism. This leads to a net retention of the conformation at the anomeric carbon. Both enzymes work synergistically in the degradat…
c8107_g1_i2	-1.44252	9.24259e-06	0.00148001	10.0217	6.61923	3.34441	2.48433	-	-	-	-	-	-	-	Uncharacterized protein	3e-44	Thalassiosira pseudonana	-	-	integral to membrane	cd08761 Cyt_b561_CYB561D2_like Eukaryotic cytochrome b(561) including the CYB561D2 gene product. Cytochrome b(561) as found in eukaryotes similar to and including the human CYB561D2 gene product. CYB561D2 is a candidate tumor suppressor. The protein might act as a ferric-chelate reductase catalyzing the reduction of Fe(3 ) to Fe(2 ) such as associated with the transport of iron from the endosome …
c8323_g1_i1	-1.44652	9.40888e-06	0.00149523	11.1557	9.00216	3.23767	3.78565	-	-	-	-	-	-	-	Conserved secreted protein	1e-12	Ectocarpus siliculosus	cell differentiation	-	membrane	-
c12252_g1_i1	1.4125	9.56501e-06	0.00150861	5.42459	4.04719	13.6623	10.381	-	-	-	-	-	-	-	-	-	-	-	-	-	pfam03457 HA Helicase associated domain. This short domain is found in multiple copies in bacterial helicase proteins. The domain is predicted to contain 3 alpha helices. The function of this domain may be to bind nucleic acid.
c4745_g1_i1	-3.27002	9.97876e-06	0.00156212	6.31337	0.491714	0.355788	0.295754	-	-	-	-	-	-	-	Uncharacterized protein	1e-19	Capitella teleta	-	hydrolase activity	-	COG2333 ComEC Predicted hydrolase (metallo-beta-lactamase superfamily) General function prediction only .
c4361_g1_i1	-1.54847	1.00718e-05	0.00156501	6.5279	5.59798	1.74336	2.18858	-	-	-	-	-	-	-	Predicted protein	1e-06	Phaeodactylum tricornutum (strain CCAP 1055/1)	-	-	-	-
c18154_g1_i1	-3.3334	1.02053e-05	0.00156517	1.56302	0.907781	0.106736	0.118302	-	-	-	-	-	-	-	-	-	-	-	-	-	-
c10526_g1_i3	1.70381	1.02221e-05	0.00156517	36.5317	23.2241	78.8782	105.466	-	-	-	-	-	-	-	-	-	-	-	-	-	-
c336_g1_i1	1.29798	1.0468e-05	0.00159122	16.7028	15.8483	33.2662	43.0322	-	-	-	-	-	-	-	Predicted protein	1e-136	Thalassiosira pseudonana	-	-	-	cd07389 MPP_PhoD Bacillus subtilis PhoD and related proteins metallophosphatase domain. PhoD (also known as alkaline phosphatase D/APaseD in Bacillus subtilis) is a secreted phosphodiesterase encoded by phoD of the Pho regulon in Bacillus subtilis. PhoD homologs are found in prokaryotes eukaryotes and archaea. PhoD contains a twin arginine (RR) motif and is transported by the Tat (Twin-arginine t…
c0_g1_i2	-4.95203	1.07942e-05	0.00162899	0.858128	0.45389	0.0355788	0	-	-	-	-	-	-	-	Predicted protein	8e-26	Phaeodactylum tricornutum (strain CCAP 1055/1)	-	-	-	-
c6513_g1_i1	2.28258	1.11874e-05	0.00167627	27.1843	59.8379	169.426	239.975	-	-	-	-	-	-	-	Predicted protein (Fragment)	4e-08	Phaeodactylum tricornutum (strain CCAP 1055/1)	-	-	-	pfam06799 DUF1230 Protein of unknown function (DUF1230). This family consists of several hypothetical plant and photosynthetic bacterial proteins of around 160 residues in length. The function of this family is unknown although looking at the species distribution the protein may play a part in photosynthesis.
c6160_g1_i1	1.27937	1.12713e-05	0.00167687	57.7091	76.594	131.891	180.676	-	-	-	-	-	-	-	Uncharacterized protein	5e-62	Thalassiosira pseudonana	-	-	cytoplasm	-
c1135_g1_i2	-2.22136	1.14024e-05	0.00168442	3.46316	2.00468	0.640419	0.473206	-	-	-	-	-	-	-	-	-	-	-	-	-	-
c6160_g1_i2	1.27931	1.16599e-05	0.00171042	57.893	76.9344	132.246	181.534	-	-	-	-	-	-	-	Uncharacterized protein	6e-62	Thalassiosira pseudonana	-	-	cytoplasm	-
c235_g1_i1	1.35528	1.19122e-05	0.0017353	22.1887	27.0443	43.4062	77.0734	Q29460	1e-12	Platelet-activating factor acetylhydrolase IB subunit gamma	1-alkyl-2-acetylglycerophosphocholine esterase.	-	-	-	Predicted protein	8e-40	Phaeodactylum tricornutum (strain CCAP 1055/1)	-	hydrolase activity	-	cd01820 PAF_acetylesterase_like PAF_acetylhydrolase (PAF-AH)_like subfamily of SGNH-hydrolases. Platelet-activating factor (PAF) and PAF-AH are key players in inflammation and in atherosclerosis. PAF-AH is a calcium independent phospholipase A2 which exhibits strong substrate specificity towards PAF hydrolyzing an acetyl ester at the sn-2 position. PAF-AH also degrades a family of oxidized PAF-li…
c11391_g1_i1	2.72786	1.22655e-05	0.00177444	0.214532	0.567363	1.99241	2.92796	Q14690	9e-57	Protein RRP5 homolog	-	-	-	-	Uncharacterized protein	5e-117	Thalassiosira oceanica	RNA processing	RNA binding	nucleus	-
c14045_g1_i1	-1.77578	1.35211e-05	0.00194268	9.37811	4.91714	2.24147	1.71537	-	-	-	-	-	-	-	-	-	-	-	-	-	-
c5444_g1_i2	-1.78629	1.36568e-05	0.00194884	125.379	46.4103	29.5304	17.3016	-	-	-	-	-	-	-	Uncharacterized protein	3e-08	Thalassiosira oceanica	-	serine-type endopeptidase activity	-	-
c4852_g1_i1	1.25394	1.4264e-05	0.00202172	12.1364	11.6498	24.7273	29.3684	-	-	-	-	-	-	-	Uncharacterized protein (Fragment)	1e-06	Thalassiosira oceanica	-	-	-	-
c15810_g1_i1	-1.41012	1.44251e-05	0.00203085	13.0864	9.34257	3.80693	4.1997	-	-	-	-	-	-	-	Uncharacterized protein	1e-48	Sorangium cellulosum So0157-2	-	-	-	-
c5444_g1_i1	-1.78144	1.47334e-05	0.00204773	125.44	46.259	29.6016	17.3607	-	-	-	-	-	-	-	Uncharacterized protein	5e-08	Thalassiosira oceanica	-	serine-type endopeptidase activity	-	-
c4289_g1_i2	-2.08344	1.47403e-05	0.00204773	48.7294	13.4276	7.57829	6.15168	O23877	7e-55	Ferredoxin--NADP reductase embryo isozyme chloroplastic	Ferredoxin--NADP( ) reductase.	Energy metabolism	photosynthesis	-	Uncharacterized protein	1e-116	Thalassiosira oceanica	-	oxidoreductase activity	-	PLN03116 PLN03116 ferredoxin--NADP reductase Provisional.]---[cd06208 CYPOR_like_FNR These ferredoxin reductases are related to the NADPH cytochrome p450 reductases (CYPOR) but lack the FAD-binding region connecting sub-domain. Ferredoxin-NADP reductase (FNR) is an FAD-containing enzyme that catalyzes the reversible electron transfer between NADP(H) and electron carrier proteins such as ferredoxi…
c13267_g1_i1	2.18969	1.51761e-05	0.0020944	0.919422	1.92903	4.83872	7.60087	O08309	3e-20	Pyruvate kinase	Pyruvate kinase.	Carbohydrate degradation	glycolysis	pyruvate from D-glyceraldehyde 3-phosphate: step 5/5	Pyruvate kinase	1e-54	Phaeodactylum tricornutum	glycolysis	magnesium ion binding]---[potassium ion binding]---[pyruvate kinase activity	-	COG0469 PykF Pyruvate kinase Carbohydrate transport and metabolism .]---[cd00288 Pyruvate_Kinase Pyruvate kinase (PK) Large allosteric enzyme that regulates glycolysis through binding of the substrate phosphoenolpyruvate and one or more allosteric effectors. Like other allosteric enzymes PK has a high substrate affinity R state and a low affinity T state. PK exists as several different isozymes d…
c4289_g1_i1	-2.06627	1.54503e-05	0.00211831	48.3616	13.5789	7.57829	6.26998	O23877	9e-92	Ferredoxin--NADP reductase embryo isozyme chloroplastic	Ferredoxin--NADP( ) reductase.	Energy metabolism	photosynthesis	-	Uncharacterized protein	8e-165	Thalassiosira oceanica	-	oxidoreductase activity	-	COG0369 CysJ Sulfite reductase alpha subunit (flavoprotein) Inorganic ion transport and metabolism .]---[cd06207 CyPoR_like NADPH cytochrome p450 reductase (CYPOR) serves as an electron donor in several oxygenase systems and is a component of nitric oxide synthases and methionine synthase reductases. CYPOR transfers two electrons from NADPH to the heme of cytochrome p450 via FAD and FMN. Ferredox…
c235_g1_i2	1.35986	1.55711e-05	0.00212101	22.1581	27.9143	43.9043	79.0846	Q29460	5e-10	Platelet-activating factor acetylhydrolase IB subunit gamma	1-alkyl-2-acetylglycerophosphocholine esterase.	-	-	-	Predicted protein	4e-31	Phaeodactylum tricornutum (strain CCAP 1055/1)	-	hydrolase activity	-	pfam13472 Lipase_GDSL_2 GDSL-like Lipase/Acylhydrolase family. This family of presumed lipases and related enzymes are similar to pfam00657.]---[cd01828 sialate_O-acetylesterase_like2 sialate_O-acetylesterase_like subfamily of the SGNH-hydrolases a diverse family of lipases and esterases. The tertiary fold of the enzyme is substantially different from that of the alpha/beta hydrolase family and u…
c11818_g1_i1	2.02599	1.68335e-05	0.00227818	0.490359	0.340418	1.70778	1.5675	-	-	-	-	-	-	-	-	-	-	-	-	-	-
c10220_g2_i1	1.38059	1.73209e-05	0.0023291	14.7108	15.5079	30.3843	44.718	Q9I931	2e-09	Fucolectin-1	-	-	-	-	Marine sediment metagenome DNA contig S03H2_S16360 (Fragment)	5e-28	marine sediment metagenome	cell adhesion	-	-	smart00607 FTP eel-Fucolectin Tachylectin-4 Pentaxrin-1 Domain. ]---[pfam00754 F5_F8_type_C F5/8 type C domain. This domain is also known as the discoidin (DS) domain family.
c5237_g1_i1	2.6369	1.76799e-05	0.00236224	1.90014	4.5389	12.3103	26.3221	-	-	-	-	-	-	-	-	-	-	-	-	-	-
c12405_g1_i1	-2.34832	1.80639e-05	0.00239827	1.68561	3.10158	0.355788	0.532357	-	-	-	-	-	-	-	Putative uncharacterized protein	6e-41	Caldithrix abyssi DSM 13497	-	-	-	-
c5478_g1_i2	-1.36798	2.12204e-05	0.00279963	11.1863	7.37572	3.23767	3.57862	-	-	-	-	-	-	-	-	-	-	-	-	-	-
c2199_g1_i1	-1.91063	2.15888e-05	0.00282196	10.0217	3.25288	1.81452	1.50834	-	-	-	-	-	-	-	Predicted protein	2e-21	Phaeodactylum tricornutum (strain CCAP 1055/1)	-	-	-	-
c10830_g1_i1	-1.46398	2.16809e-05	0.00282196	31.1684	12.7468	7.68502	7.30512	-	-	-	-	-	-	-	Predicted protein	8e-35	Phaeodactylum tricornutum	-	RNA-directed RNA polymerase activity	-	-
c8884_g1_i1	-1.95658	2.17933e-05	0.00282196	2.20661	2.26945	0.498103	0.591508	-	-	-	-	-	-	-	Uncharacterized protein (Fragment)	7e-15	Thalassiosira oceanica	cell differentiation	-	membrane	smart00004 NL Domain found in Notch and Lin-12. The Notch protein is essential for the proper differentiation of the Drosophila ectoderm. This protein contains 3 NL domains.]---[pfam00066 Notch LNR domain. The LNR (Lin-12/Notch repeat) domain is found in three tandem copies in Notch related proteins. The structure of the domain has been determined by NMR and was shown to contain three disulphide …
c6804_g1_i1	1.97393	2.24016e-05	0.00288294	2.48244	1.85339	8.64565	7.60087	-	-	-	-	-	-	-	-	-	-	-	-	-	-
c616_g1_i1	2.89289	2.30551e-05	0.00294894	0.337122	0.529539	1.13852	4.99824	-	-	-	-	-	-	-	Predicted protein	9e-23	Phaeodactylum tricornutum (strain CCAP 1055/1)	-	heme binding]---[iron ion binding]---[monooxygenase activity]---[oxidoreductase activity, acting on paired donors, with incorporation or reduction of molecular oxygen	-	-
c18447_g1_i1	-3.73604	2.37991e-05	0.00302006	1.1646	0.302594	0.0711576	0.0295754	-	-	-	-	-	-	-	Predicted protein	3e-20	Thalassiosira pseudonana	-	-	-	-
c12814_g1_i1	1.31365	2.38991e-05	0.00302006	4.53582	4.76585	10.7448	11.3274	-	-	-	-	-	-	-	-	-	-	-	-	-	-
c11741_g1_i1	-1.48491	2.5392e-05	0.00318951	9.65394	9.87211	3.55788	3.10542	-	-	-	-	-	-	-	-	-	-	-	-	-	-
c2669_g1_i1	-1.39265	2.78268e-05	0.00347454	33.4363	31.205	8.75239	14.6694	-	-	-	-	-	-	-	Uncharacterized protein	3e-28	Thalassiosira oceanica	-	-	-	cd07822 SRPBCC_4 Ligand-binding SRPBCC domain of an uncharacterized subfamily of proteins. Uncharacterized group of the SRPBCC (START/RHO_alpha_C/PITP/Bet_v1/CoxG/CalC) domain superfamily. SRPBCC domains have a deep hydrophobic ligand-binding pocket and they bind diverse ligands. SRPBCC domains include the steroidogenic acute regulatory protein (StAR)-related lipid transfer (START) domains of mam…
c7356_g1_i1	1.14375	2.87415e-05	0.00356752	42.1095	42.2496	100.83	77.2509	-	-	-	-	-	-	-	Predicted protein	1e-15	Phaeodactylum tricornutum (strain CCAP 1055/1)	-	calcium ion binding	-	-
c10060_g1_i2	1.73268	2.93684e-05	0.00362389	12.1364	32.264	58.7406	84.2011	-	-	-	-	-	-	-	Uncharacterized protein	5e-31	Thalassiosira pseudonana	-	-	-	-
c9141_g1_i1	-1.8143	3.01613e-05	0.00369996	20.8096	21.8246	5.8705	5.70805	-	-	-	-	-	-	-	-	-	-	-	-	-	-
c11024_g1_i1	1.58809	3.11899e-05	0.00380069	6.86502	12.8224	22.557	34.3962	-	-	-	-	-	-	-	-	-	-	-	-	-	-
c9501_g1_i2	1.2638	3.13448e-05	0.00380069	74.2587	90.7781	150.534	228.854	Q6D151	3e-16	Peptide methionine sulfoxide reductase MsrA	Peptide-methionine (S)-S-oxide reductase.	-	-	-	Uncharacterized protein (Fragment)	9e-35	Thalassiosira pseudonana	protein repair]---[response to oxidative stress	peptide-methionine-(S)-S-oxide reductase activity	-	pfam01625 PMSR Peptide methionine sulfoxide reductase. This enzyme repairs damaged proteins. Methionine sulfoxide in proteins is reduced to methionine.]---[PRK05550 PRK05550 bifunctional methionine sulfoxide reductase B/A protein Provisional.]---[COG0225 MsrA Peptide methionine sulfoxide reductase Posttranslational modification protein turnover chaperones .]---[PRK14054 PRK14054 methionine sulfox…
c4525_g1_i1	-2.20446	3.2976e-05	0.0039755	2.23726	0.756484	0.284631	0.325329	-	-	-	-	-	-	-	-	-	-	-	-	-	-
c3456_g1_i1	-2.59466	3.55109e-05	0.00423934	1.71626	0.605187	0.249052	0.118302	-	-	-	-	-	-	-	-	-	-	-	-	-	-
c7356_g1_i2	1.13248	3.59053e-05	0.00423934	44.2855	43.3465	104.246	79.2325	-	-	-	-	-	-	-	Predicted protein	8e-08	Phaeodactylum tricornutum (strain CCAP 1055/1)	-	calcium ion binding	-	-
c8088_g1_i1	-3.9495	3.60956e-05	0.00423934	1.62431	0.0756484	0.0355788	0.0591508	-	-	-	-	-	-	-	-	-	-	-	-	-	-
c21570_g1_i1	2.39575	3.60971e-05	0.00423934	0.183884	0.378242	1.35199	1.44919	-	-	-	-	-	-	-	-	-	-	-	-	-	-
c1804_g1_i1	-1.93279	3.61749e-05	0.00423934	1.83884	1.77774	0.355788	0.532357	-	-	-	-	-	-	-	-	-	-	-	-	-	-
c6435_g1_i2	1.73216	3.89166e-05	0.0045353	1.96143	1.2482	7.15134	3.07584	-	-	-	-	-	-	-	-	-	-	-	-	-	-
c2199_g1_i2	-1.87996	4.17212e-05	0.00483528	11.1557	3.40418	2.06357	1.65622	-	-	-	-	-	-	-	Predicted protein	1e-23	Phaeodactylum tricornutum (strain CCAP 1055/1)	-	-	-	-
c9501_g1_i3	1.24366	4.46136e-05	0.00514209	81.8592	100.688	162.773	251.095	Q7UJK0	9e-21	Peptide methionine sulfoxide reductase MsrA 1	Peptide-methionine (S)-S-oxide reductase.	-	-	-	Uncharacterized protein (Fragment)	6e-42	Thalassiosira pseudonana	protein repair]---[response to oxidative stress	peptide-methionine-(S)-S-oxide reductase activity	-	pfam01625 PMSR Peptide methionine sulfoxide reductase. This enzyme repairs damaged proteins. Methionine sulfoxide in proteins is reduced to methionine.]---[PRK05550 PRK05550 bifunctional methionine sulfoxide reductase B/A protein Provisional.]---[COG0225 MsrA Peptide methionine sulfoxide reductase Posttranslational modification protein turnover chaperones .]---[PRK14054 PRK14054 methionine sulfox…
c12842_g1_i1	-1.82907	4.50813e-05	0.0051676	3.43251	4.08501	0.853892	1.15344	-	-	-	-	-	-	-	-	-	-	-	-	-	-
c9501_g1_i1	1.24447	4.57775e-05	0.00521888	81.185	100.65	162.275	250.267	Q7UJK0	4e-17	Peptide methionine sulfoxide reductase MsrA 1	Peptide-methionine (S)-S-oxide reductase.	-	-	-	Uncharacterized protein (Fragment)	3e-38	Thalassiosira pseudonana	protein repair]---[response to oxidative stress	peptide-methionine-(S)-S-oxide reductase activity	-	pfam01625 PMSR Peptide methionine sulfoxide reductase. This enzyme repairs damaged proteins. Methionine sulfoxide in proteins is reduced to methionine.]---[PRK05550 PRK05550 bifunctional methionine sulfoxide reductase B/A protein Provisional.]---[COG0225 MsrA Peptide methionine sulfoxide reductase Posttranslational modification protein turnover chaperones .]---[PRK14054 PRK14054 methionine sulfox…
c15130_g1_i1	-2.67357	4.79642e-05	0.00543862	10.5734	1.55079	0.569261	1.18302	-	-	-	-	-	-	-	-	-	-	-	-	-	COG2333 ComEC Predicted hydrolase (metallo-beta-lactamase superfamily) General function prediction only .
c11018_g1_i2	-1.37607	4.95322e-05	0.00558622	21.5145	13.6167	6.83113	6.0038	-	-	-	-	-	-	-	Uncharacterized protein	1e-24	Thalassiosira oceanica	-	-	-	-
c4913_g1_i1	-2.12427	5.15941e-05	0.00578765	2.69697	1.39949	0.60484	0.295754	-	-	-	-	-	-	-	Mucin-desulfating sulfatase (N-acetylglucosamine-6-sulfatase)	6e-10	Rhodopirellula sp. SWK7	-	sulfuric ester hydrolase activity	-	PRK13759 PRK13759 arylsulfatase Provisional.
c2019_g1_i1	-1.41019	5.36209e-05	0.00596086	6.40531	4.27413	1.6722	2.12943	-	-	-	-	-	-	-	Uncharacterized protein	7e-39	Thalassiosira pseudonana	-	-	-	-
c7719_g1_i1	-1.25177	5.3852e-05	0.00596086	28.7779	19.8577	7.68502	11.6527	-	-	-	-	-	-	-	Predicted protein	1e-49	Phaeodactylum tricornutum (strain CCAP 1055/1)	-	-	-	-
c11043_g2_i4	-1.54529	5.39907e-05	0.00596086	81.3689	51.1005	28.7477	14.3145	-	-	-	-	-	-	-	Conserved protein	1e-25	Lactobacillus crispatus (strain ST1)	-	-	-	-
c17813_g1_i1	-2.10433	5.46452e-05	0.00600153	1.65496	1.28602	0.320209	0.325329	Q9H5Z1	3e-32	Probable ATP-dependent RNA helicase DHX35	RNA helicase.	-	-	-	Uncharacterized protein	2e-52	Thalassiosira oceanica	-	ATP binding]---[ATP-dependent helicase activity]---[nucleic acid binding	-	COG1643 HrpA HrpA-like helicases DNA replication recombination and repair .]---[TIGR01970 DEAH_box_HrpB ATP-dependent helicase HrpB. This model represents HrpB one of two related but uncharacterized DEAH-box ATP-dependent helicases in many Proteobacteria but also in a few species of other lineages. The member from Rhizobium meliloti has been designated HelO. HrpB is typically about 800 residues i…
c6289_g3_i2	-2.11687	5.53103e-05	0.00604294	1.31784	1.62644	0.249052	0.38448	-	-	-	-	-	-	-	-	-	-	-	-	-	-
c1895_g1_i1	1.87346	5.6407e-05	0.00613082	1.93079	5.10627	9.85533	14.9947	-	-	-	-	-	-	-	Uncharacterized protein	2e-20	Thalassiosira oceanica	-	-	-	-
c1074_g1_i1	-2.10067	5.68731e-05	0.00614962	2.42115	1.43732	0.533682	0.325329	-	-	-	-	-	-	-	-	-	-	-	-	-	-
c19213_g1_i1	1.87053	5.77528e-05	0.00621272	0.95007	0.605187	3.16651	2.30688	-	-	-	-	-	-	-	-	-	-	-	-	-	-
c9035_g1_i6	1.13847	5.81675e-05	0.00622541	61.6013	63.8094	108.764	154.798	Q9SIN9	8e-13	Phospholipase A1-Ialpha2 chloroplastic	-	-	-	-	Uncharacterized protein	4e-19	Thalassiosira oceanica	lipid metabolic process	triglyceride lipase activity	-	cd00519 Lipase_3 Lipase (class 3). Lipases are esterases that can hydrolyze long-chain acyl-triglycerides into di- and monoglycerides glycerol and free fatty acids at a water/lipid interface. A typical feature of lipases is interfacial activation the process of becoming active at the lipid/water interface although several examples of lipases have been identified that do not undergo interfacial ac…
c14510_g1_i1	1.36963	5.89433e-05	0.00627642	4.44388	7.0353	13.4488	14.9947	-	-	-	-	-	-	-	-	-	-	-	-	-	-
c1075_g1_i1	-1.58971	6.19685e-05	0.00656522	6.95696	6.05187	2.59725	1.53792	-	-	-	-	-	-	-	Uncharacterized protein	3e-135	Maricaulis maris (strain MCS10)	-	-	-	-
c6285_g1_i1	2.14896	6.4675e-05	0.00680557	0.643596	1.02125	3.05978	3.99268	-	-	-	-	-	-	-	Uncharacterized protein	3e-67	Thalassiosira oceanica	-	ATP binding]---[ATP-dependent helicase activity]---[nucleic acid binding	-	cd12938 GUCT_Hera RNA-binding GUCT-like domain found in Thermus thermophilus heat resistant RNA-dependent ATPase (Hera) and similar proteins. This subfamily corresponds to the Gu C-terminal (GUCT)-like domain of Hera and similar proteins. Thermus thermophilus Hera is a DEAD box helicase that binds fragments of 23S rRNA and RNase P RNA via its C-terminal domain. It contains a helicase core that ha…
c3838_g1_i1	-1.13238	6.4886e-05	0.00680557	17.2545	14.3354	7.61387	6.1221	-	-	-	-	-	-	-	Uncharacterized protein	7e-39	Thalassiosira pseudonana	-	-	-	-
c10613_g1_i1	-2.83555	6.66213e-05	0.00695281	2.17597	2.57204	0.462525	0.177452	-	-	-	-	-	-	-	-	-	-	-	-	-	-
c17392_g1_i1	-2.17149	7.25665e-05	0.00751758	1.01136	1.62644	0.320209	0.236603	Q23868	6e-07	Serine protease/ABC transporter B family protein tagC	-	-	-	-	Peptidase s8 and s53 subtilisin kexin sedolisin (Fragment)	1e-15	Nannochloropsis gaditana CCMP526	-	serine-type endopeptidase activity	-	cd04842 Peptidases_S8_Kp43_protease Peptidase S8 family domain in Kp43 proteases. Kp43 proteases are members of the peptidase S8 or Subtilase clan of proteases. They have an Asp/His/Ser catalytic triad similar to that found in trypsin-like proteases but do not share their three-dimensional structure (an example of convergent evolution). Kp43 is topologically similar to kexin and furin both of whi…
c13560_g1_i1	-1.73422	7.27496e-05	0.00751758	11.738	7.52701	3.98483	1.53792	O17732	0	Pyruvate carboxylase 1	Pyruvate carboxylase.	Carbohydrate biosynthesis	gluconeogenesis	-	Precursor of carboxylase pyruvate carboxylase	0	Phaeodactylum tricornutum (strain CCAP 1055/1)	gluconeogenesis	ATP binding]---[biotin carboxylase activity]---[DNA binding]---[metal ion binding]---[pyruvate carboxylase activity	-	smart00878 Biotin_carb_C Biotin carboxylase C-terminal domain. Biotin carboxylase is a component of the acetyl-CoA carboxylase multi-component enzyme which catalyses the first committed step in fatty acid synthesis in animals plants and bacteria. Most of the active site residues reported in reference are in this C-terminal domain.]---[pfam02785 Biotin_carb_C Biotin carboxylase C-terminal domain. …
c1074_g1_i2	-2.07686	7.43061e-05	0.00764078	2.42115	1.36167	0.498103	0.354905	-	-	-	-	-	-	-	-	-	-	-	-	-	-
c4121_g1_i1	1.83736	7.54566e-05	0.00772123	1.62431	2.57204	6.79555	7.5713	Q5AQL1	5e-76	Alanine--tRNA ligase	Alanine--tRNA ligase.	-	-	-	Alanine--tRNA ligase	4e-176	Thalassiosira oceanica	alanyl-tRNA aminoacylation	alanine-tRNA ligase activity]---[ATP binding]---[nucleic acid binding	cytoplasm	pfam07973 tRNA_SAD Threonyl and Alanyl tRNA synthetase second additional domain. The catalytically active from of threonyl/alanyl tRNA synthetase is a dimer. Within the tRNA synthetase class II dimer the bound tRNA interacts with both monomers making specific interactions with the catalytic domain the C-terminal domain and this domain (the second additional domain). The second additional domain i…
c11018_g1_i5	-1.20598	7.58688e-05	0.00772573	18.6643	12.6333	6.5465	6.32913	-	-	-	-	-	-	-	Uncharacterized protein	4e-24	Thalassiosira oceanica	-	-	-	-
c1859_g1_i1	-1.55991	7.66962e-05	0.00777226	8.82646	5.37103	2.09915	2.45476	-	-	-	-	-	-	-	-	-	-	-	-	-	-
c5103_g1_i1	-1.8284	7.79059e-05	0.00785688	6.55855	8.43479	2.02799	2.01113	-	-	-	-	-	-	-	Marine sediment metagenome DNA contig S01H1_S23551 (Fragment)	8e-08	marine sediment metagenome	-	-	-	-
c12676_g1_i1	2.1468	8.11688e-05	0.00814678	1.07266	2.00468	5.40798	7.66002	P50086	1e-07	Probable 26S proteasome regulatory subunit p28	-	-	-	-	Uncharacterized protein (Fragment)	4e-13	Guillardia theta CCMP2712	-	-	-	PHA03095 PHA03095 ankyrin-like protein Provisional.]---[cd00204 ANK ankyrin repeats ankyrin repeats mediate protein-protein interactions in very diverse families of proteins. The number of ANK repeats in a protein can range from 2 to over 20 (ankyrins for example). ANK repeats may occur in combinations with other types of domains. The structural repeat unit contains two antiparallel helices and a…
c17291_g1_i1	-1.33082	8.66704e-05	0.00865755	15.5995	8.2835	5.12335	3.87438	Q9XUC4	6e-07	Histidine-rich membrane protein KE4 homolog 1	-	-	-	-	ZIP family transporter zinc ion	5e-79	Ostreococcus lucimarinus (strain CCE9901)	-	metal ion transmembrane transporter activity	membrane	pfam02535 Zip ZIP Zinc transporter. The ZIP family consists of zinc transport proteins and many putative metal transporters. The main contribution to this family is from the Arabidopsis thaliana ZIP protein family these proteins are responsible for zinc uptake in the plant. Also found within this family are C. elegans proteins of unknown function which are annotated as being similar to human grow…
c10830_g1_i3	-1.27253	8.82901e-05	0.00877754	57.9849	25.7583	16.3307	16.3256	-	-	-	-	-	-	-	Uncharacterized protein	8e-68	Thalassiosira oceanica	-	RNA-directed RNA polymerase activity	-	pfam05183 RdRP RNA dependent RNA polymerase. This family of proteins are eukaryotic RNA dependent RNA polymerases. These proteins are involved in post transcriptional gene silencing where they are thought to amplify dsRNA templates.
c7444_g1_i2	-1.63844	9.01971e-05	0.00892483	9.31681	4.08501	2.41936	1.65622	O64530	5e-38	Thiosulfate/3-mercaptopyruvate sulfurtransferase 1 mitochondrial	Thiosulfate sulfurtransferase.]---[3-mercaptopyruvate sulfurtransferase.	-	-	-	Predicted protein	1e-68	Phaeodactylum tricornutum (strain CCAP 1055/1)	-	-	-	cd01448 TST_Repeat_1 Thiosulfate sulfurtransferase (TST) N-terminal inactive domain. TST contains 2 copies of the Rhodanese Homology Domain this is the 1st repeat which does not contain the catalytically active Cys residue. The role of the 1st repeat is uncertain but it is believed to be involved in protein interaction.]---[COG2897 SseA Rhodanese-related sulfurtransferase Inorganic ion transport …
c5969_g1_i1	2.07126	9.20693e-05	0.0090401	6.09884	8.92651	18.1096	42.4407	Q9DBU5	8e-06	E3 ubiquitin-protein ligase RNF6	-	Protein modification	protein ubiquitination	-	Chromosome undetermined scaffold_82 whole genome shotgun sequence	2e-07	Paramecium tetraurelia	-	zinc ion binding	-	cd00162 RING RING-finger (Really Interesting New Gene) domain a specialized type of Zn-finger of 40 to 60 residues that binds two atoms of zinc defined by the 'cross-brace' motif C-X2-C-X(9-39)-C-X(1-3)- H-X(2-3)-(N/C/H)-X2-C-X(4-48)C-X2-C probably involved in mediating protein-protein interactions identified in a proteins with a wide range of functions such as viral replication signal transducti…
c7140_g1_i1	-2.72777	9.22239e-05	0.0090401	1.47108	1.47514	0.177894	0.236603	P94598	8e-30	Glutamate dehydrogenase	Glutamate dehydrogenase (NAD(P)( )).	-	-	-	Glutmatae dehydrogenase nadp-gdh (Fragment)	3e-56	Thalassiosira pseudonana	cellular amino acid metabolic process	oxidoreductase activity, acting on the CH-NH2 group of donors, NAD or NADP as acceptor	-	PRK09414 PRK09414 glutamate dehydrogenase Provisional.]---[cd05313 NAD_bind_2_Glu_DH NAD(P) binding domain of glutamate dehydrogenase subgroup 2. Amino acid dehydrogenase (DH) is a widely distributed family of enzymes that catalyzes the oxidative deamination of an amino acid to its keto acid and ammonia with concomitant reduction of NADP . Glutamate DH is a multidomain enzyme that catalyzes the r…
c7139_g1_i1	1.12718	9.275e-05	0.00904938	10.3282	12.5198	22.6637	25.0799	-	-	-	-	-	-	-	Predicted protein	2e-13	Phaeodactylum tricornutum (strain CCAP 1055/1)	-	-	-	pfam14897 EpsG EpsG family. This family of proteins are related to the EpsG protein from B. subtilis. These proteins are likely glycosyl transferases belonging to the membrane protein GT-C clan.
c3830_g1_i1	1.58036	9.37331e-05	0.00910296	2.85021	1.39949	4.58967	7.48257	-	-	-	-	-	-	-	-	-	-	-	-	-	-
c6435_g1_i1	1.84813	9.45865e-05	0.0091435	0.674243	0.416066	2.41936	1.39004	-	-	-	-	-	-	-	-	-	-	-	-	-	-
c2662_g1_i1	-1.29561	9.9174e-05	0.009543	11.5847	6.84618	4.05598	3.07584	-	-	-	-	-	-	-	-	-	-	-	-	-	-
c9309_g1_i1	-1.20603	0.000102999	0.00983288	10.5734	10.5529	4.02041	4.70249	-	-	-	-	-	-	-	-	-	-	-	-	-	-
c10060_g1_i1	1.67268	0.000103124	0.00983288	95.0376	236.628	454.235	570.48	-	-	-	-	-	-	-	Uncharacterized protein	3e-101	Thalassiosira pseudonana	-	-	-	-
c12872_g1_i1	2.04539	0.000105006	0.009967	0.459711	0.605187	1.6722	2.51391	-	-	-	-	-	-	-	Uncharacterized protein	2e-56	Thalassiosira pseudonana	-	-	-	-
c10060_g1_i3	1.65441	0.000106116	0.010027	97.7653	238.519	451.673	573.91	-	-	-	-	-	-	-	Uncharacterized protein	1e-101	Thalassiosira pseudonana	-	-	-	-
c7983_g1_i3	-1.54987	0.000112762	0.0106072	40.3933	17.853	12.6661	6.1221	-	-	-	-	-	-	-	Uncharacterized protein	2e-37	Thalassiosira oceanica	-	-	-	-
c19163_g1_i1	2.29734	0.000114171	0.0106837	0.245179	0.226945	1.24526	1.00556	-	-	-	-	-	-	-	-	-	-	-	-	-	-
c9338_g1_i1	-1.83845	0.000118275	0.0109782	7.50862	7.26224	1.70778	2.21815	-	-	-	-	-	-	-	-	-	-	-	-	-	-
c19910_g1_i1	-1.98851	0.000119713	0.0110626	2.08402	2.23163	0.498103	0.532357	-	-	-	-	-	-	-	Uncharacterized protein	4e-15	Thalassiosira oceanica	-	antiporter activity]---[drug transmembrane transporter activity	membrane	pfam01554 MatE MatE. The MatE domain.]---[cd13132 MATE_eukaryotic Eukaryotic members of the multidrug and toxic compound extrusion (MATE) family. The integral membrane proteins from the MATE family are involved in exporting metabolites across the cell membrane and are responsible for multidrug resistance (MDR) in many bacteria and animals. MATE has also been identified as a large multigene family…
c10220_g2_i2	1.20108	0.000120719	0.0111067	8.12157	7.71613	15.5479	19.1648	-	-	-	-	-	-	-	-	-	-	-	-	-	-
c18180_g1_i1	-2.79758	0.000121621	0.0111408	0.82748	1.0969	0.106736	0.147877	-	-	-	-	-	-	-	-	-	-	-	-	-	-
c10925_g2_i1	1.35105	0.00012361	0.0112738	21.729	45.5403	76.3521	89.4064	Q8GJ44	2e-12	Endo-1 4-beta-xylanase A	Endo-1 4-beta-xylanase.	Glycan degradation	xylan degradation	-	carbohydrate-binding protein	7e-18	Clostridium sp. 12(A)	-	-	-	cd04084 CBM6_xylanase-like Carbohydrate Binding Module 6 (CBM6) many are appended to glycoside hydrolase (GH) family 11 and GH43 xylanase domains. This family includes carbohydrate binding module 6 (CBM6) domains that are appended mainly to glycoside hydrolase (GH) family domains including GH3 GH11 and GH43 domains. These CBM6s are non-catalytic carbohydrate binding domains that facilitate the st…
c8420_g1_i3	-1.03269	0.000127991	0.0115554	88.571	87.2226	46.288	35.7862	-	-	-	-	-	-	-	Putative uncharacterized protein	2e-17	Treponema saccharophilum DSM 2985	-	-	-	pfam13306 LRR_5 Leucine rich repeats (6 copies). This family includes a number of leucine rich repeats. This family contains a large number of BSPA-like surface antigens from Trichomonas vaginalis.
c10081_g1_i2	1.28872	0.000128182	0.0115554	3.86157	3.2907	8.71681	7.95578	Q6F388	3e-11	Heat stress transcription factor A-2e	-	-	-	-	Predicted protein	3e-17	Phaeodactylum tricornutum (strain CCAP 1055/1)	-	sequence-specific DNA binding]---[sequence-specific DNA binding transcription factor activity	nucleus	pfam00447 HSF_DNA-bind HSF-type DNA-binding. ]---[smart00415 HSF heat shock factor. ]---[COG5169 HSF1 Heat shock transcription factor Transcription .
c17476_g1_i1	1.76624	0.00012835	0.0115554	2.60503	2.64769	6.90229	10.1444	-	-	-	-	-	-	-	Harpin binding protein 1	2e-33	Nannochloropsis gaditana	-	structural molecule activity	chloroplast	pfam04755 PAP_fibrillin PAP_fibrillin. This family identifies a conserved region found in a number of plastid lipid-associated proteins (PAPs) and in a number of putative fibrillin proteins.
c21493_g1_i1	1.64656	0.000129381	0.0115984	0.704891	0.832132	2.09915	2.48433	Q58424	7e-24	D-3-phosphoglycerate dehydrogenase	Phosphoglycerate dehydrogenase.	Amino-acid biosynthesis	L-serine biosynthesis	L-serine from 3-phospho-D-glycerate: step 1/3	D-3-phosphoglycerate dehydrogenase	3e-105	Thalassiosira pseudonana	-	amino acid binding]---[NAD binding]---[phosphoglycerate dehydrogenase activity	-	cd12174 PGDH_like_3 Putative D-3-Phosphoglycerate Dehydrogenases NAD-binding and catalytic domains. Phosphoglycerate dehydrogenases (PGDHs) catalyze the initial step in the biosynthesis of L-serine from D-3-phosphoglycerate. PGDHs come in 3 distinct structural forms with this first group being related to 2-hydroxy acid dehydrogenases sharing structural similarity to formate and glycerate dehydrog…
c10231_g1_i1	1.84503	0.000130406	0.0116406	29.6667	33.2475	60.0926	155.774	-	-	-	-	-	-	-	Uncharacterized protein	4e-07	Thalassiosira pseudonana	-	sequence-specific DNA binding]---[sequence-specific DNA binding transcription factor activity	-	smart00338 BRLZ basic region leucin zipper. ]---[pfam07716 bZIP_2 Basic region leucine zipper.
c7202_g1_i1	-1.52292	0.000132153	0.0117465	5.11812	2.91246	1.31642	1.33089	Q2KHZ8	2e-53	Glucosylceramidase	Glucosylceramidase.	-	-	-	Predicted protein	0	Phaeodactylum tricornutum (strain CCAP 1055/1)	carbohydrate metabolic process]---[sphingolipid metabolic process	glucosylceramidase activity	-	pfam02055 Glyco_hydro_30 O-Glycosyl hydrolase family 30. ]---[COG5520 COG5520 O-Glycosyl hydrolase Cell envelope biogenesis outer membrane .
c8420_g1_i2	-1.02796	0.000133341	0.0118021	89.613	87.6386	46.7861	36.2298	-	-	-	-	-	-	-	Putative uncharacterized protein	5e-17	Treponema saccharophilum DSM 2985	-	-	-	pfam13306 LRR_5 Leucine rich repeats (6 copies). This family includes a number of leucine rich repeats. This family contains a large number of BSPA-like surface antigens from Trichomonas vaginalis.
c7239_g1_i1	1.0583	0.000135335	0.0119283	29.7586	25.38	62.4052	47.0249	-	-	-	-	-	-	-	-	-	-	-	-	-	-
c10081_g1_i1	1.28796	0.000136162	0.011951	3.40186	2.83681	7.43597	7.09809	Q6F388	4e-09	Heat stress transcription factor A-2e	-	-	-	-	Predicted protein	1e-12	Phaeodactylum tricornutum (strain CCAP 1055/1)	-	sequence-specific DNA binding]---[sequence-specific DNA binding transcription factor activity	nucleus	pfam00447 HSF_DNA-bind HSF-type DNA-binding. ]---[smart00415 HSF heat shock factor. ]---[COG5169 HSF1 Heat shock transcription factor Transcription .
c5815_g1_i2	1.10539	0.000140018	0.0122382	203.438	256.145	435.058	512.66	P54001	4e-19	Prolyl 4-hydroxylase subunit alpha-1	Procollagen-proline dioxygenase.	-	-	-	Putative uncharacterized protein	1e-99	Phaeodactylum tricornutum (strain CCAP 1055/1)	-	iron ion binding]---[L-ascorbic acid binding]---[oxidoreductase activity, acting on paired donors, with incorporation or reduction of molecular oxygen, 2-oxoglutarate as one donor, and incorporation of one atom each of oxygen into both donors	-	pfam13640 2OG-FeII_Oxy_3 2OG-Fe(II) oxygenase superfamily. This family contains members of the 2-oxoglutarate (2OG) and Fe(II)-dependent oxygenase superfamily.]---[smart00702 P4Hc Prolyl 4-hydroxylase alpha subunit homologues. Mammalian enzymes catalyse hydroxylation of collagen for example. Prokaryotic enzymes might catalyse hydroxylation of antibiotic peptides. These are 2-oxoglutarate-dependen…
c5815_g1_i1	1.10504	0.000141987	0.012343	201.262	254.027	430.361	508.312	P54001	4e-19	Prolyl 4-hydroxylase subunit alpha-1	Procollagen-proline dioxygenase.	-	-	-	Predicted protein	2e-103	Phaeodactylum tricornutum (strain CCAP 1055/1)	-	iron ion binding]---[L-ascorbic acid binding]---[oxidoreductase activity, acting on paired donors, with incorporation or reduction of molecular oxygen, 2-oxoglutarate as one donor, and incorporation of one atom each of oxygen into both donors	-	pfam13640 2OG-FeII_Oxy_3 2OG-Fe(II) oxygenase superfamily. This family contains members of the 2-oxoglutarate (2OG) and Fe(II)-dependent oxygenase superfamily.]---[smart00702 P4Hc Prolyl 4-hydroxylase alpha subunit homologues. Mammalian enzymes catalyse hydroxylation of collagen for example. Prokaryotic enzymes might catalyse hydroxylation of antibiotic peptides. These are 2-oxoglutarate-dependen…
c3470_g1_i1	-1.20257	0.000142395	0.012343	17.5303	11.3851	6.75997	5.17569	-	-	-	-	-	-	-	-	-	-	-	-	-	-
c8261_g1_i1	1.5475	0.000144793	0.0124975	9.07163	20.652	38.603	45.3686	-	-	-	-	-	-	-	Uncharacterized protein (Fragment)	3e-23	Thalassiosira oceanica	-	-	-	-
c3838_g1_i2	-1.11957	0.000145368	0.0124975	22.25	16.9831	10.0688	7.12767	-	-	-	-	-	-	-	Uncharacterized protein	1e-38	Thalassiosira pseudonana	-	-	-	-
c10006_g1_i1	-1.75601	0.000146992	0.0125855	1012.65	529.539	183.124	247.605	-	-	-	-	-	-	-	-	-	-	-	-	-	-
c5643_g1_i2	-1.5294	0.000148162	0.0126341	4.07611	2.72334	1.1741	1.06471	-	-	-	-	-	-	-	hypothetical protein partial	4e-18	Vibrio parahaemolyticus	-	-	-	pfam03382 DUF285 Mycoplasma protein of unknown function DUF285. This region appears distantly related to leucine rich repeats.
c2621_g1_i1	-2.03078	0.00015229	0.0129335	3.18733	1.77774	0.426946	0.709809	-	-	-	-	-	-	-	-	-	-	-	-	-	-
c5264_g1_i1	1.20669	0.000154056	0.0130308	25.989	31.5075	45.1851	81.7464	-	-	-	-	-	-	-	Uncharacterized protein	2e-46	Thalassiosira pseudonana	lipid metabolic process	-	-	cd07210 Pat_hypo_W_succinogenes_WS1459_like Hypothetical patatin similar to WS1459 of Wolinella succinogenes. Patatin-like phospholipase. This family predominantly consists of bacterial patatin glycoproteins. The patatin protein accounts for up to 40 of the total soluble protein in potato tubers. Patatin is a storage protein but it also has the enzymatic activity of a lipid acyl hydrolase catalyz…
c7699_g1_i1	1.06796	0.000155113	0.0130589	12.1057	9.45605	23.9801	19.0761	-	-	-	-	-	-	-	-	-	-	-	-	-	-
c10841_g1_i1	1.05372	0.000155633	0.0130589	89.5517	83.2889	186.255	156.01	O49318	5e-26	Probable leucine-rich repeat receptor-like protein kinase At2g33170	Non-specific serine/threonine protein kinase.	-	-	-	Uncharacterized protein	2e-32	Beggiatoa sp. PS	-	calcium ion binding	membrane	PLN03150 PLN03150 hypothetical protein Provisional.]---[PLN00113 PLN00113 leucine-rich repeat receptor-like protein kinase Provisional.]---[COG4886 COG4886 Leucine-rich repeat (LRR) protein Function unknown .
c10830_g1_i4	-1.22552	0.000157368	0.0131519	58.8124	26.1743	16.9355	17.3016	-	-	-	-	-	-	-	Uncharacterized protein	2e-57	Thalassiosira oceanica	-	RNA-directed RNA polymerase activity	-	COG1058 CinA Predicted nucleotide-utilizing enzyme related to molybdopterin-biosynthesis enzyme MoeA General function prediction only .]---[pfam05183 RdRP RNA dependent RNA polymerase. This family of proteins are eukaryotic RNA dependent RNA polymerases. These proteins are involved in post transcriptional gene silencing where they are thought to amplify dsRNA templates.
c10543_g1_i2	1.53084	0.000161563	0.0134489	61.8158	104.243	212.121	250.06	P11029	0	Acetyl-CoA carboxylase	Biotin carboxylase.]---[Acetyl-CoA carboxylase.	Lipid metabolism	malonyl-CoA biosynthesis	malonyl-CoA from acetyl-CoA: step 1/1	Uncharacterized protein (Fragment)	0	Thalassiosira pseudonana	fatty acid biosynthetic process	acetyl-CoA carboxylase activity]---[ATP binding]---[biotin carboxylase activity]---[metal ion binding	-	pfam02785 Biotin_carb_C Biotin carboxylase C-terminal domain. Biotin carboxylase is a component of the acetyl-CoA carboxylase multi-component enzyme which catalyses the first committed step in fatty acid synthesis in animals plants and bacteria. Most of the active site residues reported in reference are in this C-terminal domain.]---[pfam01039 Carboxyl_trans Carboxyl transferase domain. All of th…
c12212_g1_i1	1.19615	0.000162807	0.0134913	85.2918	126.295	218.169	247.783	Q7M323	6e-23	Plasminogen (Fragment)	Plasmin.	-	-	-	phosphodiesterase	1e-45	Gillisia sp. JM1	-	-	-	cd00108 KR Kringle domain Kringle domains are believed to play a role in binding mediators such as peptides other proteins membranes or phospholipids. They are autonomous structural domains found in a varying number of copies in blood clotting and fibrinolytic proteins some serine proteases and plasma proteins. Plasminogen-like kringles possess affinity for free lysine and lysine-containing pepti…
c7994_g2_i2	-1.08214	0.000163359	0.0134913	29.7893	18.6473	11.6699	10.0261	B3PH50	2e-17	Probable protein kinase UbiB	-	Cofactor biosynthesis	ubiquinone biosynthesis [regulation]	-	Predicted protein	9e-74	Phaeodactylum tricornutum (strain CCAP 1055/1)	-	ATP binding]---[protein kinase activity	-	pfam03109 ABC1 ABC1 family. This family includes ABC1 from yeast and AarF from Escherichia coli. These proteins have a nuclear or mitochondrial subcellular location in eukaryotes. The exact molecular functions of these proteins is not clear however yeast ABC1 suppresses a cytochrome b mRNA translation defect and is essential for the electron transfer in the bc 1 complex and Escherichia coli AarF …
c9141_g1_i2	-1.83246	0.000170465	0.0140229	46.3389	56.2446	14.7652	12.8357	-	-	-	-	-	-	-	-	-	-	-	-	-	-
c9338_g1_i2	-1.7492	0.00017597	0.0144193	6.86502	6.39229	1.70778	2.0407	-	-	-	-	-	-	-	-	-	-	-	-	-	-
c20884_g1_i1	1.5399	0.000178714	0.0145686	3.89222	3.02594	10.9939	8.19238	-	-	-	-	-	-	-	-	-	-	-	-	-	-
c871_g1_i1	1.3199	0.000179182	0.0145686	2.85021	3.47983	6.86671	8.22196	P43885	2e-31	D-3-phosphoglycerate dehydrogenase	Phosphoglycerate dehydrogenase.	Amino-acid biosynthesis	L-serine biosynthesis	L-serine from 3-phospho-D-glycerate: step 1/3	D-3-phosphoglycerate dehydrogenase	0	Thalassiosira pseudonana	-	amino acid binding]---[NAD binding]---[phosphoglycerate dehydrogenase activity	-	pfam02826 2-Hacid_dh_C D-isomer specific 2-hydroxyacid dehydrogenase NAD binding domain. This domain is inserted into the catalytic domain the large dehydrogenase and D-lactate dehydrogenase families in SCOP. N-terminal portion of which is represented by family pfam00389.]---[cd12174 PGDH_like_3 Putative D-3-Phosphoglycerate Dehydrogenases NAD-binding and catalytic domains. Phosphoglycerate dehyd…
c7061_g1_i3	1.24192	0.000182514	0.0146924	4.04546	3.36635	7.64944	9.05007	-	-	-	-	-	-	-	-	-	-	-	-	-	-
c3006_g1_i1	-1.20241	0.000182635	0.0146924	17.1932	20.652	6.51092	9.19794	-	-	-	-	-	-	-	-	-	-	-	-	-	-
c10220_g2_i3	1.24467	0.000182806	0.0146924	8.12157	7.71613	15.3345	20.4366	-	-	-	-	-	-	-	-	-	-	-	-	-	-
c16884_g1_i1	1.03906	0.000184452	0.0147682	12.9639	12.0659	21.205	27.8009	-	-	-	-	-	-	-	-	-	-	-	-	-	-
c6267_g1_i1	2.1496	0.000185211	0.0147725	1.47108	4.34978	6.61766	18.3072	-	-	-	-	-	-	-	hypothetical protein	4e-28	Aquimarina macrocephali	-	-	-	-
c18704_g1_i1	-1.54054	0.000188208	0.0149045	68.9873	42.6657	23.9801	12.4217	-	-	-	-	-	-	-	Putative uncharacterized protein	2e-26	Curvibacter putative symbiont of Hydra magnipapillata	-	-	-	-
c10800_g7_i1	1.27988	0.000188287	0.0149045	12.5348	5.40886	22.6993	18.4846	-	-	-	-	-	-	-	-	-	-	-	-	-	cd00204 ANK ankyrin repeats ankyrin repeats mediate protein-protein interactions in very diverse families of proteins. The number of ANK repeats in a protein can range from 2 to over 20 (ankyrins for example). ANK repeats may occur in combinations with other types of domains. The structural repeat unit contains two antiparallel helices and a beta-hairpin repeats are stacked in a superhelical arra…
c9803_g1_i1	1.2537	0.000190818	0.0149601	59.364	95.733	133.207	222.466	O97341	2e-12	Calmodulin	-	-	-	-	Uncharacterized protein	3e-14	Solanum tuberosum	regulation of ion transport	calcium ion binding	plant-type vacuole	COG5126 FRQ1 Ca2 -binding protein (EF-Hand superfamily) Signal transduction mechanisms / Cytoskeleton / Cell division and chromosome partitioning / General function prediction only .]---[cd00051 EFh EF-hand calcium binding motif A diverse superfamily of calcium sensors and calcium signal modulators most examples in this alignment model have 2 active canonical EF hands. Ca2 binding induces a confo…
c2134_g1_i1	-1.93853	0.000191084	0.0149601	3.09539	1.36167	0.533682	0.561932	-	-	-	-	-	-	-	-	-	-	-	-	-	-
c473_g1_i1	1.49534	0.000191129	0.0149601	3.34057	2.26945	8.18313	6.89106	Q8T9W1	1e-07	Serine protease/ABC transporter B family protein tagD	-	-	-	-	Uncharacterized protein	5e-16	Thalassiosira pseudonana	-	serine-type endopeptidase activity	-	cd04842 Peptidases_S8_Kp43_protease Peptidase S8 family domain in Kp43 proteases. Kp43 proteases are members of the peptidase S8 or Subtilase clan of proteases. They have an Asp/His/Ser catalytic triad similar to that found in trypsin-like proteases but do not share their three-dimensional structure (an example of convergent evolution). Kp43 is topologically similar to kexin and furin both of whi…
c3460_g1_i1	-2.49495	0.000195699	0.0152609	3.52445	1.05908	0.533682	0.236603	P47204	5e-138	Cell division protein FtsZ	-	-	-	-	Cell division protein FtsZ	0	Methylophaga	barrier septum assembly]---[cytokinesis by binary fission]---[protein polymerization	GTP binding]---[GTPase activity	cell division site]---[cytoplasm]---[protein complex	smart00864 Tubulin Tubulin/FtsZ family GTPase domain. This domain is found in all tubulin chains as well as the bacterial FtsZ family of proteins. These proteins are involved in polymer formation. Tubulin is the major component of microtubules while FtsZ is the polymer-forming protein of bacterial cell division it is part of a ring in the middle of the dividing cell that is required for constrict…
c15386_g1_i1	-2.27706	0.000198242	0.0154019	0.766185	0.907781	0.142315	0.177452	-	-	-	-	-	-	-	Uncharacterized protein	4e-26	Thalassiosira pseudonana	-	serine-type endopeptidase activity	-	-
c9035_g1_i4	1.14449	0.000203818	0.0157115	91.5438	101.823	159.642	248.906	-	-	-	-	-	-	-	Predicted protein	3e-30	Phaeodactylum tricornutum (strain CCAP 1055/1)	-	-	-	pfam05548 Peptidase_M11 Gametolysin peptidase M11. In the unicellular biflagellated alga Chlamydomonas reinhardtii gametolysin a zinc-containing metallo-protease is responsible for the degradation of the cell wall. Homologues of gametolysin have also been reported in the simple multicellular organism Volvox.]---[smart00758 PA14 domain in bacterial beta-glucosidases other glycosidases glycosyltran…
c7421_g1_i1	1.20585	0.000204933	0.0157115	13.0558	24.5479	37.0375	46.5221	P16588	1e-23	Alkaline serine exoprotease A	-	-	-	-	serine protease	1e-25	Haloglycomyces albus	-	-	-	cd04077 Peptidases_S8_PCSK9_ProteinaseK_like Peptidase S8 family domain in ProteinaseK-like proteins. The peptidase S8 or Subtilase clan of proteases have a Asp/His/Ser catalytic triad that is not homologous to trypsin. This CD contains several members of this clan including PCSK9 (Proprotein convertase subtilisin/kexin type 9) Proteinase_K Proteinase_T and other subtilisin-like serine proteases.…
c9035_g1_i1	1.18599	0.000204956	0.0157115	82.3803	98.9103	156.084	238.673	-	-	-	-	-	-	-	hypothetical protein	2e-09	Gracilibacillus lacisalsi	-	-	-	smart00758 PA14 domain in bacterial beta-glucosidases other glycosidases glycosyltransferases proteases amidases yeast adhesins and bacterial toxins. ]---[pfam07691 PA14 PA14 domain. This domain forms an insert in bacterial beta-glucosidases and is found in other glycosidases glycosyltransferases proteases amidases yeast adhesins and bacterial toxins including anthrax protective antigen (PA). The…
c6500_g1_i1	3.04809	0.000205365	0.0157115	1.10331	7.90526	17.7538	55.0398	-	-	-	-	-	-	-	-	-	-	-	-	-	-
c71_g1_i1	1.42072	0.000205972	0.0157115	8.64257	14.8271	24.1224	36.289	P79110	2e-68	Tricarboxylate transport protein mitochondrial	-	-	-	-	Mitochondriale tricarboxylate carrier protein	5e-160	Thalassiosira pseudonana	transport	-	integral to membrane	pfam00153 Mito_carr Mitochondrial carrier protein. ]---[PTZ00169 PTZ00169 ADP/ATP transporter on adenylate translocase Provisional.]---[PTZ00168 PTZ00168 mitochondrial carrier protein Provisional.
c7699_g1_i2	1.04756	0.000207132	0.0157144	11.9218	9.19128	23.1974	18.3663	-	-	-	-	-	-	-	-	-	-	-	-	-	-
c9803_g1_i2	1.24419	0.000207803	0.0157144	61.4174	98.0403	135.626	227.583	O97341	2e-12	Calmodulin	-	-	-	-	Uncharacterized protein	2e-14	Solanum tuberosum	regulation of ion transport	calcium ion binding	plant-type vacuole	COG5126 FRQ1 Ca2 -binding protein (EF-Hand superfamily) Signal transduction mechanisms / Cytoskeleton / Cell division and chromosome partitioning / General function prediction only .]---[cd00051 EFh EF-hand calcium binding motif A diverse superfamily of calcium sensors and calcium signal modulators most examples in this alignment model have 2 active canonical EF hands. Ca2 binding induces a confo…
c10630_g1_i2	1.44241	0.000208257	0.0157144	50.2005	98.8724	158.148	232.877	-	-	-	-	-	-	-	Uncharacterized protein	6e-38	Thalassiosira pseudonana	chitin metabolic process	chitin binding	extracellular region	-
c7882_g1_i2	1.14433	0.00021007	0.0157944	58.3527	62.7125	124.063	131.729	Q5RK27	4e-63	Solute carrier family 12 member 7	-	-	-	-	Uncharacterized protein (Fragment)	4e-154	Thalassiosira pseudonana	transmembrane transport	-	membrane	TIGR00930 2a30 K-Cl cotransporter. Transport and binding proteins Other .]---[COG0531 PotE Amino acid transporters Amino acid transport and metabolism .]---[pfam00324 AA_permease Amino acid permease. ]---[pfam13520 AA_permease_2 Amino acid permease. ]---[TIGR00909 2A0306 amino acid transporter. Transport and binding proteins Amino acids peptides and amines .]---[pfam13621 Cupin_8 Cupin-like domai…
c7882_g1_i1	1.14423	0.000211538	0.015848	58.1688	62.599	123.601	131.551	Q2UVJ5	2e-89	Cation-chloride cotransporter 1	-	-	-	-	Uncharacterized protein (Fragment)	0	Thalassiosira pseudonana	transmembrane transport	-	membrane	TIGR00930 2a30 K-Cl cotransporter. Transport and binding proteins Other .]---[pfam00324 AA_permease Amino acid permease. ]---[COG0531 PotE Amino acid transporters Amino acid transport and metabolism .]---[pfam13621 Cupin_8 Cupin-like domain. This cupin like domain shares similarity to the JmjC domain.]---[pfam13520 AA_permease_2 Amino acid permease. ]---[TIGR00909 2A0306 amino acid transporter. T…
c9035_g1_i2	1.18119	0.000212786	0.0158847	80.2656	96.8299	152.028	232.344	-	-	-	-	-	-	-	hypothetical protein partial	2e-11	Aquimarina sp. SW150	-	-	-	pfam07691 PA14 PA14 domain. This domain forms an insert in bacterial beta-glucosidases and is found in other glycosidases glycosyltransferases proteases amidases yeast adhesins and bacterial toxins including anthrax protective antigen (PA). The domain also occurs in a Dictyostelium prespore-cell-inducing factor Psi and in fibrocystin the mammalian protein whose mutation leads to polycystic kidney…
c3049_g1_i1	2.78044	0.000215101	0.0159279	0.0612948	0.226945	0.675997	1.18302	-	-	-	-	-	-	-	Glutamate synthase	3e-13	Thalassiosira pseudonana	glutamate biosynthetic process	glutamate synthase (ferredoxin) activity	-	-
c8411_g1_i2	-1.77948	0.000215985	0.0159279	14.6801	6.99747	2.63283	3.31244	-	-	-	-	-	-	-	-	-	-	-	-	-	-
c10703_g1_i1	-1.84732	0.000216371	0.0159279	6.55855	2.4964	1.74336	0.650658	-	-	-	-	-	-	-	-	-	-	-	-	-	-
c7994_g2_i3	-1.08116	0.000216402	0.0159279	22.7404	14.0706	8.53892	7.95578	B3PH50	7e-19	Probable protein kinase UbiB	-	Cofactor biosynthesis	ubiquinone biosynthesis [regulation]	-	Predicted protein	3e-77	Phaeodactylum tricornutum (strain CCAP 1055/1)	-	ATP binding]---[protein kinase activity	-	COG0661 AarF Predicted unusual protein kinase General function prediction only .]---[TIGR01982 UbiB 2-polyprenylphenol 6-hydroxylase. This model represents the enzyme (UbiB) which catalyzes the first hydroxylation step in the ubiquinone biosynthetic pathway in bacteria. It is believed that the reaction is 2-polyprenylphenol - 6-hydroxy-2-polyprenylphenol. This model finds hits primarily in the pr…
c14503_g1_i1	1.47296	0.00021851	0.0159711	19.3692	35.9708	49.9882	97.9832	Q8NQ52	2e-73	Riboflavin biosynthesis protein RibBA	GTP cyclohydrolase II.]---[3 4-dihydroxy-2-butanone-4-phosphate synthase.	Cofactor biosynthesis]---[Cofactor biosynthesis	riboflavin biosynthesis]---[ riboflavin biosynthesis	2-hydroxy-3-oxobutyl phosphate from D-ribulose 5-phosphate: step 1/1]---[ 5-amino-6-(D-ribitylamino)uracil from GTP: step 1/4	Uncharacterized protein	0	Thalassiosira oceanica	riboflavin biosynthetic process	3,4-dihydroxy-2-butanone-4-phosphate synthase activity]---[GTP cyclohydrolase II activity	-	PRK09311 PRK09311 bifunctional 3 4-dihydroxy-2-butanone 4-phosphate synthase/GTP cyclohydrolase II protein Provisional.]---[pfam00926 DHBP_synthase 3 4-dihydroxy-2-butanone 4-phosphate synthase. 3 4-Dihydroxy-2-butanone 4-phosphate is biosynthesized from ribulose 5-phosphate and serves as the biosynthetic precursor for the xylene ring of riboflavin. Sometimes found as a bifunctional enzyme with p…
c18684_g1_i1	2.17757	0.000221402	0.0161262	0.183884	0.378242	1.10294	1.30132	-	-	-	-	-	-	-	-	-	-	-	-	-	-
c12817_g1_i1	1.57475	0.000228179	0.0165623	1.77755	0.907781	3.55788	4.0814	-	-	-	-	-	-	-	-	-	-	-	-	-	-
c3490_g1_i1	1.20565	0.000233717	0.0169058	23.9969	35.2143	60.6263	70.5373	-	-	-	-	-	-	-	-	-	-	-	-	-	-
c10381_g1_i1	1.19426	0.000237214	0.0170998	19.7982	36.2734	54.8625	68.7628	P36620	7e-80	Acetolactate synthase mitochondrial	Acetolactate synthase.	Amino-acid biosynthesis]---[Amino-acid biosynthesis	L-isoleucine biosynthesis]---[ L-valine biosynthesis	L-isoleucine from 2-oxobutanoate: step 1/4]---[ L-valine from pyruvate: step 1/4	Carboxy-lyase	0	Phaeodactylum tricornutum (strain CCAP 1055/1)	-	lyase activity]---[magnesium ion binding]---[thiamine pyrophosphate binding	-	cd02015 TPP_AHAS Thiamine pyrophosphate (TPP) family Acetohydroxyacid synthase (AHAS) subfamily TPP-binding module composed of proteins similar to the large catalytic subunit of AHAS. AHAS catalyzes the condensation of two molecules of pyruvate to give the acetohydroxyacid 2-acetolactate. 2-Acetolactate is the precursor of the branched chain amino acids valine and leucine. AHAS also catalyzes the…
c7983_g1_i2	-1.5046	0.000245794	0.0176576	41.374	17.8908	13.4488	6.26998	-	-	-	-	-	-	-	Uncharacterized protein	3e-29	Thalassiosira oceanica	-	-	-	-
c10630_g1_i1	1.39638	0.00024862	0.0176869	35.9801	65.4358	102.396	154.886	-	-	-	-	-	-	-	Uncharacterized protein	1e-25	Thalassiosira pseudonana	chitin metabolic process	chitin binding	extracellular region	-
c10471_g1_i3	1.03849	0.000248732	0.0176869	474.851	464.405	830.801	1009.88	P37758	9e-23	Nitrate/nitrite transporter NarU	-	-	-	-	Major facilitator superfamily	4e-134	Micromonas sp. (strain RCC299 / NOUM17)	-	-	-	COG2223 NarK Nitrate/nitrite transporter Inorganic ion transport and metabolism .]---[PRK15034 PRK15034 nitrate/nitrite transport protein NarU Provisional.]---[cd06174 MFS The Major Facilitator Superfamily (MFS) is a large and diverse group of secondary transporters that includes uniporters symporters and antiporters. MFS proteins facilitate the transport across cytoplasmic or internal membranes …
c9622_g1_i3	-1.56612	0.000253008	0.0179302	3.03409	3.40418	1.06736	1.00556	-	-	-	-	-	-	-	Uncharacterized protein	3e-26	Emiliania huxleyi CCMP1516	signal transduction	-	-	-
c17004_g1_i1	-1.72912	0.000257158	0.0181201	4.65841	4.76585	1.31642	1.39004	-	-	-	-	-	-	-	-	-	-	-	-	-	-
c9847_g1_i1	1.20199	0.000257415	0.0181201	19.4611	35.1008	51.6604	69.236	Q9DBP0	6e-69	Sodium-dependent phosphate transport protein 2B	-	-	-	-	Sodium phosphate cotransporter Na/Pi cotransport system protein	0	Thalassiosira pseudonana	-	sodium-dependent phosphate transmembrane transporter activity	membrane	pfam02690 Na_Pi_cotrans Na /Pi-cotransporter. This is a family of mainly mammalian type II renal Na /Pi-cotransporters with other related sequences from lower eukaryotes and bacteria some of which are also Na /Pi-cotransporters. In the kidney the type II renal Na /Pi-cotransporters protein allows re-absorption of filtered Pi in the proximal tubule.]---[TIGR01013 2a58 Phosphate Na Symporter (PNaS)…
c10721_g1_i3	1.24945	0.000259239	0.0181875	22.3726	35.8573	66.0343	67.1657	-	-	-	-	-	-	-	-	-	-	-	-	-	-
c6289_g3_i1	-2.52758	0.000260505	0.0182078	1.01136	1.36167	0.177894	0.207028	-	-	-	-	-	-	-	-	-	-	-	-	-	-
c10931_g1_i2	1.1696	0.000261265	0.0182078	56.1461	46.3346	122.035	97.4509	Q9GTN7	8e-15	Serine protease/ABC transporter B family protein tagA	-	-	-	-	Uncharacterized protein	2e-88	Thalassiosira pseudonana	-	serine-type endopeptidase activity	-	cd04842 Peptidases_S8_Kp43_protease Peptidase S8 family domain in Kp43 proteases. Kp43 proteases are members of the peptidase S8 or Subtilase clan of proteases. They have an Asp/His/Ser catalytic triad similar to that found in trypsin-like proteases but do not share their three-dimensional structure (an example of convergent evolution). Kp43 is topologically similar to kexin and furin both of whi…
c7994_g2_i1	-1.06608	0.000262306	0.0182198	22.7097	14.1462	8.64565	8.0445	B3PH50	1e-17	Probable protein kinase UbiB	-	Cofactor biosynthesis	ubiquinone biosynthesis [regulation]	-	Predicted protein	9e-59	Phaeodactylum tricornutum (strain CCAP 1055/1)	-	ATP binding]---[protein kinase activity	-	pfam03109 ABC1 ABC1 family. This family includes ABC1 from yeast and AarF from Escherichia coli. These proteins have a nuclear or mitochondrial subcellular location in eukaryotes. The exact molecular functions of these proteins is not clear however yeast ABC1 suppresses a cytochrome b mRNA translation defect and is essential for the electron transfer in the bc 1 complex and Escherichia coli AarF …
c6425_g1_i2	-2.21305	0.000263698	0.0182561	1.86949	0.869956	0.355788	0.207028	P0A1R8	2e-15	DNA-binding protein HU-beta	-	-	-	-	DNA-binding protein HU-beta	8e-23	Methylophaga	chromosome condensation	DNA binding	-	cd13831 HU histone-like DNA-binding protein HU. This subfamily includes HU and HU-like domains. HU is a conserved nucleoid-associated protein (NAP) which binds non-specifically to duplex DNA with a particular preference for targeting nicked and bent DNA. It is highly basic and contributes to chromosomal compaction and maintenance of negative supercoiling thus often referred to as histone-like pro…
c206_g2_i1	-1.87544	0.000270027	0.0186328	1.44043	1.66426	0.320209	0.473206	Q8MTI2	1e-12	Putative surface protein bspA-like	-	-	-	-	Putative uncharacterized protein	8e-18	Treponema saccharophilum DSM 2985	-	-	-	pfam13306 LRR_5 Leucine rich repeats (6 copies). This family includes a number of leucine rich repeats. This family contains a large number of BSPA-like surface antigens from Trichomonas vaginalis.
c10518_g1_i1	1.04372	0.000272276	0.0186465	90.7163	67.1001	176.613	132.586	-	-	-	-	-	-	-	-	-	-	-	-	-	-
c5856_g1_i1	1.60654	0.000272499	0.0186465	3.95352	8.01873	13.8046	21.2943	-	-	-	-	-	-	-	Uncharacterized protein	4e-77	Thalassiosira oceanica	-	-	-	pfam13301 DUF4079 Protein of unknown function (DUF4079). This is an uncharacterized family of proteins.
c18227_g1_i1	-2.04132	0.000272894	0.0186465	2.3905	2.38292	0.569261	0.532357	-	-	-	-	-	-	-	-	-	-	-	-	-	-
c1086_g1_i2	-1.39234	0.000279105	0.0189598	4.99553	4.08501	1.60105	1.6858	Q9SLD2	5e-76	Diacylglycerol O-acyltransferase 1	Diacylglycerol O-acyltransferase.	Glycerolipid metabolism	triacylglycerol biosynthesis	-	Diacylglycerol acyltransferase	0	Thalassiosira pseudonana	-	O-acyltransferase activity	integral to membrane	pfam13813 MBOAT_2 Membrane bound O-acyl transferase family. ]---[PLN03242 PLN03242 diacylglycerol o-acyltransferase Provisional.]---[PLN02401 PLN02401 diacylglycerol o-acyltransferase.]---[COG5056 ARE1 Acyl-CoA cholesterol acyltransferase Lipid metabolism .]---[pfam03062 MBOAT MBOAT membrane-bound O-acyltransferase family. The MBOAT (membrane bound O-acyl transferase) family of membrane proteins …
c2106_g1_i1	1.25556	0.00027943	0.0189598	17.7142	22.0893	29.3525	61.5464	-	-	-	-	-	-	-	Uncharacterized protein	3e-22	Emiliania huxleyi CCMP1516	-	-	-	-
c4834_g1_i1	1.27554	0.00028019	0.0189598	7.29408	8.01873	18.1096	17.3312	P26988	1e-153	Glyceraldehyde-3-phosphate dehydrogenase	Glyceraldehyde-3-phosphate dehydrogenase (phosphorylating).	Carbohydrate degradation	glycolysis	pyruvate from D-glyceraldehyde 3-phosphate: step 1/5	Triosephosphate isomerase/glyceraldehyde-3-phosphate dehydrogenase	0	Odontella sinensis	glucose metabolic process]---[glycolysis	NAD binding]---[NADP binding]---[oxidoreductase activity, acting on the aldehyde or oxo group of donors, NAD or NADP as acceptor]---[triose-phosphate isomerase activity	-	PTZ00333 PTZ00333 triosephosphate isomerase Provisional.]---[cd00311 TIM Triosephosphate isomerase (TIM) is a glycolytic enzyme that catalyzes the interconversion of dihydroxyacetone phosphate and D-glyceraldehyde-3-phosphate. The reaction is very efficient and requires neither cofactors nor metal ions. TIM usually homodimeric but in some organisms tetrameric is ubiqitous and conserved in functio…
c10721_g1_i1	1.22615	0.000283342	0.0191115	18.5417	30.2972	55.3251	54.6257	-	-	-	-	-	-	-	-	-	-	-	-	-	-
c10006_g1_i2	-1.68408	0.000285776	0.0192139	797.66	422.988	153.487	204.957	-	-	-	-	-	-	-	-	-	-	-	-	-	-
c7983_g1_i1	-1.49269	0.000289801	0.0194222	42.3547	18.7986	14.1959	6.32913	-	-	-	-	-	-	-	Uncharacterized protein	4e-22	Thalassiosira oceanica	-	-	-	-
c20010_g1_i1	1.95035	0.000292864	0.019565	0.306474	0.378242	1.35199	1.18302	-	-	-	-	-	-	-	-	-	-	-	-	-	-
c5871_g1_i1	-1.87021	0.000298072	0.0198497	2.78891	3.47983	0.711576	0.916837	-	-	-	-	-	-	-	-	-	-	-	-	-	-
c1135_g1_i1	-2.04182	0.000302068	0.0200522	2.45179	1.2482	0.498103	0.354905	-	-	-	-	-	-	-	-	-	-	-	-	-	-
c11752_g1_i1	-3.01123	0.000305395	0.0201772	0.919422	0.226945	0.0711576	0.0591508	-	-	-	-	-	-	-	-	-	-	-	-	-	-
c10349_g1_i1	-1.05437	0.000305875	0.0201772	142.541	83.478	46.2525	56.6369	-	-	-	-	-	-	-	-	-	-	-	-	-	-
c6227_g1_i1	1.46007	0.000308257	0.0202705	4.50517	3.13941	11.4564	8.57686	-	-	-	-	-	-	-	Predicted protein	5e-59	Thalassiosira pseudonana	-	-	-	-
c10830_g1_i2	-1.15533	0.000310988	0.0203863	48.3003	21.7867	14.6585	14.9947	-	-	-	-	-	-	-	Uncharacterized protein	9e-59	Thalassiosira oceanica	-	RNA-directed RNA polymerase activity	-	COG1058 CinA Predicted nucleotide-utilizing enzyme related to molybdopterin-biosynthesis enzyme MoeA General function prediction only .]---[pfam05183 RdRP RNA dependent RNA polymerase. This family of proteins are eukaryotic RNA dependent RNA polymerases. These proteins are involved in post transcriptional gene silencing where they are thought to amplify dsRNA templates.
c10471_g1_i4	1.02878	0.00031248	0.0204203	489.071	473.067	841.51	1030.97	P37758	8e-23	Nitrate/nitrite transporter NarU	-	-	-	-	Major facilitator superfamily	2e-134	Micromonas sp. (strain RCC299 / NOUM17)	-	-	-	COG2223 NarK Nitrate/nitrite transporter Inorganic ion transport and metabolism .]---[PRK15034 PRK15034 nitrate/nitrite transport protein NarU Provisional.]---[cd06174 MFS The Major Facilitator Superfamily (MFS) is a large and diverse group of secondary transporters that includes uniporters symporters and antiporters. MFS proteins facilitate the transport across cytoplasmic or internal membranes …
c1337_g1_i1	1.24081	0.000316066	0.0205904	5.27136	6.24099	11.7766	14.2258	-	-	-	-	-	-	-	-	-	-	-	-	-	-
c6859_g1_i2	-1.08095	0.000325901	0.0211654	68.7115	74.6649	30.918	33.8638	P41758	2e-87	Phosphoglycerate kinase chloroplastic	Phosphoglycerate kinase.	Carbohydrate biosynthesis	Calvin cycle	-	Phosphoglycerate kinase	3e-120	Thalassiosira pseudonana	glycolysis	ATP binding]---[phosphoglycerate kinase activity	-	pfam00162 PGK Phosphoglycerate kinase. ]---[PRK00073 pgk phosphoglycerate kinase Provisional.]---[COG0126 Pgk 3-phosphoglycerate kinase Carbohydrate transport and metabolism .]---[cd00318 Phosphoglycerate_kinase Phosphoglycerate kinase (PGK) is a monomeric enzyme which catalyzes the transfer of the high-energy phosphate group of 1 3-bisphosphoglycerate to ADP forming ATP and 3-phosphoglycerate. T…
c2116_g1_i1	-2.16762	0.000331971	0.0214931	5.08747	1.0969	0.853892	0.443631	-	-	-	-	-	-	-	-	-	-	-	-	-	-
c7994_g3_i3	-1.04315	0.000337822	0.0217744	21.1467	14.2975	9.03702	7.30512	-	-	-	-	-	-	-	Predicted protein	9e-30	Thalassiosira pseudonana	-	ATP binding]---[protein kinase activity	-	COG0661 AarF Predicted unusual protein kinase General function prediction only .
c21053_g1_i1	-3.00096	0.000338392	0.0217744	0.459711	0.416066	0.0711576	0.0295754	-	-	-	-	-	-	-	-	-	-	-	-	-	-
c9514_g1_i1	-1.07115	0.000346634	0.0222064	66.2291	95.6195	31.9854	41.9675	-	-	-	-	-	-	-	-	-	-	-	-	-	cd00519 Lipase_3 Lipase (class 3). Lipases are esterases that can hydrolyze long-chain acyl-triglycerides into di- and monoglycerides glycerol and free fatty acids at a water/lipid interface. A typical feature of lipases is interfacial activation the process of becoming active at the lipid/water interface although several examples of lipases have been identified that do not undergo interfacial ac…
c333_g1_i2	-3.45688	0.000347223	0.0222064	0.521006	0.302594	0.0355788	0.0295754	-	-	-	-	-	-	-	-	-	-	-	-	-	-
c572_g1_i1	1.69245	0.000355334	0.0226415	0.643596	0.340418	1.63663	1.44919	-	-	-	-	-	-	-	-	-	-	-	-	-	-
c19895_g1_i1	-1.73137	0.000356186	0.0226415	13.5768	8.24567	4.44735	1.8041	Q55790	1e-174	UPF0051 protein slr0074	-	-	-	-	Protein SufB	0	Rhodobacterales	iron-sulfur cluster assembly	-	-	COG1104 NifS Cysteine sulfinate desulfinase/cysteine desulfurase and related enzymes Amino acid transport and metabolism .]---[TIGR03402 FeS_nifS cysteine desulfurase NifS. Members of this protein family are NifS one of several related families of cysteine desulfurase involved in iron-sulfur (FeS) cluster biosynthesis. NifS is part of the NIF system usually associated with other nif genes involve…
c10543_g1_i1	1.54268	0.000360396	0.0227712	42.8144	81.2085	157.009	191.648	P11029	0	Acetyl-CoA carboxylase	Biotin carboxylase.]---[Acetyl-CoA carboxylase.	Lipid metabolism	malonyl-CoA biosynthesis	malonyl-CoA from acetyl-CoA: step 1/1	Uncharacterized protein (Fragment)	0	Thalassiosira pseudonana	fatty acid biosynthetic process	acetyl-CoA carboxylase activity]---[ATP binding]---[biotin carboxylase activity]---[metal ion binding	-	pfam02785 Biotin_carb_C Biotin carboxylase C-terminal domain. Biotin carboxylase is a component of the acetyl-CoA carboxylase multi-component enzyme which catalyses the first committed step in fatty acid synthesis in animals plants and bacteria. Most of the active site residues reported in reference are in this C-terminal domain.]---[pfam01039 Carboxyl_trans Carboxyl transferase domain. All of th…
c10931_g1_i1	1.14142	0.000365294	0.0230113	58.9656	47.3181	125.771	97.3622	Q23868	4e-14	Serine protease/ABC transporter B family protein tagC	-	-	-	-	Uncharacterized protein	1e-88	Thalassiosira pseudonana	-	serine-type endopeptidase activity	-	cd07478 Peptidases_S8_CspA-like Peptidase S8 family domain in CspA-like proteins. GSP (germination-specific protease) converts the spore peptidoglycan hydrolase (SleC) precursor to an active enzyme during germination of Clostridium perfringens S40 spores. Analysis of an enzyme fraction of GSP showed that it was composed of a gene cluster containing the processed forms of products of cspA cspB and…
c818_g1_i1	-1.86531	0.000369257	0.0231914	9.83782	2.26945	1.60105	1.50834	Q9BRT8	1e-60	COBW domain-containing protein 1	-	-	-	-	Predicted protein	0	Phaeodactylum tricornutum (strain CCAP 1055/1)	-	-	-	cd03112 CobW_like The function of this protein family is unkown. The amino acid sequence of YjiA protein in E. coli contains several conserved motifs that characterizes it as a P-loop GTPase. YijA gene is among the genes significantly induced in response to DNA-damage caused by mitomycin. YijA gene is a homologue of the CobW gene which encodes the cobalamin synthesis protein/P47K.]---[pfam02492 c…
c16173_g1_i1	1.9539	0.000372227	0.0232387	0.551653	0.45389	2.06357	1.6858	-	-	-	-	-	-	-	-	-	-	-	-	-	-
c6282_g1_i1	1.45076	0.000374042	0.0232827	77.9057	81.0194	145.731	268.87	Q99JG3	6e-35	Annexin A13	-	-	-	-	Annexin	2e-104	Phaeodactylum tricornutum (strain CCAP 1055/1)	-	calcium ion binding]---[calcium-dependent phospholipid binding	-	pfam00191 Annexin Annexin. This family of annexins also includes giardin that has been shown to function as an annexin.]---[smart00335 ANX Annexin repeats.
c20411_g1_i1	-1.48728	0.000376342	0.0233033	6.5279	4.61455	2.06357	1.71537	P23631	3e-09	Alpha-latrotoxin-Lt1a	-	-	-	-	PREDICTED uncharacterized protein LOC103314998 isoform X21	5e-15	Tribolium castaneum	-	-	-	cd00204 ANK ankyrin repeats ankyrin repeats mediate protein-protein interactions in very diverse families of proteins. The number of ANK repeats in a protein can range from 2 to over 20 (ankyrins for example). ANK repeats may occur in combinations with other types of domains. The structural repeat unit contains two antiparallel helices and a beta-hairpin repeats are stacked in a superhelical arra…
c4776_g1_i1	1.11101	0.000378712	0.0233654	10.6347	11.612	22.3791	23.542	O23254	0	Serine hydroxymethyltransferase 4	Glycine hydroxymethyltransferase.	One-carbon metabolism	tetrahydrofolate interconversion	-	Serine hydroxymethyltransferase	0	Thalassiosira pseudonana	glycine metabolic process]---[L-serine metabolic process]---[tetrahydrofolate interconversion	glycine hydroxymethyltransferase activity]---[methyltransferase activity]---[pyridoxal phosphate binding	-	cd01494 AAT_I Aspartate aminotransferase (AAT) superfamily (fold type I) of pyridoxal phosphate (PLP)-dependent enzymes. PLP combines with an alpha-amino acid to form a compound called a Schiff base or aldimine intermediate which depending on the reaction is the substrate in four kinds of reactions (1) transamination (movement of amino groups) (2) racemization (redistribution of enantiomers) (3) …
c6677_g1_i2	1.0334	0.000383121	0.0235037	20.1966	11.196	30.8824	29.9599	Q9JI39	1e-122	ATP-binding cassette sub-family B member 10 mitochondrial	-	-	-	-	Predicted protein	0	Phaeodactylum tricornutum (strain CCAP 1055/1)	-	ATP binding]---[ATPase activity, coupled to transmembrane movement of substances	integral to membrane	cd03249 ABC_MTABC3_MDL1_MDL2 ATP-binding cassette domain of a mitochondrial protein MTABC3 and related proteins. MTABC3 (also known as ABCB6) is a mitochondrial ATP-binding cassette protein involved in iron homeostasis and one of four ABC transporters expressed in the mitochondrial inner membrane the other three being MDL1(ABC7) MDL2 and ATM1. In fact the yeast MDL1 (multidrug resistance-like pro…
c8649_g1_i1	-1.10648	0.000383194	0.0235037	43.3967	22.808	16.8999	12.1851	Q8N1E6	7e-12	F-box/LRR-repeat protein 14	-	-	-	-	Predicted protein (Fragment)	3e-148	Phaeodactylum tricornutum (strain CCAP 1055/1)	-	-	-	cd09293 AMN1 Antagonist of mitotic exit network protein 1. Amn1 has been functionally characterized in Saccharomyces cerevisiae as a component of the Antagonist of MEN pathway (AMEN). The AMEN network is activated by MEN (mitotic exit network) via an active Cdc14 and in turn switches off MEN. Amn1 constitutes one of the alternative mechanisms by which MEN may be disrupted. Specifically Amn1 binds…
c3203_g1_i1	-2.90448	0.000387797	0.0237167	0.643596	0.416066	0.0355788	0.0887261	P0A251	1e-97	Alkyl hydroperoxide reductase subunit C	Peroxiredoxin.	-	-	-	Peroxiredoxin	6e-124	Methylophaga	response to oxidative stress	antioxidant activity]---[peroxiredoxin activity]---[peroxidase activity	-	TIGR03137 AhpC peroxiredoxin. This peroxiredoxin (AhpC alkylhydroperoxide reductase subunit C) is one subunit of a two-subunit complex with subunit F(TIGR03140). Usually these are found as an apparent operon. The gene has been characterized in Bacteroides fragilis where it is important in oxidative stress defense. This gene contains two invariant cysteine residues one near the N-terminus and one …
c17101_g1_i1	-1.14622	0.000391949	0.0239009	7.26344	6.99747	2.63283	3.4899	Q4PBY6	6e-81	Cytochrome c peroxidase mitochondrial	Cytochrome-c peroxidase.	-	-	-	Cytochrome C peroxidase (Fragment)	2e-144	Thalassiosira pseudonana	response to oxidative stress	cytochrome-c peroxidase activity]---[heme binding	-	PLN02608 PLN02608 L-ascorbate peroxidase.]---[PLN02879 PLN02879 L-ascorbate peroxidase.]---[cd08201 plant_peroxidase_like_1 Uncharacterized family of plant peroxidase-like proteins. This is a subgroup of heme-dependent peroxidases similar to plant peroxidases. Along with animal peroxidases these enzymes belong to a group of peroxidases containing a heme prosthetic group (ferriprotoporphyrin IX) w…
c5570_g1_i1	-3.17227	0.000395406	0.0240418	1.1646	0.113473	0.0355788	0.0887261	P26514	1e-06	Endo-1 4-beta-xylanase A	Endo-1 4-beta-xylanase.	Glycan degradation	xylan degradation	-	Uncharacterized protein (Fragment)	1e-20	Thalassiosira oceanica	-	carbohydrate binding	-	pfam00652 Ricin_B_lectin Ricin-type beta-trefoil lectin domain. ]---[cd00161 RICIN Ricin-type beta-trefoil Carbohydrate-binding domain formed from presumed gene triplication. The domain is found in a variety of molecules serving diverse functions such as enzymatic activity inhibitory toxicity and signal transduction. Highly specific ligand binding occurs on exposed surfaces of the compact domain …
c16648_g1_i1	1.70441	0.000410828	0.0248355	1.13395	3.74459	7.25808	8.07408	-	-	-	-	-	-	-	Predicted protein	2e-20	Phaeodactylum tricornutum (strain CCAP 1055/1)	-	-	-	-
c2406_g1_i1	-1.95868	0.000412818	0.0248842	1.65496	0.907781	0.426946	0.207028	-	-	-	-	-	-	-	Outer membrane receptor protein mostly Fe transport	4e-53	Methylophaga aminisulfidivorans MP	-	receptor activity]---[transporter activity	cell outer membrane	-
c7444_g1_i1	-1.98191	0.000417997	0.0251241	3.89222	1.17255	0.675997	0.532357	-	-	-	-	-	-	-	-	-	-	-	-	-	-
c5637_g1_i1	-1.04019	0.00043132	0.0258509	119.586	85.5961	49.7392	44.9842	-	-	-	-	-	-	-	-	-	-	-	-	-	-
c5637_g1_i2	-1.03389	0.000439476	0.0262647	118.391	85.3692	50.5219	43.9786	-	-	-	-	-	-	-	-	-	-	-	-	-	-
c10832_g6_i1	1.16041	0.000448632	0.0266925	32.6701	55.942	86.6344	104.105	-	-	-	-	-	-	-	-	-	-	-	-	-	pfam03382 DUF285 Mycoplasma protein of unknown function DUF285. This region appears distantly related to leucine rich repeats.
c691_g1_i1	-1.68758	0.00044974	0.0266925	2.26791	1.51297	0.711576	0.414055	A8NZ80	2e-38	Inosine triphosphate pyrophosphatase	Nucleoside-triphosphate diphosphatase.	-	-	-	Inosine triphosphate pyrophosphatase	2e-53	Phaeodactylum tricornutum (strain CCAP 1055/1)	deoxyribonucleoside triphosphate catabolic process]---[nucleotide metabolic process	metal ion binding]---[nucleoside-triphosphate diphosphatase activity]---[nucleotide binding	cytoplasm	pfam01725 Ham1p_like Ham1 family. This family consists of the HAM1 protein and hypothetical archaeal bacterial and C. elegans proteins. HAM1 controls 6-N-hydroxylaminopurine (HAP) sensitivity and mutagenesis in S. cerevisiae. The HAM1 protein protects the cell from HAP either on the level of deoxynucleoside triphosphate or the DNA level by a yet unidentified set of reactions.]---[cd00515 HAM1 NTP…
c2606_g1_i1	1.46776	0.000450453	0.0266925	7.20214	13.8815	25.0831	31.1133	-	-	-	-	-	-	-	Uncharacterized protein	3e-18	Thalassiosira oceanica	-	serine-type endopeptidase activity	-	cd04842 Peptidases_S8_Kp43_protease Peptidase S8 family domain in Kp43 proteases. Kp43 proteases are members of the peptidase S8 or Subtilase clan of proteases. They have an Asp/His/Ser catalytic triad similar to that found in trypsin-like proteases but do not share their three-dimensional structure (an example of convergent evolution). Kp43 is topologically similar to kexin and furin both of whi…
c12339_g1_i1	-4.02219	0.000454892	0.0268796	0.521006	0.151297	0.0355788	0	-	-	-	-	-	-	-	Type I secretion outer membrane protein TolC family	3e-93	Methylophaga thiooxydans DMS010	protein transport	transporter activity	outer membrane	TIGR01844 type_I_sec_TolC type I secretion outer membrane protein TolC family. Members of This model are outer membrane proteins from the TolC subfamily within the RND (Resistance-Nodulation-cell Division) efflux systems. These proteins unlike the NodT subfamily appear not to be lipoproteins. All are believed to participate in type I protein secretion an ABC transporter system for protein secreti…
c405_g1_i1	1.01619	0.00045669	0.0269101	7.23279	7.9809	15.3345	14.0779	-	-	-	-	-	-	-	-	-	-	-	-	-	-
c10759_g2_i1	-1.34723	0.00046002	0.0270304	35.2139	40.3584	12.6661	15.7341	-	-	-	-	-	-	-	-	-	-	-	-	-	-
c6859_g1_i3	-1.07532	0.000461387	0.027035	237.609	241.886	108.551	108.778	Q9SBN4	1e-168	Phosphoglycerate kinase chloroplastic	Phosphoglycerate kinase.	Carbohydrate biosynthesis	Calvin cycle	-	Phosphoglycerate kinase	0	Phaeodactylum tricornutum	glycolysis	ATP binding]---[phosphoglycerate kinase activity	-	PRK00073 pgk phosphoglycerate kinase Provisional.]---[pfam00162 PGK Phosphoglycerate kinase. ]---[cd00318 Phosphoglycerate_kinase Phosphoglycerate kinase (PGK) is a monomeric enzyme which catalyzes the transfer of the high-energy phosphate group of 1 3-bisphosphoglycerate to ADP forming ATP and 3-phosphoglycerate. This reaction represents the first of the two substrate-level phosphorylation event…
c6859_g1_i1	-1.07579	0.000469593	0.0274392	236.874	241.394	108.373	108.335	Q9SBN4	4e-168	Phosphoglycerate kinase chloroplastic	Phosphoglycerate kinase.	Carbohydrate biosynthesis	Calvin cycle	-	Phosphoglycerate kinase	0	Phaeodactylum tricornutum	glycolysis	ATP binding]---[phosphoglycerate kinase activity	-	PRK00073 pgk phosphoglycerate kinase Provisional.]---[pfam00162 PGK Phosphoglycerate kinase. ]---[cd00318 Phosphoglycerate_kinase Phosphoglycerate kinase (PGK) is a monomeric enzyme which catalyzes the transfer of the high-energy phosphate group of 1 3-bisphosphoglycerate to ADP forming ATP and 3-phosphoglycerate. This reaction represents the first of the two substrate-level phosphorylation event…
c4852_g1_i2	1.15846	0.000472143	0.0274626	6.06819	6.27882	11.7766	14.5215	-	-	-	-	-	-	-	-	-	-	-	-	-	-
c2412_g1_i1	-1.03428	0.000472613	0.0274626	39.6271	34.2309	14.3027	19.993	-	-	-	-	-	-	-	-	-	-	-	-	-	-
c10006_g1_i3	-1.59095	0.000475017	0.0275261	337.796	184.015	68.9873	94.5229	-	-	-	-	-	-	-	-	-	-	-	-	-	-
c21464_g1_i1	1.42836	0.000479703	0.0277118	1.19525	1.2482	3.23767	3.04626	Q9SR77	6e-15	Heme-binding-like protein At3g10130 chloroplastic	-	-	-	-	Predicted protein	8e-40	Phaeodactylum tricornutum (strain CCAP 1055/1)	-	-	-	pfam04832 SOUL SOUL heme-binding protein. This family represents a group of putative heme-binding proteins. Our family includes archaeal and bacterial homologues.
c18560_g1_i1	1.78054	0.000482966	0.0277567	0.82748	0.378242	1.92126	2.07028	-	-	-	-	-	-	-	-	-	-	-	-	-	-
c20523_g1_i1	1.99668	0.000492319	0.0280743	0.704891	1.81556	6.65324	3.04626	-	-	-	-	-	-	-	-	-	-	-	-	-	-
c13906_g1_i1	-1.40541	0.000492423	0.0280743	4.68905	3.70677	1.31642	1.6858	-	-	-	-	-	-	-	-	-	-	-	-	-	-
c19467_g2_i1	-1.37875	0.000492509	0.0280743	10.5427	6.95965	2.02799	4.31801	-	-	-	-	-	-	-	Uncharacterized protein	2e-40	Thalassiosira oceanica	-	sequence-specific DNA binding]---[sequence-specific DNA binding transcription factor activity]---[signal transducer activity	-	-
c8323_g1_i2	-1.22671	0.000495466	0.0281664	6.71178	4.87932	2.27704	2.42518	-	-	-	-	-	-	-	-	-	-	-	-	-	-
c20645_g1_i1	1.73404	0.000500642	0.0283837	0.398416	0.605187	1.42315	1.74495	P52878	2e-91	Phosphoserine aminotransferase	Phosphoserine transaminase.	Amino-acid biosynthesis]---[Cofactor biosynthesis	L-serine biosynthesis]---[ pyridoxine 5'-phosphate biosynthesis	L-serine from 3-phospho-D-glycerate: step 2/3]---[ pyridoxine 5'-phosphate from D-erythrose 4-phosphate: step 3/5	Phosphoserine transaminase	3e-128	Phaeodactylum tricornutum (strain CCAP 1055/1)	L-serine biosynthetic process	O-phospho-L-serine:2-oxoglutarate aminotransferase activity]---[pyridoxal phosphate binding	-	PRK03080 PRK03080 phosphoserine aminotransferase Provisional.]---[TIGR01365 serC_2 phosphoserine aminotransferase Methanosarcina type. This model represents a variant form of the serine biosynthesis enzyme phosphoserine aminotransferase as found in a small number of distantly related species including Caulobacter crescentus Mesorhizobium loti and the archaeon Methanosarcina barkeri Amino acid bio…
c20383_g1_i1	-2.0627	0.000507602	0.0286356	1.07266	2.26945	0.569261	0.207028	Q17CE7	1e-22	Adenosine 3'-phospho 5'-phosphosulfate transporter 2	-	-	-	-	Predicted protein	7e-63	Phaeodactylum tricornutum (strain CCAP 1055/1)	transmembrane transport	-	integral to membrane	pfam08449 UAA UAA transporter family. This family includes transporters with a specificity for UDP-N-acetylglucosamine.
c86_g1_i1	1.69891	0.000507816	0.0286356	1.1646	2.45857	4.58967	6.68404	O32960	7e-44	Epimerase family protein ML0860	-	-	-	-	Predicted protein	1e-72	Phaeodactylum tricornutum (strain CCAP 1055/1)	-	-	-	TIGR01777 yfcH TIGR01777 family protein. This model represents a clade of proteins of unknown function including the E. coli yfcH protein Hypothetical proteins Conserved .]---[COG1090 COG1090 Predicted nucleoside-diphosphate sugar epimerase General function prediction only .]---[cd05242 SDR_a8 atypical (a) SDRs subgroup 8. This subgroup contains atypical SDRs of unknown function. Proteins in this…
c3277_g1_i1	1.62775	0.000511243	0.0287516	3.30992	5.29539	9.92649	15.5862	Q2JKV7	0	60 kDa chaperonin 2	-	-	-	-	Nuclear-encoded-like protein of chloroplast gro	0	Phaeodactylum tricornutum (strain CCAP 1055/1)	protein refolding	ATP binding	cytoplasm	cd03344 GroEL GroEL_like type I chaperonin. Chaperonins are involved in productive folding of proteins. They share a common general morphology a double toroid of 2 stacked rings each composed of 7-9 subunits. The symmetry of type I is seven-fold and they are found in eubacteria (GroEL) and in organelles of eubacterial descent (hsp60 and RBP). With the aid of cochaperonin GroES GroEL encapsulates …
c4553_g1_i1	-1.23978	0.000512836	0.028764	12.2283	7.30007	3.59346	4.22928	-	-	-	-	-	-	-	-	-	-	-	-	-	TIGR02349 DnaJ_bact chaperone protein DnaJ. This model represents bacterial forms of DnaJ part of the DnaK-DnaJ-GrpE chaperone system. The three components typically are encoded by consecutive genes. DnaJ homologs occur in many genomes typically not near DnaK and GrpE-like genes most such genes are not included by this family. Eukaryotic (mitochondrial and chloroplast) forms are not included in t…
c3653_g1_i2	1.27668	0.000526163	0.0294328	11.2782	5.59798	21.3117	17.3903	-	-	-	-	-	-	-	Uncharacterized protein	6e-09	Thalassiosira pseudonana	-	-	-	-
c19367_g1_i1	1.44014	0.000535184	0.0298579	2.69697	4.91714	6.75997	13.0427	-	-	-	-	-	-	-	-	-	-	-	-	-	-
c10925_g1_i2	1.2529	0.000545956	0.030378	54.1846	110.636	177.182	202.325	-	-	-	-	-	-	-	Uncharacterized protein	3e-72	Thalassiosira pseudonana	-	-	-	-
c8630_g1_i1	1.0892	0.000548034	0.030413	46.768	51.5544	87.4171	112.534	P0CI65	3e-13	Nephrocystin-3	-	-	-	-	Putative uncharacterized protein (Fragment)	9e-108	Trichoplax adhaerens	-	microtubule motor activity	kinesin complex	cd09212 PUB PNGase/UBA or UBX (PUB) domain of p97 adaptor proteins. The PUB domain is found in p97 adaptor proteins such as PNGase UBXD1 (UBX domain-containing protein 1) and RNF31 (RING finger protein 31). It functions as a p97 (also known as valosin-containing protein or VCP) adaptor by interacting with the D1 and/or D2 ATPase domains. The p97 a type II AAA ATPase is involved in a variety of ce…
c12855_g1_i1	1.19062	0.000551408	0.0305195	7.60056	14.2597	19.8174	28.1853	P80146	4e-13	Extracellular serine proteinase	-	-	-	-	Serine protease subtilase family N-terminal	2e-16	Deinococcus radiodurans (strain ATCC 13939 / DSM 20539 / JCM 16871 / LMG 4051 / NBRC 15346 / NCIMB 9279 / R1 / VKM B-1422)	negative regulation of catalytic activity	serine-type endopeptidase activity	-	cd04077 Peptidases_S8_PCSK9_ProteinaseK_like Peptidase S8 family domain in ProteinaseK-like proteins. The peptidase S8 or Subtilase clan of proteases have a Asp/His/Ser catalytic triad that is not homologous to trypsin. This CD contains several members of this clan including PCSK9 (Proprotein convertase subtilisin/kexin type 9) Proteinase_K Proteinase_T and other subtilisin-like serine proteases.…
c5418_g1_i1	-1.50956	0.000560823	0.0309589	3.98416	4.46325	1.31642	1.50834	-	-	-	-	-	-	-	-	-	-	-	-	-	cd09279 RNase_HI_like RNAse HI family that includes archaeal some bacterial as well as plant RNase HI. Ribonuclease H (RNase H) is classified into two evolutionarily unrelated families type 1 (prokaryotic RNase HI eukaryotic RNase H1 and viral RNase H) and type 2 (prokaryotic RNase HII and HIII and eukaryotic RNase H2). RNase H is an endonuclease that cleaves the RNA strand of an RNA/DNA hybrid i…
c10925_g1_i1	1.24875	0.000563565	0.0310286	54.9202	112.527	179.602	204.869	-	-	-	-	-	-	-	Uncharacterized protein	3e-72	Thalassiosira pseudonana	-	-	-	-
c11587_g1_i1	-1.58253	0.000570404	0.0311768	2.81956	3.70677	1.13852	0.946412	-	-	-	-	-	-	-	Holliday junction resolvase	6e-25	Roseovarius sp. TM1035	-	crossover junction endodeoxyribonuclease activity	-	-
c2064_g1_i1	-1.16844	0.000570636	0.0311768	167.825	134.843	58.4204	69.5909	-	-	-	-	-	-	-	Uncharacterized protein	3e-16	Microcystis aeruginosa PCC 9717	-	-	-	pfam00932 LTD Lamin Tail Domain. The lamin-tail domain (LTD) which has an immunoglobulin (Ig) fold is found in Nuclear Lamins Chlo1887 from Chloroflexus and several bacterial proteins where it occurs with membrane associated hydrolases of the metallo-beta-lactamase synaptojanin and calcineurin-like phosphoesterase superfamilies.
c6562_g1_i2	1.35307	0.000572139	0.0311768	15.8754	18.4204	33.7643	50.012	Q1PFH8	2e-09	Calcium-dependent protein kinase 19	Non-specific serine/threonine protein kinase.	-	-	-	Chromosome undetermined scaffold_35 whole genome shotgun sequence	7e-11	Paramecium tetraurelia	-	ATP binding]---[protein serine/threonine kinase activity	-	pfam00069 Pkinase Protein kinase domain. ]---[smart00220 S_TKc Serine/Threonine protein kinases catalytic domain. Phosphotransferases. Serine or threonine-specific kinase subfamily.]---[COG0515 SPS1 Serine/threonine protein kinase General function prediction only / Signal transduction mechanisms / Transcription / DNA replication recombination and repair .]---[cd06648 STKc_PAK_II Catalytic domain …
c12811_g1_i1	1.05647	0.000576256	0.0311768	15.8447	20.2359	29.2458	42.5886	Q9FJH7	4e-14	High affinity nitrate transporter 2.3	-	-	-	-	NRT2 (Fragment)	2e-64	Chaetoceros muellerii	transmembrane transport	-	integral to membrane	PLN00028 PLN00028 nitrate transmembrane transporter Provisional.]---[TIGR00886 2A0108 nitrite extrusion protein (nitrite facilitator). Transport and binding proteins Anions .
c5926_g1_i1	-1.47498	0.000576661	0.0311768	2.69697	2.53422	0.711576	1.06471	-	-	-	-	-	-	-	-	-	-	-	-	-	-
c9670_g1_i2	1.35165	0.000579797	0.0312658	10.4814	18.4204	30.3843	40.607	P55038	0	Ferredoxin-dependent glutamate synthase 2	Glutamate synthase (ferredoxin).	Amino-acid biosynthesis]---[Energy metabolism	L-glutamate biosynthesis via GLT pathway]---[ nitrogen metabolism	L-glutamate from 2-oxoglutarate and L-glutamine (ferredoxin route): step 1/1	Predicted protein	0	Phaeodactylum tricornutum (strain CCAP 1055/1)	glutamate biosynthetic process	glutamate synthase activity	-	cd00982 gltB_C gltb_C. This domain is found at the C-terminus of the large subunit (gltB) of glutamate synthase (GltS). GltS encodes a complex iron-sulfur flavoprotein that catalyzes the synthesis of L-glutamate from L-glutamine and 2-oxoglutarate. It requires the transfer of ammonia and electrons among three distinct active centers that carry out L-Gln hydrolysis conversion of 2-oxoglutarate int…
c5418_g1_i2	-1.47387	0.000582269	0.0313186	4.07611	4.72802	1.42315	1.59707	-	-	-	-	-	-	-	-	-	-	-	-	-	cd09279 RNase_HI_like RNAse HI family that includes archaeal some bacterial as well as plant RNase HI. Ribonuclease H (RNase H) is classified into two evolutionarily unrelated families type 1 (prokaryotic RNase HI eukaryotic RNase H1 and viral RNase H) and type 2 (prokaryotic RNase HII and HIII and eukaryotic RNase H2). RNase H is an endonuclease that cleaves the RNA strand of an RNA/DNA hybrid i…
c10721_g2_i2	1.25676	0.000588738	0.0315531	25.3761	53.786	86.243	96.5636	-	-	-	-	-	-	-	Uncharacterized protein (Fragment)	2e-46	Thalassiosira oceanica	-	-	-	-
c21598_g1_i1	-2.0107	0.000589637	0.0315531	6.77308	11.4229	1.63663	2.69136	-	-	-	-	-	-	-	-	-	-	-	-	-	-
c11041_g1_i1	1.21433	0.000594671	0.0316609	8.45869	16.7183	23.8022	32.4738	-	-	-	-	-	-	-	-	-	-	-	-	-	-
c206_g1_i1	-1.48598	0.000604213	0.032074	2.63568	2.08033	0.640419	0.946412	-	-	-	-	-	-	-	-	-	-	-	-	-	pfam13306 LRR_5 Leucine rich repeats (6 copies). This family includes a number of leucine rich repeats. This family contains a large number of BSPA-like surface antigens from Trichomonas vaginalis.
c1635_g1_i2	1.05398	0.000605487	0.032074	69.2019	87.6386	137.192	174.85	-	-	-	-	-	-	-	-	-	-	-	-	-	-
c7994_g3_i2	-1.00949	0.000609545	0.0322076	22.1274	14.4867	9.64186	7.63045	-	-	-	-	-	-	-	Predicted protein	8e-39	Thalassiosira pseudonana	-	ATP binding]---[protein kinase activity	-	COG0661 AarF Predicted unusual protein kinase General function prediction only .]---[TIGR01982 UbiB 2-polyprenylphenol 6-hydroxylase. This model represents the enzyme (UbiB) which catalyzes the first hydroxylation step in the ubiquinone biosynthetic pathway in bacteria. It is believed that the reaction is 2-polyprenylphenol - 6-hydroxy-2-polyprenylphenol. This model finds hits primarily in the pr…
c1635_g1_i1	1.05385	0.000618095	0.0325773	68.7422	86.8443	136.196	173.312	-	-	-	-	-	-	-	-	-	-	-	-	-	-
c10721_g2_i1	1.2826	0.000621683	0.03261	26.8778	56.6228	90.975	105.318	-	-	-	-	-	-	-	Uncharacterized protein (Fragment)	2e-44	Thalassiosira oceanica	-	-	-	-
c7226_g1_i1	-1.34365	0.000621824	0.03261	8.06027	14.9784	3.66462	5.05739	-	-	-	-	-	-	-	-	-	-	-	-	-	-
c9979_g1_i1	1.19072	0.00063061	0.0329883	79.9285	103.147	185.081	215.605	P07756	0	Carbamoyl-phosphate synthase ammonia mitochondrial	Carbamoyl-phosphate synthase (ammonia).	-	-	-	CPS III carbamoyl-phosphate synthase mitochindrial	0	Phaeodactylum tricornutum (strain CCAP 1055/1)	carbamoyl phosphate biosynthetic process]---[glutamine catabolic process	ATP binding]---[catalytic activity]---[metal ion binding	-	cd01423 MGS_CPS_I_III Methylglyoxal synthase-like domain found in pyr1 and URA1-like carbamoyl phosphate synthetases (CPS) including ammonia-dependent CPS Type I and glutamine-dependent CPS Type III. These are multidomain proteins in which MGS is the C-terminal domain.]---[pfam02786 CPSase_L_D2 Carbamoyl-phosphate synthase L chain ATP binding domain. Carbamoyl-phosphate synthase catalyses the ATP…
c40_g1_i1	-1.36763	0.000637926	0.033288	4.75035	3.21506	1.38757	1.53792	-	-	-	-	-	-	-	-	-	-	-	-	-	-
c1419_g1_i1	-1.04977	0.000643518	0.0334135	15.385	13.0872	8.07639	5.05739	-	-	-	-	-	-	-	-	-	-	-	-	-	-
c6582_g1_i2	-2.21557	0.000652982	0.0338213	21.0241	5.82492	3.55788	1.86325	P14774	3e-47	Cytochrome c-L	-	-	-	-	Cytochrome C	1e-90	Methylophaga aminisulfidivorans MP	-	electron carrier activity]---[heme binding]---[iron ion binding	periplasmic space	pfam02315 MDH Methanol dehydrogenase beta subunit. Methanol dehydrogenase (MDH) is a bacterial periplasmic quinoprotein that oxidizes methanol to formaldehyde. MDH is a tetramer of two alpha and two beta subunits. This family contains the small beta subunit.]---[PRK14486 PRK14486 putative bifunctional cbb3-type cytochrome c oxidase subunit II/cytochrome c Provisional.]---[TIGR03870 ABC_MoxJ metha…
c8330_g1_i1	1.07592	0.00065774	0.0339838	156.241	217.338	321.028	434.876	P25371	2e-53	Probable ATP-dependent permease	-	-	-	-	Predicted protein	9e-110	Nematostella vectensis	-	ATP binding]---[ATPase activity	membrane	pfam00005 ABC_tran ABC transporter. ABC transporters for a large family of proteins responsible for translocation of a variety of compounds across biological membranes. ABC transporters are the largest family of proteins in many completely sequenced bacteria. ABC transporters are composed of two copies of this domain and two copies of a transmembrane domain pfam00664. These four domains may belon…
c5184_g1_i1	1.08538	0.0006594	0.0339858	6.31337	7.1866	14.6229	12.7766	P46531	9e-06	Neurogenic locus notch homolog protein 1	-	-	-	-	Uncharacterized protein (Fragment)	1e-17	Thalassiosira oceanica	cell differentiation	-	membrane	-
c10388_g1_i1	-1.37756	0.000661626	0.034017	95.1909	75.3836	47.2842	15.2905	P11024	5e-163	NAD(P) transhydrogenase mitochondrial	NAD(P)( ) transhydrogenase (Re/Si-specific).	-	-	-	NNT NAD transhydrogenase (Fragment)	0	Thalassiosira pseudonana	proton transport	NAD(P)+ transhydrogenase (AB-specific) activity]---[NADP binding	integral to membrane	pfam12769 DUF3814 Domain of unknown function (DUF3814). This is a domain of unknown function. It is often found in combination with pfam05222 pfam01262 and pfam02233 on alanine dehydrogenase and pyridine nucleotide transhydrogenase enzymes.]---[PRK09424 pntA NAD(P) transhydrogenase subunit alpha Provisional.]---[TIGR00561 pntA NAD(P) transhydrogenase alpha subunit. This integral membrane protein …
c7395_g1_i1	-1.50931	0.000680003	0.0347066	10.2056	3.25288	2.77515	1.6858	-	-	-	-	-	-	-	-	-	-	-	-	-	-
c11902_g1_i1	-1.20127	0.000687916	0.034963	6.09884	4.61455	2.24147	2.18858	-	-	-	-	-	-	-	-	-	-	-	-	-	-
c9498_g1_i2	-1.16109	0.00068836	0.034963	26.9084	28.0277	8.32544	15.0834	-	-	-	-	-	-	-	Uncharacterized protein (Fragment)	6e-55	Thalassiosira oceanica	-	-	-	-
c19931_g1_i1	1.23256	0.000691877	0.0349877	1.86949	1.81556	4.76756	3.51947	-	-	-	-	-	-	-	-	-	-	-	-	-	-
c10721_g1_i2	1.31532	0.000692181	0.0349877	8.61192	15.9618	30.8468	28.0966	-	-	-	-	-	-	-	-	-	-	-	-	-	-
c14928_g1_i1	-1.71599	0.000697495	0.0351044	53.7249	71.4499	6.11956	30.3148	Q37619	0	NADH-ubiquinone oxidoreductase 49 kDa subunit	NADH ubiquinone reductase (H( )-translocating).]---[NADH dehydrogenase.	-	-	-	NADH dehydrogenase subunit 7	0	Thalassiosira pseudonana	-	NAD binding]---[oxidoreductase activity, acting on NADH or NADPH]---[quinone binding	mitochondrion	pfam00253 Ribosomal_S14 Ribosomal protein S14p/S29e. This family includes both ribosomal S14 from prokaryotes and S29 from eukaryotes.]---[CHL00074 rps14 ribosomal protein S14.]---[PRK08881 rpsN 30S ribosomal protein S14 Reviewed.]---[PRK06075 PRK06075 NADH dehydrogenase subunit D Validated.]---[COG0649 NuoD NADH ubiquinone oxidoreductase 49 kD subunit 7 Energy production and conversion .]---[TIG…
c6562_g1_i1	1.28116	0.000697836	0.0351044	17.99	20.1981	35.9702	52.7329	Q1PFH8	4e-09	Calcium-dependent protein kinase 19	Non-specific serine/threonine protein kinase.	-	-	-	Chromosome undetermined scaffold_35 whole genome shotgun sequence	1e-10	Paramecium tetraurelia	-	ATP binding]---[protein serine/threonine kinase activity	-	pfam00069 Pkinase Protein kinase domain. ]---[smart00220 S_TKc Serine/Threonine protein kinases catalytic domain. Phosphotransferases. Serine or threonine-specific kinase subfamily.
c334_g1_i1	-1.57228	0.000717484	0.0359204	4.38258	3.10158	1.6722	0.739385	-	-	-	-	-	-	-	-	-	-	-	-	-	-
c1387_g1_i1	-1.12072	0.00072081	0.036001	11.5541	10.5151	5.55029	4.14055	-	-	-	-	-	-	-	Predicted protein	0	Phaeodactylum tricornutum (strain CCAP 1055/1)	-	-	-	-
c984_g1_i1	-1.94408	0.000726975	0.0362056	1.83884	3.21506	0.320209	0.916837	-	-	-	-	-	-	-	-	-	-	-	-	-	-
c3689_g1_i3	1.2961	0.000738745	0.0366329	5.02618	9.5317	15.2277	19.1648	-	-	-	-	-	-	-	Uncharacterized protein	3e-12	Thalassiosira pseudonana	-	-	-	pfam00134 Cyclin_N Cyclin N-terminal domain. Cyclins regulate cyclin dependent kinases (CDKs). Human cyclin-O is a Uracil-DNA glycosylase that is related to other cyclins. Cyclins contain two domains of similar all-alpha fold of which this family corresponds with the N-terminal domain.]---[cd00043 CYCLIN Cyclin box fold. Protein binding domain functioning in cell-cycle and transcription control. …
c19654_g1_i1	-2.1121	0.00075597	0.0371382	1.65496	0.71866	0.249052	0.266178	-	-	-	-	-	-	-	-	-	-	-	-	-	-
c2266_g1_i1	1.95531	0.000760634	0.03728	0.275827	0.189121	0.996207	0.76896	-	-	-	-	-	-	-	-	-	-	-	-	-	-
c7483_g1_i2	-1.00985	0.000765732	0.0373798	15.9673	11.0825	6.75997	6.0038	-	-	-	-	-	-	-	Uncharacterized protein	2e-29	Thalassiosira pseudonana	-	-	-	smart00233 PH Pleckstrin homology domain. Domain commonly found in eukaryotic signalling proteins. The domain family possesses multiple functions including the abilities to bind inositol phosphates and various proteins. PH domains have been found to possess inserted domains (such as in PLC gamma syntrophins) and to be inserted within other domains. Mutations in Brutons tyrosine kinase (Btk) withi…
c19615_g1_i1	-1.88638	0.000766234	0.0373798	1.2259	1.05908	0.320209	0.266178	-	-	-	-	-	-	-	-	-	-	-	-	-	-
c1743_g1_i1	1.10876	0.000777001	0.037685	19.4305	36.6895	51.6604	65.0067	P29138	1e-39	Cuticle-degrading protease	-	-	-	-	Uncharacterized protein	2e-46	Strongylocentrotus purpuratus	negative regulation of catalytic activity	serine-type endopeptidase activity	-	cd04077 Peptidases_S8_PCSK9_ProteinaseK_like Peptidase S8 family domain in ProteinaseK-like proteins. The peptidase S8 or Subtilase clan of proteases have a Asp/His/Ser catalytic triad that is not homologous to trypsin. This CD contains several members of this clan including PCSK9 (Proprotein convertase subtilisin/kexin type 9) Proteinase_K Proteinase_T and other subtilisin-like serine proteases.…
c6582_g1_i1	-2.18472	0.000786735	0.0379417	21.0241	5.74928	3.62904	1.89282	P14774	1e-47	Cytochrome c-L	-	-	-	-	Cytochrome C	3e-91	Methylophaga aminisulfidivorans MP	-	electron carrier activity]---[heme binding]---[iron ion binding	periplasmic space	TIGR03872 cytochrome_MoxG cytochrome c(L) periplasmic. This model describes a periplasmic c-type cytochrome that serves as the primary electron acceptor for the quinoprotein methanol dehydrogenase a PQQ enzyme. The member from Paracoccus denitrificans is also characterized as an electron acceptor for methylamine dehydrogenase a tryptophan tryptophylquinone enzyme. This protein is called cytochrom…
c2252_g1_i1	1.55286	0.000786797	0.0379417	4.68905	13.4276	21.8454	29.6345	-	-	-	-	-	-	-	Uncharacterized protein	2e-13	Aphanomyces invadans	-	-	-	-
c2391_g1_i1	1.69376	0.000792559	0.0379556	1.25654	2.68552	3.7002	8.51771	-	-	-	-	-	-	-	Uncharacterized protein	1e-13	Thalassiosira oceanica	-	-	-	-
c9670_g1_i1	1.25743	0.000792966	0.0379556	22.4339	35.2521	56.0366	76.5411	P55038	0	Ferredoxin-dependent glutamate synthase 2	Glutamate synthase (ferredoxin).	Amino-acid biosynthesis]---[Energy metabolism	L-glutamate biosynthesis via GLT pathway]---[ nitrogen metabolism	L-glutamate from 2-oxoglutarate and L-glutamine (ferredoxin route): step 1/1	Predicted protein	0	Phaeodactylum tricornutum (strain CCAP 1055/1)	glutamate biosynthetic process	glutamate synthase activity	-	cd00982 gltB_C gltb_C. This domain is found at the C-terminus of the large subunit (gltB) of glutamate synthase (GltS). GltS encodes a complex iron-sulfur flavoprotein that catalyzes the synthesis of L-glutamate from L-glutamine and 2-oxoglutarate. It requires the transfer of ammonia and electrons among three distinct active centers that carry out L-Gln hydrolysis conversion of 2-oxoglutarate int…
c12441_g1_i1	-2.39973	0.000795722	0.0379556	1.77755	0.264769	0.249052	0.118302	P0AAT9	5e-16	Uncharacterized protein YbeL	-	-	-	-	Putative uncharacterized protein	1e-94	Methylophaga thiooxydans DMS010	-	-	-	pfam07295 DUF1451 Protein of unknown function (DUF1451). This family consists of several hypothetical bacterial proteins of around 160 residues in length. Members of this family contain four highly conserved cysteine resides toward the C-terminal region of the protein. The function of this family is unknown.]---[PRK11032 PRK11032 hypothetical protein Provisional.
c8081_g1_i1	-1.47437	0.000795956	0.0379556	3.43251	2.4964	1.20968	0.828111	-	-	-	-	-	-	-	Sulfatase	3e-33	Planctomyces limnophilus (strain ATCC 43296 / DSM 3776 / IFAM 1008 / 290)	-	sulfuric ester hydrolase activity	-	PRK13759 PRK13759 arylsulfatase Provisional.]---[COG3119 AslA Arylsulfatase A and related enzymes Inorganic ion transport and metabolism .
c11041_g2_i1	1.18433	0.000797149	0.0379556	18.0513	39.7532	55.0048	71.9273	-	-	-	-	-	-	-	Uncharacterized protein	3e-30	Thalassiosira pseudonana	-	-	-	-
c7830_g1_i1	1.27979	0.000797941	0.0379556	17.1626	24.9261	43.0148	55.0989	Q9CK02	1e-36	Ribosomal large subunit pseudouridine synthase A	tRNA pseudouridine(32) synthase.]---[23S rRNA pseudouridine(746) synthase.	-	-	-	Psedouridylate synthase	6e-138	Thalassiosira pseudonana	-	pseudouridine synthase activity]---[pseudouridylate synthase activity]---[RNA binding	-	COG0564 RluA Pseudouridylate synthases 23S RNA-specific Translation ribosomal structure and biogenesis .]---[TIGR00005 rluA_subfam pseudouridine synthase RluA family. In E. coli RluD (SfhB) modifies uridine to pseudouridine at 23S RNA U1911 1915 and 1917 RluC modifies 955 2504 and 2580 and RluA modifies U746 and tRNA U32. An additional homolog from E. coli outside this family TruC (SP Q46918) mod…
c20111_g1_i1	-1.56782	0.000824365	0.0390354	3.76963	1.58862	0.818313	0.887261	-	-	-	-	-	-	-	-	-	-	-	-	-	-
c21506_g1_i1	1.99025	0.000831071	0.0391463	0.398416	0.567363	1.31642	2.33646	Q05431	3e-14	L-ascorbate peroxidase 1 cytosolic	L-ascorbate peroxidase.	-	-	-	Uncharacterized protein	7e-69	Thalassiosira pseudonana	response to oxidative stress	heme binding]---[peroxidase activity	-	cd00691 ascorbate_peroxidase Ascorbate peroxidases and cytochrome C peroxidases. Ascorbate peroxidases are a subgroup of heme-dependent peroxidases of the plant superfamily that share a heme prosthetic group and catalyze a multistep oxidative reaction involving hydrogen peroxide as the electron acceptor. Along with related catalase-peroxidases ascorbate peroxidases belong to class I of the plant …
c871_g1_i2	1.18614	0.000832001	0.0391463	4.90359	5.03062	10.4602	11.1203	P43885	2e-36	D-3-phosphoglycerate dehydrogenase	Phosphoglycerate dehydrogenase.	Amino-acid biosynthesis	L-serine biosynthesis	L-serine from 3-phospho-D-glycerate: step 1/3	D-3-phosphoglycerate dehydrogenase	0	Thalassiosira pseudonana	-	amino acid binding]---[NAD binding]---[phosphoglycerate dehydrogenase activity	-	cd12174 PGDH_like_3 Putative D-3-Phosphoglycerate Dehydrogenases NAD-binding and catalytic domains. Phosphoglycerate dehydrogenases (PGDHs) catalyze the initial step in the biosynthesis of L-serine from D-3-phosphoglycerate. PGDHs come in 3 distinct structural forms with this first group being related to 2-hydroxy acid dehydrogenases sharing structural similarity to formate and glycerate dehydrog…
c11286_g1_i1	1.25476	0.00083417	0.0391463	3.12604	4.31196	6.5465	10.4105	-	-	-	-	-	-	-	Uncharacterized protein	5e-87	Thalassiosira oceanica	-	oxidoreductase activity	-	COG1453 COG1453 Predicted oxidoreductases of the aldo/keto reductase family General function prediction only .]---[cd06660 Aldo_ket_red Aldo-keto reductases (AKRs) are a superfamily of soluble NAD(P)(H) oxidoreductases whose chief purpose is to reduce aldehydes and ketones to primary and secondary alcohols. AKRs are present in all phyla and are of importance to both health and industrial applicat…
c13800_g1_i1	-2.2428	0.000844278	0.0395322	0.551653	2.15598	0.213473	0.325329	-	-	-	-	-	-	-	Subtilisin-like serine protease (Fragment)	2e-14	Thalassiosira pseudonana	-	serine-type endopeptidase activity	-	cd04842 Peptidases_S8_Kp43_protease Peptidase S8 family domain in Kp43 proteases. Kp43 proteases are members of the peptidase S8 or Subtilase clan of proteases. They have an Asp/His/Ser catalytic triad similar to that found in trypsin-like proteases but do not share their three-dimensional structure (an example of convergent evolution). Kp43 is topologically similar to kexin and furin both of whi…
c8059_g1_i1	-1.02721	0.000854205	0.0397309	105.305	72.6603	45.5765	37.2946	P0C5D5	1e-23	Peroxiredoxin Q chloroplastic	Peroxiredoxin.	-	-	-	Predicted protein	1e-77	Phaeodactylum tricornutum (strain CCAP 1055/1)	-	antioxidant activity]---[oxidoreductase activity	-	COG1225 Bcp Peroxiredoxin Posttranslational modification protein turnover chaperones .]---[cd03017 PRX_BCP Peroxiredoxin (PRX) family Bacterioferritin comigratory protein (BCP) subfamily composed of thioredoxin-dependent thiol peroxidases widely expressed in pathogenic bacteria that protect cells against toxicity from reactive oxygen species by reducing and detoxifying hydroperoxides. The protein…
c21556_g1_i1	1.9536	0.00085742	0.0397923	0.766185	0.151297	1.6722	1.77452	-	-	-	-	-	-	-	Putative uncharacterized protein (Fragment)	8e-07	Ailuropoda melanoleuca	-	-	-	pfam04886 PT PT repeat. This short repeat is composed on the tetrapeptide XPTX. This repeat is found in a variety of proteins however it is not clear if these repeats are homologous to each other. The alignment represents nine copies of this repeat.
c1721_g1_i1	1.73041	0.00085999	0.0398207	2.29856	5.67363	9.60628	15.9116	Q9UHQ9	2e-82	NADH-cytochrome b5 reductase 1	Cytochrome-b5 reductase.	-	-	-	Uncharacterized protein	2e-112	Thalassiosira pseudonana	-	oxidoreductase activity	-	pfam00970 FAD_binding_6 Oxidoreductase FAD-binding domain. ]---[TIGR02160 PA_CoA_Oxy5 phenylacetate-CoA oxygenase/reductase PaaK subunit. Phenylacetate-CoA oxygenase is comprised of a five gene complex responsible for the hydroxylation of phenylacetate-CoA (PA-CoA) as the second catabolic step in phenylacetic acid (PA) degradation. Although the exact function of this enzyme has not been determine…
c1887_g1_i1	1.19515	0.000861829	0.0398207	6.92632	5.71145	16.722	10.8837	Q80ZA4	9e-11	Fibrocystin-L	-	-	-	-	Uncharacterized protein (Fragment)	5e-120	Thalassiosira oceanica	-	-	-	pfam13229 Beta_helix Right handed beta helix region. This region contains a parallel beta helix region that shares some similarity with Pectate lyases.]---[pfam05048 NosD Periplasmic copper-binding protein (NosD). NosD is a periplasmic protein which is thought to insert copper into the exported reductase apoenzyme (NosZ). This region forms a parallel beta helix domain.
c16065_g1_i1	-1.48016	0.000868324	0.0400326	9.04099	5.59798	2.66841	2.30688	-	-	-	-	-	-	-	-	-	-	-	-	-	-
c10257_g1_i2	1.90327	0.000874335	0.0402213	0.398416	0.491714	1.06736	2.09985	-	-	-	-	-	-	-	-	-	-	-	-	-	-
c4970_g1_i1	1.37391	0.000883093	0.0404031	3.03409	2.38292	7.15134	6.24041	-	-	-	-	-	-	-	Subtilisin-like serine protease (Fragment)	3e-13	Thalassiosira pseudonana	-	serine-type endopeptidase activity	-	cd04842 Peptidases_S8_Kp43_protease Peptidase S8 family domain in Kp43 proteases. Kp43 proteases are members of the peptidase S8 or Subtilase clan of proteases. They have an Asp/His/Ser catalytic triad similar to that found in trypsin-like proteases but do not share their three-dimensional structure (an example of convergent evolution). Kp43 is topologically similar to kexin and furin both of whi…
c6842_g1_i1	1.33242	0.00088569	0.0404031	4.32129	5.6358	11.3496	12.6583	Q55311	8e-111	Signal recognition particle protein	-	-	-	-	Uncharacterized protein	0	Thalassiosira oceanica	SRP-dependent cotranslational protein targeting to membrane	7S RNA binding]---[GTP binding]---[GTPase activity	signal recognition particle	smart00963 SRP54_N SRP54-type protein helical bundle domain. This entry represents the N-terminal helical bundle domain of the 54 kDa SRP54 component a GTP-binding protein that interacts with the signal sequence when it emerges from the ribosome. SRP54 of the signal recognition particle has a three-domain structure an N-terminal helical bundle domain a GTPase domain and the M-domain that binds th…
c9514_g1_i2	-1.03451	0.000885916	0.0404031	90.8389	134.654	44.5803	61.1619	-	-	-	-	-	-	-	Predicted protein	4e-08	Phaeodactylum tricornutum (strain CCAP 1055/1)	lipid metabolic process	triglyceride lipase activity	-	cd00519 Lipase_3 Lipase (class 3). Lipases are esterases that can hydrolyze long-chain acyl-triglycerides into di- and monoglycerides glycerol and free fatty acids at a water/lipid interface. A typical feature of lipases is interfacial activation the process of becoming active at the lipid/water interface although several examples of lipases have been identified that do not undergo interfacial ac…
c11212_g1_i1	1.24034	0.00088599	0.0404031	5.05682	2.30728	9.03702	7.48257	-	-	-	-	-	-	-	-	-	-	-	-	-	smart00458 RICIN Ricin-type beta-trefoil. Carbohydrate-binding domain formed from presumed gene triplication.]---[pfam00652 Ricin_B_lectin Ricin-type beta-trefoil lectin domain. ]---[cd00161 RICIN Ricin-type beta-trefoil Carbohydrate-binding domain formed from presumed gene triplication. The domain is found in a variety of molecules serving diverse functions such as enzymatic activity inhibitory …
c3689_g1_i1	1.33062	0.000893154	0.0406414	4.32129	8.96433	14.4094	17.7748	-	-	-	-	-	-	-	Uncharacterized protein	3e-12	Thalassiosira pseudonana	-	-	-	pfam00134 Cyclin_N Cyclin N-terminal domain. Cyclins regulate cyclin dependent kinases (CDKs). Human cyclin-O is a Uracil-DNA glycosylase that is related to other cyclins. Cyclins contain two domains of similar all-alpha fold of which this family corresponds with the N-terminal domain.]---[cd00043 CYCLIN Cyclin box fold. Protein binding domain functioning in cell-cycle and transcription control. …
c2115_g1_i1	1.63496	0.000902871	0.040874	1.47108	2.08033	4.30504	6.24041	-	-	-	-	-	-	-	Predicted protein	1e-98	Phaeodactylum tricornutum (strain CCAP 1055/1)	-	iron ion binding	-	-
c10220_g1_i1	1.36009	0.000903519	0.040874	3.70834	2.53422	6.68882	8.54729	-	-	-	-	-	-	-	Laminin G domain-containing 2	1e-12	Reticulomyxa filosa	-	-	-	pfam04886 PT PT repeat. This short repeat is composed on the tetrapeptide XPTX. This repeat is found in a variety of proteins however it is not clear if these repeats are homologous to each other. The alignment represents nine copies of this repeat.
c21007_g1_i1	1.36195	0.00090411	0.040874	1.77755	2.08033	4.80314	4.67291	-	-	-	-	-	-	-	Putative uncharacterized protein	2e-29	Daphnia pulex	-	-	-	-
c9480_g1_i2	-1.03894	0.00090862	0.0409895	14.0365	9.75864	4.94546	6.03338	-	-	-	-	-	-	-	-	-	-	-	-	-	-
c16000_g1_i1	-2.70387	0.000923215	0.0414696	0.766185	0.378242	0.0711576	0.0887261	A4XPP1	1e-29	50S ribosomal protein L31	-	-	-	-	50S ribosomal protein L31	2e-39	Methylophaga aminisulfidivorans MP	translation	metal ion binding]---[rRNA binding]---[structural constituent of ribosome	ribosome	PRK00019 rpmE 50S ribosomal protein L31 Reviewed.]---[pfam01197 Ribosomal_L31 Ribosomal protein L31. ]---[TIGR00105 L31 ribosomal protein L31. This family consists exclusively of bacterial (and organellar) 50S ribosomal protein L31. In some species such as Bacillus subtilis this protein exists in two forms (RpmE and YtiA) one of which (RpmE) contains a pair of motifs CXC and CXXC for binding zinc…
c4431_g1_i1	1.14862	0.000933553	0.0418443	3.00345	3.25288	5.62145	7.60087	-	-	-	-	-	-	-	-	-	-	-	-	-	-
c20858_g1_i1	-1.0716	0.000950987	0.0424444	15.9673	9.94776	6.01282	5.67847	-	-	-	-	-	-	-	-	-	-	-	-	-	-
c2226_g1_i1	1.1573	0.000966285	0.0430356	27.0923	41.7957	66.2477	81.4506	P50889	5e-15	30S ribosomal protein S1	-	-	-	-	Uncharacterized protein	5e-97	Thalassiosira pseudonana	-	RNA binding	-	PRK11824 PRK11824 polynucleotide phosphorylase/polyadenylase Provisional.]---[cd04472 S1_PNPase S1_PNPase Polynucleotide phosphorylase (PNPase) ) S1-like RNA-binding domain. PNPase is a polyribonucleotide nucleotidyl transferase that degrades mRNA. It is a trimeric multidomain protein. The C-terminus contains the S1 domain which binds ssRNA. This family is classified based on the S1 domain. PNPas…
c15384_g1_i1	1.96325	0.000969191	0.0430736	1.10331	3.74459	4.94546	13.3089	-	-	-	-	-	-	-	Predicted protein	3e-36	Phaeodactylum tricornutum (strain CCAP 1055/1)	-	-	-	-
c453_g1_i2	-1.39567	0.000976698	0.0433154	3.40186	1.92903	1.10294	0.828111	Q5R4S7	3e-09	Quinone oxidoreductase	NADPH quinone reductase.	-	-	-	Alcohol dehydrogenase GroES domain protein	7e-30	Methylobacterium nodulans (strain ORS2060 / LMG 21967)	-	oxidoreductase activity]---[zinc ion binding	-	cd05289 MDR_like_2 alcohol dehydrogenase and quinone reductase-like medium chain degydrogenases/reductases. Members identified as zinc-dependent alcohol dehydrogenases and quinone oxidoreductase. QOR catalyzes the conversion of a quinone NAD(P)H to a hydroquinone NAD(P) . Quinones are cyclic diones derived from aromatic compounds. Membrane bound QOR actin the respiratory chains of bacteria and mi…
c10388_g1_i2	-1.34198	0.000979397	0.0433435	113.549	89.9459	57.8156	18.6916	P11024	8e-157	NAD(P) transhydrogenase mitochondrial	NAD(P)( ) transhydrogenase (Re/Si-specific).	-	-	-	NNT NAD transhydrogenase (Fragment)	0	Thalassiosira pseudonana	proton transport	NAD(P)+ transhydrogenase (AB-specific) activity]---[NADP binding	integral to membrane	pfam05222 AlaDh_PNT_N Alanine dehydrogenase/PNT N-terminal domain. This family now also contains the lysine 2-oxoglutarate reductases.]---[smart01003 AlaDh_PNT_N Alanine dehydrogenase/PNT N-terminal domain. Alanine dehydrogenase catalyzes the NAD-dependent reversible reductive amination of pyruvate into alanine.]---[cd05304 Rubrum_tdh Rubrum transdehydrogenase NAD-binding and catalytic domains. T…
c3689_g1_i2	1.3128	0.000985688	0.0434997	4.10675	8.20785	13.6267	15.8228	-	-	-	-	-	-	-	Uncharacterized protein	2e-12	Thalassiosira pseudonana	-	-	-	pfam00134 Cyclin_N Cyclin N-terminal domain. Cyclins regulate cyclin dependent kinases (CDKs). Human cyclin-O is a Uracil-DNA glycosylase that is related to other cyclins. Cyclins contain two domains of similar all-alpha fold of which this family corresponds with the N-terminal domain.]---[cd00043 CYCLIN Cyclin box fold. Protein binding domain functioning in cell-cycle and transcription control. …
c4103_g1_i1	-1.32861	0.000987074	0.0434997	25.0083	12.7089	9.03702	5.17569	-	-	-	-	-	-	-	Uncharacterized protein (Fragment)	7e-06	Thalassiosira oceanica	-	-	-	-
c2722_g1_i2	-1.18949	0.00101597	0.0446022	6.55855	5.82492	2.59725	2.57306	Q9LYN8	2e-17	Leucine-rich repeat receptor protein kinase EXS	Non-specific serine/threonine protein kinase.	-	-	-	Predicted protein	3e-25	Phaeodactylum tricornutum (strain CCAP 1055/1)	-	-	-	PLN03150 PLN03150 hypothetical protein Provisional.]---[PLN00113 PLN00113 leucine-rich repeat receptor-like protein kinase Provisional.]---[COG4886 COG4886 Leucine-rich repeat (LRR) protein Function unknown .
c156_g1_i1	-1.46258	0.00101634	0.0446022	3.98416	2.79899	1.24526	1.09429	-	-	-	-	-	-	-	-	-	-	-	-	-	-
c10388_g1_i3	-1.33121	0.00102215	0.0447633	112.507	89.492	57.7088	18.8099	P11024	0	NAD(P) transhydrogenase mitochondrial	NAD(P)( ) transhydrogenase (Re/Si-specific).	-	-	-	NNT NAD transhydrogenase (Fragment)	0	Thalassiosira pseudonana	proton transport	NAD(P)+ transhydrogenase (AB-specific) activity]---[NADP binding	integral to membrane	pfam05222 AlaDh_PNT_N Alanine dehydrogenase/PNT N-terminal domain. This family now also contains the lysine 2-oxoglutarate reductases.]---[smart01003 AlaDh_PNT_N Alanine dehydrogenase/PNT N-terminal domain. Alanine dehydrogenase catalyzes the NAD-dependent reversible reductive amination of pyruvate into alanine.]---[cd05304 Rubrum_tdh Rubrum transdehydrogenase NAD-binding and catalytic domains. T…
c901_g1_i1	-1.03263	0.00102574	0.0448271	108.063	58.8166	40.4175	36.6735	Q56Y42	7e-53	Pyridoxal reductase chloroplastic	Pyridoxine 4-dehydrogenase.	Cofactor degradation	B6 vitamer degradation	pyridoxal from pyridoxine (dehydrogenase route): step 1/1	Aldehyde reductase (Fragment)	1e-128	Phaeodactylum tricornutum (strain CCAP 1055/1)	-	alditol:NADP+ 1-oxidoreductase activity	-	cd06660 Aldo_ket_red Aldo-keto reductases (AKRs) are a superfamily of soluble NAD(P)(H) oxidoreductases whose chief purpose is to reduce aldehydes and ketones to primary and secondary alcohols. AKRs are present in all phyla and are of importance to both health and industrial applications. Members have very distinct functions and include the prokaryotic 2 5-diketo-D-gluconic acid reductases and be…
c2746_g1_i1	1.31242	0.00103532	0.0451516	1.34849	1.85339	3.37999	4.1997	Q58DP0	8e-80	Williams-Beuren syndrome chromosomal region 22 protein homolog	-	-	-	-	Uncharacterized protein	8e-131	Thalassiosira oceanica	-	methyltransferase activity	-	COG2226 UbiE Methylase involved in ubiquinone/menaquinone biosynthesis Coenzyme metabolism .]---[pfam12589 WBS_methylT Methyltransferase involved in Williams-Beuren syndrome. This domain family is found in eukaryotes and is typically between 72 and 83 amino acids in length. The family is found in association with pfam08241. This family is made up of S-adenosylmethionine-dependent methyltransferas…
c10138_g1_i1	-1.23667	0.0010446	0.0454619	30.8926	50.3818	13.5199	19.6381	Q9SRK7	1e-119	Adenine/guanine permease AZG1	-	-	-	-	Xanthine/uracil permease	0	Phaeodactylum tricornutum (strain CCAP 1055/1)	transmembrane transport	transporter activity	membrane	COG2252 COG2252 Xanthine/uracil/vitamin C permease Nucleotide transport and metabolism .]---[pfam00860 Xan_ur_permease Permease family. This family includes permeases for diverse substrates such as xanthine uracil and vitamin C. However many members of this family are functionally uncharacterized and may transport other substrates. Members of this family have ten predicted transmembrane helices.
c9514_g1_i3	-1.03752	0.00106252	0.0460681	91.6664	137.907	45.1139	62.3449	P47145	5e-09	Putative lipase YJR107W	-	-	-	-	Predicted protein	5e-31	Phaeodactylum tricornutum (strain CCAP 1055/1)	lipid metabolic process	triglyceride lipase activity	-	cd00519 Lipase_3 Lipase (class 3). Lipases are esterases that can hydrolyze long-chain acyl-triglycerides into di- and monoglycerides glycerol and free fatty acids at a water/lipid interface. A typical feature of lipases is interfacial activation the process of becoming active at the lipid/water interface although several examples of lipases have been identified that do not undergo interfacial ac…
c5235_g1_i1	1.82827	0.00106292	0.0460681	38.7383	99.818	121.929	354.431	-	-	-	-	-	-	-	Predicted protein	1e-08	Phaeodactylum tricornutum (strain CCAP 1055/1)	-	-	-	-
c2282_g1_i1	-1.18608	0.00107579	0.0465294	7.56991	5.03062	2.09915	3.13499	-	-	-	-	-	-	-	Uncharacterized protein	2e-23	Thalassiosira pseudonana	-	-	-	-
c13627_g1_i1	1.70192	0.00108093	0.0466558	0.674243	0.416066	1.42315	1.98155	-	-	-	-	-	-	-	-	-	-	-	-	-	-
c9577_g1_i2	-1.07035	0.00108636	0.0467938	8.61192	6.884	3.80693	3.22372	-	-	-	-	-	-	-	-	-	-	-	-	-	-
c17035_g1_i1	1.58421	0.00109215	0.0469466	1.34849	0.907781	3.27325	3.19414	-	-	-	-	-	-	-	-	-	-	-	-	-	-
c4335_g1_i1	-1.68362	0.00110209	0.0472771	3.46316	2.38292	0.960628	0.76896	-	-	-	-	-	-	-	-	-	-	-	-	-	-
c6515_g1_i1	-1.76612	0.00110717	0.0473982	46.1857	14.5623	12.168	4.61376	P16027	0	Methanol dehydrogenase cytochrome c subunit 1	Methanol dehydrogenase (cytochrome c).	-	-	-	Glucose dehydrogenase	0	Bacteria	-	calcium ion binding]---[oxidoreductase activity, acting on CH-OH group of donors	membrane]---[outer membrane-bounded periplasmic space	COG1520 COG1520 FOG WD40-like repeat Function unknown .]---[cd10276 BamB_YfgL Beta-barrel assembly machinery (Bam) complex component B and related proteins. BamB (YflG) is a non-essential component of the beta-barrel assembly machinery (Bam) a multi-subunit complex that inserts proteins with beta-barrel topology into the outer membrane. BamB has been found to interact with BamA which in turn bind…
c250_g1_i1	1.61974	0.00111774	0.0476861	0.612948	0.605187	2.24147	1.36047	-	-	-	-	-	-	-	Predicted protein	6e-43	Phaeodactylum tricornutum (strain CCAP 1055/1)	-	-	-	-
c13981_g1_i1	1.19052	0.00112035	0.0476861	6.03754	8.58609	13.3421	18.6325	Q2RMS0	9e-165	Translation initiation factor IF-2	-	-	-	-	Translation initiation factor IF-2	0	Phaeodactylum tricornutum (strain CCAP 1055/1)	-	GTP binding]---[GTPase activity]---[translation initiation factor activity	intracellular	pfam11987 IF-2 Translation-initiation factor 2. IF-2 is a translation initiator in each of the three main phylogenetic domains (Eukaryotes Bacteria and Archaea). IF2 interacts with formylmethionine-tRNA GTP IF1 IF3 and both ribosomal subunits. Through these interactions IF2 promotes the binding of the initiator tRNA to the A site in the smaller ribosomal subunit and catalyses the hydrolysis of GT…
c5070_g1_i1	1.51013	0.00112072	0.0476861	16.7028	44.7082	55.9299	113.51	-	-	-	-	-	-	-	-	-	-	-	-	-	-
c1728_g1_i1	1.45202	0.00114093	0.0482622	1.56302	3.02594	4.83872	7.18682	-	-	-	-	-	-	-	-	-	-	-	-	-	-
c9406_g1_i7	1.25383	0.00115414	0.0486154	101.167	161.131	316.153	286.112	-	-	-	-	-	-	-	-	-	-	-	-	-	pfam00447 HSF_DNA-bind HSF-type DNA-binding.
c14892_g1_i1	1.59491	0.0011634	0.0488423	0.858128	0.643011	1.63663	2.69136	-	-	-	-	-	-	-	-	-	-	-	-	-	-
c5854_g1_i2	1.09375	0.00116419	0.0488423	8.09092	10.3638	16.5797	21.1168	Q55187	4e-127	Phenylalanine--tRNA ligase alpha subunit	Phenylalanine--tRNA ligase.	-	-	-	Predicted protein (Fragment)	0	Phaeodactylum tricornutum (strain CCAP 1055/1)	phenylalanyl-tRNA aminoacylation	ATP binding]---[phenylalanine-tRNA ligase activity]---[tRNA binding	cytoplasm	PLN02610 PLN02610 probable methionyl-tRNA synthetase.]---[cd02799 tRNA_bind_EMAP-II_like tRNA-binding-domain-containing EMAP2-like proteins. This family contains a diverse fraction of tRNA binding proteins including Caenorhabditis elegans methionyl-tRNA synthetase (CeMetRS) human tyrosyl- tRNA synthetase (hTyrRS) Saccharomyces cerevisiae Arc1p human p43 and EMAP2. CeMetRS and hTyrRS aminoacylate …
c14084_g1_i1	-2.85372	0.00117128	0.0489516	0.337122	0.45389	0.0355788	0.0591508	-	-	-	-	-	-	-	-	-	-	-	-	-	-
c5967_g1_i3	1.13521	0.00117425	0.0489516	11.0024	15.8862	38.354	18.455	-	-	-	-	-	-	-	Predicted protein	6e-49	Phaeodactylum tricornutum (strain CCAP 1055/1)	glycerolipid biosynthetic process	diacylglycerol O-acyltransferase activity	-	TIGR02946 acyl_WS_DGAT acyltransferase WS/DGAT/MGAT. This bacteria-specific protein family includes a characterized homodimeric broad specificity acyltransferase from Acinetobacter sp. strain ADP1 active as wax ester synthase as acyl coenzyme A diacylglycerol acyltransferase and as acyl-CoA monoacylglycerol acyltransferase Unknown function Enzymes of unknown specificity .
c5967_g1_i2	1.13554	0.00117613	0.0489516	11.0024	15.924	38.3895	18.5142	-	-	-	-	-	-	-	Predicted protein	9e-63	Phaeodactylum tricornutum (strain CCAP 1055/1)	glycerolipid biosynthetic process	diacylglycerol O-acyltransferase activity	-	TIGR02946 acyl_WS_DGAT acyltransferase WS/DGAT/MGAT. This bacteria-specific protein family includes a characterized homodimeric broad specificity acyltransferase from Acinetobacter sp. strain ADP1 active as wax ester synthase as acyl coenzyme A diacylglycerol acyltransferase and as acyl-CoA monoacylglycerol acyltransferase Unknown function Enzymes of unknown specificity .
