# Supplementary material for: Marine diatoms change their gene expression profile when exposed to microscale turbulence under nutrient replete conditions
Source: Sci Rep. 2017 Jun 19;7:3826. doi: 10.1038/s41598-017-03741-6 (PMC5476593; doi:10.1038/s41598-017-03741-6)
Supplement: Supplementary file 4 — Supplementary Table 11 [file 41598_2017_3741_MOESM4_ESM.xls]

## Sheet: Hits in MMETSP
Supplementary Table 11. The first 50 hits from a tblastn search in the MMETSP database performed with transcripts listed in Supplementary Table 6.
query id	subject id	q. start	q. end	s. start	s. end	evalue	bit score	score	alignment length	% identity	identical	mismatches	positives	gap opens	gaps	% positives	sbjct frames	% query coverage per subject	query seq	subject seq
# Query: c8596
c8596	CAMNT_0050593795	1	373	34	1158	0	686	1769	375	93.07	349	24	354	1	2	94.4	1	99	MKFLFSLLTISSVAAFAPSAPAFTAKSVDTTSTPT--QLFGEYGASSTSFYTTTEKQDSYESLDDVLNTKCADEQVRAVIKDMLDACADITEALRTALVTVEGSANTFGDAQLSVDVIADNLMWEACKNSPVIREGASEEDPEVRDTDTDGNGEFTVCWDPLDGSSIVDNNWAVGTMIGIWPKSTGLIGATGRDQVTSLVAIYGPRTTVLVALDDGTYEFSYGCTPEGCQLPDGTWEPWICSRSDIKISPDCKIFSPANLRACQDVPGYKKLIDHYMTERYTLRYSGGLVPDVYQQFTKTQGIFSNPTSPSSPAKLRLAFEAAPFALLVEKAGGKSSDGVTGGSILDVQINAVDQRTPLCIGSANEVDRFNDWVV	MKLFLALFSISGVAAFAPSTPAFTAVNTAAAAVPTTTQLYGEYGASSTSFYTTTEKQDSYESLDDVLQAKCADEQVRAVIKDMLDACADITEALRTALVTVEGSANTFGDAQLSVDVIADNLMWEACKNSPVIREGASEEDPEVRDTDTDGEGEFTVCWDPLDGSSIVDNNWAVGTMIGIWPKSTGLIGATGRDQVTSLVAIYGPRTTVLVALDDGTYEFSYGCTPEGCQLPDGTWEPWICSRHDIKIEPDCKIFSPANLRATQDVPGYKKLIDHYMAERYTLRYSGGLVPDVYQQFTKTQGIFSNPTSPSSPAKLRLAFEAAPFALLVEKAGGKSSDGVTGGSILDVQINAVDQRTPLCIGSANEVDRFNDWVV
c8596	CAMNT_0050491997	1	373	104	1228	0	686	1769	375	93.07	349	24	354	1	2	94.4	2	99	MKFLFSLLTISSVAAFAPSAPAFTAKSVDTTSTPT--QLFGEYGASSTSFYTTTEKQDSYESLDDVLNTKCADEQVRAVIKDMLDACADITEALRTALVTVEGSANTFGDAQLSVDVIADNLMWEACKNSPVIREGASEEDPEVRDTDTDGNGEFTVCWDPLDGSSIVDNNWAVGTMIGIWPKSTGLIGATGRDQVTSLVAIYGPRTTVLVALDDGTYEFSYGCTPEGCQLPDGTWEPWICSRSDIKISPDCKIFSPANLRACQDVPGYKKLIDHYMTERYTLRYSGGLVPDVYQQFTKTQGIFSNPTSPSSPAKLRLAFEAAPFALLVEKAGGKSSDGVTGGSILDVQINAVDQRTPLCIGSANEVDRFNDWVV	MKLFLALFSISGVAAFAPSTPAFTAVNTAAAAVPTTTQLYGEYGASSTSFYTTTEKQDSYESLDDVLQAKCADEQVRAVIKDMLDACADITEALRTALVTVEGSANTFGDAQLSVDVIADNLMWEACKNSPVIREGASEEDPEVRDTDTDGEGEFTVCWDPLDGSSIVDNNWAVGTMIGIWPKSTGLIGATGRDQVTSLVAIYGPRTTVLVALDDGTYEFSYGCTPEGCQLPDGTWEPWICSRHDIKIEPDCKIFSPANLRATQDVPGYKKLIDHYMAERYTLRYSGGLVPDVYQQFTKTQGIFSNPTSPSSPAKLRLAFEAAPFALLVEKAGGKSSDGVTGGSILDVQINAVDQRTPLCIGSANEVDRFNDWVV
c8596	CAMNT_0050527049	1	373	127	1251	0	686	1769	375	93.07	349	24	354	1	2	94.4	1	99	MKFLFSLLTISSVAAFAPSAPAFTAKSVDTTSTPT--QLFGEYGASSTSFYTTTEKQDSYESLDDVLNTKCADEQVRAVIKDMLDACADITEALRTALVTVEGSANTFGDAQLSVDVIADNLMWEACKNSPVIREGASEEDPEVRDTDTDGNGEFTVCWDPLDGSSIVDNNWAVGTMIGIWPKSTGLIGATGRDQVTSLVAIYGPRTTVLVALDDGTYEFSYGCTPEGCQLPDGTWEPWICSRSDIKISPDCKIFSPANLRACQDVPGYKKLIDHYMTERYTLRYSGGLVPDVYQQFTKTQGIFSNPTSPSSPAKLRLAFEAAPFALLVEKAGGKSSDGVTGGSILDVQINAVDQRTPLCIGSANEVDRFNDWVV	MKLFLALFSISGVAAFAPSTPAFTAVNTAAAAVPTTTQLYGEYGASSTSFYTTTEKQDSYESLDDVLQAKCADEQVRAVIKDMLDACADITEALRTALVTVEGSANTFGDAQLSVDVIADNLMWEACKNSPVIREGASEEDPEVRDTDTDGEGEFTVCWDPLDGSSIVDNNWAVGTMIGIWPKSTGLIGATGRDQVTSLVAIYGPRTTVLVALDDGTYEFSYGCTPEGCQLPDGTWEPWICSRHDIKIEPDCKIFSPANLRATQDVPGYKKLIDHYMAERYTLRYSGGLVPDVYQQFTKTQGIFSNPTSPSSPAKLRLAFEAAPFALLVEKAGGKSSDGVTGGSILDVQINAVDQRTPLCIGSANEVDRFNDWVV
c8596	CAMNT_0040511551	1	373	15	1133	0	657	1695	373	84.72	316	57	337	0	0	90.35	3	99	MKFLFSLLTISSVAAFAPSAPAFTAKSVDTTSTPTQLFGEYGASSTSFYTTTEKQDSYESLDDVLNTKCADEQVRAVIKDMLDACADITEALRTALVTVEGSANTFGDAQLSVDVIADNLMWEACKNSPVIREGASEEDPEVRDTDTDGNGEFTVCWDPLDGSSIVDNNWAVGTMIGIWPKSTGLIGATGRDQVTSLVAIYGPRTTVLVALDDGTYEFSYGCTPEGCQLPDGTWEPWICSRSDIKISPDCKIFSPANLRACQDVPGYKKLIDHYMTERYTLRYSGGLVPDVYQQFTKTQGIFSNPTSPSSPAKLRLAFEAAPFALLVEKAGGKSSDGVTGGSILDVQINAVDQRTPLCIGSANEVDRFNDWVV	MKLLLALASLVGSAVAFAPSNIARTSVAVPTESATQLYGEYGASSTSFYTTTEKQETYDSLDDVLTTKCADEKLRVVIKDMLDACADITEALRVALVTVEGSENTFGDAQLSVDVIADELMWETCKNSAVIREGASEEDPEVRNTDTDGEGEYTVCWDPLDGSSIVDNNWAVGTIVGIWPKSTGLIGATGRDQVTSLVAIYGPRTTVLVALDDGTYEFSYGCTPEGCQLPDGSWEPWICSRHKVEISPDCKIFSPANLRACQEVPGYKKLVDHYMTERYTLRYSGGLVPDIYQQFTKTQGIFSNPTSPSSPAKLRLAFEAAPFALLVEKAGGKSSDGVTGGSILDVQINTVDQRTALCIGSANEVDRFNSWVV
c8596	CAMNT_0040601429	1	373	17	1135	0	657	1695	373	84.72	316	57	337	0	0	90.35	2	99	MKFLFSLLTISSVAAFAPSAPAFTAKSVDTTSTPTQLFGEYGASSTSFYTTTEKQDSYESLDDVLNTKCADEQVRAVIKDMLDACADITEALRTALVTVEGSANTFGDAQLSVDVIADNLMWEACKNSPVIREGASEEDPEVRDTDTDGNGEFTVCWDPLDGSSIVDNNWAVGTMIGIWPKSTGLIGATGRDQVTSLVAIYGPRTTVLVALDDGTYEFSYGCTPEGCQLPDGTWEPWICSRSDIKISPDCKIFSPANLRACQDVPGYKKLIDHYMTERYTLRYSGGLVPDVYQQFTKTQGIFSNPTSPSSPAKLRLAFEAAPFALLVEKAGGKSSDGVTGGSILDVQINAVDQRTPLCIGSANEVDRFNDWVV	MKLLLALASLVGSAVAFAPSNIARTSVAVPTESATQLYGEYGASSTSFYTTTEKQETYDSLDDVLTTKCADEKLRVVIKDMLDACADITEALRVALVTVEGSENTFGDAQLSVDVIADELMWETCKNSAVIREGASEEDPEVRNTDTDGEGEYTVCWDPLDGSSIVDNNWAVGTIVGIWPKSTGLIGATGRDQVTSLVAIYGPRTTVLVALDDGTYEFSYGCTPEGCQLPDGSWEPWICSRHKVEISPDCKIFSPANLRACQEVPGYKKLVDHYMTERYTLRYSGGLVPDIYQQFTKTQGIFSNPTSPSSPAKLRLAFEAAPFALLVEKAGGKSSDGVTGGSILDVQINTVDQRTALCIGSANEVDRFNSWVV
c8596	CAMNT_0040441821	1	373	1317	199	0	657	1695	373	84.72	316	57	337	0	0	90.35	-3	99	MKFLFSLLTISSVAAFAPSAPAFTAKSVDTTSTPTQLFGEYGASSTSFYTTTEKQDSYESLDDVLNTKCADEQVRAVIKDMLDACADITEALRTALVTVEGSANTFGDAQLSVDVIADNLMWEACKNSPVIREGASEEDPEVRDTDTDGNGEFTVCWDPLDGSSIVDNNWAVGTMIGIWPKSTGLIGATGRDQVTSLVAIYGPRTTVLVALDDGTYEFSYGCTPEGCQLPDGTWEPWICSRSDIKISPDCKIFSPANLRACQDVPGYKKLIDHYMTERYTLRYSGGLVPDVYQQFTKTQGIFSNPTSPSSPAKLRLAFEAAPFALLVEKAGGKSSDGVTGGSILDVQINAVDQRTPLCIGSANEVDRFNDWVV	MKLLLALASLVGSAVAFAPSNIARTSVAVPTESATQLYGEYGASSTSFYTTTEKQETYDSLDDVLTTKCADEKLRVVIKDMLDACADITEALRVALVTVEGSENTFGDAQLSVDVIADELMWETCKNSAVIREGASEEDPEVRNTDTDGEGEYTVCWDPLDGSSIVDNNWAVGTIVGIWPKSTGLIGATGRDQVTSLVAIYGPRTTVLVALDDGTYEFSYGCTPEGCQLPDGSWEPWICSRHKVEISPDCKIFSPANLRACQEVPGYKKLVDHYMTERYTLRYSGGLVPDIYQQFTKTQGIFSNPTSPSSPAKLRLAFEAAPFALLVEKAGGKSSDGVTGGSILDVQINTVDQRTALCIGSANEVDRFNSWVV
c8596	CAMNT_0040561305	1	373	1310	192	0	657	1695	373	84.72	316	57	337	0	0	90.35	-3	99	MKFLFSLLTISSVAAFAPSAPAFTAKSVDTTSTPTQLFGEYGASSTSFYTTTEKQDSYESLDDVLNTKCADEQVRAVIKDMLDACADITEALRTALVTVEGSANTFGDAQLSVDVIADNLMWEACKNSPVIREGASEEDPEVRDTDTDGNGEFTVCWDPLDGSSIVDNNWAVGTMIGIWPKSTGLIGATGRDQVTSLVAIYGPRTTVLVALDDGTYEFSYGCTPEGCQLPDGTWEPWICSRSDIKISPDCKIFSPANLRACQDVPGYKKLIDHYMTERYTLRYSGGLVPDVYQQFTKTQGIFSNPTSPSSPAKLRLAFEAAPFALLVEKAGGKSSDGVTGGSILDVQINAVDQRTPLCIGSANEVDRFNDWVV	MKLLLALASLVGSAVAFAPSNIARTSVAVPTESATQLYGEYGASSTSFYTTTEKQETYDSLDDVLTTKCADEKLRVVIKDMLDACADITEALRVALVTVEGSENTFGDAQLSVDVIADELMWETCKNSAVIREGASEEDPEVRNTDTDGEGEYTVCWDPLDGSSIVDNNWAVGTIVGIWPKSTGLIGATGRDQVTSLVAIYGPRTTVLVALDDGTYEFSYGCTPEGCQLPDGSWEPWICSRHKVEISPDCKIFSPANLRACQEVPGYKKLVDHYMTERYTLRYSGGLVPDIYQQFTKTQGIFSNPTSPSSPAKLRLAFEAAPFALLVEKAGGKSSDGVTGGSILDVQINTVDQRTALCIGSANEVDRFNSWVV
c8596	CAMNT_0042694949	1	375	2	1132	0	653	1685	377	86.47	326	49	348	1	2	92.31	2	100	MKFLFSLLTISSVAAFAPSAPAFTAKSVDTTSTPTQLFGE--YGASSTSFYTTTEKQDSYESLDDVLNTKCADEQVRAVIKDMLDACADITEALRTALVTVEGSANTFGDAQLSVDVIADNLMWEACKNSPVIREGASEEDPEVRDTDTDGNGEFTVCWDPLDGSSIVDNNWAVGTMIGIWPKSTGLIGATGRDQVTSLVAIYGPRTTVLVALDDGTYEFSYGCTPEGCQLPDGTWEPWICSRSDIKISPDCKIFSPANLRACQDVPGYKKLIDHYMTERYTLRYSGGLVPDVYQQFTKTQGIFSNPTSPSSPAKLRLAFEAAPFALLVEKAGGKSSDGVTGGSILDVQINAVDQRTPLCIGSANEVDRFNDWVVEN	MKFLVALLTISSAAAFTPSTVRPVTTAATNVATATQLYGEGEYGASSTSFYTTTEKQETYDSLDDVLTAKCADEGVRAVIRDMLDACADITEALRTALVTVEGSSNTFGDAQLSVDVIADNLMWDSCKNSPSIREGASEEDPEVRNTDEQGDGEYTVCWDPLDGSSIVDNNWAVGTMIGIWPKSTGLIGATGRDQVTSLVAIYGPRTTVLVALDDGTYEFSYGCTPEGCQLPDGSWEPWICSRHNIQIEKDCKIFSPANLRAAQEVPGYKRLVDHYMSERYTLRYSGGLVPDVYQQFTKTQGIFSNPTSPSSPAKLRLAFEAAPFALLVEKAGGKSSDGVTGGSILDVQINAVDQRTALCIGSANEVDRFNDWVIEK
c8596	CAMNT_0051634115	32	374	2229	1201	0	657	1695	343	92.42	317	26	328	0	0	95.63	-2	91	STPTQLFGEYGASSTSFYTTTEKQDSYESLDDVLNTKCADEQVRAVIKDMLDACADITEALRTALVTVEGSANTFGDAQLSVDVIADNLMWEACKNSPVIREGASEEDPEVRDTDTDGNGEFTVCWDPLDGSSIVDNNWAVGTMIGIWPKSTGLIGATGRDQVTSLVAIYGPRTTVLVALDDGTYEFSYGCTPEGCQLPDGTWEPWICSRSDIKISPDCKIFSPANLRACQDVPGYKKLIDHYMTERYTLRYSGGLVPDVYQQFTKTQGIFSNPTSPSSPAKLRLAFEAAPFALLVEKAGGKSSDGVTGGSILDVQINAVDQRTPLCIGSANEVDRFNDWVVE	ATSTQLYGEYGASSTSFYTTTEKQDSYASLDDVLNAKCGDEKVRAVIKDMLDACADITEALRTALVTVEGSANTFGDAQLSVDVIADNLMWEACKDSPVVREGASEEDPEVRDTDEQGDGEFTVCWDPLDGSSIVDNNWAVGTMIGIWPKSTGLIGATGRDQVTSLVAIYGPRTTVLVALDDGTYEFSYGCTPEGCQLPDGTWEPWICSRSDIKIAEDSKIFSPANLRAAQDVPGYKKLIDTMMADRYTLRYSGGLVPDVYQQFTKNQGVFTNPTSPSSPAKLRLAFEAAPFALLVEKAGGKSSDGVTGGSILDVQINAVDQRTALAIGSANEVDRFNDWVIE
c8596	CAMNT_0043933631	31	375	103	1137	0	641	1653	345	88.7	306	39	327	0	0	94.78	1	92	TSTPTQLFGEYGASSTSFYTTTEKQDSYESLDDVLNTKCADEQVRAVIKDMLDACADITEALRTALVTVEGSANTFGDAQLSVDVIADNLMWEACKNSPVIREGASEEDPEVRDTDTDGNGEFTVCWDPLDGSSIVDNNWAVGTMIGIWPKSTGLIGATGRDQVTSLVAIYGPRTTVLVALDDGTYEFSYGCTPEGCQLPDGTWEPWICSRSDIKISPDCKIFSPANLRACQDVPGYKKLIDHYMTERYTLRYSGGLVPDVYQQFTKTQGIFSNPTSPSSPAKLRLAFEAAPFALLVEKAGGKSSDGVTGGSILDVQINAVDQRTPLCIGSANEVDRFNDWVVEN	TDTTSQLYGEYGASSTSFYTTTEKQESYESLEAVLGAKCADKKVRLVIKDMLDACADITEALRVALVTVEGSENTFGDAQLSVDVIADNLMWDACKDSPTIREGASEEDPEVRNTDEQGDGEYTVCWDPLDGSSIVDNNWAVGTMIGIWPKSTGLIGATGRDQVTSLVAIYGPRTTVLVALDDGTYEFSYGCTPDGCQLPDGSFEPWICSRHKIQIQPDCKIFSPANLRAAQDVPGYKRLIDYYMEERFTLRYSGGLVPDVYQQFTKTQGIFSNPTSPTSPAKLRLAFEAAPFALLVEKSGGKSSDGVTGGSILDVQINAVDQRTALCIGSANEVDRFNDWVIEK
c8596	CAMNT_0017874405	32	373	106	1131	0	664	1714	342	93.27	319	23	328	0	0	95.91	1	91	STPTQLFGEYGASSTSFYTTTEKQDSYESLDDVLNTKCADEQVRAVIKDMLDACADITEALRTALVTVEGSANTFGDAQLSVDVIADNLMWEACKNSPVIREGASEEDPEVRDTDTDGNGEFTVCWDPLDGSSIVDNNWAVGTMIGIWPKSTGLIGATGRDQVTSLVAIYGPRTTVLVALDDGTYEFSYGCTPEGCQLPDGTWEPWICSRSDIKISPDCKIFSPANLRACQDVPGYKKLIDHYMTERYTLRYSGGLVPDVYQQFTKTQGIFSNPTSPSSPAKLRLAFEAAPFALLVEKAGGKSSDGVTGGSILDVQINAVDQRTPLCIGSANEVDRFNDWVV	ATNTQLYGEYGASSTSFYTTTEKQDSYASLDDVLNEKCKDEKTRTVIKDMLDACADITEALRTALVTVEGSANTFGDAQLSVDVIADNLMWEACKNSPVIREGASEEDPEVRDTDEQGEGEFTVCWDPLDGSSIVDNNWAVGTMIGIWPKSTGLLGATGRDQVTSLVAIYGPRTTVLVALDDGTYEFSYGCTPEGCQLPDGTWEPWICSRSNIKIQPDCKIFSPANLRAAQDVPGYKKLIDHYMADRYTLRYSGGLVPDVYQQFTKTQGIFTNPTSPSSPAKLRLAFEAAPFALLVEKAGGKSSDGVTGGSILDVQINAVDQRTALAIGSANEVDRFNEWVI
c8596	CAMNT_0050584941	40	375	33	1040	0	638	1646	336	90.18	303	33	320	0	0	95.24	3	90	EYGASSTSFYTTTEKQDSYESLDDVLNTKCADEQVRAVIKDMLDACADITEALRTALVTVEGSANTFGDAQLSVDVIADNLMWEACKNSPVIREGASEEDPEVRDTDTDGNGEFTVCWDPLDGSSIVDNNWAVGTMIGIWPKSTGLIGATGRDQVTSLVAIYGPRTTVLVALDDGTYEFSYGCTPEGCQLPDGTWEPWICSRSDIKISPDCKIFSPANLRACQDVPGYKKLIDHYMTERYTLRYSGGLVPDVYQQFTKTQGIFSNPTSPSSPAKLRLAFEAAPFALLVEKAGGKSSDGVTGGSILDVQINAVDQRTPLCIGSANEVDRFNDWVVEN	EYGASCTSFYTTTEKQDTYESLNDILNKKCANEQVRVVIKDMLAACADITGALRTALVTVEGSANTFGDAQLSVDVIADKIMWEACKKSSVVREGASEEDPEVRNLDTDAKGEFTVCWDPLDGSSIIDNNWAVGTIIGIWPKSTGLIGATGRDQVTSLVAIYGPRTTVLVALDDGTYEFSYGCTPEGCQRPDGTWEPWICSRQDIRIAPKCKIFSPANLRAAQDIPGYKKLIDHYMTERFTLRYSGGLVPDVYQQFTKTQGVFSNPTSPSSPAKLRLAFEAAPFALLVEKAGGKSSDGITGKSILDVQINAVDQRTPLCIGSANEVDRFNDWVVKS
c8596	CAMNT_0050534037	40	375	94	1101	0	639	1648	336	90.18	303	33	320	0	0	95.24	1	90	EYGASSTSFYTTTEKQDSYESLDDVLNTKCADEQVRAVIKDMLDACADITEALRTALVTVEGSANTFGDAQLSVDVIADNLMWEACKNSPVIREGASEEDPEVRDTDTDGNGEFTVCWDPLDGSSIVDNNWAVGTMIGIWPKSTGLIGATGRDQVTSLVAIYGPRTTVLVALDDGTYEFSYGCTPEGCQLPDGTWEPWICSRSDIKISPDCKIFSPANLRACQDVPGYKKLIDHYMTERYTLRYSGGLVPDVYQQFTKTQGIFSNPTSPSSPAKLRLAFEAAPFALLVEKAGGKSSDGVTGGSILDVQINAVDQRTPLCIGSANEVDRFNDWVVEN	EYGASCTSFYTTTEKQDTYESLNDILNKKCANEQVRVVIKDMLAACADITGALRTALVTVEGSANTFGDAQLSVDVIADKIMWEACKKSSVVREGASEEDPEVRNLDTDAKGEFTVCWDPLDGSSIIDNNWAVGTIIGIWPKSTGLIGATGRDQVTSLVAIYGPRTTVLVALDDGTYEFSYGCTPEGCQRPDGTWEPWICSRQDIRIAPKCKIFSPANLRAAQDIPGYKKLIDHYMTERFTLRYSGGLVPDVYQQFTKTQGVFSNPTSPSSPAKLRLAFEAAPFALLVEKAGGKSSDGITGKSILDVQINAVDQRTPLCIGSANEVDRFNDWVVKS
c8596	CAMNT_0003543071	30	374	105	1148	0	633	1632	348	86.78	302	43	325	1	3	93.39	3	92	TTSTPTQLFG---EYGASSTSFYTTTEKQDSYESLDDVLNTKCADEQVRAVIKDMLDACADITEALRTALVTVEGSANTFGDAQLSVDVIADNLMWEACKNSPVIREGASEEDPEVRDTDTDGNGEFTVCWDPLDGSSIVDNNWAVGTMIGIWPKSTGLIGATGRDQVTSLVAIYGPRTTVLVALDDGTYEFSYGCTPEGCQLPDGTWEPWICSRSDIKISPDCKIFSPANLRACQDVPGYKKLIDHYMTERYTLRYSGGLVPDVYQQFTKTQGIFSNPTSPSSPAKLRLAFEAAPFALLVEKAGGKSSDGVTGGSILDVQINAVDQRTPLCIGSANEVDRFNDWVVE	TPRAETKLFGGDGEYGASSTSFYTTTEKQDSYASLDDVLNEKCADDKLKTVIKDMLDACADITEALRTALVTVEGSSNTFGDAQLSVDVIADNLMWEACKDSSVIREGASEEDPEVRDTDEGGEGEYTVCWDPLDGSSIVDNNWAVGTMIGIWGKETGLIGATGRDQKTSLVALYGPRTTVLVALDDGTYEFTYGCTPEGCQLPDGTWEPWICSRTSIKIAEDCKIFAPANLRAAQDVPGYKKLVDHYMTDKYTLRYSGGLVPDVYQQFTKNQGVFSNPTSPSSPAKLRLAFEAAPFGLLVEKAGGKTSDGVTGGSILDVQINAVDQRTALCLGSANEVDRFNEYIIE
c8596	CAMNT_0007467287	1	374	1204	80	0	631	1628	376	82.98	312	61	343	2	3	91.22	-3	99	MKFLFSLLTISSVAAFAPSAPAFTAKSVDTTSTPTQLFGE--YGASSTSFYTTTEKQDSYESLDDVLNTKCADEQVRAVIKDMLDACADITEALRTALVTVEGSANTFGDAQLSVDVIADNLMWEACKNSPVIREGASEEDPEVRDTDTDGNGEFTVCWDPLDGSSIVDNNWAVGTMIGIWPKSTGLIGATGRDQVTSLVAIYGPRTTVLVALDDGTYEFSYGCTPEGCQLPDGTWEPWICSRSDIKISPDCKIFSPANLRACQDVPGYKKLIDHYMTERYTLRYSGGLVPDVYQQFTKTQGIFSNPTSPSSPAKLRLAFEAAPFALLVEKAGGKSSDGVTGGSILDVQINAVDQRTPLCIGSANEVDRFNDWVVE	MKFLVALLSISSAVAFSPSAFKPASV-ASTKATPTQLFGEGEYGASSTSFYTTTEKQESYASLDDVLVAKCKDDKTKAVIRDMLEACADITEALRTALVTVEGSENTFGDAQLSVDVIADNLMWEACKNAPTIREGASEEDPEVRNTDEQGDGEFTVCWDPLDGSSIVDNNWAVGTIVGVWPKSTGLIGATGRDQVTSLVAIYGPRTTVLVALDDGTYEFSYGCTPEGCQLPDGSWEPWICSRNKIQISPETKIFSPANLRAAQEVPGYKKLVDHYMTDRYTLRYSGGLVPDIYQQFTKTQGIFTNPTSTSSPAKIRLSFEAAPFALLVEKAGGKTSDGVTGGSILDVVIESVDQRCALAIGSSTEVDRFNDWVVE
c8596	CAMNT_0043324933	35	374	1039	20	0	622	1605	340	87.94	299	41	320	0	0	94.12	-2	91	TQLFGEYGASSTSFYTTTEKQDSYESLDDVLNTKCADEQVRAVIKDMLDACADITEALRTALVTVEGSANTFGDAQLSVDVIADNLMWEACKNSPVIREGASEEDPEVRDTDTDGNGEFTVCWDPLDGSSIVDNNWAVGTMIGIWPKSTGLIGATGRDQVTSLVAIYGPRTTVLVALDDGTYEFSYGCTPEGCQLPDGTWEPWICSRSDIKISPDCKIFSPANLRACQDVPGYKKLIDHYMTERYTLRYSGGLVPDVYQQFTKTQGIFSNPTSPSSPAKLRLAFEAAPFALLVEKAGGKSSDGVTGGSILDVQINAVDQRTPLCIGSANEVDRFNDWVVE	TQLYGEYGASSTSFYTTTEKQDSYASLEAVLGEKCADEKVRLVIKDMLEACADITEALRTALVTVEGSANTFGDAQLSVDVIADQLMWESCKNSATIREGASEEDPEVRNTDEQGDGEFTVCWDPLDGSSIVDNNWAVGTIIGIWPKSTGLIGATGRDQVTSLVAIYGPRTTVLVALDDGTYEFSYGCTPEGCELPDGSFEPWICSRSDIKIAEDTKIFSPANLRAAQEVPGYKKLIDMYMVDKYTLRYSGGLVPDIYQQFTKNMGIFTNPTSESSPAKLRLAFEAAPFALLVEKAGGKSSDGVTGGSILDVQIDSVDQRTALAIGSANEVDRFNDWVID
c8596	CAMNT_0038754265	1	374	1152	49	0	620	1599	374	83.42	312	56	338	1	6	90.37	-2	99	MKFLFSLLTISSVAAFAPSAPAFTAKSVDTTSTPTQLFGEYGASSTSFYTTTEKQDSYESLDDVLNTKCADEQVRAVIKDMLDACADITEALRTALVTVEGSANTFGDAQLSVDVIADNLMWEACKNSPVIREGASEEDPEVRDTDTDGNGEFTVCWDPLDGSSIVDNNWAVGTMIGIWPKSTGLIGATGRDQVTSLVAIYGPRTTVLVALDDGTYEFSYGCTPEGCQLPDGTWEPWICSRSDIKISPDCKIFSPANLRACQDVPGYKKLIDHYMTERYTLRYSGGLVPDVYQQFTKTQGIFSNPTSPSSPAKLRLAFEAAPFALLVEKAGGKSSDGVTGGSILDVQINAVDQRTPLCIGSANEVDRFNDWVVE	MKFLISLLTLSSAAAFAPSSFTA------PAATSTQLYGEYGASSTSFYTTTEKQDSYLSLEAVLGEKCADEKVRLVIKEMLEACADITEALRTALVTVEGSANTFGDAQLSVDVIADELMWESCKNSATIREGASEEDPEVRNTDEQGDGEYTVCWDPLDGSSIVDNNWAVGTIIGIWPKSTGLIGATGRDQVTSLVAIYGPRTTVLVALDDGTYEFSYGCTPEGCELPDGSFEPWICSRSAIKIAEDTKIFSPANLRAAQEVPGYKKLIDMYMVDKYTLRYSGGLVPDIYQQFTKNMGIFTNPTSDSSPAKLRLAFEAAPFALLVEKAGGKSSDGVTGGSILDVQIDSVDQRCALAIGSANEVDRFNDWVID
c8596	CAMNT_0038785307	1	374	1177	74	0	620	1600	374	83.42	312	56	338	1	6	90.37	-1	99	MKFLFSLLTISSVAAFAPSAPAFTAKSVDTTSTPTQLFGEYGASSTSFYTTTEKQDSYESLDDVLNTKCADEQVRAVIKDMLDACADITEALRTALVTVEGSANTFGDAQLSVDVIADNLMWEACKNSPVIREGASEEDPEVRDTDTDGNGEFTVCWDPLDGSSIVDNNWAVGTMIGIWPKSTGLIGATGRDQVTSLVAIYGPRTTVLVALDDGTYEFSYGCTPEGCQLPDGTWEPWICSRSDIKISPDCKIFSPANLRACQDVPGYKKLIDHYMTERYTLRYSGGLVPDVYQQFTKTQGIFSNPTSPSSPAKLRLAFEAAPFALLVEKAGGKSSDGVTGGSILDVQINAVDQRTPLCIGSANEVDRFNDWVVE	MKFLISLLTLSSAAAFAPSSFTA------PAATSTQLYGEYGASSTSFYTTTEKQDSYLSLEAVLGEKCADEKVRLVIKEMLEACADITEALRTALVTVEGSANTFGDAQLSVDVIADELMWESCKNSATIREGASEEDPEVRNTDEQGDGEYTVCWDPLDGSSIVDNNWAVGTIIGIWPKSTGLIGATGRDQVTSLVAIYGPRTTVLVALDDGTYEFSYGCTPEGCELPDGSFEPWICSRSAIKIAEDTKIFSPANLRAAQEVPGYKKLIDMYMVDKYTLRYSGGLVPDIYQQFTKNMGIFTNPTSDSSPAKLRLAFEAAPFALLVEKAGGKSSDGVTGGSILDVQIDSVDQRCALAIGSANEVDRFNDWVID
c8596	CAMNT_0006581303	32	372	131	1153	0	626	1615	341	85.92	293	48	318	0	0	93.26	2	91	STPTQLFGEYGASSTSFYTTTEKQDSYESLDDVLNTKCADEQVRAVIKDMLDACADITEALRTALVTVEGSANTFGDAQLSVDVIADNLMWEACKNSPVIREGASEEDPEVRDTDTDGNGEFTVCWDPLDGSSIVDNNWAVGTMIGIWPKSTGLIGATGRDQVTSLVAIYGPRTTVLVALDDGTYEFSYGCTPEGCQLPDGTWEPWICSRSDIKISPDCKIFSPANLRACQDVPGYKKLIDHYMTERYTLRYSGGLVPDVYQQFTKTQGIFSNPTSPSSPAKLRLAFEAAPFALLVEKAGGKSSDGVTGGSILDVQINAVDQRTPLCIGSANEVDRFNDWV	ATPTQLFGEYGASSTSFYTTTEKQDSYESLDDILNAKCPDENVRAVIKDMLEACADITEALRTALVTVEGSSNTFGDAQLSVDVIADNILWDAVKKSPIVREGASEEDPIVRDVDEGGEGEYTICWDPLDGSSIVDNNWAVGTMIGVWPKKTGLIGATGRDQVTSLVALYGPRTTVLVALEDGTYEFTYGCTPEGCQLPDGTWEPWICSRKDIRISEDCKIFAPANLRAAQDLPGYKKLIDHFMENRYTLRYSGGLVPDVYQQFTKNQGVFSNPTSDGSPAKLRLAFEAAPFGLLVEKAGGKTSDGVTGNSILDVEINAVDQRTALCIGSSNEVDRFNEMI
c8596	CAMNT_0038670645	30	372	1129	101	0	618	1594	343	86.59	297	46	316	0	0	92.13	-2	91	TTSTPTQLFGEYGASSTSFYTTTEKQDSYESLDDVLNTKCADEQVRAVIKDMLDACADITEALRTALVTVEGSANTFGDAQLSVDVIADNLMWEACKNSPVIREGASEEDPEVRDTDTDGNGEFTVCWDPLDGSSIVDNNWAVGTMIGIWPKSTGLIGATGRDQVTSLVAIYGPRTTVLVALDDGTYEFSYGCTPEGCQLPDGTWEPWICSRSDIKISPDCKIFSPANLRACQDVPGYKKLIDHYMTERYTLRYSGGLVPDVYQQFTKTQGIFSNPTSPSSPAKLRLAFEAAPFALLVEKAGGKSSDGVTGGSILDVQINAVDQRTPLCIGSANEVDRFNDWV	TARPSTKLYGEYGASSTSFYTTTEKQDSYLSLDDVLDKKCSDDKVKAVIKDMLDVCADITEALRTALVTVEGSANTFGDAQLSVDVIADNLLWDAVKASPVVREGASEEDPIVRDVDEGGEGEFTVCWDPLDGSSIVDNNWAVGTMIGIWPKSTGLIGAKGSDQVTSLVALYGPRTTVLVALDDGTYEFTYGCTPEGCQLPDGTWEPWICSRQDIKISPDAKIFAPANLRAAQELPGYKKLIDHFMENRYTLRYSGGLVPDVYQQFTKEQGVFSNPTSDGSPAKLRLAFEAAPFGLLVEKAGGKTSDGVTGNSILDVEINAVDQRTPLCIGSANEVDRFNDMV
c8596	CAMNT_0049060109	31	372	160	1185	0	617	1590	342	85.09	291	51	320	0	0	93.57	1	91	TSTPTQLFGEYGASSTSFYTTTEKQDSYESLDDVLNTKCADEQVRAVIKDMLDACADITEALRTALVTVEGSANTFGDAQLSVDVIADNLMWEACKNSPVIREGASEEDPEVRDTDTDGNGEFTVCWDPLDGSSIVDNNWAVGTMIGIWPKSTGLIGATGRDQVTSLVAIYGPRTTVLVALDDGTYEFSYGCTPEGCQLPDGTWEPWICSRSDIKISPDCKIFSPANLRACQDVPGYKKLIDHYMTERYTLRYSGGLVPDVYQQFTKTQGIFSNPTSPSSPAKLRLAFEAAPFALLVEKAGGKSSDGVTGGSILDVQINAVDQRTPLCIGSANEVDRFNDWV	SASTTQLYGEYGASSTSFYTTTEKQDSYLSLDEVLDAKCSDTQVKSVIKDMLEVCADITEALRTALVTVEGSSNTFGDAQLSVDVIADNLLWDAVKKSPVVREGASEEDPIVRDVDEGGEGEFTVCWDPLDGSSIVDNNWAVGTMIGIWPKSTGLIGATGRDQVTSIIALYGPRTTVLVALDDGTYEFTYGCTPEGCELPDGSFEPWICSRQDIRISEDCKIFAPANLRAAQDLPGYKKLIDHFMEKRYTLRYSGGLVPDVYQQFTKEQGIFVNPTSDGSPAKLRLAFEAAPFGLLVEKSGGKTSDGVTGGSILDVQINAVDQRTPLCIGSANEVDRFNEMV
c8596	CAMNT_0004071805	35	372	60	1073	0	608	1569	338	86.98	294	44	311	0	0	92.01	3	90	TQLFGEYGASSTSFYTTTEKQDSYESLDDVLNTKCADEQVRAVIKDMLDACADITEALRTALVTVEGSANTFGDAQLSVDVIADNLMWEACKNSPVIREGASEEDPEVRDTDTDGNGEFTVCWDPLDGSSIVDNNWAVGTMIGIWPKSTGLIGATGRDQVTSLVAIYGPRTTVLVALDDGTYEFSYGCTPEGCQLPDGTWEPWICSRSDIKISPDCKIFSPANLRACQDVPGYKKLIDHYMTERYTLRYSGGLVPDVYQQFTKTQGIFSNPTSPSSPAKLRLAFEAAPFALLVEKAGGKSSDGVTGGSILDVQINAVDQRTPLCIGSANEVDRFNDWV	TALNGEYGASSTSFYTTAEKKESYLSLDSVLESQCADEKTREVIKDMLDVCAEITEALRTALVTVEGSANTFGDAQLSVDVIADNLLWEAVKKSPVCREGASEEDPIVRDVDEGGDGEFTVCWDPLDGSSIVDNNWAVGTMIGIWPKSTGLIGATGRDQVTSLVALYGPRTTVLVALDNGTYEFSYGCTPEGCQLPDGTFEPWICSREDIKISEDSKIFAPANLRAAQDLPGYKKLIDHFMENRYTLRYSGGLVPDVYQQFTKEQGVFSNPTSDGSPAKLRLAFEAAPFGLLVEKAGGKTSDGVSGGSILDVQINAVDQRTPLCIGSANEVDRFNDMV
c8596	CAMNT_0008904237	28	372	34	1068	0	608	1569	345	84.06	290	55	316	0	0	91.59	1	92	VDTTSTPTQLFGEYGASSTSFYTTTEKQDSYESLDDVLNTKCADEQVRAVIKDMLDACADITEALRTALVTVEGSANTFGDAQLSVDVIADNLMWEACKNSPVIREGASEEDPEVRDTDTDGNGEFTVCWDPLDGSSIVDNNWAVGTMIGIWPKSTGLIGATGRDQVTSLVAIYGPRTTVLVALDDGTYEFSYGCTPEGCQLPDGTWEPWICSRSDIKISPDCKIFSPANLRACQDVPGYKKLIDHYMTERYTLRYSGGLVPDVYQQFTKTQGIFSNPTSPSSPAKLRLAFEAAPFALLVEKAGGKSSDGVTGGSILDVQINAVDQRTPLCIGSANEVDRFNDWV	VKPKASVTALYGEFGASSTSFYTKTEKQDSYESLDSILDAKCSDGQVKQVIKDMLDVCAEITEALRTALVTVEGSMNDFGDAQLSVDVIADNLIWDAVKASKVVREGASEEDPIVRDVDESGDGEFTVCWDPLDGSSIVDNNWAVGTMMGIWPKSTGLIGAKGRDQVTSLVALYGPRTTVLVALDDGTYEFSYGCTPEGCQLPDGTFEPWICSRSKIEISPDCKIFAPANLRAAQDLPGYKKLIDHFMENRYTLRYSGGLVPDVYQQFTKEQGVFSNPTSEGSPAKLRLAFEAAPFALLVEKAGGKTSDGVSGGSILDVQINAVDQRTPICIGSANEVDRFNEML
c8596	CAMNT_0008799849	28	372	1186	152	0	609	1570	345	84.06	290	55	316	0	0	91.59	-3	92	VDTTSTPTQLFGEYGASSTSFYTTTEKQDSYESLDDVLNTKCADEQVRAVIKDMLDACADITEALRTALVTVEGSANTFGDAQLSVDVIADNLMWEACKNSPVIREGASEEDPEVRDTDTDGNGEFTVCWDPLDGSSIVDNNWAVGTMIGIWPKSTGLIGATGRDQVTSLVAIYGPRTTVLVALDDGTYEFSYGCTPEGCQLPDGTWEPWICSRSDIKISPDCKIFSPANLRACQDVPGYKKLIDHYMTERYTLRYSGGLVPDVYQQFTKTQGIFSNPTSPSSPAKLRLAFEAAPFALLVEKAGGKSSDGVTGGSILDVQINAVDQRTPLCIGSANEVDRFNDWV	VKPKASVTALYGEFGASSTSFYTKTEKQDSYESLDSILDAKCSDGQVKQVIKDMLDVCAEITEALRTALVTVEGSMNDFGDAQLSVDVIADNLIWDAVKASKVVREGASEEDPIVRDVDESGDGEFTVCWDPLDGSSIVDNNWAVGTMMGIWPKSTGLIGAKGRDQVTSLVALYGPRTTVLVALDDGTYEFSYGCTPEGCQLPDGTFEPWICSRSKIEISPDCKIFAPANLRAAQDLPGYKKLIDHFMENRYTLRYSGGLVPDVYQQFTKEQGVFSNPTSEGSPAKLRLAFEAAPFALLVEKAGGKTSDGVSGGSILDVQINAVDQRTPICIGSANEVDRFNEML
c8596	CAMNT_0008821807	28	372	94	1128	0	609	1570	345	84.06	290	55	316	0	0	91.59	1	92	VDTTSTPTQLFGEYGASSTSFYTTTEKQDSYESLDDVLNTKCADEQVRAVIKDMLDACADITEALRTALVTVEGSANTFGDAQLSVDVIADNLMWEACKNSPVIREGASEEDPEVRDTDTDGNGEFTVCWDPLDGSSIVDNNWAVGTMIGIWPKSTGLIGATGRDQVTSLVAIYGPRTTVLVALDDGTYEFSYGCTPEGCQLPDGTWEPWICSRSDIKISPDCKIFSPANLRACQDVPGYKKLIDHYMTERYTLRYSGGLVPDVYQQFTKTQGIFSNPTSPSSPAKLRLAFEAAPFALLVEKAGGKSSDGVTGGSILDVQINAVDQRTPLCIGSANEVDRFNDWV	VKPKASVTALYGEFGASSTSFYTKTEKQDSYESLDSILDAKCSDGQVKQVIKDMLDVCAEITEALRTALVTVEGSMNDFGDAQLSVDVIADNLIWDAVKASKVVREGASEEDPIVRDVDESGDGEFTVCWDPLDGSSIVDNNWAVGTMMGIWPKSTGLIGAKGRDQVTSLVALYGPRTTVLVALDDGTYEFSYGCTPEGCQLPDGTFEPWICSRSKIEISPDCKIFAPANLRAAQDLPGYKKLIDHFMENRYTLRYSGGLVPDVYQQFTKEQGVFSNPTSEGSPAKLRLAFEAAPFALLVEKAGGKTSDGVSGGSILDVQINAVDQRTPICIGSANEVDRFNEML
c8596	CAMNT_0010559547	31	375	1089	55	0	603	1555	345	83.77	289	56	310	0	0	89.86	-1	92	TSTPTQLFGEYGASSTSFYTTTEKQDSYESLDDVLNTKCADEQVRAVIKDMLDACADITEALRTALVTVEGSANTFGDAQLSVDVIADNLMWEACKNSPVIREGASEEDPEVRDTDTDGNGEFTVCWDPLDGSSIVDNNWAVGTMIGIWPKSTGLIGATGRDQVTSLVAIYGPRTTVLVALDDGTYEFSYGCTPEGCQLPDGTWEPWICSRSDIKISPDCKIFSPANLRACQDVPGYKKLIDHYMTERYTLRYSGGLVPDVYQQFTKTQGIFSNPTSPSSPAKLRLAFEAAPFALLVEKAGGKSSDGVTGGSILDVQINAVDQRTPLCIGSANEVDRFNDWVVEN	TRPATQLFGEFGASSTSVYTTTEKQDSYASLDVMLTEKCKDEKIRTVIKDMLDVCADITEALRTALVTVEGSTNDFGDAQLSVDVIADNLIWEAVKKSPVIREGASEEDPVVRDVDEGGEGEFTVCWDPLDGSSIVDNNWAVGTIMGIWPKSTGLLGATGRDQVTSLVALYGPRTTVLVALDDGTYEFSYGCTPEGCQLPDGTFEPWICSRSAVKISEETMIFSPANLRAAQDVPGYKKLVDYFMENRYTLRYSGGLVPDIYQQFTKGQGVFSNPTSKSSPAKLRLAFEAAPFGLLVEKAGGKTSDGVTGGSILDVQINGVDQRTALCIGSAKEVDRFNEYLELN
c8596	CAMNT_0020940423	41	373	1104	106	0	606	1563	333	86.79	289	44	307	0	0	92.19	-1	89	YGASSTSFYTTTEKQDSYESLDDVLNTKCADEQVRAVIKDMLDACADITEALRTALVTVEGSANTFGDAQLSVDVIADNLMWEACKNSPVIREGASEEDPEVRDTDTDGNGEFTVCWDPLDGSSIVDNNWAVGTMIGIWPKSTGLIGATGRDQVTSLVAIYGPRTTVLVALDDGTYEFSYGCTPEGCQLPDGTWEPWICSRSDIKISPDCKIFSPANLRACQDVPGYKKLIDHYMTERYTLRYSGGLVPDVYQQFTKTQGIFSNPTSPSSPAKLRLAFEAAPFALLVEKAGGKSSDGVTGGSILDVQINAVDQRTPLCIGSANEVDRFNDWVV	YGASHTSFYTDAKKQDSYDSLDAILDTKCSDPQVRTVIKDMLDACAEITEALRSSLVTVEGSSNTFGDAQLSVDVIADELMWAACKKSDVVREGASEEDPEVRNTDEQGKGEFTVCWDPLDGSSIVDNNWAVGTMIGIWPNKTGLIGATGRDQVTSLVALYGPRTTVLVALDDGTYEFSYGCTPEGCQLPDGTWEPWIASRSRVEIAKDAKIFSPANLRAAQDVPXYKKLIDHYMENRYTLRYTGGLVPDVYQQFTKTQGIFTNPTSPSSPAKLRLAFEAAPFALLVEKSGGKSSDGVTGGSILDVQINAVDQRTALAIGSANEVDRFNXWVV
c8596	CAMNT_0010458355	35	375	1076	54	0	603	1554	341	84.46	288	53	309	0	0	90.62	-2	91	TQLFGEYGASSTSFYTTTEKQDSYESLDDVLNTKCADEQVRAVIKDMLDACADITEALRTALVTVEGSANTFGDAQLSVDVIADNLMWEACKNSPVIREGASEEDPEVRDTDTDGNGEFTVCWDPLDGSSIVDNNWAVGTMIGIWPKSTGLIGATGRDQVTSLVAIYGPRTTVLVALDDGTYEFSYGCTPEGCQLPDGTWEPWICSRSDIKISPDCKIFSPANLRACQDVPGYKKLIDHYMTERYTLRYSGGLVPDVYQQFTKTQGIFSNPTSPSSPAKLRLAFEAAPFALLVEKAGGKSSDGVTGGSILDVQINAVDQRTPLCIGSANEVDRFNDWVVEN	TQLFGEFGASSTSVYTTTEKQDSYASLDVMLTEKCKDEKIRTVIKDMLDVCADITEALRTALVTVEGSTNDFGDAQLSVDVIADNLIWEAVKKSPVIREGASEEDPVVRDVDEGGEGEFTVCWDPLDGSSIVDNNWAVGTIMGIWPKSTGLLGATGRDQVTSLVALYGPRTTVLVALDDGTYEFSYGCTPEGCQLPDGTFEPWICSRSAVKISEETMIFSPANLRAAQDVPGYKKLVDYFMENRYTLRYSGGLVPDIYQQFTKGQGVFSNPTSKSSPAKLRLAFEAAPFGLLVEKAGGKTSDGVTGGSILDVQINGVDQRTALCIGSAKEVDRFNEYLELN
c8596	CAMNT_0010619025	31	375	1082	48	0	602	1553	345	83.77	289	56	310	0	0	89.86	-2	92	TSTPTQLFGEYGASSTSFYTTTEKQDSYESLDDVLNTKCADEQVRAVIKDMLDACADITEALRTALVTVEGSANTFGDAQLSVDVIADNLMWEACKNSPVIREGASEEDPEVRDTDTDGNGEFTVCWDPLDGSSIVDNNWAVGTMIGIWPKSTGLIGATGRDQVTSLVAIYGPRTTVLVALDDGTYEFSYGCTPEGCQLPDGTWEPWICSRSDIKISPDCKIFSPANLRACQDVPGYKKLIDHYMTERYTLRYSGGLVPDVYQQFTKTQGIFSNPTSPSSPAKLRLAFEAAPFALLVEKAGGKSSDGVTGGSILDVQINAVDQRTPLCIGSANEVDRFNDWVVEN	TRPATQLFGEFGASSTSVYTTTEKQDSYXSLDVMLTEKCKDEKIRTVIKDMLDVCADITEALRTALVTVEGSTNDFGDAQLSVDVIADNLIWEAVKKSPVIREGASEEDPVVRDVDEGGEGEFTVCWDPLDGSSIVDNNWAVGTIMGIWPKSTGLLGATGRDQVTSLVALYGPRTTVLVALDDGTYEFSYGCTPEGCQLPDGTFEPWICSRSAVKISEETMIFSPANLRAAQDVPGYKKLVDYFMENRYTLRYSGGLVPDIYQQFTKGQGVFSNPTSKSSPAKLRLAFEAAPFGLLVEKAGGKTSDGVTGGSILDVQINGVDQRTALCIGSAKEVDRFNEYLELN
c8596	CAMNT_0038877701	35	373	1123	104	0	603	1555	340	83.53	284	55	316	1	1	92.94	-2	90	TQLFGEYGASSTSFYTTTEKQDSYESLDDVLNTKCADEQVRAVIKDMLDACADITEALRTALVTVEGSANTFGDAQLSVDVIADNLMWEACKNSPVIREGASEEDPEVRDTD-TDGNGEFTVCWDPLDGSSIVDNNWAVGTMIGIWPKSTGLIGATGRDQVTSLVAIYGPRTTVLVALDDGTYEFSYGCTPEGCQLPDGTWEPWICSRSDIKISPDCKIFSPANLRACQDVPGYKKLIDHYMTERYTLRYSGGLVPDVYQQFTKTQGIFSNPTSPSSPAKLRLAFEAAPFALLVEKAGGKSSDGVTGGSILDVQINAVDQRTPLCIGSANEVDRFNDWVV	TKLYGEYGASSTSFYTTTEKQDSYLSLEEVLNAKMSDEKTRQVVKDMLDVCADITEALRTALVTVEGSSNTFGDAQLSVDVIADNLLWDACKASKVIREGASEEDPEVRNVDGEDGEGEFTVCWDPLDGSSIVDNNWAVGTMIGVWPKKTGLIGATGRDQVTSLVALYGPRTTVLVALDNGTYEFTYGCTPEGCELPDGSFEPWICSRQDIKISEDCKIFSPANLRAAQDLPGYKKLVDHFMENRYTLRYSGGLVPDVYQQFTKEQGVFANPTSEGSPAKLRLAFEAAPFGLLVEKSGGKTSDGVSGGSVLDVKITAVDQRTPLCLGSSNEVDRFNEYCV
c8596	CAMNT_0010607263	31	375	55	1089	0	601	1550	345	83.77	289	56	310	0	0	89.86	1	92	TSTPTQLFGEYGASSTSFYTTTEKQDSYESLDDVLNTKCADEQVRAVIKDMLDACADITEALRTALVTVEGSANTFGDAQLSVDVIADNLMWEACKNSPVIREGASEEDPEVRDTDTDGNGEFTVCWDPLDGSSIVDNNWAVGTMIGIWPKSTGLIGATGRDQVTSLVAIYGPRTTVLVALDDGTYEFSYGCTPEGCQLPDGTWEPWICSRSDIKISPDCKIFSPANLRACQDVPGYKKLIDHYMTERYTLRYSGGLVPDVYQQFTKTQGIFSNPTSPSSPAKLRLAFEAAPFALLVEKAGGKSSDGVTGGSILDVQINAVDQRTPLCIGSANEVDRFNDWVVEN	TRPATQLFGEFGASSTSVYTTTEKQDSYASLDVMLTEKCKDEKIRTVIKDMLDVCADITEALRTALVTVEGSTNDFGDAQLSVDVIADNLIWEAVKKSPVIREGASEEDPVVRDVDEGGEGEFTVCWDPLDGSSIVDNNWAVGTIMGIWPKSTGLLGATGRDQVTSLVALYGPRTTVLVALDDGTYEFSYGCTPEGCQLPDGTFEPWICSRSAVKISEETMIFSPANLRAAQDVPGYKKLVDYFMENRYTLRYSGGLVPDIYQQFTKGQGVFSNPTSKSSPAKLRLAFEAAPFGLLVEKAGGKTSDGVTGGSILDVQINGVDQRTALCIGSAKEVDRFNEYLELN
c8596	CAMNT_0038824565	35	373	1132	113	0	603	1555	340	83.53	284	55	316	1	1	92.94	-2	90	TQLFGEYGASSTSFYTTTEKQDSYESLDDVLNTKCADEQVRAVIKDMLDACADITEALRTALVTVEGSANTFGDAQLSVDVIADNLMWEACKNSPVIREGASEEDPEVRDTD-TDGNGEFTVCWDPLDGSSIVDNNWAVGTMIGIWPKSTGLIGATGRDQVTSLVAIYGPRTTVLVALDDGTYEFSYGCTPEGCQLPDGTWEPWICSRSDIKISPDCKIFSPANLRACQDVPGYKKLIDHYMTERYTLRYSGGLVPDVYQQFTKTQGIFSNPTSPSSPAKLRLAFEAAPFALLVEKAGGKSSDGVTGGSILDVQINAVDQRTPLCIGSANEVDRFNDWVV	TKLYGEYGASSTSFYTTTEKQDSYLSLEEVLNAKMSDEKTRQVVKDMLDVCADITEALRTALVTVEGSSNTFGDAQLSVDVIADNLLWDACKASKVIREGASEEDPEVRNVDGEDGEGEFTVCWDPLDGSSIVDNNWAVGTMIGVWPKKTGLIGATGRDQVTSLVALYGPRTTVLVALDNGTYEFTYGCTPEGCELPDGSFEPWICSRQDIKISEDCKIFSPANLRAAQDLPGYKKLVDHFMENRYTLRYSGGLVPDVYQQFTKEQGVFANPTSEGSPAKLRLAFEAAPFGLLVEKSGGKTSDGVSGGSVLDVKITAVDQRTPLCLGSSNEVDRFNEYCV
c8596	CAMNT_0017388051	31	372	2369	1344	0	611	1575	342	85.09	291	51	313	0	0	91.52	-3	91	TSTPTQLFGEYGASSTSFYTTTEKQDSYESLDDVLNTKCADEQVRAVIKDMLDACADITEALRTALVTVEGSANTFGDAQLSVDVIADNLMWEACKNSPVIREGASEEDPEVRDTDTDGNGEFTVCWDPLDGSSIVDNNWAVGTMIGIWPKSTGLIGATGRDQVTSLVAIYGPRTTVLVALDDGTYEFSYGCTPEGCQLPDGTWEPWICSRSDIKISPDCKIFSPANLRACQDVPGYKKLIDHYMTERYTLRYSGGLVPDVYQQFTKTQGIFSNPTSPSSPAKLRLAFEAAPFALLVEKAGGKSSDGVTGGSILDVQINAVDQRTPLCIGSANEVDRFNDWV	TRPSTQLYGEFGASSTSFYTTTEKQDSYASLDDILSEKCKDEKVRAVIRDMLEVCADITEALRTALVTVEGSMNDFGDAQLSVDVIADNLIWEAVKKSPVVREGASEEDPVVRDVDEGGEGEFTVCWDPLDGSSIVDNNWAVGTIMGIWPKKTGLIGATGRDQVTSLVALYGPRTTVVVALDDGTYEFSYGCTPEGCQLPDGSWEPWICSRSAIKISKDTKIFSPANLRAAQDVDGYKKLVDHYMENRYTLRYSGGLVPDIYQQFTKGQGVFSNPTSNSSPAKLRLAFEAAPFGLLVEKAGGKTSDGVTGGSILDVQINGVDQRTALCIGAANEVDRFNEYL
c8596	CAMNT_0003472739	36	373	102	1115	0	602	1552	338	84.32	285	53	309	0	0	91.42	3	90	QLFGEYGASSTSFYTTTEKQDSYESLDDVLNTKCADEQVRAVIKDMLDACADITEALRTALVTVEGSANTFGDAQLSVDVIADNLMWEACKNSPVIREGASEEDPEVRDTDTDGNGEFTVCWDPLDGSSIVDNNWAVGTMIGIWPKSTGLIGATGRDQVTSLVAIYGPRTTVLVALDDGTYEFSYGCTPEGCQLPDGTWEPWICSRSDIKISPDCKIFSPANLRACQDVPGYKKLIDHYMTERYTLRYSGGLVPDVYQQFTKTQGIFSNPTSPSSPAKLRLAFEAAPFALLVEKAGGKSSDGVTGGSILDVQINAVDQRTPLCIGSANEVDRFNDWVV	KLFGEYGASSTSFYTTTEKQDSYASLADILGEKCKDEKLREVITDMLNACADITEALRTALVTVEGSSNTFGDAQLSVDVVADNIMWEAVKDSKVIREGASEEDPIVRDVDTSGDGEYTVCWDPLDGSSIVDNNWAVGTIMGIWGKETGLIGAKGSDQKTALVALYGPRTTVVVALDDGTYEFSYGCTPEGCQLPDGTWEPWICSREKIQISEDCKIFAPANMRAAQDLPGYKSLIDHYMLNRYTLRYSGGLVPDVYQQFTKTQGVFSNPTSDGSPAKLRLAFEAAPFGLLVEKAGGKTSDGISGNSILDVQINAVDQRTPLCIGSANEVDRFNDLVV
c8596	CAMNT_0042180311	36	373	146	1159	0	603	1556	338	84.62	286	52	310	0	0	91.72	2	90	QLFGEYGASSTSFYTTTEKQDSYESLDDVLNTKCADEQVRAVIKDMLDACADITEALRTALVTVEGSANTFGDAQLSVDVIADNLMWEACKNSPVIREGASEEDPEVRDTDTDGNGEFTVCWDPLDGSSIVDNNWAVGTMIGIWPKSTGLIGATGRDQVTSLVAIYGPRTTVLVALDDGTYEFSYGCTPEGCQLPDGTWEPWICSRSDIKISPDCKIFSPANLRACQDVPGYKKLIDHYMTERYTLRYSGGLVPDVYQQFTKTQGIFSNPTSPSSPAKLRLAFEAAPFALLVEKAGGKSSDGVTGGSILDVQINAVDQRTPLCIGSANEVDRFNDWVV	KLFGEYGASSTSFYTTTEKQDSYASLADILEEKCKDEKLREVITDMLNACADITEALRTALVTVEGSSNTFGDAQLSVDVVADNIMWEAVKDSKVIREGASEEDPIVRDVDTSGDGEYTVCWDPLDGSSIVDNNWAVGTIMGIWGKETGLIGAKGSDQKTALVALYGPRTTVVVALDDGTYEFSYGCTPEGCQLPDGTWEPWICSREKIQISEDCKIFAPANMRAAQDLPGYKELIDHYMLNRYTLRYSGGLVPDVYQQFTKTQGVFSNPTSEGSPAKLRLAFEAAPFGLLVEKAGGKTSDGITGNSILDVQINAVDQRTPLCIGSANEVDRFNDLVV
c8596	CAMNT_0003621013	31	372	1151	126	0	589	1518	342	81.87	280	62	304	0	0	88.89	-2	91	TSTPTQLFGEYGASSTSFYTTTEKQDSYESLDDVLNTKCADEQVRAVIKDMLDACADITEALRTALVTVEGSANTFGDAQLSVDVIADNLMWEACKNSPVIREGASEEDPEVRDTDTDGNGEFTVCWDPLDGSSIVDNNWAVGTMIGIWPKSTGLIGATGRDQVTSLVAIYGPRTTVLVALDDGTYEFSYGCTPEGCQLPDGTWEPWICSRSDIKISPDCKIFSPANLRACQDVPGYKKLIDHYMTERYTLRYSGGLVPDVYQQFTKTQGIFSNPTSPSSPAKLRLAFEAAPFALLVEKAGGKSSDGVTGGSILDVQINAVDQRTPLCIGSANEVDRFNDWV	TRAATQLYGEYGASSTSFYTTNEKQDSYASLDDVLQEKCADEQVRKVIVDMLDVCADITEALRTALVTVEDTSNEFGDTQLSVDMVADALIWEAVKKSPVVREGASEEDPIVRDVDEGGDGEFTVCWDPLDGSSIVDNNWAVGTMMGIWPKSTGLLGAKGSDQVTSLVALYGPRTTVLVALDDGTYEFSYGCTPEGCQLPDGTWEPWICSKNKVQISEDAKIFSPANLRAAQDVPGYKKLVDHFMDNRYTLRYSGGLVPDVYQQFTKGQGVFSNPTSEDSPAKLRLAFEAAPFGLLVEKAGGLTSDGVTGNSILDVEITGVDQRTALCLGSANEVKRFNEYL
c8596	CAMNT_0020541993	35	375	101	1105	0	588	1516	341	82.7	282	53	305	1	6	89.44	2	91	TQLFGEYGASSTSFYTTTEKQDSYESLDDVLNTKCADEQVRAVIKDMLDACADITEALRTALVTVEGSANTFGDAQLSVDVIADNLMWEACKNSPVIREGASEEDPEVRDTDTDGNGEFTVCWDPLDGSSIVDNNWAVGTMIGIWPKSTGLIGATGRDQVTSLVAIYGPRTTVLVALDDGTYEFSYGCTPEGCQLPDGTWEPWICSRSDIKISPDCKIFSPANLRACQDVPGYKKLIDHYMTERYTLRYSGGLVPDVYQQFTKTQGIFSNPTSPSSPAKLRLAFEAAPFALLVEKAGGKSSDGVTGGSILDVQINAVDQRTPLCIGSANEVDRFNDWVVEN	TQLYGEFGASSTSFYTTAEKQDTYASLEEILESKCKDEKVRQVIMDMLDVCADITEALRTALVTVEGSMNDFGDAQLSVDVIADNLIWEAVKKSKVVREGASEEDPIVRDVDEGGEGEFTVCWDPLDGSSIVDNNWAVGTMMGIWPKSTGLLGAK------SLVALYGPRTTVLVALDDGTYEFSYGCTPEGCQLPDGTWHPWICSRSAIKIDPEAKIFAPANLRAAQDVPGYKKLVDHFMTNRYTLRYSGGLVPDVYQQFTKGQGVFSNPTSKSSPAKLRLAFEAAPFGLLVEKAGGKTSDGVTGGSILDVQINSVDQRTALCIGSANEVDRFNEYLGLN
c8596	CAMNT_0013236455	1	372	7	1119	0	583	1504	374	75.94	284	85	318	2	5	85.03	1	99	MKFLFSLLTISSVAAFAPSAPAFTAKSVDTTSTPTQLFG--EYGASSTSFYTTTEKQDSYESLDDVLNTKCADEQVRAVIKDMLDACADITEALRTALVTVEGSANTFGDAQLSVDVIADNLMWEACKNSPVIREGASEEDPEVRDTDTDGNGEFTVCWDPLDGSSIVDNNWAVGTMIGIWPKSTGLIGATGRDQVTSLVAIYGPRTTVLVALDDGTYEFSYGCTPEGCQLPDGTWEPWICSRSDIKISPDCKIFSPANLRACQDVPGYKKLIDHYMTERYTLRYSGGLVPDVYQQFTKTQGIFSNPTSPSSPAKLRLAFEAAPFALLVEKAGGKSSDGVTGGSILDVQINAVDQRTPLCIGSANEVDRFNDWV	MKFAASLILFVAGTASAFSPVVPAFSRAAAGLSTTKVFGGDEYGASGTSFYTDVEKKDSYASLDDILNEKCKDEKLQQVIRDMLDACADITEALRTALVTVEGSANTFGDAQLSVDVIADNIMWEACKSSSVVREGASEEDPIVRDV---GEGEYTVCWDPLDGSSIVDNNWAVGTMIGIWGSETGLIGATGNDQKTALIALYGPRTTVLVGLEDGTYEFSYGCTPEGCQLPDGSWEPWICSRDKIQIAEDCKIFSPANLRAAQEVPGYKKLVDHYMTERYTLRYSGGLVPDVYQQFTKNQGVFTNPTSKASPAKLRLAFEACPFGYLVEKAGGKTSDGVSGGSVLDVKIEAVDQRTPLAIGSANEVDRFNEYL
c8596	CAMNT_0042633219	35	372	101	1114	0	582	1501	338	81.07	274	64	301	0	0	89.05	2	90	TQLFGEYGASSTSFYTTTEKQDSYESLDDVLNTKCADEQVRAVIKDMLDACADITEALRTALVTVEGSANTFGDAQLSVDVIADNLMWEACKNSPVIREGASEEDPEVRDTDTDGNGEFTVCWDPLDGSSIVDNNWAVGTMIGIWPKSTGLIGATGRDQVTSLVAIYGPRTTVLVALDDGTYEFSYGCTPEGCQLPDGTWEPWICSRSDIKISPDCKIFSPANLRACQDVPGYKKLIDHYMTERYTLRYSGGLVPDVYQQFTKTQGIFSNPTSPSSPAKLRLAFEAAPFALLVEKAGGKSSDGVTGGSILDVQINAVDQRTPLCIGSANEVDRFNDWV	TQLYGEYGASSTSFYTTTEKQDSYASLDDILNEKCKDEKVRQVIVDMLDVCADITEALRTALVTVEDTSNEFGDTQLSVDMVADGLIWDAVKKSAVVREGASEEDPIVRDVDEGGEGEFTVCWDPLDGSSIVDNNWAVGTMMGIWPKKTGLLGAKGSDQVTSLVALYGPRTTVLVALDDGAYEFSYGCTPEGCQLPDGTWEPWICSKNRVAISEDAKIFSPANLRAAQEVPGYKKLVDHFMDNRYTLRYSGGLVPDVYQQFTKGQGVFSNPTSEASPAKLRLAFEAAPFGLLVEKAGGLTSDGVTGNSILDVEITGVDQRTPLCLGSANEVKRFNEYL
c8596	CAMNT_0047568813	33	372	121	1140	0	581	1498	340	81.18	276	64	300	0	0	88.24	1	91	TPTQLFGEYGASSTSFYTTTEKQDSYESLDDVLNTKCADEQVRAVIKDMLDACADITEALRTALVTVEGSANTFGDAQLSVDVIADNLMWEACKNSPVIREGASEEDPEVRDTDTDGNGEFTVCWDPLDGSSIVDNNWAVGTMIGIWPKSTGLIGATGRDQVTSLVAIYGPRTTVLVALDDGTYEFSYGCTPEGCQLPDGTWEPWICSRSDIKISPDCKIFSPANLRACQDVPGYKKLIDHYMTERYTLRYSGGLVPDVYQQFTKTQGIFSNPTSPSSPAKLRLAFEAAPFALLVEKAGGKSSDGVTGGSILDVQINAVDQRTPLCIGSANEVDRFNDWV	SATQLHGEYGASSTSFYTTNEKQDSYASLDDVLKEKCADEQVRQVITDMLDVCADITEALRTALVTVEDTSNEFGDTQLSVDMVADGLIWDAVKASSVVREGASEEDPIVRDVDEGGEGEFTVCWDPLDGSSIVDNNWAVGTMMGIWPKSTGLLGAKGSDQVTSLVALYGPRTTVLVALDDGAYEFSYGCTPEGCQLPDGTWEPWICSKNKVQISEDAKIFSPANLRAAQDVPGYKKLVDHFMDNRYTLRYSGGLVPDVYQQFTKGQGVFSNPTSEQSPAKLRLAFEAAPFGLLVEKAGGLTSDGVTGNSILDVEITGVDQRTALCLGSANEVKRFNEYL
c8596	CAMNT_0047522487	33	372	173	1192	0	581	1498	340	81.18	276	64	300	0	0	88.24	2	91	TPTQLFGEYGASSTSFYTTTEKQDSYESLDDVLNTKCADEQVRAVIKDMLDACADITEALRTALVTVEGSANTFGDAQLSVDVIADNLMWEACKNSPVIREGASEEDPEVRDTDTDGNGEFTVCWDPLDGSSIVDNNWAVGTMIGIWPKSTGLIGATGRDQVTSLVAIYGPRTTVLVALDDGTYEFSYGCTPEGCQLPDGTWEPWICSRSDIKISPDCKIFSPANLRACQDVPGYKKLIDHYMTERYTLRYSGGLVPDVYQQFTKTQGIFSNPTSPSSPAKLRLAFEAAPFALLVEKAGGKSSDGVTGGSILDVQINAVDQRTPLCIGSANEVDRFNDWV	SATQLHGEYGASSTSFYTTNEKQDSYASLDDVLKEKCADEQVRQVITDMLDVCADITEALRTALVTVEDTSNEFGDTQLSVDMVADGLIWDAVKASSVVREGASEEDPIVRDVDEGGEGEFTVCWDPLDGSSIVDNNWAVGTMMGIWPKSTGLLGAKGSDQVTSLVALYGPRTTVLVALDDGAYEFSYGCTPEGCQLPDGTWEPWICSKNKVQISEDAKIFSPANLRAAQDVPGYKKLVDHFMDNRYTLRYSGGLVPDVYQQFTKGQGVFSNPTSEQSPAKLRLAFEAAPFGLLVEKAGGLTSDGVTGNSILDVEITGVDQRTALCLGSANEVKRFNEYL
c8596	CAMNT_0047458943	33	372	180	1199	0	581	1498	340	81.18	276	64	300	0	0	88.24	3	91	TPTQLFGEYGASSTSFYTTTEKQDSYESLDDVLNTKCADEQVRAVIKDMLDACADITEALRTALVTVEGSANTFGDAQLSVDVIADNLMWEACKNSPVIREGASEEDPEVRDTDTDGNGEFTVCWDPLDGSSIVDNNWAVGTMIGIWPKSTGLIGATGRDQVTSLVAIYGPRTTVLVALDDGTYEFSYGCTPEGCQLPDGTWEPWICSRSDIKISPDCKIFSPANLRACQDVPGYKKLIDHYMTERYTLRYSGGLVPDVYQQFTKTQGIFSNPTSPSSPAKLRLAFEAAPFALLVEKAGGKSSDGVTGGSILDVQINAVDQRTPLCIGSANEVDRFNDWV	SATQLHGEYGASSTSFYTTNEKQDSYASLDDVLKEKCADEQVRQVITDMLDVCADITEALRTALVTVEDTSNEFGDTQLSVDMVADGLIWDAVKASSVVREGASEEDPIVRDVDEGGEGEFTVCWDPLDGSSIVDNNWAVGTMMGIWPKSTGLLGAKGSDQVTSLVALYGPRTTVLVALDDGAYEFSYGCTPEGCQLPDGTWEPWICSKNKVQISEDAKIFSPANLRAAQDVPGYKKLVDHFMDNRYTLRYSGGLVPDVYQQFTKGQGVFSNPTSEQSPAKLRLAFEAAPFGLLVEKAGGLTSDGVTGNSILDVEITGVDQRTALCLGSANEVKRFNEYL
c8596	CAMNT_0047385711	33	372	173	1192	0	581	1498	340	81.18	276	64	300	0	0	88.24	2	91	TPTQLFGEYGASSTSFYTTTEKQDSYESLDDVLNTKCADEQVRAVIKDMLDACADITEALRTALVTVEGSANTFGDAQLSVDVIADNLMWEACKNSPVIREGASEEDPEVRDTDTDGNGEFTVCWDPLDGSSIVDNNWAVGTMIGIWPKSTGLIGATGRDQVTSLVAIYGPRTTVLVALDDGTYEFSYGCTPEGCQLPDGTWEPWICSRSDIKISPDCKIFSPANLRACQDVPGYKKLIDHYMTERYTLRYSGGLVPDVYQQFTKTQGIFSNPTSPSSPAKLRLAFEAAPFALLVEKAGGKSSDGVTGGSILDVQINAVDQRTPLCIGSANEVDRFNDWV	SATQLHGEYGASSTSFYTTNEKQDSYASLDDVLKEKCADEQVRQVITDMLDVCADITEALRTALVTVEDTSNEFGDTQLSVDMVADGLIWDAVKASSVVREGASEEDPIVRDVDEGGEGEFTVCWDPLDGSSIVDNNWAVGTMMGIWPKSTGLLGAKGSDQVTSLVALYGPRTTVLVALDDGAYEFSYGCTPEGCQLPDGTWEPWICSKNKVQISEDAKIFSPANLRAAQDVPGYKKLVDHFMDNRYTLRYSGGLVPDVYQQFTKGQGVFSNPTSEQSPAKLRLAFEAAPFGLLVEKAGGLTSDGVTGNSILDVEITGVDQRTALCLGSANEVKRFNEYL
c8596	CAMNT_0003584649	31	372	1146	121	0	579	1493	342	80.41	275	67	302	0	0	88.3	-3	91	TSTPTQLFGEYGASSTSFYTTTEKQDSYESLDDVLNTKCADEQVRAVIKDMLDACADITEALRTALVTVEGSANTFGDAQLSVDVIADNLMWEACKNSPVIREGASEEDPEVRDTDTDGNGEFTVCWDPLDGSSIVDNNWAVGTMIGIWPKSTGLIGATGRDQVTSLVAIYGPRTTVLVALDDGTYEFSYGCTPEGCQLPDGTWEPWICSRSDIKISPDCKIFSPANLRACQDVPGYKKLIDHYMTERYTLRYSGGLVPDVYQQFTKTQGIFSNPTSPSSPAKLRLAFEAAPFALLVEKAGGKSSDGVTGGSILDVQINAVDQRTPLCIGSANEVDRFNDWV	TRAATQLYGEYGASSTSFYTTNEKQDSYASLDDVLQEKCADEKVRQVIVDMLDVCADITEALRTALVTVEDTSNEFGDTQLSVDMVADALIWEAVKASSVVREGASEEDPIVRDVDEGGEGEYTVCWDPLDGSSIVDNNWAVGTMMGIWPKSTGLLGAKGSDQVTSLVALYGPRTTVLVALDDGTYEFSYGCTPEGCQLPDGTWEPWICSKNKVQIAEDAKIFSPANLRAAQDVPGYKKLVDYFMDERYTLRYSGGLVPDVYQQFTKGQGVFSNPTSEKSPAKLRLAFEAAPFGLLVEKAGGLTSDGVTGNSILDVEITGVDQRTALCLGSKNEVTRFNEYL
c8596	CAMNT_0013151911	35	374	132	1151	0	580	1496	340	80.88	275	65	305	0	0	89.71	3	91	TQLFGEYGASSTSFYTTTEKQDSYESLDDVLNTKCADEQVRAVIKDMLDACADITEALRTALVTVEGSANTFGDAQLSVDVIADNLMWEACKNSPVIREGASEEDPEVRDTDTDGNGEFTVCWDPLDGSSIVDNNWAVGTMIGIWPKSTGLIGATGRDQVTSLVAIYGPRTTVLVALDDGTYEFSYGCTPEGCQLPDGTWEPWICSRSDIKISPDCKIFSPANLRACQDVPGYKKLIDHYMTERYTLRYSGGLVPDVYQQFTKTQGIFSNPTSPSSPAKLRLAFEAAPFALLVEKAGGKSSDGVTGGSILDVQINAVDQRTPLCIGSANEVDRFNDWVVE	SKLFGEYGASSTSFYTTTEKKTSYKSLEDVLAVKCKDVQLREVITDMLGACAEITEALRTALVTVEGSMNDFGDAQLSVDVIADQIMWEACKSSKLIREGASEEEPVVVNVDPTDEGEFTVCWDPLDGSSIVDNNWAVGTIIGIWPKRTGLIGATGRDQVTSAVAIYGPRTTVLVALDDGTYEFSYGCTPEGCQLPDGSWEPWICSREAIKIKPDCKIFSPANMRAAKEVPEYKRLLDYYMDNKFTLRYSGGLVPDIYQQFTKEQGIFSNPNSPESPAKLRLAFEAAPFALLVEKAGGKSSDGVTGNSILDVQINSVDQRCAICIGSANEVDRYNEYICK
c8596	CAMNT_0041356487	1	372	18	1112	0	577	1488	372	74.19	276	89	316	1	7	84.95	3	99	MKFLFSLLTISSVAAFAPSAPAFTAKSVDTTSTPTQLFGEYGASSTSFYTTTEKQDSYESLDDVLNTKCADEQVRAVIKDMLDACADITEALRTALVTVEGSANTFGDAQLSVDVIADNLMWEACKNSPVIREGASEEDPEVRDTDTDGNGEFTVCWDPLDGSSIVDNNWAVGTMIGIWPKSTGLIGATGRDQVTSLVAIYGPRTTVLVALDDGTYEFSYGCTPEGCQLPDGTWEPWICSRSDIKISPDCKIFSPANLRACQDVPGYKKLIDHYMTERYTLRYSGGLVPDVYQQFTKTQGIFSNPTSPSSPAKLRLAFEAAPFALLVEKAGGKSSDGVTGGSILDVQINAVDQRTPLCIGSANEVDRFNDWV	MKLLLSLSSMIAATSAFAPS-------LNSRSASTQLYGEYGASSTSFYTTTEKQDSYKSLEDVLGEKCKDQKVKQVIIDMLDVCADITEALRTALVTVEDTSNEFGDTQLSVDMVADALIWEAVKKSSVVREGASEEDPIVRDVDEGGEGEFTVCWDPLDGSSIVDNNWAVGTMMGIWPKSTGLLGAKGSDQVTSLIALYGPRTTVLIALDDGAYEFSYGCTPEGCQLPDGSFEPWICSKTKIKISEESKIFSPANLRAAQDVPGYKKLVDHFMDNRYTLRYSGGLVPDVYQQFTKGQGVFTNPTSENSPAKLRLAFEAAPFGLLVEKAGGKTSDGVTGNSILDVQINGVDQRTALALGSKNEVERFNEML
c8596	CAMNT_0042727121	31	372	64	1089	0	578	1490	342	80.12	274	68	302	0	0	88.3	1	91	TSTPTQLFGEYGASSTSFYTTTEKQDSYESLDDVLNTKCADEQVRAVIKDMLDACADITEALRTALVTVEGSANTFGDAQLSVDVIADNLMWEACKNSPVIREGASEEDPEVRDTDTDGNGEFTVCWDPLDGSSIVDNNWAVGTMIGIWPKSTGLIGATGRDQVTSLVAIYGPRTTVLVALDDGTYEFSYGCTPEGCQLPDGTWEPWICSRSDIKISPDCKIFSPANLRACQDVPGYKKLIDHYMTERYTLRYSGGLVPDVYQQFTKTQGIFSNPTSPSSPAKLRLAFEAAPFALLVEKAGGKSSDGVTGGSILDVQINAVDQRTPLCIGSANEVDRFNDWV	TRAATQLYGEYGASSTSFYTTNEKQDSYASLDDVLQEKCADEKVRQVIVDMLEVCADITEALRTALVTVEDTSNEFGDTQLSVDMVADALIWDAVKASSVVREGASEEDPIVRDVDEGGEGEFTVCWDPLDGSSIVDNNWAVGTMMGIWPKSTGLLGAKGSDQVTSLVALYGPRTTVLVALDDGTYEFSYGCTPEGCQLPDGSWEPWICSKNKVQISEDAKIFSPANLRAAQDVPGYKKLVDYFMDERYTLRYSGGLVPDVYQQFTKGQGVFSNPTSEQSPAKLRLAFEAAPFGLLVEKAGGLTSDGVTGNSILDVEITGVDQRTALCLGSKNEVKRFNEYL
c8596	CAMNT_0011440765	1	372	1121	27	0	577	1488	372	74.19	276	89	316	1	7	84.95	-1	99	MKFLFSLLTISSVAAFAPSAPAFTAKSVDTTSTPTQLFGEYGASSTSFYTTTEKQDSYESLDDVLNTKCADEQVRAVIKDMLDACADITEALRTALVTVEGSANTFGDAQLSVDVIADNLMWEACKNSPVIREGASEEDPEVRDTDTDGNGEFTVCWDPLDGSSIVDNNWAVGTMIGIWPKSTGLIGATGRDQVTSLVAIYGPRTTVLVALDDGTYEFSYGCTPEGCQLPDGTWEPWICSRSDIKISPDCKIFSPANLRACQDVPGYKKLIDHYMTERYTLRYSGGLVPDVYQQFTKTQGIFSNPTSPSSPAKLRLAFEAAPFALLVEKAGGKSSDGVTGGSILDVQINAVDQRTPLCIGSANEVDRFNDWV	MKLLLSLSSMIAATSAFAPS-------LNSRSASTQLYGEYGASSTSFYTTTEKQDSYKSLEDVLGEKCKDQKVKQVIIDMLDVCADITEALRTALVTVEDTSNEFGDTQLSVDMVADALIWEAVKKSSVVREGASEEDPIVRDVDEGGEGEFTVCWDPLDGSSIVDNNWAVGTMMGIWPKSTGLLGAKGSDQVTSLIALYGPRTTVLIALDDGAYEFSYGCTPEGCQLPDGSFEPWICSKTKIKISEESKIFSPANLRAAQDVPGYKKLVDHFMDNRYTLRYSGGLVPDVYQQFTKGQGVFTNPTSENSPAKLRLAFEAAPFGLLVEKAGGKTSDGVTGNSILDVQINGVDQRTALALGSKNEVERFNEML
c8596	CAMNT_0011248385	1	372	86	1180	0	577	1488	372	74.19	276	89	316	1	7	84.95	2	99	MKFLFSLLTISSVAAFAPSAPAFTAKSVDTTSTPTQLFGEYGASSTSFYTTTEKQDSYESLDDVLNTKCADEQVRAVIKDMLDACADITEALRTALVTVEGSANTFGDAQLSVDVIADNLMWEACKNSPVIREGASEEDPEVRDTDTDGNGEFTVCWDPLDGSSIVDNNWAVGTMIGIWPKSTGLIGATGRDQVTSLVAIYGPRTTVLVALDDGTYEFSYGCTPEGCQLPDGTWEPWICSRSDIKISPDCKIFSPANLRACQDVPGYKKLIDHYMTERYTLRYSGGLVPDVYQQFTKTQGIFSNPTSPSSPAKLRLAFEAAPFALLVEKAGGKSSDGVTGGSILDVQINAVDQRTPLCIGSANEVDRFNDWV	MKLLLSLSSMIAATSAFAPS-------LNSRSASTQLYGEYGASSTSFYTTTEKQDSYKSLEDVLGEKCKDQKVKQVIIDMLDVCADITEALRTALVTVEDTSNEFGDTQLSVDMVADALIWEAVKKSSVVREGASEEDPIVRDVDEGGEGEFTVCWDPLDGSSIVDNNWAVGTMMGIWPKSTGLLGAKGSDQVTSLIALYGPRTTVLIALDDGAYEFSYGCTPEGCQLPDGSFEPWICSKTKIKISEESKIFSPANLRAAQDVPGYKKLVDHFMDNRYTLRYSGGLVPDVYQQFTKGQGVFTNPTSENSPAKLRLAFEAAPFGLLVEKAGGKTSDGVTGNSILDVQINGVDQRTALALGSKNEVERFNEML
c8596	CAMNT_0041288089	1	372	1127	33	0	577	1488	372	74.19	276	89	316	1	7	84.95	-2	99	MKFLFSLLTISSVAAFAPSAPAFTAKSVDTTSTPTQLFGEYGASSTSFYTTTEKQDSYESLDDVLNTKCADEQVRAVIKDMLDACADITEALRTALVTVEGSANTFGDAQLSVDVIADNLMWEACKNSPVIREGASEEDPEVRDTDTDGNGEFTVCWDPLDGSSIVDNNWAVGTMIGIWPKSTGLIGATGRDQVTSLVAIYGPRTTVLVALDDGTYEFSYGCTPEGCQLPDGTWEPWICSRSDIKISPDCKIFSPANLRACQDVPGYKKLIDHYMTERYTLRYSGGLVPDVYQQFTKTQGIFSNPTSPSSPAKLRLAFEAAPFALLVEKAGGKSSDGVTGGSILDVQINAVDQRTPLCIGSANEVDRFNDWV	MKLLLSLSSMIAATSAFAPS-------LNSRSASTQLYGEYGASSTSFYTTTEKQDSYKSLEDVLGEKCKDQKVKQVIIDMLDVCADITEALRTALVTVEDTSNEFGDTQLSVDMVADALIWEAVKKSSVVREGASEEDPIVRDVDEGGEGEFTVCWDPLDGSSIVDNNWAVGTMMGIWPKSTGLLGAKGSDQVTSLIALYGPRTTVLIALDDGAYEFSYGCTPEGCQLPDGSFEPWICSKTKIKISEESKIFSPANLRAAQDVPGYKKLVDHFMDNRYTLRYSGGLVPDVYQQFTKGQGVFTNPTSENSPAKLRLAFEAAPFGLLVEKAGGKTSDGVTGNSILDVQINGVDQRTALALGSKNEVERFNEML
# Query: c10813
c10813	CAMNT_0050630039	39	385	41	1078	0	595	1534	347	91.35	317	29	333	1	1	95.97	2	90	KNDRAAVTKLSMTLKDGQTPIVIGVAADSGCGKSTFMRRLTSIFGGDVVGPLGGGFGAEGGWETNTLVSDLTTVICLDDYHLNDRNGRKESGLTALNTLENNFDLMYEQVKALKDGETISKPIYNHVNGTLDTPETIEPTPIIIFEGLHPMHDERVRDLLDFTLYLDISDEVKLNWKIQRDMEERGHSLESILASIEARKPDFDAYIAPQKEFADLIIEVLPTALDEEDKKTLRVRSIQKVGVPNFDPAFIFDEGSDITWTPPAEKLASPAPGIKMASGPEEYYGKAVSVIEMDGSFDNLQELVYVESAIQNTNTKFYGELTQAMLKLADAPGSNNGTGLMQTLAAF	RTNVASTSTLNMALPEGQTPIVIGVAADSGCGKSTFMRRLTSIFGGDVVGPLGGGFGNGG-WETNTLVSDLTTVICLDDYHLNDRAGRKESGLTALNTLENNFDLMYEQVKALKDGETVSKPIYNHVNGTLDTPETIEPTPIIIFEGLHPMHDERVRDLLDFTLYLDISDEVKLNWKIQRDMEERGHSLESILASIEARKPDFDAYIAPQKEFADLIIEVLPTALDEEDKKTLRVRSIQKIGVPDFSPSYIFDEGSTISWVPPADKLASPAPGIKMSSGPEEYYGKPVSVVEMDGSFDNLQELVYVESALQNTNTKFYGELTQAMLKLADAPGSNNGTGLMQTLAAF
c10813	CAMNT_0050552333	39	385	1123	86	0	594	1531	347	91.35	317	29	333	1	1	95.97	-3	100	KNDRAAVTKLSMTLKDGQTPIVIGVAADSGCGKSTFMRRLTSIFGGDVVGPLGGGFGAEGGWETNTLVSDLTTVICLDDYHLNDRNGRKESGLTALNTLENNFDLMYEQVKALKDGETISKPIYNHVNGTLDTPETIEPTPIIIFEGLHPMHDERVRDLLDFTLYLDISDEVKLNWKIQRDMEERGHSLESILASIEARKPDFDAYIAPQKEFADLIIEVLPTALDEEDKKTLRVRSIQKVGVPNFDPAFIFDEGSDITWTPPAEKLASPAPGIKMASGPEEYYGKAVSVIEMDGSFDNLQELVYVESAIQNTNTKFYGELTQAMLKLADAPGSNNGTGLMQTLAAF	RTNVASTSTLNMALPEGQTPIVIGVAADSGCGKSTFMRRLTSIFGGDVVGPLGGGFGNGG-WETNTLVSDLTTVICLDDYHLNDRAGRKESGLTALNTLENNFDLMYEQVKALKDGETVSKPIYNHVNGTLDTPETIEPTPIIIFEGLHPMHDERVRDLLDFTLYLDISDEVKLNWKIQRDMEERGHSLESILASIEARKPDFDAYIAPQKEFADLIIEVLPTALDEEDKKTLRVRSIQKIGVPDFSPSYIFDEGSTISWVPPADKLASPAPGIKMSSGPEEYYGKPVSVVEMDGSFDNLQELVYVESALQNTNTKFYGELTQAMLKLADAPGSNNGTGLMQTLAAF
c10813	CAMNT_0040555941	14	385	1194	100	0	583	1503	372	83.33	310	55	337	1	7	90.59	-2	97	FLIQSVIAFAPNYLSRYNASRKRASKNDRAAVTKLSMTLKDGQTPIVIGVAADSGCGKSTFMRRLTSIFGGDVVGPLGGGFGAEGGWETNTLVSDLTTVICLDDYHLNDRNGRKESGLTALNTLENNFDLMYEQVKALKDGETISKPIYNHVNGTLDTPETIEPTPIIIFEGLHPMHDERVRDLLDFTLYLDISDEVKLNWKIQRDMEERGHSLESILASIEARKPDFDAYIAPQKEFADLIIEVLPTALDEEDKKTLRVRSIQKVGVPNFDPAFIFDEGSDITWTPPAEKLASPAPGIKMASGPEEYYGKAVSVIEMDGSFDNLQELVYVESAIQNTNTKFYGELTQAMLKLADAPGSNNGTGLMQTLAAF	LFVASATAFAPSAF-------MPQMRTNVASTSTLNMALPEGQTPIIIGVAADSGCGKSTFMRRLTSIFGGDVVGPLGGGFGTDGGWETNTLVSDLTTVICLDDYHLNDRNGRKESGLTALDTRENNFDLMYEQIAALKSGESISKPIYNHVNGTLDTPETIEATPIIIFEGLHPMHDERVRDLLDFTLYLDISDDVKLNWKIQRDMEERGHSLESILASIEARKPDFDAYIAPQKEFADMVIEVLPTALDPEDKKTLRVRSIQKIGVPDFSPSYIFDEGSTITWSPPADKLASPAPGIKMSSGPEEFFGKPVQVVEMDGSFDNLQELVYVESAIQNANTKFYGELTQAMLQLADAPGSNNGTGLMQTLAAF
c10813	CAMNT_0040583777	14	385	26	1120	0	583	1503	372	83.33	310	55	337	1	7	90.59	2	97	FLIQSVIAFAPNYLSRYNASRKRASKNDRAAVTKLSMTLKDGQTPIVIGVAADSGCGKSTFMRRLTSIFGGDVVGPLGGGFGAEGGWETNTLVSDLTTVICLDDYHLNDRNGRKESGLTALNTLENNFDLMYEQVKALKDGETISKPIYNHVNGTLDTPETIEPTPIIIFEGLHPMHDERVRDLLDFTLYLDISDEVKLNWKIQRDMEERGHSLESILASIEARKPDFDAYIAPQKEFADLIIEVLPTALDEEDKKTLRVRSIQKVGVPNFDPAFIFDEGSDITWTPPAEKLASPAPGIKMASGPEEYYGKAVSVIEMDGSFDNLQELVYVESAIQNTNTKFYGELTQAMLKLADAPGSNNGTGLMQTLAAF	LFVASATAFAPSAF-------MPQMRTNVASTSTLNMALPEGQTPIIIGVAADSGCGKSTFMRRLTSIFGGDVVGPLGGGFGTDGGWETNTLVSDLTTVICLDDYHLNDRNGRKESGLTALDTRENNFDLMYEQIAALKSGESISKPIYNHVNGTLDTPETIEATPIIIFEGLHPMHDERVRDLLDFTLYLDISDDVKLNWKIQRDMEERGHSLESILASIEARKPDFDAYIAPQKEFADMVIEVLPTALDPEDKKTLRVRSIQKIGVPDFSPSYIFDEGSTITWSPPADKLASPAPGIKMSSGPEEFFGKPVQVVEMDGSFDNLQELVYVESAIQNANTKFYGELTQAMLQLADAPGSNNGTGLMQTLAAF
c10813	CAMNT_0040430091	5	385	10	1131	0	584	1505	381	81.63	311	63	341	1	7	89.5	1	99	QLLMLVQCFFLIQSVIAFAPNYLSRYNASRKRASKNDRAAVTKLSMTLKDGQTPIVIGVAADSGCGKSTFMRRLTSIFGGDVVGPLGGGFGAEGGWETNTLVSDLTTVICLDDYHLNDRNGRKESGLTALNTLENNFDLMYEQVKALKDGETISKPIYNHVNGTLDTPETIEPTPIIIFEGLHPMHDERVRDLLDFTLYLDISDEVKLNWKIQRDMEERGHSLESILASIEARKPDFDAYIAPQKEFADLIIEVLPTALDEEDKKTLRVRSIQKVGVPNFDPAFIFDEGSDITWTPPAEKLASPAPGIKMASGPEEYYGKAVSVIEMDGSFDNLQELVYVESAIQNTNTKFYGELTQAMLKLADAPGSNNGTGLMQTLAAF	QKMKVIGFSLFVASATAFAPSAF-------MPQMRTNVASTSTLNMALPEGQTPIIIGVAADSGCGKSTFMRRLTSIFGGDVVGPLGGGFGTDGGWETNTLVSDLTTVICLDDYHLNDRNGRKESGLTALDTRENNFDLMYEQIAALKSGESISKPIYNHVNGTLDTPETIEATPIIIFEGLHPMHDERVRDLLDFTLYLDISDDVKLNWKIQRDMEERGHSLESILASIEARKPDFDAYIAPQKEFADMVIEVLPTALDPEDKKTLRVRSIQKIGVPDFSPSYIFDEGSTITWSPPADKLASPAPGIKMSSGPEEFFGKPVQVVEMDGSFDNLQELVYVESAIQNANTKFYGELTQAMLQLADAPGSNNGTGLMQTLAAF
c10813	CAMNT_0040499033	14	385	13	1107	0	583	1502	372	83.33	310	55	337	1	7	90.59	1	97	FLIQSVIAFAPNYLSRYNASRKRASKNDRAAVTKLSMTLKDGQTPIVIGVAADSGCGKSTFMRRLTSIFGGDVVGPLGGGFGAEGGWETNTLVSDLTTVICLDDYHLNDRNGRKESGLTALNTLENNFDLMYEQVKALKDGETISKPIYNHVNGTLDTPETIEPTPIIIFEGLHPMHDERVRDLLDFTLYLDISDEVKLNWKIQRDMEERGHSLESILASIEARKPDFDAYIAPQKEFADLIIEVLPTALDEEDKKTLRVRSIQKVGVPNFDPAFIFDEGSDITWTPPAEKLASPAPGIKMASGPEEYYGKAVSVIEMDGSFDNLQELVYVESAIQNTNTKFYGELTQAMLKLADAPGSNNGTGLMQTLAAF	LFVASATAFAPSAF-------MPQMRTNVASTSTLNMALPEGQTPIIIGVAADSGCGKSTFMRRLTSIFGGDVVGPLGGGFGTDGGWETNTLVSDLTTVICLDDYHLNDRNGRKESGLTALDTRENNFDLMYEQIAALKSGESISKPIYNHVNGTLDTPETIEATPIIIFEGLHPMHDERVRDLLDFTLYLDISDDVKLNWKIQRDMEERGHSLESILASIEARKPDFDAYIAPQKEFADMVIEVLPTALDPEDKKTLRVRSIQKIGVPDFSPSYIFDEGSTITWSPPADKLASPAPGIKMSSGPEEFFGKPVQVVEMDGSFDNLQELVYVESAIQNANTKFYGELTQAMLQLADAPGSNNGTGLMQTLAAF
c10813	CAMNT_0042691565	15	385	49	1140	0	577	1486	372	84.14	313	50	341	2	9	91.67	1	96	LIQSVIAFAPNYLS-RYNASRKRASKNDRAAVTKLSMTLKDGQTPIVIGVAADSGCGKSTFMRRLTSIFGGDVVGPLGGGFGAEGGWETNTLVSDLTTVICLDDYHLNDRNGRKESGLTALNTLENNFDLMYEQVKALKDGETISKPIYNHVNGTLDTPETIEPTPIIIFEGLHPMHDERVRDLLDFTLYLDISDEVKLNWKIQRDMEERGHSLESILASIEARKPDFDAYIAPQKEFADLIIEVLPTALDEEDKKTLRVRSIQKVGVPNFDPAFIFDEGSDITWTPPAEKLASPAPGIKMASGPEEYYGKAVSVIEMDGSFDNLQELVYVESAIQNTNTKFYGELTQAMLKLADAPGSNNGTGLMQTLAAF	LFATAAAFSPSAFSPKFSTNVKSTSA--------LNMALVDGQTPIIIGVAADSGCGKSTFMRRLTNIFGGDVVGPLGGGFGTDDGWETNTLVSDLTTVICLDDYHSNDRNGRKESGLTALNTEENNFDLMFEQVQALKNGESISKPIYNHVNGTLDTPETVEPTPIIIFEGLHPMHDERVRDLLDFTLYLDISDDVKLNWKIQRDMEERGHSLESILASIEARKPDFDAYIAPQKEHADLIIEVLPTDLDKEDKKTLKVRNIQKVGVSDFNPAYIFDEGSNIEWTPPAEKLASPAPGIKLSSGPEEYYGKPVSVIEMDGSFDNLQELVYVESALKNTNTKFYGELTQAMLKLADAPGSNNGTGLMQTLAAF
c10813	CAMNT_0027361015	39	385	115	1158	0	573	1477	348	87.93	306	41	323	1	1	92.82	1	90	KNDRAAVTKLSMTLKDGQTPIVIGVAADSGCGKSTFMRRLTSIFGGDVVGP-LGGGFGAEGGWETNTLVSDLTTVICLDDYHLNDRNGRKESGLTALNTLENNFDLMYEQVKALKDGETISKPIYNHVNGTLDTPETIEPTPIIIFEGLHPMHDERVRDLLDFTLYLDISDEVKLNWKIQRDMEERGHSLESILASIEARKPDFDAYIAPQKEFADLIIEVLPTALDEEDKKTLRVRSIQKVGVPNFDPAFIFDEGSDITWTPPAEKLASPAPGIKMASGPEEYYGKAVSVIEMDGSFDNLQELVYVESAIQNTNTKFYGELTQAMLKLADAPGSNNGTGLMQTLAAF	RTNVATTSSLNMALAEGQTPIVIGVAADSGCGKSTFMRRLTNIFGGDNQVGPLGGGFGAEGGWETNTLVSDLTTVICLDDYHLNDRNGRKETGLTALNTAENNFDLMYEQVKALKDGKSISKPIYNHVNGTLDTPEDIEPTPIIIFEGLHPMHDERVRDLLDFTLYLDISDDVKLNWKIQRDMEERGHSLESILASIEARKPDFDAYIAPQKEYADLIIEVLPTALDPEDKKTLRVRSIQKEGVPDFSPAFIFDEGSTITWSPPAEKLASPAPGIKLTSGPEEYMGKKAQVVEMDGSFDNLSELVYVESALQNTNTKFYGELTQAMLSLADAPGSNNGTGLMQTMAAF
c10813	CAMNT_0007472625	18	385	1162	83	0	565	1456	369	83.2	307	52	331	3	10	89.7	-2	96	SVIAFAPNYLS-RYNASRKRASKNDRAAVTKLSMTLKDGQTPIVIGVAADSGCGKSTFMRRLTSIFGGDVVGPLGGGFGAEGGWETNTLVSDLTTVICLDDYHLNDRNGRKESGLTALNTLENNFDLMYEQVKALKDGETISKPIYNHVNGTLDTPETIEPTPIIIFEGLHPMHDERVRDLLDFTLYLDISDEVKLNWKIQRDMEERGHSLESILASIEARKPDFDAYIAPQKEFADLIIEVLPTALDEEDKKTLRVRSIQKVGVPNFDPAFIFDEGSDITWTPPAEKLASPAPGIKMASGPEEYYGKAVSVIEMDGSFDNLQELVYVESAIQNTNTKFYGELTQAMLKLADAPGSNNGTGLMQTLAAF	SAGAFSPSAFSPKFNAGVKSTSS--------LDMALEKGQVPIVIGVAADSGCGKSTFMRRLTNIFGGDVVGPLGGGHDNGG-WETNTLVSDLTTVICLDDYHSNDRNGRKESGLTALNTAENNFDLMFEQITQLKNGDTISKPIYNHVNGTLDTPETVEPTPIIIFEGLHPMHDARVRDLLDFTLYLDISDDVKLNWKVQRDMEERGHSLESILASIEARKPDFDAYIAPQKEFADLIIEVLPTALDEEDKKTLRVRNIQKVGVSDFNPAYIFDEGSKIEWTPPAEKLASPAPGIKLSSGTEEYYGKDVQVIEMDGTFDNIQELVYVESALKNTNTKYYGELTQAMLKLADAPGSNNGTGLMQTLAAF
c10813	CAMNT_0051740587	18	385	64	1149	0	561	1446	368	83.15	306	56	328	2	6	89.13	1	96	SVIAFAPNYLSRYNASRKRASKNDRAAVTKLSMTLKDGQTPIVIGVAADSGCGKSTFMRRLTSIFGGDVVGPLGGGFGAEGGWETNTLVSDLTTVICLDDYHLNDRNGRKESGLTALNTLENNFDLMYEQVKALKDGETISKPIYNHVNGTLDTPETIEPTPIIIFEGLHPMHDERVRDLLDFTLYLDISDEVKLNWKIQRDMEERGHSLESILASIEARKPDFDAYIAPQKEFADLIIEVLPTALDEEDKKTLRVRSIQKVGVPNFDPAFIFDEGSDITWTPPAEKLASPAPGIKMASGPEEYYGKAVSVIEMDGSFDNLQELVYVESAIQNTNTKFYGELTQAMLKLADAPGSNNGTGLMQTLAAF	SVSAFAPSAFVPGNRLQTRT-----AAPSSLNMALKDGETPIIIGVAADSGCGKSTFMRRLTSIFGGDVVGPLGGGFGNGG-WETNTLVSDLTTVICLDDYHLNDRNGRKVSGLTALNTLENNFDLMYEQVKALKSGETISKPIYNHVNGTLDTPETVEPTPIIIFEGLHPMHDERVRDLLDFTLYLDISDEVKLNWKIQRDMEERGHSLESILASIEARKPDFDAYIAPQKEFADMTIEVLPTKLDEEDKKTLRVRCIQKEGVDDFNPCYLFDEGSTIEWTPSADKLSSPAPGIKLSYGPESYFGKDAQVLEMDGTFDNIQELVYVESQLSNTSTKFYGELTQAMLSLADAPGSNNGTGLMQTLAAF
c10813	CAMNT_0028314047	19	385	2	1084	0	558	1439	367	83.11	305	56	327	2	6	89.1	2	95	VIAFAPNYLSRYNASRKRASKNDRAAVTKLSMTLKDGQTPIVIGVAADSGCGKSTFMRRLTSIFGGDVVGPLGGGFGAEGGWETNTLVSDLTTVICLDDYHLNDRNGRKESGLTALNTLENNFDLMYEQVKALKDGETISKPIYNHVNGTLDTPETIEPTPIIIFEGLHPMHDERVRDLLDFTLYLDISDEVKLNWKIQRDMEERGHSLESILASIEARKPDFDAYIAPQKEFADLIIEVLPTALDEEDKKTLRVRSIQKVGVPNFDPAFIFDEGSDITWTPPAEKLASPAPGIKMASGPEEYYGKAVSVIEMDGSFDNLQELVYVESAIQNTNTKFYGELTQAMLKLADAPGSNNGTGLMQTLAAF	VSAFAPSAFVPGNRLQTRT-----AAPSSLNMALKDGETPIIIGVAADSGCGKSTFMRRLTSIFGGDVVGPLGGGFGNGG-WETNTLVSDLTTVICLDDYHLNDRNGRKVSGLTALNTLENNFDLMYEQVKALKSGETISKPIYNHVNGTLDTPETVEPTPIIIFEGLHPMHDERVRDLLDFTLYLDISDEVKLNWKIQRDMEERGHSLESILASIEARKPDFDAYIAPQKEFADMTIEVLPTKLDEEDKKTLRVRCIQKEGVDDFNPCYLFDEGSTIEWTPSADKLSSPAPGIKLSYGPESYFGKDAQVLEMDGTFDNIQELVYVESQLSNTSTKFYGELTQAMLSLADAPGSNNGTGLMQTLAAF
c10813	CAMNT_0051883309	18	385	1261	176	0	560	1443	368	83.15	306	56	328	2	6	89.13	-1	96	SVIAFAPNYLSRYNASRKRASKNDRAAVTKLSMTLKDGQTPIVIGVAADSGCGKSTFMRRLTSIFGGDVVGPLGGGFGAEGGWETNTLVSDLTTVICLDDYHLNDRNGRKESGLTALNTLENNFDLMYEQVKALKDGETISKPIYNHVNGTLDTPETIEPTPIIIFEGLHPMHDERVRDLLDFTLYLDISDEVKLNWKIQRDMEERGHSLESILASIEARKPDFDAYIAPQKEFADLIIEVLPTALDEEDKKTLRVRSIQKVGVPNFDPAFIFDEGSDITWTPPAEKLASPAPGIKMASGPEEYYGKAVSVIEMDGSFDNLQELVYVESAIQNTNTKFYGELTQAMLKLADAPGSNNGTGLMQTLAAF	SVSAFAPSAFVPGNRLQTRT-----AAPSSLNMALKDGETPIIIGVAADSGCGKSTFMRRLTSIFGGDVVGPLGGGFGNGG-WETNTLVSDLTTVICLDDYHLNDRNGRKVSGLTALNTLENNFDLMYEQVKALKSGETISKPIYNHVNGTLDTPETVEPTPIIIFEGLHPMHDERVRDLLDFTLYLDISDEVKLNWKIQRDMEERGHSLESILASIEARKPDFDAYIAPQKEFADMTIEVLPTKLDEEDKKTLRVRCIQKEGVDDFNPCYLFDEGSTIEWTPSADKLSSPAPGIKLSYGPESYFGKDAQVLEMDGTFDNIQELVYVESQLSNTSTKFYGELTQAMLSLADAPGSNNGTGLMQTLAAF
c10813	CAMNT_0051845133	21	385	1190	114	0	558	1438	365	83.29	304	55	326	2	6	89.32	-3	95	AFAPNYLSRYNASRKRASKNDRAAVTKLSMTLKDGQTPIVIGVAADSGCGKSTFMRRLTSIFGGDVVGPLGGGFGAEGGWETNTLVSDLTTVICLDDYHLNDRNGRKESGLTALNTLENNFDLMYEQVKALKDGETISKPIYNHVNGTLDTPETIEPTPIIIFEGLHPMHDERVRDLLDFTLYLDISDEVKLNWKIQRDMEERGHSLESILASIEARKPDFDAYIAPQKEFADLIIEVLPTALDEEDKKTLRVRSIQKVGVPNFDPAFIFDEGSDITWTPPAEKLASPAPGIKMASGPEEYYGKAVSVIEMDGSFDNLQELVYVESAIQNTNTKFYGELTQAMLKLADAPGSNNGTGLMQTLAAF	AFAPSAFVPGNRLQTRT-----AAPSSLNMALKDGETPIIIGVAADSGCGKSTFMRRLTSIFGGDVVGPLGGGFGNGG-WETNTLVSDLTTVICLDDYHLNDRNGRKVSGLTALNTLENNFDLMYEQVKALKSGETISKPIYNHVNGTLDTPETVEPTPIIIFEGLHPMHDERVRDLLDFTLYLDISDEVKLNWKIQRDMEERGHSLESILASIEARKPDFDAYIAPQKEFADMTIEVLPTKLDEEDKKTLRVRCIQKEGVDDFNPCYLFDEGSTIEWTPSADKLSSPAPGIKLSYGPESYFGKDAQVLEMDGTFDNIQELVYVESQLSNTSTKFYGELTQAMLSLADAPGSNNGTGLMQTLAAF
c10813	CAMNT_0028270675	18	385	81	1166	0	560	1443	368	83.15	306	56	328	2	6	89.13	3	96	SVIAFAPNYLSRYNASRKRASKNDRAAVTKLSMTLKDGQTPIVIGVAADSGCGKSTFMRRLTSIFGGDVVGPLGGGFGAEGGWETNTLVSDLTTVICLDDYHLNDRNGRKESGLTALNTLENNFDLMYEQVKALKDGETISKPIYNHVNGTLDTPETIEPTPIIIFEGLHPMHDERVRDLLDFTLYLDISDEVKLNWKIQRDMEERGHSLESILASIEARKPDFDAYIAPQKEFADLIIEVLPTALDEEDKKTLRVRSIQKVGVPNFDPAFIFDEGSDITWTPPAEKLASPAPGIKMASGPEEYYGKAVSVIEMDGSFDNLQELVYVESAIQNTNTKFYGELTQAMLKLADAPGSNNGTGLMQTLAAF	SVSAFAPSAFVPGNRLQTRT-----AAPSSLNMALKDGETPIIIGVAADSGCGKSTFMRRLTSIFGGDVVGPLGGGFGNGG-WETNTLVSDLTTVICLDDYHLNDRNGRKVSGLTALNTLENNFDLMYEQVKALKSGETISKPIYNHVNGTLDTPETVEPTPIIIFEGLHPMHDERVRDLLDFTLYLDISDEVKLNWKIQRDMEERGHSLESILASIEARKPDFDAYIAPQKEFADMTIEVLPTKLDEEDKKTLRVRCIQKEGVDDFNPCYLFDEGSTIEWTPSADKLSSPAPGIKLSYGPESYFGKDAQVLEMDGTFDNIQELVYVESQLSNTSTKFYGELTQAMLSLADAPGSNNGTGLMQTLAAF
c10813	CAMNT_0051762583	18	385	1456	371	0	560	1444	368	83.15	306	56	328	2	6	89.13	-2	96	SVIAFAPNYLSRYNASRKRASKNDRAAVTKLSMTLKDGQTPIVIGVAADSGCGKSTFMRRLTSIFGGDVVGPLGGGFGAEGGWETNTLVSDLTTVICLDDYHLNDRNGRKESGLTALNTLENNFDLMYEQVKALKDGETISKPIYNHVNGTLDTPETIEPTPIIIFEGLHPMHDERVRDLLDFTLYLDISDEVKLNWKIQRDMEERGHSLESILASIEARKPDFDAYIAPQKEFADLIIEVLPTALDEEDKKTLRVRSIQKVGVPNFDPAFIFDEGSDITWTPPAEKLASPAPGIKMASGPEEYYGKAVSVIEMDGSFDNLQELVYVESAIQNTNTKFYGELTQAMLKLADAPGSNNGTGLMQTLAAF	SVSAFAPSAFVPGNRLQTRTS-----APSSLNMALKDGETPIIIGVAADSGCGKSTFMRRLTSIFGGDVVGPLGGGFGNGG-WETNTLVSDLTTVICLDDYHLNDRNGRKVSGLTALNTLENNFDLMYEQVKALKSGETISKPIYNHVNGTLDTPETVEPTPIIIFEGLHPMHDERVRDLLDFTLYLDISDEVKLNWKIQRDMEERGHSLESILASIEARKPDFDAYIAPQKEFADMTIEVLPTKLDEEDKKTLRVRCIQKEGVDDFNPCYLFDEGSTIEWTPSADKLSSPAPGIKLSYGPESYFGKDAQVLEMDGTFDNIQELVYVESQLSNTSTKFYGELTQAMLSLADAPGSNNGTGLMQTLAAF
c10813	CAMNT_0043322565	44	385	17	1042	0	549	1414	342	84.8	290	52	321	0	0	93.86	2	89	AVTKLSMTLKDGQTPIVIGVAADSGCGKSTFMRRLTSIFGGDVVGPLGGGFGAEGGWETNTLVSDLTTVICLDDYHLNDRNGRKESGLTALNTLENNFDLMYEQVKALKDGETISKPIYNHVNGTLDTPETIEPTPIIIFEGLHPMHDERVRDLLDFTLYLDISDEVKLNWKIQRDMEERGHSLESILASIEARKPDFDAYIAPQKEFADLIIEVLPTALDEEDKKTLRVRSIQKVGVPNFDPAFIFDEGSDITWTPPAEKLASPAPGIKMASGPEEYYGKAVSVIEMDGSFDNLQELVYVESAIQNTNTKFYGELTQAMLKLADAPGSNNGTGLMQTLAAF	STSALDMALESGVTPVIIGVAADSGCGKSTFMRRLTNIFGGDVVGPLGGGFDSEDGWETNTLVSDLTTVICLDDYHSNDRNGRKESGLTALNTEENNFDLMFEQIKALKNGDTIKKPIYNHVNGTLDTPETVEPTPIIIFEGLHPMHDERVRDLLDFTLYLDISDDVKLNWKVQRDMEERGHSLESILASIEARKPDFDAYIAPQKENADLIIEVLPTDLDPEDKKTLRVRAIQKLGVSDFNPSYIFDEGSSIEWSPPADKLASPAPGMKLKSGPEEFMGKPVQVVEMDGTFDNLQELVYIESALKNTNTKFYGELTQAMLKLADAPGSNNGTGLLQTLAAF
c10813	CAMNT_0038785337	5	385	1318	197	0	550	1418	382	77.75	297	76	336	2	9	87.96	-3	99	QLLMLVQCFFLIQSVIAFAPN-YLSRYNASRKRASKNDRAAVTKLSMTLKDGQTPIVIGVAADSGCGKSTFMRRLTSIFGGDVVGPLGGGFGAEGGWETNTLVSDLTTVICLDDYHLNDRNGRKESGLTALNTLENNFDLMYEQVKALKDGETISKPIYNHVNGTLDTPETIEPTPIIIFEGLHPMHDERVRDLLDFTLYLDISDEVKLNWKIQRDMEERGHSLESILASIEARKPDFDAYIAPQKEFADLIIEVLPTALDEEDKKTLRVRSIQKVGVPNFDPAFIFDEGSDITWTPPAEKLASPAPGIKMASGPEEYYGKAVSVIEMDGSFDNLQELVYVESAIQNTNTKFYGELTQAMLKLADAPGSNNGTGLMQTLAAF	KMKFIVAASTLFTTAAAFSSSAFMPKFGAKVQSTSA--------LDMALESGVTPVIIGVAADSGCGKSTFMRRLTNIFGGDVVGPLGGGFDSEDGWETNTLVSDLTTVICLDDYHSNDRNGRKESGLTALNTEENNFDLMFEQIKALKNGDTIKKPIYNHVNGTLDTPETVEPTPIIIFEGLHPMHDERVRDLLDFTLYLDISDDVKLNWKIQRDMEERGHSLESILASIEARKPDFDAYIAPQKENADLIIEVLPTDLDPEDKKTLRVRAIQKLGVSDFNPSYIFDEGSSIEWSPPADKLASPAPGMKLKSGPEEFMGKPVQVVEMDGTFDNLQELVYIESALKNTNTKFYGELTQAMLKLADAPGSNNGTGLLQTLAAF
c10813	CAMNT_0028397039	18	385	295	1383	0	552	1423	368	81.52	300	63	326	2	5	88.59	1	96	SVIAFAPNYLSRYNASRKRASKNDRAAVTKLSMTLKDGQTPIVIGVAADSGCGKSTFMRRLTSIFGGDVVGPLGGGFGAEGGWETNTLVSDLTTVICLDDYHLNDRNGRKESGLTALNTLENNFDLMYEQVKALKDGETISKPIYNHVNGTLDTPETIEPTPIIIFEGLHPMHDERVRDLLDFTLYLDISDEVKLNWKIQRDMEERGHSLESILASIEARKPDFDAYIAPQKEFADLIIEVLPTALDEEDKKTLRVRSIQKVGVPNFDPAFIFDEGSDITWTPPAEKLASPAPGIKMASGPEEYYGKAVSVIEMDGSFDNLQELVYVESAIQNTNTKFYGELTQAMLKLADAPGSNNGTGLMQTLAAF	SVSAFVPSAFVPANRLQARS----MAAPSNLNMALKEGETPIIIGVAADSGCGKSTFMRRLTSIFGGDVVGPLGGGFDNGG-WETNTLVSDLTTVICLDDYHLNDREGRKVSGLTALNTAENNFDLMYEQVKALKEGETISKPIYNHVNGTLDTPETVEPTPIIIFEGLHPMHDERVRDLLDFTLYLDISDDVKLNWKIQRDMEERGHSLESILASIEARKPDFDAYIAPQKQFADMTIEVLPTQLDEEDKKTLRVRCIQKEGVDDFTPCYLFDEGSTVSWTPSASKLSSPAPGIKLAYGPEQYYGKDAQVLEMDGTFDNIQELVYVESQLSNTSTKFYGELTQAMLSLADAPGSNNGTGLMQTLAAF
c10813	CAMNT_0038752323	5	385	1319	198	0	550	1418	382	77.75	297	76	336	2	9	87.96	-3	99	QLLMLVQCFFLIQSVIAFAPN-YLSRYNASRKRASKNDRAAVTKLSMTLKDGQTPIVIGVAADSGCGKSTFMRRLTSIFGGDVVGPLGGGFGAEGGWETNTLVSDLTTVICLDDYHLNDRNGRKESGLTALNTLENNFDLMYEQVKALKDGETISKPIYNHVNGTLDTPETIEPTPIIIFEGLHPMHDERVRDLLDFTLYLDISDEVKLNWKIQRDMEERGHSLESILASIEARKPDFDAYIAPQKEFADLIIEVLPTALDEEDKKTLRVRSIQKVGVPNFDPAFIFDEGSDITWTPPAEKLASPAPGIKMASGPEEYYGKAVSVIEMDGSFDNLQELVYVESAIQNTNTKFYGELTQAMLKLADAPGSNNGTGLMQTLAAF	KMKFIVAASTLFTTAAAFSSSAFMPKFGAKVQSTSA--------LDMALESGVTPVIIGVAADSGCGKSTFMRRLTNIFGGDVVGPLGGGFDSEDGWETNTLVSDLTTVICLDDYHSNDRNGRKESGLTALNTEENNFDLMFEQIKALKNGDTIKKPIYNHVNGTLDTPETVEPTPIIIFEGLHPMHDERVRDLLDFTLYLDISDDVKLNWKIQRDMEERGHSLESILASIEARKPDFDAYIAPQKENADLIIEVLPTDLDPEDKKTLRVRAIQKLGVSDFNPSYIFDEGSSIEWSPPADKLASPAPGMKLKSGPEEFMGKPVQVVEMDGTFDNLQELVYIESALKNTNTKFYGELTQAMLKLADAPGSNNGTGLLQTLAAF
c10813	CAMNT_0000388203	16	385	151	1239	0	550	1416	370	81.62	302	61	328	1	7	88.65	1	96	IQSVIAFAPNYLSRYNASRKRASKNDRAAVTKLSMTLKDGQTPIVIGVAADSGCGKSTFMRRLTSIFGGDVVGPLGGGFGAEGGWETNTLVSDLTTVICLDDYHLNDRNGRKESGLTALNTLENNFDLMYEQVKALKDGETISKPIYNHVNGTLDTPETIEPTPIIIFEGLHPMHDERVRDLLDFTLYLDISDEVKLNWKIQRDMEERGHSLESILASIEARKPDFDAYIAPQKEFADLIIEVLPTALDEEDKKTLRVRSIQKVGVPNFDPAFIFDEGSDITWTPPAEKLASPAPGIKMASGPEEYYGKAVSVIEMDGSFDNLQELVYVESAIQNTNTKFYGELTQAMLKLADAPGSNNGTGLMQTLAAF	LGSVAAFAPTAFMPKNMAGPQSS-------SSLNMALKDGQTPIVIGVAADSGCGKSTFMRRLTSIFGGDVVGPLGGGFGAEGGWETNTLVSDLTTVICLDDFHLNDRNGRKESGLTALNPLENNFDLMYEQVKALKDGQSISKPIYNHVNGTLDTPETIEPTPIIIFEGLHPMYDDRVRDLLDFTLYLDISPEVKLNWKIQRDMEERGHSLESIMASIEARKPDFDAYIDPQKKDADMIIEVLPTSLDPEDKKTLRVRCIQKEGVPDFAPCYLFDESSTIEWTPAASKLSSPEPGLKLTYGPEEYFGKASQVVEMDGNFDNLQELVYIESALSNTKTKFYGELTQAMLALADAPGSNNGTGLMQTLAAF
c10813	CAMNT_0000375487	16	385	1487	399	0	550	1417	370	81.62	302	61	328	1	7	88.65	-1	96	IQSVIAFAPNYLSRYNASRKRASKNDRAAVTKLSMTLKDGQTPIVIGVAADSGCGKSTFMRRLTSIFGGDVVGPLGGGFGAEGGWETNTLVSDLTTVICLDDYHLNDRNGRKESGLTALNTLENNFDLMYEQVKALKDGETISKPIYNHVNGTLDTPETIEPTPIIIFEGLHPMHDERVRDLLDFTLYLDISDEVKLNWKIQRDMEERGHSLESILASIEARKPDFDAYIAPQKEFADLIIEVLPTALDEEDKKTLRVRSIQKVGVPNFDPAFIFDEGSDITWTPPAEKLASPAPGIKMASGPEEYYGKAVSVIEMDGSFDNLQELVYVESAIQNTNTKFYGELTQAMLKLADAPGSNNGTGLMQTLAAF	LGSVAAFAPTAFMPKNIAGPQSS-------SSLNMALKDGQTPIVIGVAADSGCGKSTFMRRLTSIFGGDVVGPLGGGFGAEGGWETNTLVSDLTTVICLDDFHLNDRNGRKESGLTALNPLENNFDLMYEQVKALKDGQSISKPIYNHVNGTLDTPETIEPTPIIIFEGLHPMYDDRVRDLLDFTLYLDISPEVKLNWKIQRDMEERGHSLESIMASIEARKPDFDAYIDPQKKDADMIIEVLPTSLDPEDKKTLRVRCIQKEGVPDFAPCYLFDESSTIEWTPAASKLSSPEPGLKLTYGPEEYFGKASQVVEMDGNFDNLQELVYIESALSNTKTKFYGELTQAMLALADAPGSNNGTGLMQTLAAF
c10813	CAMNT_0042622255	3	385	1318	188	0	546	1407	383	78.59	301	76	329	1	6	85.9	-2	99	MKQLLMLVQCFFLIQSVIAFAPNYLSRYNASRKRASKNDRAAVTKLSMTLKDGQTPIVIGVAADSGCGKSTFMRRLTSIFGGDVVGPLGGGFGAEGGWETNTLVSDLTTVICLDDYHLNDRNGRKESGLTALNTLENNFDLMYEQVKALKDGETISKPIYNHVNGTLDTPETIEPTPIIIFEGLHPMHDERVRDLLDFTLYLDISDEVKLNWKIQRDMEERGHSLESILASIEARKPDFDAYIAPQKEFADLIIEVLPTALDEEDKKTLRVRSIQKVGVPNFDPAFIFDEGSDITWTPPAEKLASPAPGIKMASGPEEYYGKAVSVIEMDGSFDNLQELVYVESAIQNTNTKFYGELTQAMLKLADAPGSNNGTGLMQTLAAF	LKMKFILSLAALTAGSVAAFAPSAFTPKSNMRTAAS------TSSLNMALADGVKPIVIGVAADSGCGKSTFMRRLTTIFGGDIVGPLGGGFGAEGGWETNTLVSDLTTVICLDDYHLNDRGGRKESGLTALNPLENNFDLMFEQVSALKNGETVTKPIYNHVNGTLDTPETIEPTPIIIFEGLHPMHDERVRDLLDFTLYLDISDEVKLNWKIQRDMEERGHSLESIMASIEARKPDFDAYIDPQKKDADMIIEVLPTALDEEDKKTLRVRCIQKEGVADFSPCYLFDSGSTIEWTPAADKLASPAPGMKLKYGPEEYLGKASQVVEMDGNFDNLQELVYIESALSNTKTKFYGELTQAMLAISDAPGSNNGTGLMQTLAAF
c10813	CAMNT_0000343389	16	385	1491	403	0	549	1415	370	81.62	302	61	328	1	7	88.65	-1	96	IQSVIAFAPNYLSRYNASRKRASKNDRAAVTKLSMTLKDGQTPIVIGVAADSGCGKSTFMRRLTSIFGGDVVGPLGGGFGAEGGWETNTLVSDLTTVICLDDYHLNDRNGRKESGLTALNTLENNFDLMYEQVKALKDGETISKPIYNHVNGTLDTPETIEPTPIIIFEGLHPMHDERVRDLLDFTLYLDISDEVKLNWKIQRDMEERGHSLESILASIEARKPDFDAYIAPQKEFADLIIEVLPTALDEEDKKTLRVRSIQKVGVPNFDPAFIFDEGSDITWTPPAEKLASPAPGIKMASGPEEYYGKAVSVIEMDGSFDNLQELVYVESAIQNTNTKFYGELTQAMLKLADAPGSNNGTGLMQTLAAF	LGSVAAFAPTAFMPKNMAGPQSS-------SSLNMALKDGQTPIVIGVAADSGCGKSTFMRRLTSIFGGDVVGPLGGGFGAEGGWETNTLVSDLTTVICLDDFHLNDRNGRKESGLTALNPLENNFDLMYEQVKALKDGQSISKPIYNHVNGTLDTPETIEPTPIIIFEGLHPMYDDRVRDLLDFTLYLDISPEVKLNWKIQRDMEERGHSLESIMASIEARKPDFDAYIDPQKKDADMIIEVLPTSLDPEDKKTLRVRCIQKEGVPDFAPCYLFDESSTIEWTPAASKLSSPEPGLKLTYGPEEYFGKASQVVEMDGNFDNLQELVYIESALSNTKTKFYGELTQAMLALADAPGSNNGTGLMQTLAAF
c10813	CAMNT_0000520267	1	385	7	1143	0	545	1404	387	77	298	79	332	3	10	85.79	1	100	MNMKQLLML--VQCFFLIQSVIAFAPNYLSRYNASRKRASKNDRAAVTKLSMTLKDGQTPIVIGVAADSGCGKSTFMRRLTSIFGGDVVGPLGGGFGAEGGWETNTLVSDLTTVICLDDYHLNDRNGRKESGLTALNTLENNFDLMYEQVKALKDGETISKPIYNHVNGTLDTPETIEPTPIIIFEGLHPMHDERVRDLLDFTLYLDISDEVKLNWKIQRDMEERGHSLESILASIEARKPDFDAYIAPQKEFADLIIEVLPTALDEEDKKTLRVRSIQKVGVPNFDPAFIFDEGSDITWTPPAEKLASPAPGIKMASGPEEYYGKAVSVIEMDGSFDNLQELVYVESAIQNTNTKFYGELTQAMLKLADAPGSNNGTGLMQTLAAF	LNXRQIITMKFTLSFTALTTVAAFAPSAFTPKNAGVP-------ASTSSLNMALKAGQTPVVIGVAADSGCGKSTFMRRLTSIFGGDVVGPLGGGFGNGG-WETNTLVSDLTTVICLDDYHLNDRNGRKVSGLTALNPLENNFDLMFEQIKDLKDGKTVSKPIYNHVNGTLDTPETIEPTPIIIFEGLHPMHDERVRDLLDFTLYLDISDDVKLNWKIQRDMEERGHSLESIMASIEARKPDFDAFIDPQKKDSDMIIEVLPTALDEEDKKTLRVRCIQKDGVTDFSPCYLFDQGSSIEWTPATTKLSAPAPGLKMSYGSEEYYGRDTQVVEMDGSFDNLQELVYVESALSNTKTKFYGELTQAMLALADAPGSNNGTGLMQTLAAF
c10813	CAMNT_0049124843	18	385	1227	148	0	544	1402	368	80.16	295	65	321	2	8	87.23	-3	96	SVIAFAPNYLSRYNASRKRASKNDRAAVTKLSMTLKDGQTPIVIGVAADSGCGKSTFMRRLTSIFGGDVVGPLGGGFGAEGGWETNTLVSDLTTVICLDDYHLNDRNGRKESGLTALNTLENNFDLMYEQVKALKDGETISKPIYNHVNGTLDTPETIEPTPIIIFEGLHPMHDERVRDLLDFTLYLDISDEVKLNWKIQRDMEERGHSLESILASIEARKPDFDAYIAPQKEFADLIIEVLPTALDEEDKKTLRVRSIQKVGVPNFDPAFIFDEGSDITWTPPAEKLASPAPGIKMASGPEEYYGKAVSVIEMDGSFDNLQELVYVESAIQNTNTKFYGELTQAMLKLADAPGSNNGTGLMQTLAAF	SVTAFAPSAFTPSNNLR-------VASSSSLQMALEKGQTPVVIGVAADSGCGKSTFMRRLTSIFGGDVVGPLGGGFDNGG-WETNTLVSDLTTVICLDDYHLNDRNGRKESGLTALNPKENNFDLMYEQVKALKDGKSVSKPIYNHVNGTLDTPEDIEPTPIIIFEGLHPMHDDRVRDLLDFTLYLDISDEVKLNWKIQRDMEERGHSLESIMASIEARKPDFDAYIDPQKKFADMTIEVLPTKLDADDKKTLRVRCIQKEGVPNFSPCYLFDEGSKIEWTPAPKKLASPPPGMKISYGPEEYFGNDVQVVEMDGNFDNIQELVYVESALSNTKTKFYGELTQAMLALANAPGSNNGTGLMQTLAAF
c10813	CAMNT_0047432063	2	385	19	1149	0	544	1402	384	78.39	301	76	330	2	7	85.94	1	99	NMKQLLMLVQCFFLIQSVIAFAPNYLSRYNASRKRASKNDRAAVTKLSMTLKDGQTPIVIGVAADSGCGKSTFMRRLTSIFGGDVVGPLGGGFGAEGGWETNTLVSDLTTVICLDDYHLNDRNGRKESGLTALNTLENNFDLMYEQVKALKDGETISKPIYNHVNGTLDTPETIEPTPIIIFEGLHPMHDERVRDLLDFTLYLDISDEVKLNWKIQRDMEERGHSLESILASIEARKPDFDAYIAPQKEFADLIIEVLPTALDEEDKKTLRVRSIQKVGVPNFDPAFIFDEGSDITWTPPAEKLASPAPGIKMASGPEEYYGKAVSVIEMDGSFDNLQELVYVESAIQNTNTKFYGELTQAMLKLADAPGSNNGTGLMQTLAAF	DIKMKFILSVAALTAGSVAAFAP---SAFMPKNMRSA----ASSSSLNMALADGVKPIVIGVAADSGCGKSTFMRRLTNIFGGDIVGPLGGGFGTEGGWETNTLVSDLTTVICLDDYHLNDRGGRKESGLTALNPLENNFDLMYEQVNALKNGESVSKPIYNHVNGTLDTPETIEPTPIIIFEGLHPMHDERVRDLLDFTLYLDISDEVKLNWKIQRDMEERGHSLESIMASIEARKPDFDAYIDPQKKDADMIIEVLPTALDEEDKKTLRVRCIQKEGVADFAPCYLFDSGSSIEWTPAADKLASPAPGMKLMYGPEEYLGKASQVVEMDGNFDNLQELVYIESALSNTKTKYYGELTQAMLALSDAPGSNNGTGLMQTLAAF
c10813	CAMNT_0047406427	2	385	21	1151	0	544	1402	384	78.39	301	76	330	2	7	85.94	3	99	NMKQLLMLVQCFFLIQSVIAFAPNYLSRYNASRKRASKNDRAAVTKLSMTLKDGQTPIVIGVAADSGCGKSTFMRRLTSIFGGDVVGPLGGGFGAEGGWETNTLVSDLTTVICLDDYHLNDRNGRKESGLTALNTLENNFDLMYEQVKALKDGETISKPIYNHVNGTLDTPETIEPTPIIIFEGLHPMHDERVRDLLDFTLYLDISDEVKLNWKIQRDMEERGHSLESILASIEARKPDFDAYIAPQKEFADLIIEVLPTALDEEDKKTLRVRSIQKVGVPNFDPAFIFDEGSDITWTPPAEKLASPAPGIKMASGPEEYYGKAVSVIEMDGSFDNLQELVYVESAIQNTNTKFYGELTQAMLKLADAPGSNNGTGLMQTLAAF	DIKMKFILSVAALTAGSVAAFAP---SAFMPKNMRSA----ASSSSLNMALADGVKPIVIGVAADSGCGKSTFMRRLTNIFGGDIVGPLGGGFGTEGGWETNTLVSDLTTVICLDDYHLNDRGGRKESGLTALNPLENNFDLMYEQVNALKNGESVSKPIYNHVNGTLDTPETIEPTPIIIFEGLHPMHDERVRDLLDFTLYLDISDEVKLNWKIQRDMEERGHSLESIMASIEARKPDFDAYIDPQKKDADMIIEVLPTALDEEDKKTLRVRCIQKEGVADFAPCYLFDSGSSIEWTPAADKLASPAPGMKLMYGPEEYLGKASQVVEMDGNFDNLQELVYIESALSNTKTKYYGELTQAMLALSDAPGSNNGTGLMQTLAAF
c10813	CAMNT_0047542607	2	385	1285	155	0	545	1403	384	78.39	301	76	330	2	7	85.94	-3	99	NMKQLLMLVQCFFLIQSVIAFAPNYLSRYNASRKRASKNDRAAVTKLSMTLKDGQTPIVIGVAADSGCGKSTFMRRLTSIFGGDVVGPLGGGFGAEGGWETNTLVSDLTTVICLDDYHLNDRNGRKESGLTALNTLENNFDLMYEQVKALKDGETISKPIYNHVNGTLDTPETIEPTPIIIFEGLHPMHDERVRDLLDFTLYLDISDEVKLNWKIQRDMEERGHSLESILASIEARKPDFDAYIAPQKEFADLIIEVLPTALDEEDKKTLRVRSIQKVGVPNFDPAFIFDEGSDITWTPPAEKLASPAPGIKMASGPEEYYGKAVSVIEMDGSFDNLQELVYVESAIQNTNTKFYGELTQAMLKLADAPGSNNGTGLMQTLAAF	DIKMKFILSVAALTAGSVAAFAP---SAFMPKNMRSA----ASSSSLNMALADGVKPIVIGVAADSGCGKSTFMRRLTNIFGGDIVGPLGGGFGTEGGWETNTLVSDLTTVICLDDYHLNDRGGRKESGLTALNPLENNFDLMYEQVNALKNGESVSKPIYNHVNGTLDTPETIEPTPIIIFEGLHPMHDERVRDLLDFTLYLDISDEVKLNWKIQRDMEERGHSLESIMASIEARKPDFDAYIDPQKKDADMIIEVLPTALDEEDKKTLRVRCIQKEGVADFAPCYLFDSGSSIEWTPAADKLASPAPGMKLMYGPEEYLGKASQVVEMDGNFDNLQELVYIESALSNTKTKYYGELTQAMLALSDAPGSNNGTGLMQTLAAF
c10813	CAMNT_0047556359	2	385	19	1149	0	544	1402	384	78.39	301	76	330	2	7	85.94	1	99	NMKQLLMLVQCFFLIQSVIAFAPNYLSRYNASRKRASKNDRAAVTKLSMTLKDGQTPIVIGVAADSGCGKSTFMRRLTSIFGGDVVGPLGGGFGAEGGWETNTLVSDLTTVICLDDYHLNDRNGRKESGLTALNTLENNFDLMYEQVKALKDGETISKPIYNHVNGTLDTPETIEPTPIIIFEGLHPMHDERVRDLLDFTLYLDISDEVKLNWKIQRDMEERGHSLESILASIEARKPDFDAYIAPQKEFADLIIEVLPTALDEEDKKTLRVRSIQKVGVPNFDPAFIFDEGSDITWTPPAEKLASPAPGIKMASGPEEYYGKAVSVIEMDGSFDNLQELVYVESAIQNTNTKFYGELTQAMLKLADAPGSNNGTGLMQTLAAF	DIKMKFILSVAALTAGSVAAFAP---SAFMPKNMRSA----ASSSSLNMALADGVKPIVIGVAADSGCGKSTFMRRLTNIFGGDIVGPLGGGFGTEGGWETNTLVSDLTTVICLDDYHLNDRGGRKESGLTALNPLENNFDLMYEQVNALKNGESVSKPIYNHVNGTLDTPETIEPTPIIIFEGLHPMHDERVRDLLDFTLYLDISDEVKLNWKIQRDMEERGHSLESIMASIEARKPDFDAYIDPQKKDADMIIEVLPTALDEEDKKTLRVRCIQKEGVADFAPCYLFDSGSSIEWTPAADKLASPAPGMKLMYGPEEYLGKASQVVEMDGNFDNLQELVYIESALSNTKTKYYGELTQAMLALSDAPGSNNGTGLMQTLAAF
c10813	CAMNT_0003608213	2	385	16	1143	0	542	1397	384	77.86	299	77	323	2	8	84.11	1	99	NMKQLLMLVQCFFLIQSVIAFAPNYLSRYNASRKRASKNDRAAVTKLSMTLKDGQTPIVIGVAADSGCGKSTFMRRLTSIFGGDVVGPLGGGFGAEGGWETNTLVSDLTTVICLDDYHLNDRNGRKESGLTALNTLENNFDLMYEQVKALKDGETISKPIYNHVNGTLDTPETIEPTPIIIFEGLHPMHDERVRDLLDFTLYLDISDEVKLNWKIQRDMEERGHSLESILASIEARKPDFDAYIAPQKEFADLIIEVLPTALDEEDKKTLRVRSIQKVGVPNFDPAFIFDEGSDITWTPPAEKLASPAPGIKMASGPEEYYGKAVSVIEMDGSFDNLQELVYVESAIQNTNTKFYGELTQAMLKLADAPGSNNGTGLMQTLAAF	NIKMKFILSVAALTAGSVAAFAP---SAFTPKSMRV-----ASSSSLNMALPDGVKPIVIGVAADSGCGKSTFMRRLTSIFGGDVVGPLGGGFEAEGGWETNTLVSDLTTVICLDDYHLNDRGGRKESGLTALNPLENNFDLMYEQVLALKNGESVKKPIYNHVNGTLDTPEAIDATPIIIFEGLHPMHDERVRDLLDFTLYLDISDEVKLNWKIQRDMEERGHSLESIMASIEARKPDFDAYIDPQKADADMIIEVLPTALDPEDKKTLRVRCIQKEGVSDFXPCYLFDSGSSIEWSPAADKLASPAPGMKLKYGPEEYMGKASQVVEMDGNFDNLQELVYIESALSNTKTKFYGELTQAMLALSDAPGSNNGTGLMQTLAAF
c10813	CAMNT_0043933575	2	385	1466	339	0	544	1401	384	77.6	298	78	327	3	8	85.16	-2	99	NMKQLLMLVQCFFLIQSVIAFAPNYLSRYNASRKRASKNDRAAVTKLSMTLKDGQTPIVIGVAADSGCGKSTFMRRLTSIFGGDVVGPLGGGFGAEGGWETNTLVSDLTTVICLDDYHLNDRNGRKESGLTALNTLENNFDLMYEQVKALKDGETISKPIYNHVNGTLDTPETIEPTPIIIFEGLHPMHDERVRDLLDFTLYLDISDEVKLNWKIQRDMEERGHSLESILASIEARKPDFDAYIAPQKEFADLIIEVLPTALDEEDKKTLRVRSIQKVGVPNFDPAFIFDEGSDITWTPPAEKLASPAPGIKMASGPEEYYGKAVSVIEMDGSFDNLQELVYVESAIQNTNTKFYGELTQAMLKLADAPGSNNGTGLMQTLAAF	NINNMKFLFSMAMMAPSVAAFS------STAFLPKARLNVESSST-LNMALAPGVVPIVIGVSADSGCGKSTFMRRLTSIFGGESVGPLGGGHDNGG-WETNTLVSDLTTVICLDDFHSNDRNGRKVSGLTALDTRENNFDLMFEQIKALKDGKTIKKPIYNHVNGTLDTPETIEPTPIIIFEGLHPMHDARVRELLDFTLYLDISDEVKLNWKVQRDMEERGHSLESILASIEARKPDFDKYIAPQKEFADLIIEVLPTDLDKEDKKTLKVRCIQKEGVADFNPCFIFDQGSTISWVPPADKLASPAPGIKMTSGPDEYYGNAVQIMEMDGTFDNLQELVYVESQLQNTNTKFYGELTQAMLKLADAPGSNNGTGLMQTLAAF
c10813	CAMNT_0013075683	18	385	1198	119	0	540	1392	369	79.95	295	64	323	3	10	87.53	-1	96	SVIAFAPN-YLSRYNASRKRASKNDRAAVTKLSMTLKDGQTPIVIGVAADSGCGKSTFMRRLTSIFGGDVVGPLGGGFGAEGGWETNTLVSDLTTVICLDDYHLNDRNGRKESGLTALNTLENNFDLMYEQVKALKDGETISKPIYNHVNGTLDTPETIEPTPIIIFEGLHPMHDERVRDLLDFTLYLDISDEVKLNWKIQRDMEERGHSLESILASIEARKPDFDAYIAPQKEFADLIIEVLPTALDEEDKKTLRVRSIQKVGVPNFDPAFIFDEGSDITWTPPAEKLASPAPGIKMASGPEEYYGKAVSVIEMDGSFDNLQELVYVESAIQNTNTKFYGELTQAMLKLADAPGSNNGTGLMQTLAAF	SVAAFAPSAFTPRTNMGV--------ASSSSLNMALAEGVKPIVIGVAADSGCGKSTFMRRLTSIFGGDIVGPLGGGFGNGG-WETNTLVSDLTTVICLDDYHLNDRNGRKESGLTALNPLENNFDLMFDQVSALKSGETVSKPIYNHVNGTLDTPETVEPTPIIIFEGLHPMHDERVRDLLDFTLYLDISDEVKLNWKIQRDMEERGHSLESIMASIEARKPDFDAYIDPQKKDADMIIEVLPTALDEEDKKTLRVRCIQKEGVSDFNPCYLFDSGSSIEWVPAADKLSSPAPGMKLKSGPEDYAGKATQVVEMDGNFDNLQELVYIESALSNTKTKFYGELTQAMLALSDAPGSNNGTGLMQTLAAF
c10813	CAMNT_0013124375	18	385	80	1159	0	540	1390	369	80.49	297	62	322	3	10	87.26	2	96	SVIAFAPN-YLSRYNASRKRASKNDRAAVTKLSMTLKDGQTPIVIGVAADSGCGKSTFMRRLTSIFGGDVVGPLGGGFGAEGGWETNTLVSDLTTVICLDDYHLNDRNGRKESGLTALNTLENNFDLMYEQVKALKDGETISKPIYNHVNGTLDTPETIEPTPIIIFEGLHPMHDERVRDLLDFTLYLDISDEVKLNWKIQRDMEERGHSLESILASIEARKPDFDAYIAPQKEFADLIIEVLPTALDEEDKKTLRVRSIQKVGVPNFDPAFIFDEGSDITWTPPAEKLASPAPGIKMASGPEEYYGKAVSVIEMDGSFDNLQELVYVESAIQNTNTKFYGELTQAMLKLADAPGSNNGTGLMQTLAAF	SVAAFAPSAFTPRTNMGVSSSSS--------LNMALPEGVKPIVIGVAADSGCGKSTFMRRLTSIFGGDVVGPLGGGFGNGG-WETNTLVSDLTTVICLDDYHLNDRNGRKESGLTALNPLENNFDLMFDQVSALKSGETVSKPIYNHVNGTLDTPETIEPTPIIIFEGLHPMHDERVRDLLDFTLYLDISDEVKLNWKIQRDMEERGHSLESIMASIEARKPDFDAYIDPQKKDADMIIEVLPTALDEEDKKTLRVRCIQKEGVSDFNPCYLFDSGSSIEWVPAADKLSSPAPGMKLKSGPEDYAGKASQVVEMDGNFDNLQELVYIESALSNTKTKFYGELTQAMLALSDAPGSNNGTGLMQTLAAF
c10813	CAMNT_0003568705	2	385	1269	139	0	540	1391	385	77.14	297	79	325	2	9	84.42	-2	99	NMKQLLMLVQCFFLIQSVIAFAPN-YLSRYNASRKRASKNDRAAVTKLSMTLKDGQTPIVIGVAADSGCGKSTFMRRLTSIFGGDVVGPLGGGFGAEGGWETNTLVSDLTTVICLDDYHLNDRNGRKESGLTALNTLENNFDLMYEQVKALKDGETISKPIYNHVNGTLDTPETIEPTPIIIFEGLHPMHDERVRDLLDFTLYLDISDEVKLNWKIQRDMEERGHSLESILASIEARKPDFDAYIAPQKEFADLIIEVLPTALDEEDKKTLRVRSIQKVGVPNFDPAFIFDEGSDITWTPPAEKLASPAPGIKMASGPEEYYGKAVSVIEMDGSFDNLQELVYVESAIQNTNTKFYGELTQAMLKLADAPGSNNGTGLMQTLAAF	NIKMKFIISVAALTAGSVAAFAPSAFTPRSNMGV--------ASSSSLNMALPDGVKPIVIGVAADSGCGKSTFMRRLTSIFGGDVVGPLGGGFDSEDGWETNTLVSDLTTVICLDDYHLNDRNGRKESGLTALNVLENNFDLMYEQVNALKNGETVMKPIYNHVNGTLDTPEKIEPTPIIIFEGLHPMHDDRVRDLLDFTLYLDISDDVKLNWKIQRDMEERGHSLESIMASIEARKPDFDAFIEPQKADADMIIEVLPTALDPEDKKTLRVRCIQKDGVSDFSPCYLFDSGSTIEWSPAADKLASPAPGMKLKYGPEEYMGKAAQVVEMDGNFDNLQELVYIESALSNTKTKFYGELTQAMLALSDAPGSNNGTGLMQTLAAF
c10813	CAMNT_0020585099	43	385	132	1157	0	540	1391	343	83.67	287	55	314	1	1	91.55	3	89	AAVTKLSMTLKDGQTPIVIGVAADSGCGKSTFMRRLTSIFGGDVVGPLGGGFGAEGGWETNTLVSDLTTVICLDDYHLNDRNGRKESGLTALNTLENNFDLMYEQVKALKDGETISKPIYNHVNGTLDTPETIEPTPIIIFEGLHPMHDERVRDLLDFTLYLDISDEVKLNWKIQRDMEERGHSLESILASIEARKPDFDAYIAPQKEFADLIIEVLPTALDEEDKKTLRVRSIQKVGVPNFDPAFIFDEGSDITWTPPAEKLASPAPGIKMASGPEEYYGKAVSVIEMDGSFDNLQELVYVESAIQNTNTKFYGELTQAMLKLADAPGSNNGTGLMQTLAAF	ASSSQLNMALEPGQTPIVIGVAADSGCGKSTFMRRLTSIFGGDVVGPLGGGFDNGG-WETNTLVSDLTTVICLDDYHLNDRQGRKESGLTALNPLENNFDLMFEQVKALKEGKTVEKPIYNHVNGTLDTPETIVSTPIIIFEGLHPMHDERVRDLMDFTLYLDISPEVKLNWKIQRDMEERGHSLESIMASIEARKPDFDAYIDPQKAFADMTIEVLPTALDEEDKKTLRVRCIQKEGVENFDPCYIFDEGSTIEWTPSADKLSSPAPGMKLKSGKEQFFGKDVSVVEMDGNFDNIQELVYVESAMSNTKTKFFGEMTQAMLGLAEAPGSNNGTGLMQTLAAF
c10813	CAMNT_0008087683	18	385	1210	131	0	539	1388	368	79.35	292	68	318	2	8	86.41	-1	96	SVIAFAPNYLSRYNASRKRASKNDRAAVTKLSMTLKDGQTPIVIGVAADSGCGKSTFMRRLTSIFGGDVVGPLGGGFGAEGGWETNTLVSDLTTVICLDDYHLNDRNGRKESGLTALNTLENNFDLMYEQVKALKDGETISKPIYNHVNGTLDTPETIEPTPIIIFEGLHPMHDERVRDLLDFTLYLDISDEVKLNWKIQRDMEERGHSLESILASIEARKPDFDAYIAPQKEFADLIIEVLPTALDEEDKKTLRVRSIQKVGVPNFDPAFIFDEGSDITWTPPAEKLASPAPGIKMASGPEEYYGKAVSVIEMDGSFDNLQELVYVESAIQNTNTKFYGELTQAMLKLADAPGSNNGTGLMQTLAAF	SVAAFAPSAFTPRTTMGVSSS-------SSLNMALADGVKPIIIGVAADSGCGKSTFMRRLTSIFGGDVVGPLGGGFGNGG-WETNTLVSDLTTVICLDDYHSNDRNGRKESGLTALNPVENNFDLMFEQVSALKNGETVTKPIYNHVNGTLDTPEKIEATPIIIFEGLHPMHDERVRDLLDFTLYLDISDEVKLNWKVQRDMEERGHSLESIMASIEARKPDFDAYIDPQKADADMIIEVLPTALDPEDKKTLRVRCIQKEGVSDFNPCYLFDSGSSIEWSPAAEKLASPAPGMKLKSGPEEYAGKATQVVEMDGNFDNLQELVYIESALSNTKTKFYGELTQAMLALSDAPGSNNGTGLMQTLAAF
c10813	CAMNT_0008147737	18	385	1221	142	0	539	1388	368	79.35	292	68	318	2	8	86.41	-2	96	SVIAFAPNYLSRYNASRKRASKNDRAAVTKLSMTLKDGQTPIVIGVAADSGCGKSTFMRRLTSIFGGDVVGPLGGGFGAEGGWETNTLVSDLTTVICLDDYHLNDRNGRKESGLTALNTLENNFDLMYEQVKALKDGETISKPIYNHVNGTLDTPETIEPTPIIIFEGLHPMHDERVRDLLDFTLYLDISDEVKLNWKIQRDMEERGHSLESILASIEARKPDFDAYIAPQKEFADLIIEVLPTALDEEDKKTLRVRSIQKVGVPNFDPAFIFDEGSDITWTPPAEKLASPAPGIKMASGPEEYYGKAVSVIEMDGSFDNLQELVYVESAIQNTNTKFYGELTQAMLKLADAPGSNNGTGLMQTLAAF	SVAAFAPSAFTPRTTMGVSSS-------SSLNMALADGVKPIIIGVAADSGCGKSTFMRRLTSIFGGDVVGPLGGGFGNGG-WETNTLVSDLTTVICLDDYHSNDRNGRKESGLTALNPVENNFDLMFEQVSALKNGETVTKPIYNHVNGTLDTPEKIEATPIIIFEGLHPMHDERVRDLLDFTLYLDISDEVKLNWKVQRDMEERGHSLESIMASIEARKPDFDAYIDPQKADADMIIEVLPTALDPEDKKTLRVRCIQKEGVSDFNPCYLFDSGSSIEWSPAAEKLASPAPGMKLKSGPEEYAGKATQVVEMDGNFDNLQELVYIESALSNTKTKFYGELTQAMLALSDAPGSNNGTGLMQTLAAF
c10813	CAMNT_0013235443	32	385	97	1149	0	538	1387	354	80.79	286	65	314	2	3	88.7	1	92	ASRKRASKNDRAAVTKLSMTLKDGQTPIVIGVAADSGCGKSTFMRRLTSIFGGDVVGPLGGGFGAEGGWETNTLVSDLTTVICLDDYHLNDRNGRKESGLTALNTLENNFDLMYEQVKALKDGETISKPIYNHVNGTLDTPETIEPTPIIIFEGLHPMHDERVRDLLDFTLYLDISDEVKLNWKIQRDMEERGHSLESILASIEARKPDFDAYIAPQKEFADLIIEVLPTALDEEDKKTLRVRSIQKVGVPNFDPAFIFDEGSDITWTPPAEKLASPAPGIKMASGPEEYYGKAVSVIEMDGSFDNLQELVYVESAIQNTNTKFYGELTQAMLKLADAPGSNNGTGLMQTLAAF	GNRMRVSSG--SSCSNLQMALKEGEKPIVIGVAADSGCGKSTFMRRLTNIFGGQRVGPLGGGFDNGG-WETNTLVSDLTTVICLDDYHLNDRNGRKVSGLTALNPKENNFDLMFEQVKALKNGETVSKPIYNHVNGTLDTPETIEATPIIIIEGLHPMYDERVRDLLDFSLYLDISDEVKLNWKIQRDMEERGHSLESIMASIEARKPDFDDYIAPQKEYADLTIEVLPTQLDKEDKKTLRVRSVQKIGVDNFDPCYLFDEGSTIEWTPSAKKLSSPAPGIKFASGPDTFFGNDVQVTEMDGSFDNIQELVYVESQLSNTNTKYYGELTQAMLALANAPGSNNGTGLMQTLAAF
c10813	CAMNT_0000410141	46	385	1407	388	0	543	1398	340	86.47	294	46	316	0	0	92.94	-1	88	TKLSMTLKDGQTPIVIGVAADSGCGKSTFMRRLTSIFGGDVVGPLGGGFGAEGGWETNTLVSDLTTVICLDDYHLNDRNGRKESGLTALNTLENNFDLMYEQVKALKDGETISKPIYNHVNGTLDTPETIEPTPIIIFEGLHPMHDERVRDLLDFTLYLDISDEVKLNWKIQRDMEERGHSLESILASIEARKPDFDAYIAPQKEFADLIIEVLPTALDEEDKKTLRVRSIQKVGVPNFDPAFIFDEGSDITWTPPAEKLASPAPGIKMASGPEEYYGKAVSVIEMDGSFDNLQELVYVESAIQNTNTKFYGELTQAMLKLADAPGSNNGTGLMQTLAAF	SSLNMALKDGQTPIVIGVAADSGCGKSTFMRRLTSIFGGDVVGPLGGGFGAEGGWETNTLVSDLTTVICLDDFHLNDRNGRKESGLTALNPLENNFDLMYEQVKALKDGQSISKPIYNHVNGTLDTPETIEPTPIIIFEGLHPMYDDRVRDLLDFTLYLDISPEVKLNWKIQRDMEERGHSLESIMASIEARKPDFDAYIDPQKKDADMIIEVLPTSLDPEDKKTLRVRCIQKEGVPDFAPCYLFDESSTIEWTPAASKLSSPEPGLKLTYGPEEYFGKASQVVEMDGNFDNLQELVYIESALSNTKTKFYGELTQAMLALADAPGSNNGTGLMQTLAAF
c10813	CAMNT_0008836257	52	385	83	1081	0	537	1383	334	85.33	285	48	310	1	1	92.81	2	87	LKDGQTPIVIGVAADSGCGKSTFMRRLTSIFGGDVVGPLGGGFGAEGGWETNTLVSDLTTVICLDDYHLNDRNGRKESGLTALNTLENNFDLMYEQVKALKDGETISKPIYNHVNGTLDTPETIEPTPIIIFEGLHPMHDERVRDLLDFTLYLDISDEVKLNWKIQRDMEERGHSLESILASIEARKPDFDAYIAPQKEFADLIIEVLPTALDEEDKKTLRVRSIQKVGVPNFDPAFIFDEGSDITWTPPAEKLASPAPGIKMASGPEEYYGKAVSVIEMDGSFDNLQELVYVESAIQNTNTKFYGELTQAMLKLADAPGSNNGTGLMQTLAAF	LKEGETPIVIGVAADSGCGKSTFMRRLTNIFGGDVVGPLGGGFDNGG-WETNTLVSDLTTVICLDDYHSNDRNGRKVSGLTALNTAENNFDLMYEQVKALKDGETISKPIYNHVNGTLDTPETVEPTPIIIIEGLHPMHDERVRDLLDFSLYLDISDEVKLNWKIQRDMEERGHSLESILASIEARKPDFSAYIEPQKQLANLVIEVLPTQLDEEDKKTLRVRCVQQEGVANYNTCYLFDQGSTIEWTPSADKLSSPAPGIKLASYPEEYFGKAASVVEMDGAFDNIQELVYVESALSNTNTKFFGELTQAMLNLADAPGSNNGTGLMQTIAAF
c10813	CAMNT_0038980661	43	385	108	1136	0	538	1385	343	83.38	286	57	313	0	0	91.25	3	89	AAVTKLSMTLKDGQTPIVIGVAADSGCGKSTFMRRLTSIFGGDVVGPLGGGFGAEGGWETNTLVSDLTTVICLDDYHLNDRNGRKESGLTALNTLENNFDLMYEQVKALKDGETISKPIYNHVNGTLDTPETIEPTPIIIFEGLHPMHDERVRDLLDFTLYLDISDEVKLNWKIQRDMEERGHSLESILASIEARKPDFDAYIAPQKEFADLIIEVLPTALDEEDKKTLRVRSIQKVGVPNFDPAFIFDEGSDITWTPPAEKLASPAPGIKMASGPEEYYGKAVSVIEMDGSFDNLQELVYVESAIQNTNTKFYGELTQAMLKLADAPGSNNGTGLMQTLAAF	ASSSQLNMALAPGQTPIVIGVAADSGCGKSTFMRRLTSIFGGDVVGPLGGGFGSDGGWETNTLVSDLTTVICLDDYHLNDRNGRKESGLTALNTLENNFDLMYEQVKALKEGKTVDKPIYNHVNGTLDKPETIVSTPIIIFEGLHPMHDERVRDLMDFTLYLDISPDVKLNWKIQRDMEERGHSLESIMASIEARKPDFDAYIEPQKAFADMCIEVLPTDLDPEDKKTLRVRCIQKEGVENFDPCYIFDEGSTIEWTPSADKLSSPAPGMKLKSGKEKFFDSDVQVVEMDGNFDNIQELVYVESAMSNTKTKFFGEMTQAMLGLADAPGSNNGTGLMQTLAAF
c10813	CAMNT_0038941633	43	385	116	1144	0	538	1385	343	83.38	286	57	313	0	0	91.25	2	89	AAVTKLSMTLKDGQTPIVIGVAADSGCGKSTFMRRLTSIFGGDVVGPLGGGFGAEGGWETNTLVSDLTTVICLDDYHLNDRNGRKESGLTALNTLENNFDLMYEQVKALKDGETISKPIYNHVNGTLDTPETIEPTPIIIFEGLHPMHDERVRDLLDFTLYLDISDEVKLNWKIQRDMEERGHSLESILASIEARKPDFDAYIAPQKEFADLIIEVLPTALDEEDKKTLRVRSIQKVGVPNFDPAFIFDEGSDITWTPPAEKLASPAPGIKMASGPEEYYGKAVSVIEMDGSFDNLQELVYVESAIQNTNTKFYGELTQAMLKLADAPGSNNGTGLMQTLAAF	ASSSQLNMALAPGQTPIVIGVAADSGCGKSTFMRRLTSIFGGDVVGPLGGGFGSDGGWETNTLVSDLTTVICLDDYHLNDRNGRKESGLTALNTLENNFDLMYEQVKALKEGKTVDKPIYNHVNGTLDKPETIVSTPIIIFEGLHPMHDERVRDLMDFTLYLDISPDVKLNWKIQRDMEERGHSLESIMASIEARKPDFDAYIEPQKAFADMCIEVLPTDLDPEDKKTLRVRCIQKEGVENFDPCYIFDEGSTIEWTPSADKLSSPAPGMKLKSGKEKFFDSDVQVVEMDGNFDNIQELVYVESAMSNTKTKFFGEMTQAMLGLADAPGSNNGTGLMQTLAAF
c10813	CAMNT_0008197205	18	385	84	1163	0	539	1388	368	79.35	292	68	318	2	8	86.41	3	96	SVIAFAPNYLSRYNASRKRASKNDRAAVTKLSMTLKDGQTPIVIGVAADSGCGKSTFMRRLTSIFGGDVVGPLGGGFGAEGGWETNTLVSDLTTVICLDDYHLNDRNGRKESGLTALNTLENNFDLMYEQVKALKDGETISKPIYNHVNGTLDTPETIEPTPIIIFEGLHPMHDERVRDLLDFTLYLDISDEVKLNWKIQRDMEERGHSLESILASIEARKPDFDAYIAPQKEFADLIIEVLPTALDEEDKKTLRVRSIQKVGVPNFDPAFIFDEGSDITWTPPAEKLASPAPGIKMASGPEEYYGKAVSVIEMDGSFDNLQELVYVESAIQNTNTKFYGELTQAMLKLADAPGSNNGTGLMQTLAAF	SVAAFAPSAFTPRTTMGVSSS-------SSLNMALADGVKPIIIGVAADSGCGKSTFMRRLTSIFGGDVVGPLGGGFGNGG-WETNTLVSDLTTVICLDDYHSNDRNGRKESGLTALNPVENNFDLMFEQVSALKNGETVTKPIYNHVNGTLDTPEKIEATPIIIFEGLHPMHDERVRDLLDFTLYLDISDEVKLNWKVQRDMEERGHSLESIMASIEARKPDFDAYIDPQKADADMIIEVLPTALDPEDKKTLRVRCIQKEGVSDFNPCYLFDSGSSIEWSPAAEKLASPAPGMKLKSGPEEYAGKATQVVEMDGNFDNLQELVYIESALSNTKTKFYGELTQAMLALSDAPGSNNGTGLMQTLAAF
c10813	CAMNT_0042734477	18	385	19	1101	0	537	1383	369	79.67	294	66	320	2	9	86.72	1	96	SVIAFAPN-YLSRYNASRKRASKNDRAAVTKLSMTLKDGQTPIVIGVAADSGCGKSTFMRRLTSIFGGDVVGPLGGGFGAEGGWETNTLVSDLTTVICLDDYHLNDRNGRKESGLTALNTLENNFDLMYEQVKALKDGETISKPIYNHVNGTLDTPETIEPTPIIIFEGLHPMHDERVRDLLDFTLYLDISDEVKLNWKIQRDMEERGHSLESILASIEARKPDFDAYIAPQKEFADLIIEVLPTALDEEDKKTLRVRSIQKVGVPNFDPAFIFDEGSDITWTPPAEKLASPAPGIKMASGPEEYYGKAVSVIEMDGSFDNLQELVYVESAIQNTNTKFYGELTQAMLKLADAPGSNNGTGLMQTLAAF	SVAAFAPSAFTPRSNMGV--------ASSSSLNMALPDGVKPIVIGVAADSGCGKSTFMRRLTSIFGGDVVGPLGGGFDSEDGWETNTLVSDLTTVICLDDYHLNDRNGRKESGLTALNVLENNFDLMFEQVNALKNGETVMKPIYNHVNGTLDTPEKIEPTPIIIFEGLHPMHDDRVRDLLDFTLYLDISDDVKLNWKIQRDMEERGHSLESIMASIEARKPDFDAFIEPQKADADMIIEVLPTALDPEDKKTLRVRCIQKDGVSDFSPCYLFDSGSTIEWSPAADKLASPAPGMKLKYGPEEYMGKAAQVVEMDGNFDNLQELVYIESALSNTKTKFYGELTQAMLSLSDAPGSNNGTGLMQTLAAF
c10813	CAMNT_0043001435	43	385	1197	172	0	538	1386	343	84.55	290	52	311	1	1	90.67	-2	89	AAVTKLSMTLKDGQTPIVIGVAADSGCGKSTFMRRLTSIFGGDVVGPLGGGFGAEGGWETNTLVSDLTTVICLDDYHLNDRNGRKESGLTALNTLENNFDLMYEQVKALKDGETISKPIYNHVNGTLDTPETIEPTPIIIFEGLHPMHDERVRDLLDFTLYLDISDEVKLNWKIQRDMEERGHSLESILASIEARKPDFDAYIAPQKEFADLIIEVLPTALDEEDKKTLRVRSIQKVGVPNFDPAFIFDEGSDITWTPPAEKLASPAPGIKMASGPEEYYGKAVSVIEMDGSFDNLQELVYVESAIQNTNTKFYGELTQAMLKLADAPGSNNGTGLMQTLAAF	ATSSSLNMALADGQVPIVIGVAADSGCGKSTFMRRLTSIFGGDVVGPLGGGFDNGG-WETNTLVSDLTTVICLDDYHLNDREGRKVTQRTALDTAENNFDLMYEQVKALKSGETVSKPIYNHVNGTLDTPETIEPTPIIIFEGLHPMHDERVRDLMDFTLYLDISDDVKLNWKIQRDMEERGHSLESILASIEARKPDFDAYIAPQKEFADLTIEVLPTALDPEDKKTLRVRCIQREGVTDFSPCYLFDEGSTITWTPPASKLDSPAPGLTMSYGPEEFYGRPVQVLEMDGTFNNLQELVYVESQLSNTSTKFYGEMTQAMLKLADAPGSNNGTGLMQTLAAF
c10813	CAMNT_0008238119	18	385	107	1186	0	539	1388	368	79.35	292	68	318	2	8	86.41	2	96	SVIAFAPNYLSRYNASRKRASKNDRAAVTKLSMTLKDGQTPIVIGVAADSGCGKSTFMRRLTSIFGGDVVGPLGGGFGAEGGWETNTLVSDLTTVICLDDYHLNDRNGRKESGLTALNTLENNFDLMYEQVKALKDGETISKPIYNHVNGTLDTPETIEPTPIIIFEGLHPMHDERVRDLLDFTLYLDISDEVKLNWKIQRDMEERGHSLESILASIEARKPDFDAYIAPQKEFADLIIEVLPTALDEEDKKTLRVRSIQKVGVPNFDPAFIFDEGSDITWTPPAEKLASPAPGIKMASGPEEYYGKAVSVIEMDGSFDNLQELVYVESAIQNTNTKFYGELTQAMLKLADAPGSNNGTGLMQTLAAF	SVAAFAPSAFTPRTTMGVSSS-------SSLNMALADGVKPIIIGVAADSGCGKSTFMRRLTSIFGGDVVGPLGGGFGNGG-WETNTLVSDLTTVICLDDYHSNDRNGRKESGLTALNPVENNFDLMFEQVSALKNGETVTKPIYNHVNGTLDTPEKIEATPIIIFEGLHPMHDERVRDLLDFTLYLDISDEVKLNWKVQRDMEERGHSLESIMASIEARKPDFDAYIDPQKADADMIIEVLPTALDPEDKKTLRVRCIQKEGVSDFNPCYLFDSGSSIEWSPAAEKLASPAPGMKLKSGPEEYAGKATQVVEMDGNFDNLQELVYIESALSNTKTKFYGELTQAMLALSDAPGSNNGTGLMQTLAAF
c10813	CAMNT_0008785673	52	385	1157	159	0	537	1384	334	85.33	285	48	310	1	1	92.81	-2	87	LKDGQTPIVIGVAADSGCGKSTFMRRLTSIFGGDVVGPLGGGFGAEGGWETNTLVSDLTTVICLDDYHLNDRNGRKESGLTALNTLENNFDLMYEQVKALKDGETISKPIYNHVNGTLDTPETIEPTPIIIFEGLHPMHDERVRDLLDFTLYLDISDEVKLNWKIQRDMEERGHSLESILASIEARKPDFDAYIAPQKEFADLIIEVLPTALDEEDKKTLRVRSIQKVGVPNFDPAFIFDEGSDITWTPPAEKLASPAPGIKMASGPEEYYGKAVSVIEMDGSFDNLQELVYVESAIQNTNTKFYGELTQAMLKLADAPGSNNGTGLMQTLAAF	LKEGETPIVIGVAADSGCGKSTFMRRLTNIFGGDVVGPLGGGFDNGG-WETNTLVSDLTTVICLDDYHSNDRNGRKVSGLTALNTAENNFDLMYEQVKALKDGETISKPIYNHVNGTLDTPETVEPTPIIIIEGLHPMHDERVRDLLDFSLYLDISDEVKLNWKIQRDMEERGHSLESILASIEARKPDFSAYIEPQKQLANLVIEVLPTQLDEEDKKTLRVRCVQQEGVANYNTCYLFDQGSTIEWTPSADKLSSPAPGIKLASYPEEYFGKAASVVEMDGAFDNIQELVYVESALSNTNTKFFGELTQAMLNLADAPGSNNGTGLMQTIAAF
c10813	CAMNT_0049078867	1	385	1261	143	0	535	1379	385	77.14	297	76	329	2	12	85.45	-1	100	MNMKQLLMLVQCFFLIQSVIAFAPNYLSRYNASRKRASKNDRAAVTKLSMTLKDGQTPIVIGVAADSGCGKSTFMRRLTSIFGGDVVGPLGGGFGAEGGWETNTLVSDLTTVICLDDYHLNDRNGRKESGLTALNTLENNFDLMYEQVKALKDGETISKPIYNHVNGTLDTPETIEPTPIIIFEGLHPMHDERVRDLLDFTLYLDISDEVKLNWKIQRDMEERGHSLESILASIEARKPDFDAYIAPQKEFADLIIEVLPTALDEEDKKTLRVRSIQKVGVPNFDPAFIFDEGSDITWTPPAEKLASPAPGIKMASGPEEYYGKAVSVIEMDGSFDNLQELVYVESAIQNTNTKFYGELTQAMLKLADAPGSNNGTGLMQTLAAF	LNMKFLALA----FGATTVSAFAPAFVPK--------GLNAPSSGSSLNMALKAGEVPLIIGVAADSGCGKSTFMRRLTSIFGGDVVGPLGGGFGAEGGWETNTLVSDLTTVICLDDYHLNDRNGRKVSGLTALNPLENNFDLMYEQVKALKDGKTVEKPIYNHVNGTLDTPETIEPTPIIIFEGLHPMHDERVLDLLDFTLYLDISPEVKLNWKIQRDMEERGHSLESIMASIEARKPDFDAFIDPQKKNADMVIEVLPTALDAEDKKTLRVRCIQKEGVENFNPCYLFDEGSTIEWTPAPEKFASPEPGMKLSYGKQEYFGKPVQTVEMDGSFDNIQELVYVESALSNTKTKFYGEMTQAMLALADAPGSNNGTGLMQTLAAF
c10813	CAMNT_0027390925	16	385	42	1133	0	535	1379	370	78.65	291	73	321	2	6	86.76	3	96	IQSVIAFAPNYLSRYNASRKRASKNDRAAVTKLSMTLKDGQTPIVIGVAADSGCGKSTFMRRLTSIFGGDVVGPLGGGFGAEGGWETNTLVSDLTTVICLDDYHLNDRNGRKESGLTALNTLENNFDLMYEQVKALKDGETISKPIYNHVNGTLDTPETIEPTPIIIFEGLHPMHDERVRDLLDFTLYLDISDEVKLNWKIQRDMEERGHSLESILASIEARKPDFDAYIAPQKEFADLIIEVLPTALDEEDKKTLRVRSIQKVGVPNFDPAFIFDEGSDITWTPPAEKLASPAPGIKMASGPEEYYGKAVSVIEMDGSFDNLQELVYVESAIQNTNTKFYGELTQAMLKLADAPGSNNGTGLMQTLAAF	LGTVSAFAPSAFMPANKLRAGVSPS-----SSLKMALAEGVTPIVIGVAADSGCGKSTFMRRLTSIFGGDVVGPLGGGFDGGG-WETNTLVSDLTTVICLDDYHLNDREGRKVSKLTALDVRENNFDLMYEQVKALKNGETVSKPIYNHVNGTLDTPETIEPTPIIIFEGLHPMHDERVNDLLDFSLYLDISDEVKLNWKIQRDMEERGHSLESILASIEARKPDFESYIAPQKSKADLVVEVLPTQLDEEDKKTLRVRCIQKEGVENFSPCYLFDEGSTISWTPSADKLSSPAPGMKLAYGPEEFFGQPVQVLEMDGTFDNIQELVYVESQLSNTSTKFYGELTQAMLALSDAPGSNNGTGLMQTLAAF
c10813	CAMNT_0003548151	46	385	1288	272	0	536	1382	340	82.94	282	57	311	1	1	91.47	-1	88	TKLSMTLKDGQTPIVIGVAADSGCGKSTFMRRLTSIFGGDVVGPLGGGFGAEGGWETNTLVSDLTTVICLDDYHLNDRNGRKESGLTALNTLENNFDLMYEQVKALKDGETISKPIYNHVNGTLDTPETIEPTPIIIFEGLHPMHDERVRDLLDFTLYLDISDEVKLNWKIQRDMEERGHSLESILASIEARKPDFDAYIAPQKEFADLIIEVLPTALDEEDKKTLRVRSIQKVGVPNFDPAFIFDEGSDITWTPPAEKLASPAPGIKMASGPEEYYGKAVSVIEMDGSFDNLQELVYVESAIQNTNTKFYGELTQAMLKLADAPGSNNGTGLMQTLAAF	STMAMALKDGEKVILIGVAADSGCGKSTFMRRLTNIFGGEKVGPLGGGFDNGG-WETNSLVSDLTTVLCLDDYHLNDRNGRKESGLTALNPLENNFDLMYEQMKALKSGETISKPIYNHVNGTLDEPETIEPTPIVIIEGLHPMYDERVRDLLDFSLYLDISDEVKLNWKIQRDMEERGHSLESIMASIEARKPDFDAYIAPQKAAADMCIEVLPTALDEEDKKTLRVRCIQKEGVADFNPAYLFDEGSTIEWTPSAKKLSSPAPGIKLASGPETFFGSDVQVVEMDGNFDNIQELVYVESALSNANTRFYGELTQAMLALADAPGSNNGTGLMQTLAAF
# Query: c14492
c14492	CAMNT_0050561675	1	431	12	1304	0	778	2010	431	91.18	393	38	410	0	0	95.13	3	100	MFSLVSKTFIRTQKQRFFHSSASQLAKLNVEGLAEKVNLDGQNVLMRVDLNVPLSKEDDVTVTDDTRLRAIVPTTKFLLSKGANVILCSHFGRPKGEIIEKGKNGRLNPVVPHLSKLLDTNVTKVDDCMGPQVEEASSKLTKGEVLLLENTRFYAGETKNDEELAAGLGKLANYFVMDAFGTAHRAHSSTEGVAKHMELAAAGYLLDKELKFLKGAVDNPNRPLCAIVGGAKVSTKIPVIESLIEKCDTILLGGGMIFTFYKALGYDIGASLVEDDIVELAGELMKKAEEKGVKLVLPTDVVLADKFDNDANTAIAKANEISGDWMGLDIGPETMTMFAEEIEKSNTIVFNGPMGVFEMPNFATGTITVAELMAKATERGATTIVGGGDSVAAVNQAGL…	MFSLATKTIFQGQKRRFFHASANQLAKLNVEGLAEKVNLEGQNVLMRVDLNVPLSKEDDVTVTDDTRLRAIVPTTKFLLSKGANVILCSHFGRPKGEIIETGKNGRLNPVVPHLSSLLDVDVTKVDDCMGPAVEEAAKSLTSGEVLLLENTRFYAGETKNDEELASGLGNLAEYFVMDAFGTAHRAHSSTAGVAKHMKYAAAGYLLDKELKFLKGAVDSPERPLCAIVGGAKVSTKIPVIESLIEKCDTILLGGGMIFTFYKALGYDIGASLVEDDIVELAGELLKKAEEKGVKLVLPTDVVLADKFDNDANTAIAAASEISGDWMGLDIGPETLKTFEEEIEKSNTIVFNGPMGVFEMPNFACGTVTVAKLMAKATERGATTIVGGGDSVAAVNQAGL…
c14492	CAMNT_0050524637	1	431	1294	2	0	778	2009	431	91.18	393	38	410	0	0	95.13	-1	100	MFSLVSKTFIRTQKQRFFHSSASQLAKLNVEGLAEKVNLDGQNVLMRVDLNVPLSKEDDVTVTDDTRLRAIVPTTKFLLSKGANVILCSHFGRPKGEIIEKGKNGRLNPVVPHLSKLLDTNVTKVDDCMGPQVEEASSKLTKGEVLLLENTRFYAGETKNDEELAAGLGKLANYFVMDAFGTAHRAHSSTEGVAKHMELAAAGYLLDKELKFLKGAVDNPNRPLCAIVGGAKVSTKIPVIESLIEKCDTILLGGGMIFTFYKALGYDIGASLVEDDIVELAGELMKKAEEKGVKLVLPTDVVLADKFDNDANTAIAKANEISGDWMGLDIGPETMTMFAEEIEKSNTIVFNGPMGVFEMPNFATGTITVAELMAKATERGATTIVGGGDSVAAVNQAGL…	MFSLATKTIFQGQKRRFFHASANQLAKLNVEGLAEKVNLEGQNVLMRVDLNVPLSKEDDVTVTDDTRLRAIVPTTKFLLSKGANVILCSHFGRPKGEIIETGKNGRLNPVVPHLSSLLDVDVTKVDDCMGPAVEEAAKSLTSGEVLLLENTRFYAGETKNDEELASGLGNLAEYFVMDAFGTAHRAHSSTAGVAKHMKYAAAGYLLDKELKFLKGAVDSPERPLCAIVGGAKVSTKIPVIESLIEKCDTILLGGGMIFTFYKALGYDIGASLVEDDIVELAGELLKKAEEKGVKLVLPTDVVLADKFDNDANTAIAAASEISGDWMGLDIGPETLKTFEEEIEKSNTIVFNGPMGVFEMPNFACGTVTVAKLMAKATERGATTIVGGGDSVAAVNQAGL…
c14492	CAMNT_0040571283	1	428	90	1391	0	748	1931	434	87.1	378	50	403	2	6	92.86	3	99	MFS-LVSKTFIRT-----QKQRFFHSSASQLAKLNVEGLAEKVNLDGQNVLMRVDLNVPLSKEDDVTVTDDTRLRAIVPTTKFLLSKGANVILCSHFGRPKGEIIEKGKNGRLNPVVPHLSKLLDTNVTKVDDCMGPQVEEASSKLTKGEVLLLENTRFYAGETKNDEELAAGLGKLANYFVMDAFGTAHRAHSSTEGVAKHMELAAAGYLLDKELKFLKGAVDNPNRPLCAIVGGAKVSTKIPVIESLIEKCDTILLGGGMIFTFYKALGYDIGASLVEDDIVELAGELMKKAEEKGVKLVLPTDVVLADKFDNDANTAIAKANEISGDWMGLDIGPETMTMFAEEIEKSNTIVFNGPMGVFEMPNFATGTITVAELMAKATERGATTIVGGGDSVAA…	MFSSLASRAIARSAFSFSNKNRFFHVSSIDLAKLNVEGLAEKVNLDGQNVLMRVDLNVPLSKEDDVTVTDDTRLRAIVPTAKYLLSKGANVILCSHFGRPKGEIIEKGKNGRLTPVVPHLSKLLDTDVQKVNDCMGEEIENIASNLTNGQVLLLENTRFYAGETKNDEDLAAGLGRLAEYFVMDAFGTAHRAHSSTAGVAKHMKYSAAGYLLDKELKFLKGAVDNPNRPLCAIVGGAKVSTKIPVIESLIDKCDTILLGGGMIFTFYKALGYNIGASLVEDEIVELAGELMKKAEAKGVRLILPSDVVLADKFDNDANTAIASANEISGDWMGLDVGPETLKTFAEEIEKSNTIIFNGPMGVFEMPNFATGTVTIAELMANATERGATTIVGGGDSVAA…
c14492	CAMNT_0040564835	1	431	1313	3	0	753	1943	437	86.96	380	51	406	2	6	92.91	-3	100	MFS-LVSKTFIRT-----QKQRFFHSSASQLAKLNVEGLAEKVNLDGQNVLMRVDLNVPLSKEDDVTVTDDTRLRAIVPTTKFLLSKGANVILCSHFGRPKGEIIEKGKNGRLNPVVPHLSKLLDTNVTKVDDCMGPQVEEASSKLTKGEVLLLENTRFYAGETKNDEELAAGLGKLANYFVMDAFGTAHRAHSSTEGVAKHMELAAAGYLLDKELKFLKGAVDNPNRPLCAIVGGAKVSTKIPVIESLIEKCDTILLGGGMIFTFYKALGYDIGASLVEDDIVELAGELMKKAEEKGVKLVLPTDVVLADKFDNDANTAIAKANEISGDWMGLDIGPETMTMFAEEIEKSNTIVFNGPMGVFEMPNFATGTITVAELMAKATERGATTIVGGGDSVAA…	MFSSLASRAIARSAFSFSNKNRFFHVSSIDLAKLNVEGLAEKVNLDGQNVLMRVDLNVPLSKEDDVTVTDDTRLRAIVPTAKYLLSKGANVILCSHFGRPKGEIIEKGKNGRLTPVVPHLSKLLDTDVQKVNDCMGEEIENIASNLTNGQVLLLENTRFYAGETKNDEDLAAGLGRLAEYFVMDAFGTAHRAHSSTAGVAKHMKYSAAGYLLDKELKFLKGAVDNPNRPLCAIVGGAKVSTKIPVIESLIDKCDTILLGGGMIFTFYKALGYNIGASLVEDEIVELAGELMKKAEAKGVRLILPSDVVLADKFDNDANTAIASANEISGDWMGLDVGPETLKTFAEEIEKSNTIIFNGPMGVFEMPNFATGTVTIAELMANATERGATTIVGGGDSVAA…
c14492	CAMNT_0040478519	1	426	1298	3	0	741	1913	432	86.81	375	51	399	2	6	92.36	-3	99	MFS-LVSKTFIRT-----QKQRFFHSSASQLAKLNVEGLAEKVNLDGQNVLMRVDLNVPLSKEDDVTVTDDTRLRAIVPTTKFLLSKGANVILCSHFGRPKGEIIEKGKNGRLNPVVPHLSKLLDTNVTKVDDCMGPQVEEASSKLTKGEVLLLENTRFYAGETKNDEELAAGLGKLANYFVMDAFGTAHRAHSSTEGVAKHMELAAAGYLLDKELKFLKGAVDNPNRPLCAIVGGAKVSTKIPVIESLIEKCDTILLGGGMIFTFYKALGYDIGASLVEDDIVELAGELMKKAEEKGVKLVLPTDVVLADKFDNDANTAIAKANEISGDWMGLDIGPETMTMFAEEIEKSNTIVFNGPMGVFEMPNFATGTITVAELMAKATERGATTIVGGGDSVAA…	MFSSLASRAIARSAFSFSNKNRFFHXSSIDLAKLNVEGLAEKVNLDGQNVLMRVDLNVPLSKEDDVTVTDDTRLRAIVPTAKYLLSKGANVILCSHFGRPKGEIIEKGKNGRLTPVVPHLSKLLDTDVQKVNXCMGEEIENIASNLTNGQVLLLENTRFYAGETKNDEDLAAGLGRLAEYFVMDAFGTAHRAHSSTAGVAKHMKYSAAGYLLDKELKFLKGAVDNPNRPLCAIVGGAKVSTKIPVIESLIDKCDTILLGGGMIFTFYKALGYNIGASLVEDXIVELAGELMKKAEAKGVRLILPSDVVLADKFDNDANTAIASANEISGDWMGLDVGPETLKTFAEEIEKSNTIIFNGPMGVFEMPNFATGTVTIAELMAXATERGATTIVGGGDSVAA…
c14492	CAMNT_0050511619	1	407	1223	3	0	737	1902	407	90.91	370	37	386	0	0	94.84	-2	94	MFSLVSKTFIRTQKQRFFHSSASQLAKLNVEGLAEKVNLDGQNVLMRVDLNVPLSKEDDVTVTDDTRLRAIVPTTKFLLSKGANVILCSHFGRPKGEIIEKGKNGRLNPVVPHLSKLLDTNVTKVDDCMGPQVEEASSKLTKGEVLLLENTRFYAGETKNDEELAAGLGKLANYFVMDAFGTAHRAHSSTEGVAKHMELAAAGYLLDKELKFLKGAVDNPNRPLCAIVGGAKVSTKIPVIESLIEKCDTILLGGGMIFTFYKALGYDIGASLVEDDIVELAGELMKKAEEKGVKLVLPTDVVLADKFDNDANTAIAKANEISGDWMGLDIGPETMTMFAEEIEKSNTIVFNGPMGVFEMPNFATGTITVAELMAKATERGATTIVGGGDSVAAVNQAGL…	MFSLATKTIFQGQKRRFFHASANQLAKLNVEGLAEKVNLEGQNVLMRVDLNVPLSKEDDVTVTDDTRLRAIVPTTKFLLSKGANVILCSHFGRPKGEIIETGKNGRLNPVVPHLSSLLDVDVTKVDDCMGPAVEEAAKSLTSGEVLLLENTRFYAGETKNDEELASGLGNLAEYFVMDAFGTAHRAHSSTAGVAKHMKYAAAGYLLDKELKFLKGAVDSPERPLCAIVGGAKVSTKIPVIESLIEKCDTILLGGGMIFTFYKALGYDIGASLVEDDIVELAGELLKKAEEKGVKLVLPTDVVLADKFDNDANTAIAAASEISGDWMGLDIGPETLKTFEEEIEKSNTIVFNGPMGVFEMPNFACGTVTVAKLMAKATERGATTIVGGGDSVAAVNQAGL…
c14492	CAMNT_0038805855	15	430	1275	28	0	737	1903	416	89.66	373	43	393	0	0	94.47	-3	97	QRFFHSSASQLAKLNVEGLAEKVNLDGQNVLMRVDLNVPLSKEDDVTVTDDTRLRAIVPTTKFLLSKGANVILCSHFGRPKGEIIEKGKNGRLNPVVPHLSKLLDTNVTKVDDCMGPQVEEASSKLTKGEVLLLENTRFYAGETKNDEELAAGLGKLANYFVMDAFGTAHRAHSSTEGVAKHMELAAAGYLLDKELKFLKGAVDNPNRPLCAIVGGAKVSTKIPVIESLIEKCDTILLGGGMIFTFYKALGYDIGASLVEDDIVELAGELMKKAEEKGVKLVLPTDVVLADKFDNDANTAIAKANEISGDWMGLDIGPETMTMFAEEIEKSNTIVFNGPMGVFEMPNFATGTITVAELMAKATERGATTIVGGGDSVAAVNQAGLGDKVSHISTGGGAS…	SRFFHASGADLAKLNVEGLAEMVNLDGQNVLMRVDLNVPLSKEDDVTVTDDTRLRAIVPTAKFLLGKGANVILASHFGRPKGEIIETGKNGRLNPVVPHLTNLLETEVKKVDDCMGSEVEEAASKLTKGEVLLLENTRFYAGETKNDEELAAGLGKLADYFVMDAFGTAHRAHSSTAGVASHMKLSAAGYLLDKELKFLKGAVDAPNRPLCAIVGGAKVSTKIPVIESLIDKCDTILLGGGMIFTFYKALGYDIGASLVEDDIVELAGNLIKKAEEKGVKLILPSDVVLADSFSNDANTAVAKADEISGDWMGLDIGPDTLETFAVEIEKSNTIVFNGPMGVFEMSNFATGTVTVAELLAKATERGATTIVGGGDSVAAVNQAGLGDKVSHISTGGGAS…
c14492	CAMNT_0040413819	1	420	1278	1	0	735	1897	426	86.85	370	50	396	2	6	92.96	-2	97	MFS-LVSKTFIRT-----QKQRFFHSSASQLAKLNVEGLAEKVNLDGQNVLMRVDLNVPLSKEDDVTVTDDTRLRAIVPTTKFLLSKGANVILCSHFGRPKGEIIEKGKNGRLNPVVPHLSKLLDTNVTKVDDCMGPQVEEASSKLTKGEVLLLENTRFYAGETKNDEELAAGLGKLANYFVMDAFGTAHRAHSSTEGVAKHMELAAAGYLLDKELKFLKGAVDNPNRPLCAIVGGAKVSTKIPVIESLIEKCDTILLGGGMIFTFYKALGYDIGASLVEDDIVELAGELMKKAEEKGVKLVLPTDVVLADKFDNDANTAIAKANEISGDWMGLDIGPETMTMFAEEIEKSNTIVFNGPMGVFEMPNFATGTITVAELMAKATERGATTIVGGGDSVAA…	MFSSLASRAITRSAFSFSNKNRFFHASSIDLAKLNVEGLAEKVNLDGQNVLMRVDLNVPLSKEDDVTVTDDTRLRAIVPTAKYLLSKGANVILCSHFGRPKGEIIEKGKNGRLTPVVPHLSKLLDTDVQKVNDCMGEEIENIASNLTNGQVLLLENTRFYAGETKNDEDLAAGLGRLAEYFVMDAFGTAHRAHSSTAGVAKHMKYSAAGYLLDKELKFLKGAVDNPNRPLCAIVGGAKVSTKIPVIESLIDKCDTILLGGGMIFTFYKALGYNIGASLVEDEIVELAGELMKKAEAKGVRLILPSDVVLADKFDNDANTAIASANEISGDWMGLDVGPETLKTFAEEIEKSNTIIFNGPMGVFEMPNFATGTVTIAELMANATERGATTIVGGGDSVAA…
c14492	CAMNT_0007463357	1	430	1313	3	0	734	1896	437	84.9	371	59	395	1	7	90.39	-2	99	MFSLVSKTFIRTQ-------KQRFFHSSASQLAKLNVEGLAEKVNLDGQNVLMRVDLNVPLSKEDDVTVTDDTRLRAIVPTTKFLLSKGANVILCSHFGRPKGEIIEKGKNGRLNPVVPHLSKLLDTNVTKVDDCMGPQVEEASSKLTKGEVLLLENTRFYAGETKNDEELAAGLGKLANYFVMDAFGTAHRAHSSTEGVAKHMELAAAGYLLDKELKFLKGAVDNPNRPLCAIVGGAKVSTKIPVIESLIEKCDTILLGGGMIFTFYKALGYDIGASLVEDDIVELAGELMKKAEEKGVKLVLPTDVVLADKFDNDANTAIAKANEISGDWMGLDIGPETMTMFAEEIEKSNTIVFNGPMGVFEMPNFATGTITVAELMAKATERGATTIVGGGDSVA…	MFSLAASTLSRTSCRSASALSSRFFHATGADLAKLNVEGLAERVDLEGQNVLMRVDLNVPLCKSDDVTVTDDTRLRAIVPTAKFLLDKGANVILCSHFGRPKGEIIETGKNGRLNPVVPHLKDLLGTNVIKVDDCMGAEVEAAAEKLTKGEVLLLENTRFYAGETKNDEQLAEGLGKLADYFVMDAFGTAHRAHSSTEGVAKHMKMAAAGYLLDKELKFLKGAVDAPNRPLCAIVGGAKVSTKIPVIESLIEKCDTILLGGGMIFTFYKALGYDIGASLVEDDMVELAGELMKKAEAKGIKLVLPTDVILADSFSNDANTAVAKADEISGTWMGLDIGPESIETFAEYIRQSNTIVFNGPMGVFEMSNFAKGTVTVAQLMAEATERGAITIVGGGDSVA…
c14492	CAMNT_0038767151	15	430	182	1429	0	737	1902	416	89.66	373	43	393	0	0	94.47	2	97	QRFFHSSASQLAKLNVEGLAEKVNLDGQNVLMRVDLNVPLSKEDDVTVTDDTRLRAIVPTTKFLLSKGANVILCSHFGRPKGEIIEKGKNGRLNPVVPHLSKLLDTNVTKVDDCMGPQVEEASSKLTKGEVLLLENTRFYAGETKNDEELAAGLGKLANYFVMDAFGTAHRAHSSTEGVAKHMELAAAGYLLDKELKFLKGAVDNPNRPLCAIVGGAKVSTKIPVIESLIEKCDTILLGGGMIFTFYKALGYDIGASLVEDDIVELAGELMKKAEEKGVKLVLPTDVVLADKFDNDANTAIAKANEISGDWMGLDIGPETMTMFAEEIEKSNTIVFNGPMGVFEMPNFATGTITVAELMAKATERGATTIVGGGDSVAAVNQAGLGDKVSHISTGGGAS…	SRFFHASGADLAKLNVEGLAEMVNLDGQNVLMRVDLNVPLSKEDDVTVTDDTRLRAIVPTAKFLLGKGANVILASHFGRPKGEIIETGKNGRLNPVVPHLTNLLETEVKKVDDCMGSEVEEAASKLTKGEVLLLENTRFYAGETKNDEELAAGLGKLADYFVMDAFGTAHRAHSSTAGVASHMKLSAAGYLLDKELKFLKGAVDAPNRPLCAIVGGAKVSTKIPVIESLIDKCDTILLGGGMIFTFYKALGYDIGASLVEDDIVELAGNLIKKAEEKGVKLILPSDVVLADSFSNDANTAVAKADEISGDWMGLDIGPDTLETFAVEIEKSNTIVFNGPMGVFEMSNFATGTVTVAELLAKATERGATTIVGGGDSVAAVNQAGLGDKVSHISTGGGAS…
c14492	CAMNT_0040461785	1	420	1278	1	0	735	1897	426	86.85	370	50	396	2	6	92.96	-2	97	MFS-LVSKTFIRT-----QKQRFFHSSASQLAKLNVEGLAEKVNLDGQNVLMRVDLNVPLSKEDDVTVTDDTRLRAIVPTTKFLLSKGANVILCSHFGRPKGEIIEKGKNGRLNPVVPHLSKLLDTNVTKVDDCMGPQVEEASSKLTKGEVLLLENTRFYAGETKNDEELAAGLGKLANYFVMDAFGTAHRAHSSTEGVAKHMELAAAGYLLDKELKFLKGAVDNPNRPLCAIVGGAKVSTKIPVIESLIEKCDTILLGGGMIFTFYKALGYDIGASLVEDDIVELAGELMKKAEEKGVKLVLPTDVVLADKFDNDANTAIAKANEISGDWMGLDIGPETMTMFAEEIEKSNTIVFNGPMGVFEMPNFATGTITVAELMAKATERGATTIVGGGDSVAA…	MFSSLASRAIARSAFSFSNKNRFFHASSIDLAKLNVEGLAEKVNLDGQNVLMRVDLNVPLSKEDDVTVTDDTRLRAIVPTAKYLLSKGANVILCSHFGRPKGEIIEKGKNGRLTPVVPHLSKLLDTDVQKVNDCMGEEIENIASNLTNGQVLLLENTRFYAGETKNDEDLAAGLGRLAEYFVMDAFGTAHRAHSSTAGVAKHMKYSAAGYLLDKELKFLKGAVDNPNRPLCAIVGGAKVSTKIPVIESLIDKCDTILLGGGMIFTFYKALGYNIGASLVEDEIVELAGELMKKAEAKGVRLILPSDVVLADKFDNDANTAIASANEISGDWMGLDVGPETLKTFAEEIEKSNTIIFNGPMGVFEMPNFATGTVTIAELMANATERGATTIVGGGDSVAA…
c14492	CAMNT_0040461785	3	57	1623	1444	1e-14	84	206	60	71.67	43	12	47	1	5	78.33	-2	97	SLVSKTFIRT-----QKQRFFHSSASQLAKLNVEGLAEKVNLDGQNVLMRVDLNVPLSKE	SLASRAITRSAFSFSNKNRFFHASSIDLAKLNVEGLAEKVNLDGQNVLMRVDLNVPLSKE
c14492	CAMNT_0043437973	1	431	18	1334	0	726	1875	439	83.83	368	63	397	1	8	90.43	3	100	MFSLVSKTFIRTQKQ--------RFFHSSASQLAKLNVEGLAEKVNLDGQNVLMRVDLNVPLSKEDDVTVTDDTRLRAIVPTTKFLLSKGANVILCSHFGRPKGEIIEKGKNGRLNPVVPHLSKLLDTNVTKVDDCMGPQVEEASSKLTKGEVLLLENTRFYAGETKNDEELAAGLGKLANYFVMDAFGTAHRAHSSTEGVAKHMELAAAGYLLDKELKFLKGAVDNPNRPLCAIVGGAKVSTKIPVIESLIEKCDTILLGGGMIFTFYKALGYDIGASLVEDDIVELAGELMKKAEEKGVKLVLPTDVVLADKFDNDANTAIAKANEISGDWMGLDIGPETMTMFAEEIEKSNTIVFNGPMGVFEMPNFATGTITVAELMAKATERGATTIVGGGDSV…	MFSVAVASLTRASTRQSASGVWGRLFHASPLSAAKLNVEGLAERVNLEGQNVLMRVDLNVPLSKEDDVTVTDDTRLRAIVPTSKFLLEKGANVILCSHFGRPKGQVIETGKNGRLNPVVPHLSSLLGVDVRKLDDCMGDEVEEVASNLSKGEVLLLENTRFYEGETKNDPELAAGLGKLADYFVMDAFGTAHRAHSSTAGVASHMKLSAAGYLLDKELKFLKGAVDSPNRPLCAIVGGAKVSTKIPVIESLIDKCDTILLGGGMIFTFYKALGYDIGKSLVEDDMVDLASDLMKKAKEKNVNLVLPTDVVLADKFANDANSAIAKASEISGDWMGLDIGPETIETFATEIEKSNTIVFNGPMGVFEMPNFATGTVTVAQLLAKATERGATTIVGGGDSV…
c14492	CAMNT_0042714555	13	431	1343	87	0	726	1873	419	87.11	365	54	389	0	0	92.84	-1	97	QKQRFFHSSASQLAKLNVEGLAEKVNLDGQNVLMRVDLNVPLSKEDDVTVTDDTRLRAIVPTTKFLLSKGANVILCSHFGRPKGEIIEKGKNGRLNPVVPHLSKLLDTNVTKVDDCMGPQVEEASSKLTKGEVLLLENTRFYAGETKNDEELAAGLGKLANYFVMDAFGTAHRAHSSTEGVAKHMELAAAGYLLDKELKFLKGAVDNPNRPLCAIVGGAKVSTKIPVIESLIEKCDTILLGGGMIFTFYKALGYDIGASLVEDDIVELAGELMKKAEEKGVKLVLPTDVVLADKFDNDANTAIAKANEISGDWMGLDIGPETMTMFAEEIEKSNTIVFNGPMGVFEMPNFATGTITVAELMAKATERGATTIVGGGDSVAAVNQAGLGDKVSHISTGGG…	SSSRFFHASPASLAKLNVEGLASQVNLEGQNVLMRVDLNVPLSKEDDVTVTDDTRLRAIVPTTKFLLDQGANVILCSHFGRPKGEIIETGKNGRLNPVVPHLAKLLSTEVTKVDDCIGDEVEAVASSLDKGQVLLLENTRFYAGETKNDEKLAEGLGKLADYFVMDAFGTAHRAHSSTAGVAAHMKLSAAGYLLDKELKFLKGAVDAPNRPLCAIVGGAKVSTKIPVIESLIEKCDTILLGGGMIFTFYKALGYDIGASLVEDDIVELAGELMKKAEKMGVNLVLPSDVVLADSFSNDANIAVASVDEISGDWMGLDIGPDTLETFAKEIEKSNTIVFNGPMGVFEMENFAKGTVTVAELMAKATERGATTIVGGGDSVAAVNQAGLGDKVSHISTGGG…
c14492	CAMNT_0043940359	3	431	136	1422	0	720	1859	429	85.08	365	64	386	0	0	89.98	1	99	SLVSKTFIRTQKQRFFHSSASQLAKLNVEGLAEKVNLDGQNVLMRVDLNVPLSKEDDVTVTDDTRLRAIVPTTKFLLSKGANVILCSHFGRPKGEIIEKGKNGRLNPVVPHLSKLLDTNVTKVDDCMGPQVEEASSKLTKGEVLLLENTRFYAGETKNDEELAAGLGKLANYFVMDAFGTAHRAHSSTEGVAKHMELAAAGYLLDKELKFLKGAVDNPNRPLCAIVGGAKVSTKIPVIESLIEKCDTILLGGGMIFTFYKALGYDIGASLVEDDIVELAGELMKKAEEKGVKLVLPTDVVLADKFDNDANTAIAKANEISGDWMGLDIGPETMTMFAEEIEKSNTIVFNGPMGVFEMPNFATGTITVAELMAKATERGATTIVGGGDSVAAVNQAGLGD…	STLSRRAAHLTYSRPFHASTIDFAKLNVEDLAAKVNLDGQNVLMRVDLNVPLSKEDNLTVTDDTRLRAIVPTAKYLLSKGANLILCSHFGRPNGEIIETGKNGRLTPVVPHLQTLLSTPVTKVDDCMGPAVEKAAEALTSGEVLLLENTRFYAGETKNDAALAAGLGKLADYFVMDAFGTAHRAHSSTAGVAEHMKLSAAGYLLDKELKFLKGAVDAPNRPLCAIVGGAKVSTKIPVIESLIEKCDTILLGGGMIFTFYKALGYDIGKSLVEDDIVALAGSLMKKAEEKGCKLILPTDVVLADKFDNDATTAVAKADEISGDWMGLDIGPETLETFAEEIEKSNTIVFNGPMGVFEMSNFANGTVTVAELLAKATERGAVTIVGGGDSVAAVNQAGLGD…
c14492	CAMNT_0028405691	11	430	44	1306	0	715	1846	421	85.51	360	60	385	1	1	91.45	2	97	RTQKQRFFHSSASQLAKLNVEGLAEKVNLDGQNVLMRVDLNVPLSKEDDVTVTDDTRLRAIVPTTKFLLSKGANVILCSHFGRPKGEIIEKGKNGRLNPVVPHLSKLLDTNVTKVDDCMGPQVEEASSKLTKGEVLLLENTRFYAGETKNDEELAAGLGKLANYFVMDAFGTAHRAHSSTEGVAKHMELAAAGYLLDKELKFLKGAVDNPNRPLCAIVGGAKVSTKIPVIESLIEKCDTILLGGGMIFTFYKALGYDIGASLVEDDIVELAGELMKKAEEKGVKLVLPTDVVLADKFDNDANTAIAKANEISGDWMGLDIGPETMTMFAEEIEKSNTIVFNGPMGVFEMPNFATGTITVAELMAKAT-ERGATTIVGGGDSVAAVNQAGLGDKVSHIST…	KRSSNRFFHASPSALEKLNVEGLASRVNLEGQNVLMRVDLNVPLSKEDDITVTDDTRLRAIVPTTKFLLDKGANVILCSHFGRPKGEIIETGKNGRLNPVVPHLQNLLGVDVKKVDDCMGSDVESAASQLSSGEVLLLENTRFYKGETKNDPELAAGLGKLANYFVMDAFGTAHRAHSSTAGVADHMELSAAGYLLDKELKYLKGAVDSPDRPLCAIVGGAKVSTKIPVIESLIEKCDTILLGGGMIFTFYKALGHDIGASLVEDDMVVLASKLMKQAEEKGVKLVLPPDVVLADAFDNNANTAVAKYTEISGDWRGLDVGPETLDLFASEIEKCNTVVFNGPMGVFEMPNFAAGTVTVAELLAKATQERGAVTIVGGGDSVAAVNQAGLGDKVSHIST…
c14492	CAMNT_0027353101	5	431	1459	194	0	712	1839	427	84.54	361	61	392	1	5	91.8	-1	99	VSKTFIRTQKQRFFHSSASQLAKLNVEGLAEKVNLDGQNVLMRVDLNVPLSKEDDVTVTDDTRLRAIVPTTKFLLSKGANVILCSHFGRPKGEIIEKGKNGRLNPVVPHLSKLLDTNVTKVDDCMGPQVEEASSKLTKGEVLLLENTRFYAGETKNDEELAAGLGKLANYFVMDAFGTAHRAHSSTEGVAKHMELAAAGYLLDKELKFLKGAVDNPNRPLCAIVGGAKVSTKIPVIESLIEKCDTILLGGGMIFTFYKALGYDIGASLVEDDIVELAGELMKKAEEKGVKLVLPTDVVLADKFDNDANTAIAKANEISGDWMGLDIGPETMTMFAEEIEKSNTIVFNGPMGVFEMPNFATGTITVAELMAKATERGATTIVGGGDSVAAVNQAGLGDKV…	VTATF-----QNWFHSSTLKEAKLNVEGLADKVDLEGQNVLMRVDLNVPLSKEDNVTVTDDTRLRAIVPTARFLLDKGANVILCSHFGRPKGEIIETGKNGRLNPVVPHIKKLLGVEVTKVDDCMGPEVEAAAANLTKGDLMLLENTRFYAGETKNDETLSEGLGKLANYFVMDAFGTAHRAHSSTAGVAKHMKLSAAGYLLDKELKFLKGAVDSPNRPLCAIVGGAKVSTKIPVIESLIEKCDTILLGGGMIFTFYKALGYGIGKSLVEDDIVDLAGDLMKKAKEMGVKLILPVDVVLADEFSNDATTCIAKSNEISGDWMGLDIGPKTLDLFAEEISKSNTIVFNGPMGVFEMDNFAKGTVTVAELMAEATENGATTIVGGGDSVAAVNQAGLGDKV…
c14492	CAMNT_0017886965	1	431	51	1364	0	733	1893	438	84.25	369	62	402	1	7	91.78	3	100	MFSLVSKTFIRTQKQ-------RFFHSSASQLAKLNVEGLAEKVNLDGQNVLMRVDLNVPLSKEDDVTVTDDTRLRAIVPTTKFLLSKGANVILCSHFGRPKGEIIEKGKNGRLNPVVPHLSKLLDTNVTKVDDCMGPQVEEASSKLTKGEVLLLENTRFYAGETKNDEELAAGLGKLANYFVMDAFGTAHRAHSSTEGVAKHMELAAAGYLLDKELKFLKGAVDNPNRPLCAIVGGAKVSTKIPVIESLIEKCDTILLGGGMIFTFYKALGYDIGASLVEDDIVELAGELMKKAEEKGVKLVLPTDVVLADKFDNDANTAIAKANEISGDWMGLDIGPETMTMFAEEIEKSNTIVFNGPMGVFEMPNFATGTITVAELMAKATERGATTIVGGGDSVA…	MFSLAASTLSRASRRSAYGLTSRFFHASSADLAKLNVEGLAERVNLEGQNVLVRVDLNVPLSKEDEVTVTDDTRLRAIVPTTKFLLDKGANVILCSHFGRPKGQIIEKGKNGRLNPVVPHLQQLLGKDVIKVDDCIGAEVEAAASKLTKGQXJLLENTRFHAGETKNDEALSSGLGKLADYFVMDAFGTAHRAHSSTEGVTKHMKMSAAGYLLDKELKFLKGAVDSPVRPLCAIVGGAKVSTKIPVIESLIEKCDTILLGGGMIFTFYKALGYDIGKSLVEDDIVELAGELMKKAEAKGVKLILPTDVVLADKFDNSANSAVAKVDEISGEWMGLDIGPETLETFAKEIENSNTIVFNGPMGVFELSNFAKGTITVAELMAKATERGAITIVGGGDSVA…
c14492	CAMNT_0043995491	10	430	68	1333	0	702	1811	422	83.41	352	69	390	1	1	92.42	2	98	IRTQKQRFFHSSASQLAKLNVEGLAEKVNLDGQNVLMRVDLNVPLSKEDDVTVTDDTRLRAIVPTTKFLLSKGANVILCSHFGRPKGEIIEKGKNGRLNPVVPHLSKLLDTNVTKVDDCMGPQVEEASSKLTKGEVLLLENTRFYAGETKNDEELAAGLGKLANYFVMDAFGTAHRAHSSTEGVAKHMELAAAGYLLDKELKFLKGAVDNPNRPLCAIVGGAKVSTKIPVIESLIEKCDTILLGGGMIFTFYKALGYDIGASLVEDDIVELAGELMKKAEEKGVKLVLPTDVVLADKFDNDANTAIAKANEISGDWMGLDIGPETMTMFAEEIEKSNTIVFNGPMGVFEMPNFATGTITVAELMAKAT-ERGATTIVGGGDSVAAVNQAGLGDKVSHIS…	VRSQQVRTFQATALALEKLNVEGLASMVDLEGQNVLLRVDLNVPLSKEDDVTVTDDTRLRAIVPTAKFLMDKGANVILCSHFGRPKGEIIETGKNGRLNPVVPRLNELLGVNVIKMDDCMGPDVEEAAKKLSKGEVMLLENTRFYNGETKNDAELSAGLGKLADYFVMDAFGTAHRAHSSTAGVTEHVKLSAAGFLLDKELKFLQGAVDKPNRPLCAIVGGAKVSTKIPVIESLIEKCDTILVGGGMIFTFYKALGYDIGKSMVEDDIVELAGKLMKKAEEKGVKMILPTDVILADKFAADANTAIAKASEISGDWMGLDVGPETLEIFAEEIGKSNTIVWNGPMGVFEMPAFANGTVTVAELLAKATKERGAITIVGGGDSVAAINQAGLGDQVSHIS…
c14492	CAMNT_0028347425	11	430	1377	115	0	702	1812	421	84.8	357	63	382	1	1	90.74	-2	97	RTQKQRFFHSSASQLAKLNVEGLAEKVNLDGQNVLMRVDLNVPLSKEDDVTVTDDTRLRAIVPTTKFLLSKGANVILCSHFGRPKGEIIEKGKNGRLNPVVPHLSKLLDTNVTKVDDCMGPQVEEASSKLTKGEVLLLENTRFYAGETKNDEELAAGLGKLANYFVMDAFGTAHRAHSSTEGVAKHMELAAAGYLLDKELKFLKGAVDNPNRPLCAIVGGAKVSTKIPVIESLIEKCDTILLGGGMIFTFYKALGYDIGASLVEDDIVELAGELMKKAEEKGVKLVLPTDVVLADKFDNDANTAIAKANEISGDWMGLDIGPETMTMFAEEIEKSNTIVFNGPMGVFEMPNFATGTITVAELMAKAT-ERGATTIVGGGDSVAAVNQAGLGDKVSHIST…	RNVVSRNFHFTPAALEKLNVEGLASRVNLEGQNVLMRVDLNVPLSKEDDVTVTDDTRLRAIVPTAKFLLDKGANVILCSHFGRPKGEIIETGKNGRLNPVVPHLKDLLGVDVKKVNDCMGEEVESAAADLTKGDVLLLENTRFYKGETKNDPELAAGLGKLANYFVMDAFGTAHRAHSSTAGVADHMELSAAGYLLDKELKYLKGAVDNPNRPLCAIVGGAKVSTKIPVIESLIDKCDTILLGGGMIFTFYKALGYDIGKSLIEEDMVELATKLMAQAEEKGVKLVLPPDVVLADAFDNDANTAIASCKDISGDWMGLDIGPETLDLFAAEIEKCNTIVFNGPMGVFEMPNYAKGTVTVAELLAKATQERGATTIVGGGDSVAAVNQAGLGDKVSHIST…
c14492	CAMNT_0028270903	1	430	1486	194	0	703	1815	431	83.29	359	71	386	1	1	89.56	-1	99	MFSLVSKTFIRTQKQRFFHSSASQLAKLNVEGLAEKVNLDGQNVLMRVDLNVPLSKEDDVTVTDDTRLRAIVPTTKFLLSKGANVILCSHFGRPKGEIIEKGKNGRLNPVVPHLSKLLDTNVTKVDDCMGPQVEEASSKLTKGEVLLLENTRFYAGETKNDEELAAGLGKLANYFVMDAFGTAHRAHSSTEGVAKHMELAAAGYLLDKELKFLKGAVDNPNRPLCAIVGGAKVSTKIPVIESLIEKCDTILLGGGMIFTFYKALGYDIGASLVEDDIVELAGELMKKAEEKGVKLVLPTDVVLADKFDNDANTAIAKANEISGDWMGLDIGPETMTMFAEEIEKSNTIVFNGPMGVFEMPNFATGTITVAELMAKAT-ERGATTIVGGGDSVAAVNQAG…	LRSVASAAARRNVVSRNFHFTPAALEKLNVEGLASRVNLEGQNVLMRVDLNVPLSKEDDVTVTDDTRLRAIVPTAKFLLDKGANVILCSHFGRPKGEIIETGKNGRLNPVVPHLKDLLGVDVKKVNDCMGEEVESAAADLTKGDVLLLENTRFYKGETKNDPELAAGLGKLANYFVMDAFGTAHRAHSSTAGVADHMELSAAGYLLDKELKYLKGAVDNPNRPLCAIVGGAKVSTKIPVIESLIDKCDTILLGGGMIFTFYKALGYDIGKSLIEEDMVELATKLMAQAEEKGVKLVLPPDVVLADAFDNDANTAIASCKDISGDWMGLDIGPETLDLFAAEIEKCNTIVFNGPMGVFEMPNYAKGTVTVAELLAKATQERGATTIVGGGDSVAAVNQAG…
c14492	CAMNT_0051773559	1	430	1506	214	0	703	1815	431	83.29	359	71	386	1	1	89.56	-3	99	MFSLVSKTFIRTQKQRFFHSSASQLAKLNVEGLAEKVNLDGQNVLMRVDLNVPLSKEDDVTVTDDTRLRAIVPTTKFLLSKGANVILCSHFGRPKGEIIEKGKNGRLNPVVPHLSKLLDTNVTKVDDCMGPQVEEASSKLTKGEVLLLENTRFYAGETKNDEELAAGLGKLANYFVMDAFGTAHRAHSSTEGVAKHMELAAAGYLLDKELKFLKGAVDNPNRPLCAIVGGAKVSTKIPVIESLIEKCDTILLGGGMIFTFYKALGYDIGASLVEDDIVELAGELMKKAEEKGVKLVLPTDVVLADKFDNDANTAIAKANEISGDWMGLDIGPETMTMFAEEIEKSNTIVFNGPMGVFEMPNFATGTITVAELMAKAT-ERGATTIVGGGDSVAAVNQAG…	LRSVASAAARRNVVSRNFHFTPAALEKLNVEGLASRVNLEGQNVLMRVDLNVPLSKEDDVTVTDDTRLRAIVPTAKFLLDKGANVILCSHFGRPKGEIIETGKNGRLNPVVPHLKDLLGVDVKKVNDCMGEEVESAAADLTKGDVLLLENTRFYKGETKNDPELAAGLGKLANYFVMDAFGTAHRAHSSTAGVADHMELSAAGYLLDKELKYLKGAVDNPNRPLCAIVGGAKVSTKIPVIESLIDKCDTILLGGGMIFTFYKALGYDIGKSLIEEDMVELATKLMAQAEEKGVKLVLPPDVVLADAFDNDANTAIASCKDISGDWMGLDIGPETLDLFAAEIEKCNTIVFNGPMGVFEMPNYAKGTVTVAELLAKATQERGATTIVGGGDSVAAVNQAG…
c14492	CAMNT_0022983233	1	430	65	1357	0	703	1815	431	83.29	359	71	386	1	1	89.56	2	99	MFSLVSKTFIRTQKQRFFHSSASQLAKLNVEGLAEKVNLDGQNVLMRVDLNVPLSKEDDVTVTDDTRLRAIVPTTKFLLSKGANVILCSHFGRPKGEIIEKGKNGRLNPVVPHLSKLLDTNVTKVDDCMGPQVEEASSKLTKGEVLLLENTRFYAGETKNDEELAAGLGKLANYFVMDAFGTAHRAHSSTEGVAKHMELAAAGYLLDKELKFLKGAVDNPNRPLCAIVGGAKVSTKIPVIESLIEKCDTILLGGGMIFTFYKALGYDIGASLVEDDIVELAGELMKKAEEKGVKLVLPTDVVLADKFDNDANTAIAKANEISGDWMGLDIGPETMTMFAEEIEKSNTIVFNGPMGVFEMPNFATGTITVAELMAKAT-ERGATTIVGGGDSVAAVNQAG…	LRSVASAAARRNVVSRNFHFTPAALEKLNVEGLASRVNLEGQNVLMRVDLNVPLSKEDDVTVTDDTRLRAIVPTAKFLLDKGANVILCSHFGRPKGEIIETGKNGRLNPVVPHLKDLLGVDVKKVNDCMGEEVESAAADLTKGDVLLLENTRFYKGETKNDPELAAGLGKLANYFVMDAFGTAHRAHSSTAGVADHMELSAAGYLLDKELKYLKGAVDNPNRPLCAIVGGAKVSTKIPVIESLIDKCDTILLGGGMIFTFYKALGYDIGKSLIEEDMVELATKLMAQAEEKGVKLVLPPDVVLADAFDNDANTAIASCKDISGDWMGLDIGPETLDLFAAEIEKCNTIVFNGPMGVFEMPNYAKGTVTVAELLAKATQERGATTIVGGGDSVAAVNQAG…
c14492	CAMNT_0023031629	1	430	1518	226	0	703	1815	431	83.29	359	71	386	1	1	89.56	-3	99	MFSLVSKTFIRTQKQRFFHSSASQLAKLNVEGLAEKVNLDGQNVLMRVDLNVPLSKEDDVTVTDDTRLRAIVPTTKFLLSKGANVILCSHFGRPKGEIIEKGKNGRLNPVVPHLSKLLDTNVTKVDDCMGPQVEEASSKLTKGEVLLLENTRFYAGETKNDEELAAGLGKLANYFVMDAFGTAHRAHSSTEGVAKHMELAAAGYLLDKELKFLKGAVDNPNRPLCAIVGGAKVSTKIPVIESLIEKCDTILLGGGMIFTFYKALGYDIGASLVEDDIVELAGELMKKAEEKGVKLVLPTDVVLADKFDNDANTAIAKANEISGDWMGLDIGPETMTMFAEEIEKSNTIVFNGPMGVFEMPNFATGTITVAELMAKAT-ERGATTIVGGGDSVAAVNQAG…	LRSVASAAARRNVVSRNFHFTPAALEKLNVEGLASRVNLEGQNVLMRVDLNVPLSKEDDVTVTDDTRLRAIVPTAKFLLDKGANVILCSHFGRPKGEIIETGKNGRLNPVVPHLKDLLGVDVKKVNDCMGEEVESAAADLTKGDVLLLENTRFYKGETKNDPELAAGLGKLANYFVMDAFGTAHRAHSSTAGVADHMELSAAGYLLDKELKYLKGAVDNPNRPLCAIVGGAKVSTKIPVIESLIDKCDTILLGGGMIFTFYKALGYDIGKSLIEEDMVELATKLMAQAEEKGVKLVLPPDVVLADAFDNDANTAIASCKDISGDWMGLDIGPETLDLFAAEIEKCNTIVFNGPMGVFEMPNYAKGTVTVAELLAKATQERGATTIVGGGDSVAAVNQAG…
c14492	CAMNT_0051702757	15	430	10	1260	0	700	1807	417	85.37	356	60	381	1	1	91.37	1	97	QRFFHSSASQLAKLNVEGLAEKVNLDGQNVLMRVDLNVPLSKEDDVTVTDDTRLRAIVPTTKFLLSKGANVILCSHFGRPKGEIIEKGKNGRLNPVVPHLSKLLDTNVTKVDDCMGPQVEEASSKLTKGEVLLLENTRFYAGETKNDEELAAGLGKLANYFVMDAFGTAHRAHSSTEGVAKHMELAAAGYLLDKELKFLKGAVDNPNRPLCAIVGGAKVSTKIPVIESLIEKCDTILLGGGMIFTFYKALGYDIGASLVEDDIVELAGELMKKAEEKGVKLVLPTDVVLADKFDNDANTAIAKANEISGDWMGLDIGPETMTMFAEEIEKSNTIVFNGPMGVFEMPNFATGTITVAELMAKAT-ERGATTIVGGGDSVAAVNQAGLGDKVSHISTGGGA…	SRNFHFTPAALEKLNVEGLASRVNLEGQNVLMRVDLNVPLSKEDDVTVTDDTRLRAIVPTAKFLLDKGANVILCSHFGRPKGEIIETGKNGRLNPVVPHLKDLLGVDVKKVNDCMGEEVESAAADLTKGDVLLLENTRFYKGETKNDPELAAGLGKLANYFVMDAFGTAHRAHSSTAGVADHMELSAAGYLLDKELKYLKGAVDNPNRPLCAIVGGAKVSTKIPVIESLIDKCDTILLGGGMIFTFYKALGYDIGKSLIEEDMVELATKLMAQAEEKGVKLVLPPDVVLADAFDNDANTAIASCKDISGDWMGLDIGPETLDLFAAEIEKCNTIVFNGPMGVFEMPNYAKGTVTVAELLAKATQERGATTIVGGGDSVAAVNQAGLGDKVSHISTGGGA…
c14492	CAMNT_0049124941	17	430	63	1304	0	691	1784	414	84.3	349	65	385	0	0	93	3	96	FFHSSASQLAKLNVEGLAEKVNLDGQNVLMRVDLNVPLSKEDDVTVTDDTRLRAIVPTTKFLLSKGANVILCSHFGRPKGEIIEKGKNGRLNPVVPHLSKLLDTNVTKVDDCMGPQVEEASSKLTKGEVLLLENTRFYAGETKNDEELAAGLGKLANYFVMDAFGTAHRAHSSTEGVAKHMELAAAGYLLDKELKFLKGAVDNPNRPLCAIVGGAKVSTKIPVIESLIEKCDTILLGGGMIFTFYKALGYDIGASLVEDDIVELAGELMKKAEEKGVKLVLPTDVVLADKFDNDANTAIAKANEISGDWMGLDIGPETMTMFAEEIEKSNTIVFNGPMGVFEMPNFATGTITVAELMAKATERGATTIVGGGDSVAAVNQAGLGDKVSHISTGGGASLE…	FYHASPLLQEKLTVEGLAKKVNLEGENVLVRVDLNVPLSKDDDVTVTDDTRLRAIVPTTKFLLDHGANVILCSHFGRPKGEIIEKGKNGRLNPVVSHLERLLETKVKKVDDCMGPQVEEAASGLSKGEVLLLENTRFYAGETKNDAKLAAGLGKLADYFVMDAFGTAHRAHSSTAGVAEHMKLSAAGKLMEKELKYLKGAVDSPNRPMMAIVGGAKVSTKIPVIESLLDKCDTILLGGGMIFTFYKAQGYDIGASLVEDDMVDLAKELMEKAEAKGVKLILPSDVVVADKFANDANTAITTVDNISGDWMGLDIGPETIETFAKAIEESNTIVFNGPMGVFEMPNFATGTIEVAKMLAKATERGATTIVGGGDSVAAVNQAGLGDKVSHISTGGGASLE…
c14492	CAMNT_0000462625	1	430	65	1381	0	690	1780	440	78.41	345	84	383	3	11	87.05	2	99	MFSLVSKTFIRT---------QKQRFFHSSASQLAKLNVEGLAEKVNLDGQNVLMRVDLNVPLSKEDDVTVTDDTRLRAIVPTTKFLLSKGANVILCSHFGRPKGEIIEKGKNGRLNPVVPHLSKLLDTNVTKVDDCMGPQVEEASSKLTKGEVLLLENTRFYAGETKNDEELAAGLGKLANYFVMDAFGTAHRAHSSTEGVAKHMELAAAGYLLDKELKFLKGAVDNPNRPLCAIVGGAKVSTKIPVIESLIEKCDTILLGGGMIFTFYKALGYDIGASLVEDDIVELAGELMKKAEEKGVKLVLPTDVVLADKFDNDANTAIAKANEISGDWMGLDIGPETMTMFAEEIEKSNTIVFNGPMGVFEMPNFATGTITVAELMAKAT-ERGATTIVGGGD…	MFALASSSLGRVASRRIAAGASSERLFHASSTALEKLNVEGLAERVNLEGQNVLMRVDLNVPLAKDDVTVTDDT-RLRAIVPTAKFLLDKGANVILCSHFGRPKGEIVETGKNGRLNPVVPRLNELLGVNVTKVDDCIGPDVEDAASHLTKGDVLLLENTRFYAGETKNDSTLSEGLGKLADYFVMDAFGTAHRAHSSTAGVADHVDLSAAGYLLDKELKYLKGAVDSPNRPLCAIVGGAKVSTKIPVIESLLDKCDSVLLGGGMIFTFYKALGYDIGASLVEDDMVQLASDLMKKAEEKGVKLVLPTDVVLADDFSADANTAIANATEISGDWRGLDIGPETMETFREEIAKSNTIVWNGPMGVFEMEPFAAGTVGVAEMLAEATAERGAVTIVGGGD…
c14492	CAMNT_0020635941	1	430	1353	46	0	687	1773	436	80.28	350	80	389	2	6	89.22	-3	99	MFS-----LVSKTFIRTQKQRFFHSSASQLAKLNVEGLAEKVNLDGQNVLMRVDLNVPLSKEDDVTVTDDTRLRAIVPTTKFLLSKGANVILCSHFGRPKGEIIEKGKNGRLNPVVPHLSKLLDTNVTKVDDCMGPQVEEASSKLTKGEVLLLENTRFYAGETKNDEELAAGLGKLANYFVMDAFGTAHRAHSSTEGVAKHMELAAAGYLLDKELKFLKGAVDNPNRPLCAIVGGAKVSTKIPVIESLIEKCDTILLGGGMIFTFYKALGYDIGASLVEDDIVELAGELMKKAEEKGVKLVLPTDVVLADKFDNDANTAIAKANEISGDWMGLDIGPETMTMFAEEIEKSNTIVFNGPMGVFEMPNFATGTITVAELMAKAT-ERGATTIVGGGDSVAA…	MFSSAISRVVSQSFSKSRKVAGFHSTSLALDKLNVEGLAEKVNLEGQNVLMRVDLNVPLSKEDDVTVTDDTRLRAIVPTTKFLLEKGANVILCSHFGRPKGEIIEKGKNGRLTPVVPHLEKLLGVQVTKVDDCMGTEVEDAAKGLTKSDVLLLENTRFYKGETKNDPELSAGLGKLADYFVMDAFGTAHRAHSSTAGVASHMKLSAAGYLLDKELKYLKGAVDSPTRPLAAIVGGAKVSTKVPVLESLIEKCDTILLGGAMIFTFYKAMGYNIGKSMIEEDMVGLAADLMKKAEAKGVKFVLPSDVVLADEFKEDANTKIAKASEIDGDWMGLDIGPESLKEFEEEISKCNTVVFNGPMGVFEMPAFANGTVTVAKLLAKATEERGATTIVGGGDSVAA…
c14492	CAMNT_0050341929	1	430	6	1331	0	686	1769	442	77.83	344	86	387	1	12	87.56	3	99	MFSLVSKTFIRTQ------------KQRFFHSSASQLAKLNVEGLAEKVNLDGQNVLMRVDLNVPLSKEDDVTVTDDTRLRAIVPTTKFLLSKGANVILCSHFGRPKGEIIEKGKNGRLNPVVPHLSKLLDTNVTKVDDCMGPQVEEASSKLTKGEVLLLENTRFYAGETKNDEELAAGLGKLANYFVMDAFGTAHRAHSSTEGVAKHMELAAAGYLLDKELKFLKGAVDNPNRPLCAIVGGAKVSTKIPVIESLIEKCDTILLGGGMIFTFYKALGYDIGASLVEDDIVELAGELMKKAEEKGVKLVLPTDVVLADKFDNDANTAIAKANEISGDWMGLDIGPETMTMFAEEIEKSNTIVFNGPMGVFEMPNFATGTITVAELMAKATERGATTIVGG…	MFATASASFVRRSARTAIPSQARALQSRYFHLTPQALEKLNVQGLAERVNLQGQNVLMRVDLNVPLSKEDDFTVTDDTRLRAIVPTAKFLLDKGANIILCSHFGRPKGEIIETGKNGRLNPVVGPLKELLGVDVKKVNDCMGPEVEEAAKSLKRGDVLLLENTRFYKGETKNDPELSAGLGKLADYFVMDAFGTAHRAHSSTAGVAEHMKLSAAGFLLDKELKYLKGAVDEPNRPLCAIIGGAKVSTKLPVIESLIEKCDTILLGGGMIFTFYKAMGYNIGKSMVEEDYVELAGKLMKQAEEKGIKLLLPPDVILADKFAEDATTAVAKANEISGDWMGLDVGPETLELFEKEIGKSNTIVFNGPMGVFEMKPFATGTVRVAELMAEATDRGATTIVGG…
c14492	CAMNT_0050140595	1	430	30	1355	0	686	1769	442	77.83	344	86	387	1	12	87.56	3	99	MFSLVSKTFIRTQ------------KQRFFHSSASQLAKLNVEGLAEKVNLDGQNVLMRVDLNVPLSKEDDVTVTDDTRLRAIVPTTKFLLSKGANVILCSHFGRPKGEIIEKGKNGRLNPVVPHLSKLLDTNVTKVDDCMGPQVEEASSKLTKGEVLLLENTRFYAGETKNDEELAAGLGKLANYFVMDAFGTAHRAHSSTEGVAKHMELAAAGYLLDKELKFLKGAVDNPNRPLCAIVGGAKVSTKIPVIESLIEKCDTILLGGGMIFTFYKALGYDIGASLVEDDIVELAGELMKKAEEKGVKLVLPTDVVLADKFDNDANTAIAKANEISGDWMGLDIGPETMTMFAEEIEKSNTIVFNGPMGVFEMPNFATGTITVAELMAKATERGATTIVGG…	MFATASASFVRRSARTAIPSQARALQSRYFHLTPQALEKLNVQGLAERVNLQGQNVLMRVDLNVPLSKEDDFTVTDDTRLRAIVPTAKFLLDKGANIILCSHFGRPKGEIIETGKNGRLNPVVGPLKELLGVDVKKVNDCMGPEVEEAAKSLKRGDVLLLENTRFYKGETKNDPELSAGLGKLADYFVMDAFGTAHRAHSSTAGVAEHMKLSAAGFLLDKELKYLKGAVDEPNRPLCAIIGGAKVSTKLPVIESLIEKCDTILLGGGMIFTFYKAMGYNIGKSMVEEDYVELAGKLMKQAEEKGIKLLLPPDVILADKFAEDATTAVAKANEISGDWMGLDVGPETLELFEKEIGKSNTIVFNGPMGVFEMKPFATGTVRVAELMAEATDRGATTIVGG…
c14492	CAMNT_0050206283	1	430	31	1356	0	686	1770	442	77.83	344	86	387	1	12	87.56	1	99	MFSLVSKTFIRTQ------------KQRFFHSSASQLAKLNVEGLAEKVNLDGQNVLMRVDLNVPLSKEDDVTVTDDTRLRAIVPTTKFLLSKGANVILCSHFGRPKGEIIEKGKNGRLNPVVPHLSKLLDTNVTKVDDCMGPQVEEASSKLTKGEVLLLENTRFYAGETKNDEELAAGLGKLANYFVMDAFGTAHRAHSSTEGVAKHMELAAAGYLLDKELKFLKGAVDNPNRPLCAIVGGAKVSTKIPVIESLIEKCDTILLGGGMIFTFYKALGYDIGASLVEDDIVELAGELMKKAEEKGVKLVLPTDVVLADKFDNDANTAIAKANEISGDWMGLDIGPETMTMFAEEIEKSNTIVFNGPMGVFEMPNFATGTITVAELMAKATERGATTIVGG…	MFATASASFVRRSARTAIPSQARALQSRYFHLTPQALEKLNVQGLAERVNLQGQNVLMRVDLNVPLSKEDDFTVTDDTRLRAIVPTAKFLLDKGANIILCSHFGRPKGEIIETGKNGRLNPVVGPLKELLGVDVKKVNDCMGPEVEEAAKSLKRGDVLLLENTRFYKGETKNDPELSAGLGKLADYFVMDAFGTAHRAHSSTAGVAEHMKLSAAGFLLDKELKYLKGAVDEPNRPLCAIIGGAKVSTKLPVIESLIEKCDTILLGGGMIFTFYKAMGYNIGKSMVEEDYVELAGKLMKQAEEKGIKLLLPPDVILADKFAEDATTAVAKANEISGDWMGLDVGPETLELFEKEIGKSNTIVFNGPMGVFEMKPFATGTVRVAELMAEATDRGATTIVGG…
c14492	CAMNT_0000436657	13	430	1422	169	0	686	1771	419	81.15	340	77	376	2	2	89.74	-2	97	QKQRFFHSSASQLAKLNVEGLAEKVNLDGQNVLMRVDLNVPLSKEDDVTVTDDTRLRAIVPTTKFLLSKGANVILCSHFGRPKGEIIEKGKNGRLNPVVPHLSKLLDTNVTKVDDCMGPQVEEASSKLTKGEVLLLENTRFYAGETKNDEELAAGLGKLANYFVMDAFGTAHRAHSSTEGVAKHMELAAAGYLLDKELKFLKGAVDNPNRPLCAIVGGAKVSTKIPVIESLIEKCDTILLGGGMIFTFYKALGYDIGASLVEDDIVELAGELMKKAEEKGVKLVLPTDVVLADKFDNDANTAIAKANEISGDWMGLDIGPETMTMFAEEIEKSNTIVFNGPMGVFEMPNFATGTITVAELMAKAT-ERGATTIVGGGDSVAAVNQAGLGDKVSHISTGG…	SSERLFHASSAALEKLNVEGLAERVNLEGQNVLMRVDLNVPLAKDDVTVTDDT-RLRAIVPTAKFLLDKGANVILCSHFGRPKGEIVETGKNGRLNPVVPRLNELLGVNVTKVDDCIGPDVEDAASHLTKGDVLLLENTRFYAGETKNDSTLSEGLGKLADYFVMDAFGTAHRAHSSTAGVADHVDLSAAGYLLDKELKYLKGAVDSPNRPLCAIVGGAKVSTKIPVIESLLDKCDSVLLGGGMIFTFYKALGYDIGASLVEDDMVQLASDLMKKAEEKGVKLVLPTDVVLADDFSADANTAIANATEISGDWRGLDIGPETMETFREEIAKSNTIVWNGPMGVFEMEPFAAGTVGVAEMLAEATAERGAVTIVGGGDSVAAINKAGLGDKVSHISTGG…
c14492	CAMNT_0050104667	1	430	1418	93	0	686	1769	442	77.83	344	86	387	1	12	87.56	-3	99	MFSLVSKTFIRTQ------------KQRFFHSSASQLAKLNVEGLAEKVNLDGQNVLMRVDLNVPLSKEDDVTVTDDTRLRAIVPTTKFLLSKGANVILCSHFGRPKGEIIEKGKNGRLNPVVPHLSKLLDTNVTKVDDCMGPQVEEASSKLTKGEVLLLENTRFYAGETKNDEELAAGLGKLANYFVMDAFGTAHRAHSSTEGVAKHMELAAAGYLLDKELKFLKGAVDNPNRPLCAIVGGAKVSTKIPVIESLIEKCDTILLGGGMIFTFYKALGYDIGASLVEDDIVELAGELMKKAEEKGVKLVLPTDVVLADKFDNDANTAIAKANEISGDWMGLDIGPETMTMFAEEIEKSNTIVFNGPMGVFEMPNFATGTITVAELMAKATERGATTIVGG…	MFATASASFVRRSARTAIPSQARALQSRYFHLTPQALEKLNVQGLAERVNLQGQNVLMRVDLNVPLSKEDDFTVTDDTRLRAIVPTAKFLLDKGANIILCSHFGRPKGEIIETGKNGRLNPVVGPLKELLGVDVKKVNDCMGPEVEEAAKSLKRGDVLLLENTRFYKGETKNDPELSAGLGKLADYFVMDAFGTAHRAHSSTAGVAEHMKLSAAGFLLDKELKYLKGAVDEPNRPLCAIIGGAKVSTKLPVIESLIEKCDTILLGGGMIFTFYKAMGYNIGKSMVEEDYVELAGKLMKQAEEKGIKLLLPPDVILADKFAEDATTAVAKANEISGDWMGLDVGPETLELFEKEIGKSNTIVFNGPMGVFEMKPFATGTVRVAELMAEATDRGATTIVGG…
c14492	CAMNT_0049944795	1	430	42	1367	0	686	1769	442	77.83	344	86	387	1	12	87.56	3	99	MFSLVSKTFIRTQ------------KQRFFHSSASQLAKLNVEGLAEKVNLDGQNVLMRVDLNVPLSKEDDVTVTDDTRLRAIVPTTKFLLSKGANVILCSHFGRPKGEIIEKGKNGRLNPVVPHLSKLLDTNVTKVDDCMGPQVEEASSKLTKGEVLLLENTRFYAGETKNDEELAAGLGKLANYFVMDAFGTAHRAHSSTEGVAKHMELAAAGYLLDKELKFLKGAVDNPNRPLCAIVGGAKVSTKIPVIESLIEKCDTILLGGGMIFTFYKALGYDIGASLVEDDIVELAGELMKKAEEKGVKLVLPTDVVLADKFDNDANTAIAKANEISGDWMGLDIGPETMTMFAEEIEKSNTIVFNGPMGVFEMPNFATGTITVAELMAKATERGATTIVGG…	MFATASASFVRRSARTAIPSQARALQSRYFHLTPQALEKLNVQGLAERVNLQGQNVLMRVDLNVPLSKEDDFTVTDDTRLRAIVPTAKFLLDKGANIILCSHFGRPKGEIIETGKNGRLNPVVGPLKELLGVDVKKVNDCMGPEVEEAAKSLKRGDVLLLENTRFYKGETKNDPELSAGLGKLADYFVMDAFGTAHRAHSSTAGVAEHMKLSAAGFLLDKELKYLKGAVDEPNRPLCAIIGGAKVSTKLPVIESLIEKCDTILLGGGMIFTFYKAMGYNIGKSMVEEDYVELAGKLMKQAEEKGIKLLLPPDVILADKFAEDATTAVAKANEISGDWMGLDVGPETLELFEKEIGKSNTIVFNGPMGVFEMKPFATGTVRVAELMAEATDRGATTIVGG…
c14492	CAMNT_0048244737	1	430	16	1341	0	686	1769	442	77.83	344	86	387	1	12	87.56	1	99	MFSLVSKTFIRTQ------------KQRFFHSSASQLAKLNVEGLAEKVNLDGQNVLMRVDLNVPLSKEDDVTVTDDTRLRAIVPTTKFLLSKGANVILCSHFGRPKGEIIEKGKNGRLNPVVPHLSKLLDTNVTKVDDCMGPQVEEASSKLTKGEVLLLENTRFYAGETKNDEELAAGLGKLANYFVMDAFGTAHRAHSSTEGVAKHMELAAAGYLLDKELKFLKGAVDNPNRPLCAIVGGAKVSTKIPVIESLIEKCDTILLGGGMIFTFYKALGYDIGASLVEDDIVELAGELMKKAEEKGVKLVLPTDVVLADKFDNDANTAIAKANEISGDWMGLDIGPETMTMFAEEIEKSNTIVFNGPMGVFEMPNFATGTITVAELMAKATERGATTIVGG…	MFATASASFVRRSARTAIPSQARALQSRYFHLTPQALEKLNVQGLAERVNLQGQNVLMRVDLNVPLSKEDDFTVTDDTRLRAIVPTAKFLLDKGANIILCSHFGRPKGEIIETGKNGRLNPVVGPLKELLGVDVKKVNDCMGPEVEEAAKSLKRGDVLLLENTRFYKGETKNDPELSAGLGKLADYFVMDAFGTAHRAHSSTAGVAEHMKLSAAGFLLDKELKYLKGAVDEPNRPLCAIIGGAKVSTKLPVIESLIEKCDTILLGGGMIFTFYKAMGYNIGKSMVEEDYVELAGKLMKQAEEKGIKLLLPPDVILADKFAEDATTAVAKANEISGDWMGLDVGPETLELFEKEIGKSNTIVFNGPMGVFEMKPFATGTVRVAELMAEATDRGATTIVGG…
c14492	CAMNT_0050324335	1	430	30	1355	0	686	1769	442	77.83	344	86	387	1	12	87.56	3	99	MFSLVSKTFIRTQ------------KQRFFHSSASQLAKLNVEGLAEKVNLDGQNVLMRVDLNVPLSKEDDVTVTDDTRLRAIVPTTKFLLSKGANVILCSHFGRPKGEIIEKGKNGRLNPVVPHLSKLLDTNVTKVDDCMGPQVEEASSKLTKGEVLLLENTRFYAGETKNDEELAAGLGKLANYFVMDAFGTAHRAHSSTEGVAKHMELAAAGYLLDKELKFLKGAVDNPNRPLCAIVGGAKVSTKIPVIESLIEKCDTILLGGGMIFTFYKALGYDIGASLVEDDIVELAGELMKKAEEKGVKLVLPTDVVLADKFDNDANTAIAKANEISGDWMGLDIGPETMTMFAEEIEKSNTIVFNGPMGVFEMPNFATGTITVAELMAKATERGATTIVGG…	MFATASASFVRRSARTAIPSQARALQSRYFHLTPQALEKLNVQGLAERVNLQGQNVLMRVDLNVPLSKEDDFTVTDDTRLRAIVPTAKFLLDKGANIILCSHFGRPKGEIIETGKNGRLNPVVGPLKELLGVDVKKVNDCMGPEVEEAAKSLKRGDVLLLENTRFYKGETKNDPELSAGLGKLADYFVMDAFGTAHRAHSSTAGVAEHMKLSAAGFLLDKELKYLKGAVDEPNRPLCAIIGGAKVSTKLPVIESLIEKCDTILLGGGMIFTFYKAMGYNIGKSMVEEDYVELAGKLMKQAEEKGIKLLLPPDVILADKFAEDATTAVAKANEISGDWMGLDVGPETLELFEKEIGKSNTIVFNGPMGVFEMKPFATGTVRVAELMAEATDRGATTIVGG…
c14492	CAMNT_0048323547	1	430	30	1355	0	686	1769	442	77.83	344	86	387	1	12	87.56	3	99	MFSLVSKTFIRTQ------------KQRFFHSSASQLAKLNVEGLAEKVNLDGQNVLMRVDLNVPLSKEDDVTVTDDTRLRAIVPTTKFLLSKGANVILCSHFGRPKGEIIEKGKNGRLNPVVPHLSKLLDTNVTKVDDCMGPQVEEASSKLTKGEVLLLENTRFYAGETKNDEELAAGLGKLANYFVMDAFGTAHRAHSSTEGVAKHMELAAAGYLLDKELKFLKGAVDNPNRPLCAIVGGAKVSTKIPVIESLIEKCDTILLGGGMIFTFYKALGYDIGASLVEDDIVELAGELMKKAEEKGVKLVLPTDVVLADKFDNDANTAIAKANEISGDWMGLDIGPETMTMFAEEIEKSNTIVFNGPMGVFEMPNFATGTITVAELMAKATERGATTIVGG…	MFATASASFVRRSARTAIPSQARALQSRYFHLTPQALEKLNVQGLAERVNLQGQNVLMRVDLNVPLSKEDDFTVTDDTRLRAIVPTAKFLLDKGANIILCSHFGRPKGEIIETGKNGRLNPVVGPLKELLGVDVKKVNDCMGPEVEEAAKSLKRGDVLLLENTRFYKGETKNDPELSAGLGKLADYFVMDAFGTAHRAHSSTAGVAEHMKLSAAGFLLDKELKYLKGAVDEPNRPLCAIIGGAKVSTKLPVIESLIEKCDTILLGGGMIFTFYKAMGYNIGKSMVEEDYVELAGKLMKQAEEKGIKLLLPPDVILADKFAEDATTAVAKANEISGDWMGLDVGPETLELFEKEIGKSNTIVFNGPMGVFEMKPFATGTVRVAELMAEATDRGATTIVGG…
c14492	CAMNT_0049836461	1	430	1483	158	0	686	1771	442	78.05	345	85	387	1	12	87.56	-1	99	MFSLVSKTFIRTQ------------KQRFFHSSASQLAKLNVEGLAEKVNLDGQNVLMRVDLNVPLSKEDDVTVTDDTRLRAIVPTTKFLLSKGANVILCSHFGRPKGEIIEKGKNGRLNPVVPHLSKLLDTNVTKVDDCMGPQVEEASSKLTKGEVLLLENTRFYAGETKNDEELAAGLGKLANYFVMDAFGTAHRAHSSTEGVAKHMELAAAGYLLDKELKFLKGAVDNPNRPLCAIVGGAKVSTKIPVIESLIEKCDTILLGGGMIFTFYKALGYDIGASLVEDDIVELAGELMKKAEEKGVKLVLPTDVVLADKFDNDANTAIAKANEISGDWMGLDIGPETMTMFAEEIEKSNTIVFNGPMGVFEMPNFATGTITVAELMAKATERGATTIVGG…	MFATASASFIRRSARTAIPSQARALQSRYFHLTPQALEKLNVQGLAERVNLQGQNVLMRVDLNVPLSKEDDFTVTDDTRLRAIVPTAKFLLDKGANIILCSHFGRPKGEIIETGKNGRLNPVVGPLKELLGVDVKKVNDCMGPEVEEAAKSLKRGDVLLLENTRFYKGETKNDPELSAGLGKLADYFVMDAFGTAHRAHSSTAGVAEHMKLSAAGFLLDKELKYLKGAVDEPNRPLCAIIGGAKVSTKLPVIESLIEKCDTILLGGGMIFTFYKAMGYNIGKSMVEEDYVELAGKLMKQAEEKGIKLLLPPDVILADKFAEDATTAVAKANEISGDWMGLDVGPETLELFEKEIGKSNTIVFNGPMGVFEMKPFATGTVRVAELMAEATDRGATTIVGG…
c14492	CAMNT_0011871299	1	430	40	1365	0	686	1769	442	77.83	344	86	387	1	12	87.56	1	99	MFSLVSKTFIRTQ------------KQRFFHSSASQLAKLNVEGLAEKVNLDGQNVLMRVDLNVPLSKEDDVTVTDDTRLRAIVPTTKFLLSKGANVILCSHFGRPKGEIIEKGKNGRLNPVVPHLSKLLDTNVTKVDDCMGPQVEEASSKLTKGEVLLLENTRFYAGETKNDEELAAGLGKLANYFVMDAFGTAHRAHSSTEGVAKHMELAAAGYLLDKELKFLKGAVDNPNRPLCAIVGGAKVSTKIPVIESLIEKCDTILLGGGMIFTFYKALGYDIGASLVEDDIVELAGELMKKAEEKGVKLVLPTDVVLADKFDNDANTAIAKANEISGDWMGLDIGPETMTMFAEEIEKSNTIVFNGPMGVFEMPNFATGTITVAELMAKATERGATTIVGG…	MFATASASFVRRSARTAIPSQARALQSRYFHLTPQALEKLNVQGLAERVNLQGQNVLMRVDLNVPLSKEDDFTVTDDTRLRAIVPTAKFLLDKGANIILCSHFGRPKGEIIETGKNGRLNPVVGPLKELLGVDVKKVNDCMGPEVEEAAKSLKRGDVLLLENTRFYKGETKNDPELSAGLGKLADYFVMDAFGTAHRAHSSTAGVAEHMKLSAAGFLLDKELKYLKGAVDEPNRPLCAIIGGAKVSTKLPVIESLIEKCDTILLGGGMIFTFYKAMGYNIGKSMVEEDYVELAGKLMKQAEEKGIKLLLPPDVILADKFAEDATTAVAKANEISGDWMGLDVGPETLELFEKEIGKSNTIVFNGPMGVFEMKPFATGTVRVAELMAEATDRGATTIVGG…
c14492	CAMNT_0050162031	1	430	1427	102	0	685	1768	442	77.83	344	86	387	1	12	87.56	-3	99	MFSLVSKTFIRTQ------------KQRFFHSSASQLAKLNVEGLAEKVNLDGQNVLMRVDLNVPLSKEDDVTVTDDTRLRAIVPTTKFLLSKGANVILCSHFGRPKGEIIEKGKNGRLNPVVPHLSKLLDTNVTKVDDCMGPQVEEASSKLTKGEVLLLENTRFYAGETKNDEELAAGLGKLANYFVMDAFGTAHRAHSSTEGVAKHMELAAAGYLLDKELKFLKGAVDNPNRPLCAIVGGAKVSTKIPVIESLIEKCDTILLGGGMIFTFYKALGYDIGASLVEDDIVELAGELMKKAEEKGVKLVLPTDVVLADKFDNDANTAIAKANEISGDWMGLDIGPETMTMFAEEIEKSNTIVFNGPMGVFEMPNFATGTITVAELMAKATERGATTIVGG…	MFATASASFVRRSARTAIPSQARALQSRYFHLTPQALEKLNVQGLAERVNLQGQNVLMRVDLNVPLSKEDDFTVTDDTRLRAIVPTAKFLLDKGANIILCSHFGRPKGEIIETGKNGRLNPVVGPLKELLGVDVKKVNDCMGPEVEEAAKSLKRGDVLLLENTRFYKGETKNDPELSAGLGKLADYFVMDAFGTAHRAHSSTAGVAEHMKLSAAGFLLDKELKYLKGAVDEPNRPLCAIIGGAKVSTKLPVIESLIEKCDTILLGGGMIFTFYKAMGYNIGKSMVEEDYVELAGKLMKQAEEKGIKLLLPPDVILADKFAEDATTAVAKANEISGDWMGLDVGPETLELFEKEIGKSNTIVFNGPMGVFEMKPFATGTVRVAELMAEATDRGATTIVGG…
c14492	CAMNT_0050416847	1	430	1387	62	0	684	1766	442	77.6	343	87	387	1	12	87.56	-3	99	MFSLVSKTFIRTQ------------KQRFFHSSASQLAKLNVEGLAEKVNLDGQNVLMRVDLNVPLSKEDDVTVTDDTRLRAIVPTTKFLLSKGANVILCSHFGRPKGEIIEKGKNGRLNPVVPHLSKLLDTNVTKVDDCMGPQVEEASSKLTKGEVLLLENTRFYAGETKNDEELAAGLGKLANYFVMDAFGTAHRAHSSTEGVAKHMELAAAGYLLDKELKFLKGAVDNPNRPLCAIVGGAKVSTKIPVIESLIEKCDTILLGGGMIFTFYKALGYDIGASLVEDDIVELAGELMKKAEEKGVKLVLPTDVVLADKFDNDANTAIAKANEISGDWMGLDIGPETMTMFAEEIEKSNTIVFNGPMGVFEMPNFATGTITVAELMAKATERGATTIVGG…	MFATASASFVRRSARTAIPSQARALQSRYFHLTPQALEKLNVQGLAERVNLQGQNVLMRVDLNVPLSKEDDFTVTDDTRLRAIVPTAKFLLDKGANIILCSHFGRPKGEIIETGKNGRLNPVVGPLKELLGVDVKKVNDCMGPEVEEAAKSLKRGDVLLLENTRFYKGETKNDPELSAGLGKLADYFVMDAFGTAHRAHSSTAGVAEHMKLSAAGFLLDKELKYLKGAVDEPNRPLCAIIGGAKVSTKLPVIESLIEKCDTILLGGGMIFTFYKAMGYNIGKSMVEEDYVELAGKLMKQAEEKGIKLLLPPDVILADKFAEDATTAVAKANEISGDWMGLDVGPETLELFEKEIGKSNTIVFNGPMGVFEMKPFATGTVRVAELMAEATDRGATTIVGG…
c14492	CAMNT_0048287427	11	430	1329	70	0	684	1764	420	80.95	340	80	380	0	0	90.48	-2	97	RTQKQRFFHSSASQLAKLNVEGLAEKVNLDGQNVLMRVDLNVPLSKEDDVTVTDDTRLRAIVPTTKFLLSKGANVILCSHFGRPKGEIIEKGKNGRLNPVVPHLSKLLDTNVTKVDDCMGPQVEEASSKLTKGEVLLLENTRFYAGETKNDEELAAGLGKLANYFVMDAFGTAHRAHSSTEGVAKHMELAAAGYLLDKELKFLKGAVDNPNRPLCAIVGGAKVSTKIPVIESLIEKCDTILLGGGMIFTFYKALGYDIGASLVEDDIVELAGELMKKAEEKGVKLVLPTDVVLADKFDNDANTAIAKANEISGDWMGLDIGPETMTMFAEEIEKSNTIVFNGPMGVFEMPNFATGTITVAELMAKATERGATTIVGGGDSVAAVNQAGLGDKVSHISTG…	RALQSRYFHLTPQALEKLNVQGLAERVNLQGQNVLMRVDLNVPLSKEDDFTVTDDTRLRAIVPTAKFLLDKGANIILCSHFGRPKGEIIETGKNGRLNPVVGPLKELLGVDVKKVNDCMGPEVEEAAKSLKRGDVLLLENTRFYKGETKNDPELSAGLGKLADYFVMDAFGTAHRAHSSTAGVAEHMKLSAAGFLLDKELKYLKGAVDEPNRPLCAIIGGAKVSTKLPVIESLIEKCDTILLGGGMIFTFYKAMGYNIGKSMVEEDYVELAGKLMKQAEEKGIKLLLPPDVILADKFAEDATTAVAKANEISGDWMGLDVGPETLELFEKEIGKSNTIVFNGPMGVFEMKPFATGTVRVAELMAEATDRGATTIVGGGDSVAAVNQAGLGQRVSHISTG…
c14492	CAMNT_0011942503	1	430	1413	88	0	684	1766	442	77.6	343	87	387	1	12	87.56	-3	99	MFSLVSKTFIRTQ------------KQRFFHSSASQLAKLNVEGLAEKVNLDGQNVLMRVDLNVPLSKEDDVTVTDDTRLRAIVPTTKFLLSKGANVILCSHFGRPKGEIIEKGKNGRLNPVVPHLSKLLDTNVTKVDDCMGPQVEEASSKLTKGEVLLLENTRFYAGETKNDEELAAGLGKLANYFVMDAFGTAHRAHSSTEGVAKHMELAAAGYLLDKELKFLKGAVDNPNRPLCAIVGGAKVSTKIPVIESLIEKCDTILLGGGMIFTFYKALGYDIGASLVEDDIVELAGELMKKAEEKGVKLVLPTDVVLADKFDNDANTAIAKANEISGDWMGLDIGPETMTMFAEEIEKSNTIVFNGPMGVFEMPNFATGTITVAELMAKATERGATTIVGG…	MFATASASFVRRSARTAIPSQARALQSRYFHLTPQALEKLNVQGLAERVNLQGQNVLMRVDLNVPLSKEDDFTVTDDTRLRAIVPTAKFLLDKGANIILCSHFGRPKGEIIETGKNGRLNPVVGPLKELLGVDVKKVNDCMGPEVEEAAKSLKRGDVLLLENTRFYKGETKNDPELSAGLGKLADYFVMDAFGTAHRAHSSTAGVAEHMKLSAAGFLLDKELKYLKGAVDEPNRPLCAIIGGAKVSTKLPVIESLIEKCDTILLGGGMIFTFYKAMGYNIGKSMVEEDYVELAGKLMKQAEEKGIKLLLPPDVILADKFAEDATTAVAKANEISGDWMGLDVGPETLELFEKEIGKSNTIVFNGPMGVFEMKPFATGTVRVAELMAEATDRGATTIVGG…
c14492	CAMNT_0050378445	1	430	1436	111	0	685	1767	442	77.6	343	87	387	1	12	87.56	-3	99	MFSLVSKTFIRTQ------------KQRFFHSSASQLAKLNVEGLAEKVNLDGQNVLMRVDLNVPLSKEDDVTVTDDTRLRAIVPTTKFLLSKGANVILCSHFGRPKGEIIEKGKNGRLNPVVPHLSKLLDTNVTKVDDCMGPQVEEASSKLTKGEVLLLENTRFYAGETKNDEELAAGLGKLANYFVMDAFGTAHRAHSSTEGVAKHMELAAAGYLLDKELKFLKGAVDNPNRPLCAIVGGAKVSTKIPVIESLIEKCDTILLGGGMIFTFYKALGYDIGASLVEDDIVELAGELMKKAEEKGVKLVLPTDVVLADKFDNDANTAIAKANEISGDWMGLDIGPETMTMFAEEIEKSNTIVFNGPMGVFEMPNFATGTITVAELMAKATERGATTIVGG…	MFATASASFVRRSARTAIPSQARALQSRYFHLTPQALEKLNVQGLAERVNLQGQNVLMRVDLNVPLSKEDDFTVTDDTRLRAIVPTAKFLLDKGANIILCSHFGRPKGEIIETGKNGRLNPVVGPLKELLGVDVKKVNDCMGPEVEEAAKSLKRGDVLLLENTRFYKGETKNDPELSAGLGKLADYFVMDAFGTAHRAHSSTAGVAEHMKLSAAGFLLDKELKYLKGAVDEPNRPLCAIIGGAKVSTKLPVIESLIEKCDTILLGGGMIFTFYKAMGYNIGKSMVEEDYVELAGKLMKQAEEKGIKLLLPPDVILADKFAEDATTAVAKANEISGDWMGLDVGPETLELFEKEIGKSNTIVFNGPMGVFEMKPFATGTVRVAELMAEATDRGATTIVGG…
c14492	CAMNT_0050061557	1	430	80	1405	0	685	1768	442	77.83	344	86	387	1	12	87.56	2	99	MFSLVSKTFIRTQ------------KQRFFHSSASQLAKLNVEGLAEKVNLDGQNVLMRVDLNVPLSKEDDVTVTDDTRLRAIVPTTKFLLSKGANVILCSHFGRPKGEIIEKGKNGRLNPVVPHLSKLLDTNVTKVDDCMGPQVEEASSKLTKGEVLLLENTRFYAGETKNDEELAAGLGKLANYFVMDAFGTAHRAHSSTEGVAKHMELAAAGYLLDKELKFLKGAVDNPNRPLCAIVGGAKVSTKIPVIESLIEKCDTILLGGGMIFTFYKALGYDIGASLVEDDIVELAGELMKKAEEKGVKLVLPTDVVLADKFDNDANTAIAKANEISGDWMGLDIGPETMTMFAEEIEKSNTIVFNGPMGVFEMPNFATGTITVAELMAKATERGATTIVGG…	MFATASASFVRRSARTAIPSQARALQSRYFHLTPQALEKLNVQGLAERVNLQGQNVLMRVDLNVPLSKEDDFTVTDDTRLRAIVPTAKFLLDKGANIILCSHFGRPKGEIIETGKNGRLNPVVGPLKELLGVDVKKVNDCMGPEVEEAAKSLKRGDVLLLENTRFYKGETKNDPELSAGLGKLADYFVMDAFGTAHRAHSSTAGVAEHMKLSAAGFLLDKELKYLKGAVDEPNRPLCAIIGGAKVSTKLPVIESLIEKCDTILLGGGMIFTFYKAMGYNIGKSMVEEDYVELAGKLMKQAEEKGIKLLLPPDVILADKFAEDATTAVAKANEISGDWMGLDVGPETLELFEKEIGKSNTIVFNGPMGVFEMKPFATGTVRVAELMAEATDRGATTIVGG…
c14492	CAMNT_0049983219	1	430	1418	93	0	684	1765	442	77.6	343	87	387	1	12	87.56	-2	99	MFSLVSKTFIRTQ------------KQRFFHSSASQLAKLNVEGLAEKVNLDGQNVLMRVDLNVPLSKEDDVTVTDDTRLRAIVPTTKFLLSKGANVILCSHFGRPKGEIIEKGKNGRLNPVVPHLSKLLDTNVTKVDDCMGPQVEEASSKLTKGEVLLLENTRFYAGETKNDEELAAGLGKLANYFVMDAFGTAHRAHSSTEGVAKHMELAAAGYLLDKELKFLKGAVDNPNRPLCAIVGGAKVSTKIPVIESLIEKCDTILLGGGMIFTFYKALGYDIGASLVEDDIVELAGELMKKAEEKGVKLVLPTDVVLADKFDNDANTAIAKANEISGDWMGLDIGPETMTMFAEEIEKSNTIVFNGPMGVFEMPNFATGTITVAELMAKATERGATTIVGG…	MFATASASFVRRSARTAIPSQARALQSRYFHLTPQALEKLNVQGLAERVNLQGQNVLMRVDLNVPLSKEDDFTVTDDTRLRAIVPTAKFLLDKGANIILCSHFGRPKGEIIETGKNGRLNPVVGPLKELLGVDVKKVNDCMGPEVEEAAKSLKRGDVLLLENTRFYKGETKNDPELSAGLGKLADYFVMDAFGTAHRAHSSTAGVAEHMKLSAAGFLLDKELKYLKGAVDEPNRPLCAIIGGAKVSTKLPVIESLIEKCDTILLGGGMIFTFYKAMGYNIGKSMVEEDYVELAGKLMKQAEEKGIKLLLPPDVILADKFAEDATTAVAKANEISGDWMGLDVGPETLELFEKEIGKSNTIVFNGPMGVFEMKPFATGTVRVAELMAEATDRGATTIVGG…
c14492	CAMNT_0050273305	1	430	1414	89	0	684	1766	442	77.6	343	87	387	1	12	87.56	-2	99	MFSLVSKTFIRTQ------------KQRFFHSSASQLAKLNVEGLAEKVNLDGQNVLMRVDLNVPLSKEDDVTVTDDTRLRAIVPTTKFLLSKGANVILCSHFGRPKGEIIEKGKNGRLNPVVPHLSKLLDTNVTKVDDCMGPQVEEASSKLTKGEVLLLENTRFYAGETKNDEELAAGLGKLANYFVMDAFGTAHRAHSSTEGVAKHMELAAAGYLLDKELKFLKGAVDNPNRPLCAIVGGAKVSTKIPVIESLIEKCDTILLGGGMIFTFYKALGYDIGASLVEDDIVELAGELMKKAEEKGVKLVLPTDVVLADKFDNDANTAIAKANEISGDWMGLDIGPETMTMFAEEIEKSNTIVFNGPMGVFEMPNFATGTITVAELMAKATERGATTIVGG…	MFATASASFVRRSARTAIPSQARALQSRYFHLTPQALEKLNVQGLAERVNLQGQNVLMRVDLNVPLSKEDDFTVTDDTRLRAIVPTAKFLLDKGANIILCSHFGRPKGEIIETGKNGRLNPVVGPLKELLGVDVKKVNDCMGPEVEEAAKSLKRGDVLLLENTRFYKGETKNDPELSAGLGKLADYFVMDAFGTAHRAHSSTAGVAEHMKLSAAGFLLDKELKYLKGAVDEPNRPLCAIIGGAKVSTKLPVIESLIEKCDTILLGGGMIFTFYKAMGYNIGKSMVEEDYVELAGKLMKQAEEKGIKLLLPPDVILADKFAEDATTAVAKANEISGDWMGLDVGPETLELFEKEIGKSNTIVFNGPMGVFEMKPFATGTVRVAELMAEATDRGATTIVGG…
c14492	CAMNT_0049867821	1	430	1414	89	0	684	1765	442	77.6	343	87	387	1	12	87.56	-2	99	MFSLVSKTFIRTQ------------KQRFFHSSASQLAKLNVEGLAEKVNLDGQNVLMRVDLNVPLSKEDDVTVTDDTRLRAIVPTTKFLLSKGANVILCSHFGRPKGEIIEKGKNGRLNPVVPHLSKLLDTNVTKVDDCMGPQVEEASSKLTKGEVLLLENTRFYAGETKNDEELAAGLGKLANYFVMDAFGTAHRAHSSTEGVAKHMELAAAGYLLDKELKFLKGAVDNPNRPLCAIVGGAKVSTKIPVIESLIEKCDTILLGGGMIFTFYKALGYDIGASLVEDDIVELAGELMKKAEEKGVKLVLPTDVVLADKFDNDANTAIAKANEISGDWMGLDIGPETMTMFAEEIEKSNTIVFNGPMGVFEMPNFATGTITVAELMAKATERGATTIVGG…	MFATASASFVRRSARTAIPSQARALQSRYFHLTPQALEKLNVQGLAERVNLQGQNVLMRVDLNVPLSKEDDFTVTDDTRLRAIVPTAKFLLDKGANIILCSHFGRPKGEIIETGKNGRLNPVVGPLKELLGVDVKKVNDCMGPEVEEAAKSLKRGDVLLLENTRFYKGETKNDPELSAGLGKLADYFVMDAFGTAHRAHSSTAGVAEHMKLSAAGFLLDKELKYLKGAVDEPNRPLCAIIGGAKVSTKLPVIESLIEKCDTILLGGGMIFTFYKAMGYNIGKSMVEEDYVELAGKLMKQAEEKGIKLLLPPDVILADKFAEDATTAVAKANEISGDWMGLDVGPETLELFEKEIGKSNTIVFNGPMGVFEMKPFATGTVRVAELMAEATDRGATTIVGG…
c14492	CAMNT_0011830421	1	430	1424	99	0	684	1766	442	77.6	343	87	387	1	12	87.56	-2	99	MFSLVSKTFIRTQ------------KQRFFHSSASQLAKLNVEGLAEKVNLDGQNVLMRVDLNVPLSKEDDVTVTDDTRLRAIVPTTKFLLSKGANVILCSHFGRPKGEIIEKGKNGRLNPVVPHLSKLLDTNVTKVDDCMGPQVEEASSKLTKGEVLLLENTRFYAGETKNDEELAAGLGKLANYFVMDAFGTAHRAHSSTEGVAKHMELAAAGYLLDKELKFLKGAVDNPNRPLCAIVGGAKVSTKIPVIESLIEKCDTILLGGGMIFTFYKALGYDIGASLVEDDIVELAGELMKKAEEKGVKLVLPTDVVLADKFDNDANTAIAKANEISGDWMGLDIGPETMTMFAEEIEKSNTIVFNGPMGVFEMPNFATGTITVAELMAKATERGATTIVGG…	MFATASASFVRRSARTAIPSQARALQSRYFHLTPQALEKLNVQGLAERVNLQGQNVLMRVDLNVPLSKEDDFTVTDDTRLRAIVPTAKFLLDKGANIILCSHFGRPKGEIIETGKNGRLNPVVGPLKELLGVDVKKVNDCMGPEVEEAAKSLKRGDVLLLENTRFYKGETKNDPELSAGLGKLADYFVMDAFGTAHRAHSSTAGVAEHMKLSAAGFLLDKELKYLKGAVDEPNRPLCAIIGGAKVSTKLPVIESLIEKCDTILLGGGMIFTFYKAMGYNIGKSMVEEDYVELAGKLMKQAEEKGIKLLLPPDVILADKFAEDATTAVAKANEISGDWMGLDVGPETLELFEKEIGKSNTIVFNGPMGVFEMKPFATGTVRVAELMAEATDRGATTIVGG…
c14492	CAMNT_0049901535	1	430	1435	110	0	684	1766	442	77.6	343	87	387	1	12	87.56	-1	99	MFSLVSKTFIRTQ------------KQRFFHSSASQLAKLNVEGLAEKVNLDGQNVLMRVDLNVPLSKEDDVTVTDDTRLRAIVPTTKFLLSKGANVILCSHFGRPKGEIIEKGKNGRLNPVVPHLSKLLDTNVTKVDDCMGPQVEEASSKLTKGEVLLLENTRFYAGETKNDEELAAGLGKLANYFVMDAFGTAHRAHSSTEGVAKHMELAAAGYLLDKELKFLKGAVDNPNRPLCAIVGGAKVSTKIPVIESLIEKCDTILLGGGMIFTFYKALGYDIGASLVEDDIVELAGELMKKAEEKGVKLVLPTDVVLADKFDNDANTAIAKANEISGDWMGLDIGPETMTMFAEEIEKSNTIVFNGPMGVFEMPNFATGTITVAELMAKATERGATTIVGG…	MFATASASFVRRSARTAIPSQARALQSRYFHLTPQALEKLNVQGLAERVNLQGQNVLMRVDLNVPLSKEDDFTVTDDTRLRAIVPTAKFLLDKGANIILCSHFGRPKGEIIETGKNGRLNPVVGPLKELLGVDVKKVNDCMGPEVEEAAKSLKRGDVLLLENTRFYKGETKNDPELSAGLGKLADYFVMDAFGTAHRAHSSTAGVAEHMKLSAAGFLLDKELKYLKGAVDEPNRPLCAIIGGAKVSTKLPVIESLIEKCDTILLGGGMIFTFYKAMGYNIGKSMVEEDYVELAGKLMKQAEEKGIKLLLPPDVILADKFAEDATTAVAKANEISGDWMGLDVGPETLELFEKEIGKSNTIVFNGPMGVFEMKPFATGTVRVAELMAEATDRGATTIVGG…
c14492	CAMNT_0040646639	16	430	111	1355	0	684	1764	415	83.86	348	67	378	0	0	91.08	3	96	RFFHSSASQLAKLNVEGLAEKVNLDGQNVLMRVDLNVPLSKEDDVTVTDDTRLRAIVPTTKFLLSKGANVILCSHFGRPKGEIIEKGKNGRLNPVVPHLSKLLDTNVTKVDDCMGPQVEEASSKLTKGEVLLLENTRFYAGETKNDEELAAGLGKLANYFVMDAFGTAHRAHSSTEGVAKHMELAAAGYLLDKELKFLKGAVDNPNRPLCAIVGGAKVSTKIPVIESLIEKCDTILLGGGMIFTFYKALGYDIGASLVEDDIVELAGELMKKAEEKGVKLVLPTDVVLADKFDNDANTAIAKANEISGDWMGLDIGPETMTMFAEEIEKSNTIVFNGPMGVFEMPNFATGTITVAELMAKATERGATTIVGGGDSVAAVNQAGLGDKVSHISTGGGASL…	RSFHLSPLCLEKLNVEGLASKVDLNGQNVLMRVDLNVPLSKEDDVTVTDDTRLRAIVPTAKFLLGKGANVILCSHFGRPKGEIIETGKNGRLNPVVPRLNELLGVDVKKVDDCMGAEVESASKELTNGEVLLLENTRFYAGETKNDPELAAGLGKLADYFVMDAFGTAHRAHSSTAGVAEHMKLSAAGYLLDKELKYLKGAVDAPNRPLAAIVGGAKVSTKIPVIESLIDKCDTILLGGGMIFTFYKALGYETGNSIVEEDMIELADKLMKKAEAQGVKLMLPTDVVLADKFANDANTKIAKVSEMGGEWMGLDIGPETIATFADEIEKCNTLVFNGPMGVFEMEKFATGTVTVAELLGKATARGATTIVGGGDSVAAVNQAGLGDKVSHVSTGGGASL…
# Query: c6859
c6859	CAMNT_0050527147	3	217	122	766	6e-125	372	956	215	83.72	180	35	196	0	0	91.16	2	97	KKSVVDLTGDALKGKKVLVRCDLNVPLDGKTITDDTRIRSSIPTIELLKSKGAIVAICSHLGRPKEGPEDKFSLAPCAARLGELLGQDVKMVSDCVGEEVSKNVDAASDGDVILLENTRFYKEETKNEASFVEKLASPFDLFVNDAFGSAHRAHASTTGVAGILSPSVSGLLLAKELEYLDGAVNNGEKPMAAIVGGSKVSSKITVLNALLDKCD	KKSIEDLGDDELKGKKVLVRCDVNVPLDGKTITDDTRIRSSIPTIEYLKSKGAIVTVCSHLGRPKDGPEDKFSLAPCAERMGELLGQEVKLAPDCIGEEVAALVDAASEGDVIMLENTRFYKEETKNEPEFVEKLAAPFDLFVNDAFGTAHRAHASTEGVTKFLSPAVSGFLLAKELEYLDGAVSNGEKPMAAIVGGSKVSSKITVLEALVDKCD
c6859	CAMNT_0048902859	3	217	154	798	9e-125	372	956	215	82.33	177	38	196	0	0	91.16	1	97	KKSVVDLTGDALKGKKVLVRCDLNVPLDGKTITDDTRIRSSIPTIELLKSKGAIVAICSHLGRPKEGPEDKFSLAPCAARLGELLGQDVKMVSDCVGEEVSKNVDAASDGDVILLENTRFYKEETKNEASFVEKLASPFDLFVNDAFGSAHRAHASTTGVAGILSPSVSGLLLAKELEYLDGAVNNGEKPMAAIVGGSKVSSKITVLNALLDKCD	KKSIEDLTEDELKGKKVLVRCDVNVPLDGKTITDDTRIRSSIPTVEFLKSKGAIVTVCSHLGRPKDGPEDKFSLGPCADRMGELLGQEVKLAPDCIGDEVAAIVDAASEGDVIMLENTRFYQEETKNEAGFVEKLAAPFDMFVNDAFGTAHRAHASTEGVTKFLQPSVSGFLLAKELEYLDGAIQNGEKPMAAIVGGSKVSSKITVLNALLDKCE
c6859	CAMNT_0050595421	3	217	129	773	1e-124	372	955	215	83.72	180	35	196	0	0	91.16	3	97	KKSVVDLTGDALKGKKVLVRCDLNVPLDGKTITDDTRIRSSIPTIELLKSKGAIVAICSHLGRPKEGPEDKFSLAPCAARLGELLGQDVKMVSDCVGEEVSKNVDAASDGDVILLENTRFYKEETKNEASFVEKLASPFDLFVNDAFGSAHRAHASTTGVAGILSPSVSGLLLAKELEYLDGAVNNGEKPMAAIVGGSKVSSKITVLNALLDKCD	KKSIEDLGDDELKGKKVLVRCDVNVPLDGKTITDDTRIRSSIPTIEYLKSKGAIVTVCSHLGRPKDGPEDKFSLAPCAERMGELLGQEVKLAPDCIGEEVAALVDAASEGDVIMLENTRFYKEETKNEPEFVEKLAAPFDLFVNDAFGTAHRAHASTEGVTKFLSPAVSGFLLAKELEYLDGAVSNGEKPMAAIVGGSKVSSKITVLEALVDKCD
c6859	CAMNT_0049078263	3	217	1147	503	2e-124	370	949	215	82.33	177	38	197	0	0	91.63	-3	97	KKSVVDLTGDALKGKKVLVRCDLNVPLDGKTITDDTRIRSSIPTIELLKSKGAIVAICSHLGRPKEGPEDKFSLAPCAARLGELLGQDVKMVSDCVGEEVSKNVDAASDGDVILLENTRFYKEETKNEASFVEKLASPFDLFVNDAFGSAHRAHASTTGVAGILSPSVSGLLLAKELEYLDGAVNNGEKPMAAIVGGSKVSSKITVLNALLDKCD	KKSIEDLTEEELKGKKVLIRCDVNVPLDGKTITDDTRIRSSIPTIEYLKGKGAIVTVCSHLGRPKDGPEDKFSLGPCAERMGELLGQDVKLVSDCIGDEVKSSVDAASEGDVLMLENTRFYKEEEKNEPEFVEKLAAPFDLYVNDAFGTAHRAHASTEGVTKFLSPSVSGFLLAKELEYLDGAVSDGKKPMAAIVGGSKVSSKITVLNALLDKCD
c6859	CAMNT_0048710097	3	217	1284	640	2e-124	372	956	215	82.33	177	38	196	0	0	91.16	-2	97	KKSVVDLTGDALKGKKVLVRCDLNVPLDGKTITDDTRIRSSIPTIELLKSKGAIVAICSHLGRPKEGPEDKFSLAPCAARLGELLGQDVKMVSDCVGEEVSKNVDAASDGDVILLENTRFYKEETKNEASFVEKLASPFDLFVNDAFGSAHRAHASTTGVAGILSPSVSGLLLAKELEYLDGAVNNGEKPMAAIVGGSKVSSKITVLNALLDKCD	KKSIEDLTEDELKGKKVLVRCDVNVPLDGKTITDDTRIRSSIPTVEFLKSKGAIVTVCSHLGRPKDGPEDKFSLGPCADRMGELLGQEVKLAPDCIGDEVAAIVDAASEGDVIMLENTRFYQEETKNEAGFVEKLAAPFDMFVNDAFGTAHRAHASTEGVTKFLQPSVSGFLLAKELEYLDGAIQNGEKPMAAIVGGSKVSSKITVLNALLDKCE
c6859	CAMNT_0048837845	3	217	1334	690	2e-124	372	956	215	82.33	177	38	196	0	0	91.16	-3	97	KKSVVDLTGDALKGKKVLVRCDLNVPLDGKTITDDTRIRSSIPTIELLKSKGAIVAICSHLGRPKEGPEDKFSLAPCAARLGELLGQDVKMVSDCVGEEVSKNVDAASDGDVILLENTRFYKEETKNEASFVEKLASPFDLFVNDAFGSAHRAHASTTGVAGILSPSVSGLLLAKELEYLDGAVNNGEKPMAAIVGGSKVSSKITVLNALLDKCD	KKSIEDLTEDELKGKKVLVRCDVNVPLDGKTITDDTRIRSSIPTVEFLKSKGAIVTVCSHLGRPKDGPEDKFSLGPCADRMGELLGQEVKLAPDCIGDEVAAIVDAASEGDVIMLENTRFYQEETKNEAGFVEKLAAPFDMFVNDAFGTAHRAHASTEGVTKFLQPSVSGFLLAKELEYLDGAIQNGEKPMAAIVGGSKVSSKITVLNALLDKCE
c6859	CAMNT_0050486987	3	217	171	815	5e-124	372	955	215	83.72	180	35	196	0	0	91.16	3	97	KKSVVDLTGDALKGKKVLVRCDLNVPLDGKTITDDTRIRSSIPTIELLKSKGAIVAICSHLGRPKEGPEDKFSLAPCAARLGELLGQDVKMVSDCVGEEVSKNVDAASDGDVILLENTRFYKEETKNEASFVEKLASPFDLFVNDAFGSAHRAHASTTGVAGILSPSVSGLLLAKELEYLDGAVNNGEKPMAAIVGGSKVSSKITVLNALLDKCD	KKSIEDLGDDELKGKKVLVRCDVNVPLDGKTITDDTRIRSSIPTIEYLKSKGAIVTVCSHLGRPKDGPEDKFSLAPCAERMGELLGQEVKLAPDCIGEEVAALVDAASEGDVIMLENTRFYKEETKNEPEFVEKLAAPFDLFVNDAFGTAHRAHASTEGVTKFLSPAVSGFLLAKELEYLDGAVSNGEKPMAAIVGGSKVSSKITVLEALVDKCD
c6859	CAMNT_0050486451	3	217	78	722	1e-123	368	945	215	82.79	178	37	195	0	0	90.7	3	97	KKSVVDLTGDALKGKKVLVRCDLNVPLDGKTITDDTRIRSSIPTIELLKSKGAIVAICSHLGRPKEGPEDKFSLAPCAARLGELLGQDVKMVSDCVGEEVSKNVDAASDGDVILLENTRFYKEETKNEASFVEKLASPFDLFVNDAFGSAHRAHASTTGVAGILSPSVSGLLLAKELEYLDGAVNNGEKPMAAIVGGSKVSSKITVLNALLDKCD	KKSVKDLADDELKGKKVLIRCDLNVPLDGKTITDDTRIRSSIPTIEYLKSKGAITAVCSHLGRPKNGPEDKFSLGPCAERMGEILGQKVEMISDCIGDDVAKAVDAASEGDVILLENTRFYKEETKNDDDFAQKLAAPFDLYVNDAFGSAHRAHASTEGVTKILSPCVSGFLLAKELEYLDGAVTSGEKPMAAIVGGSKVSSKITVLNALVDKCD
c6859	CAMNT_0027360963	3	217	657	13	2e-123	360	923	215	82.79	178	37	192	0	0	89.3	-2	97	KKSVVDLTGDALKGKKVLVRCDLNVPLDGKTITDDTRIRSSIPTIELLKSKGAIVAICSHLGRPKEGPEDKFSLAPCAARLGELLGQDVKMVSDCVGEEVSKNVDAASDGDVILLENTRFYKEETKNEASFVEKLASPFDLFVNDAFGSAHRAHASTTGVAGILSPSVSGLLLAKELEYLDGAVNNGEKPMAAIVGGSKVSSKITVLNALLDKCD	KKSIKDLADEELKGKKVLVRCDVNVPLDGKTITDDTRIRSSIPTIDFLKSKGAIVTVCSHLGRPKDGPEDKFSLASCAIRMGELLGQDVPLVSDCIGDEVTKIVGEAKEGDVIMLENTRFYKEETKNEPEFVAKLAAPFDLFVNDAFGSAHRAHASTEGVAKPLSPSVSGFLLAKELEYLDGAVAKGEKPMAAIVGGSKVSSKITVLEALLDKCD
c6859	CAMNT_0042707595	3	217	1257	613	1e-122	366	940	215	82.33	177	38	191	0	0	88.84	-1	97	KKSVVDLTGDALKGKKVLVRCDLNVPLDGKTITDDTRIRSSIPTIELLKSKGAIVAICSHLGRPKEGPEDKFSLAPCAARLGELLGQDVKMVSDCVGEEVSKNVDAASDGDVILLENTRFYKEETKNEASFVEKLASPFDLFVNDAFGSAHRAHASTTGVAGILSPSVSGLLLAKELEYLDGAVNNGEKPMAAIVGGSKVSSKITVLNALLDKCD	KKSIADLADDELKGKKVLIRCDVNVPLDGKTITDDTRIRSSIPTIEFLKEKGAIVTVCSHLGRPKDGPEDKFSLGPCADRMGELLGQDVTLAPDCIGEEVAKIVGDAKEGDVIMLENTRFYKEETKNEAGFVEKLAAPFDLFVNDAFGTAHRAHASTEGVTKFLSPSVSGFLLAKELEYLDGAVQNGETPMAAIVGGSKVSSKITVLDALLDKCD
c6859	CAMNT_0004089305	3	217	1326	682	1e-122	367	942	215	82.33	177	38	192	0	0	89.3	-3	97	KKSVVDLTGDALKGKKVLVRCDLNVPLDGKTITDDTRIRSSIPTIELLKSKGAIVAICSHLGRPKEGPEDKFSLAPCAARLGELLGQDVKMVSDCVGEEVSKNVDAASDGDVILLENTRFYKEETKNEASFVEKLASPFDLFVNDAFGSAHRAHASTTGVAGILSPSVSGLLLAKELEYLDGAVNNGEKPMAAIVGGSKVSSKITVLNALLDKCD	KKSIEDLTEDELKGKKVLVRCDVNVPLDGKTITDDTRIRSSVPTIEYLKGKGAIVTVCSHLGRPKDGPEDKFSLGPCAERLGELLGQEVTLAPDCIGEEVTKIVDAAAEGDVIMLENTRFYPEETKNEPEFVEKLASPFDLYVNDAFGTAHRAHASTEGVTKFLQPSVSGFLLAKELEYLDGAVTEGEKPMAAIVGGSKVSSKITVLNALLDKCE
c6859	CAMNT_0004099951	3	217	1326	682	2e-122	367	942	215	82.33	177	38	192	0	0	89.3	-1	97	KKSVVDLTGDALKGKKVLVRCDLNVPLDGKTITDDTRIRSSIPTIELLKSKGAIVAICSHLGRPKEGPEDKFSLAPCAARLGELLGQDVKMVSDCVGEEVSKNVDAASDGDVILLENTRFYKEETKNEASFVEKLASPFDLFVNDAFGSAHRAHASTTGVAGILSPSVSGLLLAKELEYLDGAVNNGEKPMAAIVGGSKVSSKITVLNALLDKCD	KKSIEDLTEDELKGKKVLVRCDVNVPLDGKTITDDTRIRSSVPTIEYLKGKGAIVTVCSHLGRPKDGPEDKFSLGPCAERLGELLGQEVTLAPDCIGEEVTKIVDAAAEGDVIMLENTRFYPEETKNEPEFVEKLASPFDLYVNDAFGTAHRAHASTEGVTKFLQPSVSGFLLAKELEYLDGAVTEGEKPMAAIVGGSKVSSKITVLNALLDKCE
c6859	CAMNT_0023181557	3	217	1429	785	2e-122	368	945	215	82.33	177	38	193	0	0	89.77	-3	97	KKSVVDLTGDALKGKKVLVRCDLNVPLDGKTITDDTRIRSSIPTIELLKSKGAIVAICSHLGRPKEGPEDKFSLAPCAARLGELLGQDVKMVSDCVGEEVSKNVDAASDGDVILLENTRFYKEETKNEASFVEKLASPFDLFVNDAFGSAHRAHASTTGVAGILSPSVSGLLLAKELEYLDGAVNNGEKPMAAIVGGSKVSSKITVLNALLDKCD	KKSIEDLSDEELKGKKVLVRCDVNVPLDGKTITDDTRIRSSIPTIEYLKGKGAIVTVCSHLGRPTDGPEDKFSLAPCAERMGELLGQEVKLAPDCIGEGVSSIVDAASEGDVIMLENTRFYKEETKNEAGFVEKLAAPFDMFVNDAFGTAHRAHASTEGVTKFLQPSVSGFLLAKELEYLDGAIQNGETPMAAIVGGSKVSSKITVLNALLDKCD
c6859	CAMNT_0020581091	3	217	1276	632	4e-122	365	938	215	81.4	175	40	194	0	0	90.23	-1	97	KKSVVDLTGDALKGKKVLVRCDLNVPLDGKTITDDTRIRSSIPTIELLKSKGAIVAICSHLGRPKEGPEDKFSLAPCAARLGELLGQDVKMVSDCVGEEVSKNVDAASDGDVILLENTRFYKEETKNEASFVEKLASPFDLFVNDAFGSAHRAHASTTGVAGILSPSVSGLLLAKELEYLDGAVNNGEKPMAAIVGGSKVSSKITVLNALLDKCD	KKSIEDLTDAELKGKKVLIRCDVNVPLDGKTITDDTRIRSSIPTIEYLKGKGAIVSVCSHLGRPKDGPEDKFSLGPCAERMGELLGQEVKLVGDCIGDDVKAAVDAASEGDVLMLENTRFYKEETKNEAEFVEKLAAPFDLYVNDAFGTAHRAHASTEGVTKFLSPSVGGFLLAKELEYLDGAVTNGKKPMAAIVGGSKVSSKITVLEALLDKCD
c6859	CAMNT_0051643391	3	217	28	672	1e-121	363	931	215	80.93	174	41	191	0	0	88.84	1	97	KKSVVDLTGDALKGKKVLVRCDLNVPLDGKTITDDTRIRSSIPTIELLKSKGAIVAICSHLGRPKEGPEDKFSLAPCAARLGELLGQDVKMVSDCVGEEVSKNVDAASDGDVILLENTRFYKEETKNEASFVEKLASPFDLFVNDAFGSAHRAHASTTGVAGILSPSVSGLLLAKELEYLDGAVNNGEKPMAAIVGGSKVSSKITVLNALLDKCD	KKSIEDLADDELKGKRVLVRCDVNVPLDGKTITDDTRIRSSIPTIEFLKGKGAIVTVCSHLGRPKDGPEDKFSLGPCAERMGELLGQTVTLAPDCIGDEVAKIVEGASEGDVIMLENTRFYKEETKNESEFVEKLAGPFDLFVNDAFGTAHRAHASTEGVTKFLSPSVSGFLLAKELEYLDGAVQNGETPMAAVVGGSKVSSKITVLDALLDKCD
c6859	CAMNT_0012984379	3	217	204	848	1e-121	366	940	215	81.4	175	40	194	0	0	90.23	3	97	KKSVVDLTGDALKGKKVLVRCDLNVPLDGKTITDDTRIRSSIPTIELLKSKGAIVAICSHLGRPKEGPEDKFSLAPCAARLGELLGQDVKMVSDCVGEEVSKNVDAASDGDVILLENTRFYKEETKNEASFVEKLASPFDLFVNDAFGSAHRAHASTTGVAGILSPSVSGLLLAKELEYLDGAVNNGEKPMAAIVGGSKVSSKITVLNALLDKCD	KKSIEDLSDADLKGKKVLIRCDVNVPLDGKTITDDTRIRSSIPTIEYLKGKGAIVTVCSHLGRPKDGPEDKFSLAPCAERMGELLGQEVKLVNDCIGEEVKATVDAAKEGDVIMLENTRFYKEEEKNEAGFVEKLAAPFDMFVNDAFGTAHRAHASTEGVTKFLQPSVSGFLLAKELEYLDGAIENGKKPMAAIVGGSKVSSKITVLNALLDKCE
c6859	CAMNT_0000528483	1	218	55	708	3e-121	362	928	218	79.82	174	44	192	0	0	88.07	1	99	MGKKSVVDLTGDALKGKKVLVRCDLNVPLDGKTITDDTRIRSSIPTIELLKSKGAIVAICSHLGRPKEGPEDKFSLAPCAARLGELLGQDVKMVSDCVGEEVSKNVDAASDGDVILLENTRFYKEETKNEASFVEKLASPFDLFVNDAFGSAHRAHASTTGVAGILSPSVSGLLLAKELEYLDGAVNNGEKPMAAIVGGSKVSSKITVLNALLDKCDL	MTKKTVEDLTADQLKGKKVLVRCDLNVPLDGKKITDDTRIRRSIPTIEYLKGKGAIVTVCSHLGRPKEGPEDKFSLGPCAERMGELLGQTVALAPDCIGDKVAEIVAAAKEGDVVMLENTRFYKEETKNEPGFVEKLAAPFDLYVNDAFGTAHRAHASTEGVTKFLSPSVSGFLLAKELEYLDGAVNNGKAPMAAIVGGSKVSSKITVLDALLDKCDV
c6859	CAMNT_0050563809	3	217	1819	1175	4e-121	368	945	215	82.79	178	37	195	0	0	90.7	-2	97	KKSVVDLTGDALKGKKVLVRCDLNVPLDGKTITDDTRIRSSIPTIELLKSKGAIVAICSHLGRPKEGPEDKFSLAPCAARLGELLGQDVKMVSDCVGEEVSKNVDAASDGDVILLENTRFYKEETKNEASFVEKLASPFDLFVNDAFGSAHRAHASTTGVAGILSPSVSGLLLAKELEYLDGAVNNGEKPMAAIVGGSKVSSKITVLNALLDKCD	KKSVKDLADDELKGKKVLIRCDLNVPLDGKTITDDTRIRSSIPTIEYLKSKGAITAVCSHLGRPKNGPEDKFSLGPCAERMGEILGQKVEMISDCIGDDVAKAVDAASEGDVILLENTRFYKEETKNDDDFAQKLAAPFDLYVNDAFGSAHRAHASTEGVTKILSPCVSGFLLAKELEYLDGAVTSGEKPMAAIVGGSKVSSKITVLNALVDKCD
c6859	CAMNT_0020648721	3	217	1385	741	5e-121	363	931	215	81.86	176	39	193	0	0	89.77	-1	97	KKSVVDLTGDALKGKKVLVRCDLNVPLDGKTITDDTRIRSSIPTIELLKSKGAIVAICSHLGRPKEGPEDKFSLAPCAARLGELLGQDVKMVSDCVGEEVSKNVDAASDGDVILLENTRFYKEETKNEASFVEKLASPFDLFVNDAFGSAHRAHASTTGVAGILSPSVSGLLLAKELEYLDGAVNNGEKPMAAIVGGSKVSSKITVLNALLDKCD	KKSIEDLADDELKGKKVLVRCDVNVPLDGKTITDDTRIRSSIPTIEYLKGKGAIVTVCSHLGRPKDGPEDKFSLGPCAERMGELLGQDVKLVGDCIGDEVSAAVGAAAEGDVIMLENTRFYKEETKNEPEFVEKLAAPFDLFVNDAFGTAHRAHASTEGVTKYLSPSVSGYLLAKELEYLDGAISAGKKPMAAIVGGSKVSSKITVLEALLDKCE
c6859	CAMNT_0028395563	3	217	1289	645	7e-121	363	933	215	81.4	175	40	192	0	0	89.3	-1	97	KKSVVDLTGDALKGKKVLVRCDLNVPLDGKTITDDTRIRSSIPTIELLKSKGAIVAICSHLGRPKEGPEDKFSLAPCAARLGELLGQDVKMVSDCVGEEVSKNVDAASDGDVILLENTRFYKEETKNEASFVEKLASPFDLFVNDAFGSAHRAHASTTGVAGILSPSVSGLLLAKELEYLDGAVNNGEKPMAAIVGGSKVSSKITVLNALLDKCD	KKSIEDLTEDEVKGKKVLVRCDVNVPLDGKTITDDTRIRSSIPTIEYLKSKGAIVTVCSHLGRPKDGPEDKFSLGPCAERMSELLDQEVKLAPDCIGEDVAALVDGASEGDVIMLENTRFYPEETKNEAGFVEKLAAPFDLFVNDAFGTAHRAHASTEGVTKYLSPAVSGFLLAKELEYLDGAIQNGETPMAAIVGGSKVSSKITVLNALLDKCD
c6859	CAMNT_0050630045	3	217	75	719	7e-121	369	947	215	82.79	178	37	195	0	0	90.7	3	97	KKSVVDLTGDALKGKKVLVRCDLNVPLDGKTITDDTRIRSSIPTIELLKSKGAIVAICSHLGRPKEGPEDKFSLAPCAARLGELLGQDVKMVSDCVGEEVSKNVDAASDGDVILLENTRFYKEETKNEASFVEKLASPFDLFVNDAFGSAHRAHASTTGVAGILSPSVSGLLLAKELEYLDGAVNNGEKPMAAIVGGSKVSSKITVLNALLDKCD	KKSVKDLADDELKGKKVLIRCDLNVPLDGKTITDDTRIRSSIPTIEYLKSKGAITAVCSHLGRPKNGPEDKFSLGPCAERMGEILGQKVEMISDCIGDDVAKAVDAASEGDVILLENTRFYKEETKNDDDFAQKLAAPFDLYVNDAFGSAHRAHASTEGVTKILSPCVSGFLLAKELEYLDGAVTSGEKPMAAIVGGSKVSSKITVLNALVDKCD
c6859	CAMNT_0026009013	3	217	109	753	8e-121	363	932	215	81.4	175	40	194	0	0	90.23	1	97	KKSVVDLTGDALKGKKVLVRCDLNVPLDGKTITDDTRIRSSIPTIELLKSKGAIVAICSHLGRPKEGPEDKFSLAPCAARLGELLGQDVKMVSDCVGEEVSKNVDAASDGDVILLENTRFYKEETKNEASFVEKLASPFDLFVNDAFGSAHRAHASTTGVAGILSPSVSGLLLAKELEYLDGAVNNGEKPMAAIVGGSKVSSKITVLNALLDKCD	KKSVEDLTEADLKGKKVLVRCDVNVPLDGKTITDDTRIRSSIPTVEYLKSKGAIVTVCSHLGRPKDGPEDKFSLGPCAERMGELLGQEVKLAPDCIGDDVAAIVDAASEGDVIMLENTRFYKEETKNEAGFVEKLAAPFDMFVNDAFGTAHRAHASTEGVTKFLQPSVSGFLLAKELEYLDGAIATGEKPMAAIVGGSKVSSKITVLDALLDKCE
c6859	CAMNT_0013007419	3	217	1372	728	8e-121	364	934	215	80.93	174	41	192	0	0	89.3	-2	97	KKSVVDLTGDALKGKKVLVRCDLNVPLDGKTITDDTRIRSSIPTIELLKSKGAIVAICSHLGRPKEGPEDKFSLAPCAARLGELLGQDVKMVSDCVGEEVSKNVDAASDGDVILLENTRFYKEETKNEASFVEKLASPFDLFVNDAFGSAHRAHASTTGVAGILSPSVSGLLLAKELEYLDGAVNNGEKPMAAIVGGSKVSSKITVLNALLDKCD	KKSISDLSDAELKGKKVLVRCDVNVPLDGKKITDDTRIRSSIPTIEYLKSKGAIVTVCSHLGRPKDGPEDKFSLAPCAERMSELLGQDVTLAPDCIGEEVAKIIDAASEGDVIMLENTRFYKEETKNEPGFVEKLAAPFDMFVNDAFGTAHRAHASTEGVTKFLQPSVSGFLLAKELEYLDGAIQNGETPMAAIVGGSKVSSKITVLDALLEKCD
c6859	CAMNT_0048879363	12	217	1431	814	8e-121	362	930	206	83.01	171	35	189	0	0	91.75	-2	93	DALKGKKVLVRCDLNVPLDGKTITDDTRIRSSIPTIELLKSKGAIVAICSHLGRPKEGPEDKFSLAPCAARLGELLGQDVKMVSDCVGEEVSKNVDAASDGDVILLENTRFYKEETKNEASFVEKLASPFDLFVNDAFGSAHRAHASTTGVAGILSPSVSGLLLAKELEYLDGAVNNGEKPMAAIVGGSKVSSKITVLNALLDKCD	DELKGKKVLVRCDVNVPLDGKTITDDTRIRSSIPTVEFLKSKGAIVTVCSHLGRPKDGPEDKFSLGPCADRMGELLGQEVKLAPDCIGDEVAAIVDAASEGDVIMLENTRFYQEETKNEAGFVEKLAAPFDMFVNDAFGTAHRAHASTEGVTKFLQPSVSGFLLAKELEYLDGAIQNGEKPMAAIVGGSKVSSKITVLNALLDKCE
c6859	CAMNT_0026823895	3	217	1395	751	9e-121	363	933	215	81.4	175	40	194	0	0	90.23	-2	97	KKSVVDLTGDALKGKKVLVRCDLNVPLDGKTITDDTRIRSSIPTIELLKSKGAIVAICSHLGRPKEGPEDKFSLAPCAARLGELLGQDVKMVSDCVGEEVSKNVDAASDGDVILLENTRFYKEETKNEASFVEKLASPFDLFVNDAFGSAHRAHASTTGVAGILSPSVSGLLLAKELEYLDGAVNNGEKPMAAIVGGSKVSSKITVLNALLDKCD	KKSVEDLTEADLKGKKVLVRCDVNVPLDGKTITDDTRIRSSIPTVEYLKSKGAIVTVCSHLGRPKDGPEDKFSLGPCAERMGELLGQEVKLAPDCIGDDVAAIVDAASEGDVIMLENTRFYKEETKNEAGFVEKLAAPFDMFVNDAFGTAHRAHASTEGVTKFLQPSVSGFLLAKELEYLDGAIATGEKPMAAIVGGSKVSSKITVLDALLDKCE
c6859	CAMNT_0026806449	3	217	158	802	9e-121	363	933	215	81.4	175	40	194	0	0	90.23	2	97	KKSVVDLTGDALKGKKVLVRCDLNVPLDGKTITDDTRIRSSIPTIELLKSKGAIVAICSHLGRPKEGPEDKFSLAPCAARLGELLGQDVKMVSDCVGEEVSKNVDAASDGDVILLENTRFYKEETKNEASFVEKLASPFDLFVNDAFGSAHRAHASTTGVAGILSPSVSGLLLAKELEYLDGAVNNGEKPMAAIVGGSKVSSKITVLNALLDKCD	KKSVEDLTEADLKGKKVLVRCDVNVPLDGKTITDDTRIRSSIPTVEYLKSKGAIVTVCSHLGRPKDGPEDKFSLGPCAERMGELLGQEVKLAPDCIGDDVAAIVDAASEGDVIMLENTRFYKEETKNEAGFVEKLAAPFDMFVNDAFGTAHRAHASTEGVTKFLQPSVSGFLLAKELEYLDGAIATGEKPMAAIVGGSKVSSKITVLDALLDKCE
c6859	CAMNT_0051690921	3	217	217	861	1e-120	362	930	215	82.33	177	38	196	0	0	91.16	1	97	KKSVVDLTGDALKGKKVLVRCDLNVPLDGKTITDDTRIRSSIPTIELLKSKGAIVAICSHLGRPKEGPEDKFSLAPCAARLGELLGQDVKMVSDCVGEEVSKNVDAASDGDVILLENTRFYKEETKNEASFVEKLASPFDLFVNDAFGSAHRAHASTTGVAGILSPSVSGLLLAKELEYLDGAVNNGEKPMAAIVGGSKVSSKITVLNALLDKCD	KKSISDLSEDELKGKKVLVRCDVNVPLDGKTITDDTRIRSSIPTIEYLKSKGAIVTVCSHLGRPKDGPEDKFSLGPCAARMGELLGQEVKLAPDCIGDDVAAIVAAAAEGDVIMLENTRFYKEETKNEPEFVEKLAAPFDLFVNDAFGTAHRAHASTEGVTKFLSPAVSGFLLAKELEYLDGAIQNGEKPMAAIVGGSKVSSKITVLNALLDKCD
c6859	CAMNT_0048774907	3	217	1199	1843	1e-120	372	956	215	82.33	177	38	196	0	0	91.16	2	97	KKSVVDLTGDALKGKKVLVRCDLNVPLDGKTITDDTRIRSSIPTIELLKSKGAIVAICSHLGRPKEGPEDKFSLAPCAARLGELLGQDVKMVSDCVGEEVSKNVDAASDGDVILLENTRFYKEETKNEASFVEKLASPFDLFVNDAFGSAHRAHASTTGVAGILSPSVSGLLLAKELEYLDGAVNNGEKPMAAIVGGSKVSSKITVLNALLDKCD	KKSIEDLTEDELKGKKVLVRCDVNVPLDGKTITDDTRIRSSIPTVEFLKSKGAIVTVCSHLGRPKDGPEDKFSLGPCADRMGELLGQEVKLAPDCIGDEVAAIVDAASEGDVIMLENTRFYQEETKNEAGFVEKLAAPFDMFVNDAFGTAHRAHASTEGVTKFLQPSVSGFLLAKELEYLDGAIQNGEKPMAAIVGGSKVSSKITVLNALLDKCE
c6859	CAMNT_0022975889	3	217	254	898	1e-120	363	932	215	82.33	177	38	196	0	0	91.16	2	97	KKSVVDLTGDALKGKKVLVRCDLNVPLDGKTITDDTRIRSSIPTIELLKSKGAIVAICSHLGRPKEGPEDKFSLAPCAARLGELLGQDVKMVSDCVGEEVSKNVDAASDGDVILLENTRFYKEETKNEASFVEKLASPFDLFVNDAFGSAHRAHASTTGVAGILSPSVSGLLLAKELEYLDGAVNNGEKPMAAIVGGSKVSSKITVLNALLDKCD	KKSISDLSEDELKGKKVLVRCDVNVPLDGKTITDDTRIRSSIPTIEYLKSKGAIVTVCSHLGRPKDGPEDKFSLGPCAARMGELLGQEVKLAPDCIGDDVAAIVAAAAEGDVIMLENTRFYKEETKNEPEFVEKLAAPFDLFVNDAFGTAHRAHASTEGVTKFLSPAVSGFLLAKELEYLDGAIQNGEKPMAAIVGGSKVSSKITVLNALLDKCD
c6859	CAMNT_0040469111	3	217	7	651	1e-120	359	922	215	80.93	174	41	193	0	0	89.77	1	97	KKSVVDLTGDALKGKKVLVRCDLNVPLDGKTITDDTRIRSSIPTIELLKSKGAIVAICSHLGRPKEGPEDKFSLAPCAARLGELLGQDVKMVSDCVGEEVSKNVDAASDGDVILLENTRFYKEETKNEASFVEKLASPFDLFVNDAFGSAHRAHASTTGVAGILSPSVSGLLLAKELEYLDGAVNNGEKPMAAIVGGSKVSSKITVLNALLDKCD	KKSISDLSDDELKGKKVLVRCDVNVPLDGKTITDDTRIRSSIPTIEYLVSKGAIVTTCSHLGRPKDGPEDKFSLGPCAERMGELLGKEVKLAPDCIGDEVSAIVNGASEGDVIMLENTRFYKEETKNEPEFVEKLAAPFDLFVNDAFGTAHRAHASTEGVTKFLSPAVSGFLLAKELEYLDGAVSNGEKPMAAIVGGSKVSSKITVLEALVEKCD
c6859	CAMNT_0041512119	3	217	181	825	1e-120	363	933	215	80.93	174	41	193	0	0	89.77	1	97	KKSVVDLTGDALKGKKVLVRCDLNVPLDGKTITDDTRIRSSIPTIELLKSKGAIVAICSHLGRPKEGPEDKFSLAPCAARLGELLGQDVKMVSDCVGEEVSKNVDAASDGDVILLENTRFYKEETKNEASFVEKLASPFDLFVNDAFGSAHRAHASTTGVAGILSPSVSGLLLAKELEYLDGAVNNGEKPMAAIVGGSKVSSKITVLNALLDKCD	KKSIEDLTDEELKGKKVLVRCDVNVPLDGKTITDDTRIRSSIPTIEYLKGKGAIVSVCSHLGRPKDGPEDKFSLGPCAERMSELLGQEVKLAGDCIGDDVSALVDAASEGDVIMLENTRFYKEETKNEPGFVEKLAAPFDMFVNDAFGTAHRAHASTEGVTKFLQPSVSGFLLAKELEYLDGAIQNGETPMAAIVGGSKVSSKITVLDALLDKCD
c6859	CAMNT_0025949451	3	217	1401	757	1e-120	363	933	215	81.4	175	40	194	0	0	90.23	-3	97	KKSVVDLTGDALKGKKVLVRCDLNVPLDGKTITDDTRIRSSIPTIELLKSKGAIVAICSHLGRPKEGPEDKFSLAPCAARLGELLGQDVKMVSDCVGEEVSKNVDAASDGDVILLENTRFYKEETKNEASFVEKLASPFDLFVNDAFGSAHRAHASTTGVAGILSPSVSGLLLAKELEYLDGAVNNGEKPMAAIVGGSKVSSKITVLNALLDKCD	KKSVEDLTEADLKGKKVLVRCDVNVPLDGKTITDDTRIRSSIPTVEYLKSKGAIVTVCSHLGRPKDGPEDKFSLGPCAERMGELLGQEVKLAPDCIGDDVAAIVDAASEGDVIMLENTRFYKEETKNEAGFVEKLAAPFDMFVNDAFGTAHRAHASTEGVTKFLQPSVSGFLLAKELEYLDGAIATGEKPMAAIVGGSKVSSKITVLDALLDKCE
c6859	CAMNT_0049056393	3	217	133	777	1e-120	361	927	215	79.53	171	44	193	0	0	89.77	1	97	KKSVVDLTGDALKGKKVLVRCDLNVPLDGKTITDDTRIRSSIPTIELLKSKGAIVAICSHLGRPKEGPEDKFSLAPCAARLGELLGQDVKMVSDCVGEEVSKNVDAASDGDVILLENTRFYKEETKNEASFVEKLASPFDLFVNDAFGSAHRAHASTTGVAGILSPSVSGLLLAKELEYLDGAVNNGEKPMAAIVGGSKVSSKITVLNALLDKCD	KKSIADLSEEELKGKKVLIRCDVNVPLDGKTITDDTRIRSSIPTIEYLKGKGAIVTVCSHLGRPKDGPEDKFSLGPCAERMGELLDQEVKLIGDCIGDEVTAAVDGASEGDVFMLENTRFYKEEEKNESEFVEKLAAPFDLYVNDAFGTAHRAHASTEGVTKFLSPSVSGFLLAKELEYLDGAVTDGKKPMAAIVGGSKVSSKITVLNALLDKCD
c6859	CAMNT_0041436301	3	217	186	830	1e-120	363	933	215	80.93	174	41	193	0	0	89.77	3	97	KKSVVDLTGDALKGKKVLVRCDLNVPLDGKTITDDTRIRSSIPTIELLKSKGAIVAICSHLGRPKEGPEDKFSLAPCAARLGELLGQDVKMVSDCVGEEVSKNVDAASDGDVILLENTRFYKEETKNEASFVEKLASPFDLFVNDAFGSAHRAHASTTGVAGILSPSVSGLLLAKELEYLDGAVNNGEKPMAAIVGGSKVSSKITVLNALLDKCD	KKSIEDLTDEELKGKKVLVRCDVNVPLDGKTITDDTRIRSSIPTIEYLKGKGAIVSVCSHLGRPKDGPEDKFSLGPCAERMSELLGQEVKLAGDCIGDDVSALVDAASEGDVIMLENTRFYKEETKNEPGFVEKLAAPFDMFVNDAFGTAHRAHASTEGVTKFLQPSVSGFLLAKELEYLDGAIQNGETPMAAIVGGSKVSSKITVLDALLDKCD
c6859	CAMNT_0027300027	3	217	1346	702	1e-120	363	932	215	80.47	173	42	194	0	0	90.23	-3	97	KKSVVDLTGDALKGKKVLVRCDLNVPLDGKTITDDTRIRSSIPTIELLKSKGAIVAICSHLGRPKEGPEDKFSLAPCAARLGELLGQDVKMVSDCVGEEVSKNVDAASDGDVILLENTRFYKEETKNEASFVEKLASPFDLFVNDAFGSAHRAHASTTGVAGILSPSVSGLLLAKELEYLDGAVNNGEKPMAAIVGGSKVSSKITVLNALLDKCD	KKSIEDLTDEELKGKKVLVRCDVNVPLDGKTITDDTRIRSSIPTIEYLKGKGAIVSVCSHLGRPKDGPEDKFSLGPCAERMSELLGQEVKLAGDCVGDDVAALVDAASEGDVIMLENTRFYREETKNESGFVEKLAAPFDMFVNDAFGTAHRAHASTEGVTKFLQPSVSGFLLAKELEYLDGAIQNGETPMAAIVGGSKVSSKITVLDALLDKCD
c6859	CAMNT_0013187759	3	217	150	794	1e-120	363	932	215	82.79	178	37	193	0	0	89.77	3	97	KKSVVDLTGDALKGKKVLVRCDLNVPLDGKTITDDTRIRSSIPTIELLKSKGAIVAICSHLGRPKEGPEDKFSLAPCAARLGELLGQDVKMVSDCVGEEVSKNVDAASDGDVILLENTRFYKEETKNEASFVEKLASPFDLFVNDAFGSAHRAHASTTGVAGILSPSVSGLLLAKELEYLDGAVNNGEKPMAAIVGGSKVSSKITVLNALLDKCD	KKSIEDLSDEELKGKKVLIRCDLNVPLDGKKITDDTRIRSSIPTIEYLKGKGAIVSVCSHLGRPKDGPEDKFSLAPAAERLTELLGQEVKLAPDCVGEEVAAMVDAASEGDVILLENTRFYKEEEKNEPEFVEKLAAPFDLFVNDAFGTAHRAHASTEGVTKFLQPSVSGYLLAKELEYLDGAVSNGKKPMAAIVGGSKVSSKITVLNALLDKCD
c6859	CAMNT_0023068291	3	217	249	893	2e-120	363	931	215	82.33	177	38	196	0	0	91.16	3	97	KKSVVDLTGDALKGKKVLVRCDLNVPLDGKTITDDTRIRSSIPTIELLKSKGAIVAICSHLGRPKEGPEDKFSLAPCAARLGELLGQDVKMVSDCVGEEVSKNVDAASDGDVILLENTRFYKEETKNEASFVEKLASPFDLFVNDAFGSAHRAHASTTGVAGILSPSVSGLLLAKELEYLDGAVNNGEKPMAAIVGGSKVSSKITVLNALLDKCD	KKSISDLSEDELKGKKVLVRCDVNVPLDGKTITDDTRIRSSIPTIEYLKSKGAIVTVCSHLGRPKDGPEDKFSLGPCAARMGELLGQEVKLAPDCIGDDVAAIVAAAAEGDVIMLENTRFYKEETKNEPEFVEKLAAPFDLFVNDAFGTAHRAHASTEGVTKFLSPAVSGFLLAKELEYLDGAIQNGEKPMAAIVGGSKVSSKITVLNALLDKCD
c6859	CAMNT_0025921923	3	217	1298	654	2e-120	362	928	215	80.47	173	42	192	0	0	89.3	-1	97	KKSVVDLTGDALKGKKVLVRCDLNVPLDGKTITDDTRIRSSIPTIELLKSKGAIVAICSHLGRPKEGPEDKFSLAPCAARLGELLGQDVKMVSDCVGEEVSKNVDAASDGDVILLENTRFYKEETKNEASFVEKLASPFDLFVNDAFGSAHRAHASTTGVAGILSPSVSGLLLAKELEYLDGAVNNGEKPMAAIVGGSKVSSKITVLNALLDKCD	KKSIEDLADDELKGKRVLVRCDVNVPLDGKKITDDTRIRSSIPTIEYLKSKGAIVTVCSHLGRPKDGPEDKFSLGPCAERMGELLGQEVTLAPDCIGDEVAKIVAEAKEGDVIMLENTRFYKEETKNEAGFVEKLAAPFDMFVNDAFGTAHRAHASTEGVTKFLTPSVSGFLLAKELEYLDGAIANGEKPMAAIVGGSKVSSKITVLDALLDKCD
c6859	CAMNT_0040421087	3	217	1236	592	2e-120	359	922	215	80.93	174	41	193	0	0	89.77	-1	97	KKSVVDLTGDALKGKKVLVRCDLNVPLDGKTITDDTRIRSSIPTIELLKSKGAIVAICSHLGRPKEGPEDKFSLAPCAARLGELLGQDVKMVSDCVGEEVSKNVDAASDGDVILLENTRFYKEETKNEASFVEKLASPFDLFVNDAFGSAHRAHASTTGVAGILSPSVSGLLLAKELEYLDGAVNNGEKPMAAIVGGSKVSSKITVLNALLDKCD	KKSISDLSDDELKGKKVLVRCDVNVPLDGKTITDDTRIRSSIPTIEYLVSKGAIVTTCSHLGRPKDGPEDKFSLGPCAERMGELLGKEVKLAPDCIGDEVSAIVNGASEGDVIMLENTRFYKEETKNEPEFVEKLAAPFDLFVNDAFGTAHRAHASTEGVTKFLSPAVSGFLLAKELEYLDGAVSNGEKPMAAIVGGSKVSSKITVLEALVEKCD
c6859	CAMNT_0028283497	3	217	251	895	3e-120	362	929	215	82.33	177	38	196	0	0	91.16	2	97	KKSVVDLTGDALKGKKVLVRCDLNVPLDGKTITDDTRIRSSIPTIELLKSKGAIVAICSHLGRPKEGPEDKFSLAPCAARLGELLGQDVKMVSDCVGEEVSKNVDAASDGDVILLENTRFYKEETKNEASFVEKLASPFDLFVNDAFGSAHRAHASTTGVAGILSPSVSGLLLAKELEYLDGAVNNGEKPMAAIVGGSKVSSKITVLNALLDKCD	KKSISDLSEDELKGKKVLVRCDVNVPLDGKTITDDTRIRSSIPTIEYLKSKGAIVTVCSHLGRPKDGPEDKFSLGPCAARMGELLGQEVKLAPDCIGDDVAAIVAAAAEGDVIMLENTRFYKEETKNEPEFVEKLAAPFDLFVNDAFGTAHRAHASTEGVTKFLSPAVSGFLLAKELEYLDGAIQNGEKPMAAIVGGSKVSSKITVLNALLDKCD
c6859	CAMNT_0004746681	3	218	132	779	3e-120	360	925	216	80.56	174	42	191	0	0	88.43	3	98	KKSVVDLTGDALKGKKVLVRCDLNVPLDGKTITDDTRIRSSIPTIELLKSKGAIVAICSHLGRPKEGPEDKFSLAPCAARLGELLGQDVKMVSDCVGEEVSKNVDAASDGDVILLENTRFYKEETKNEASFVEKLASPFDLFVNDAFGSAHRAHASTTGVAGILSPSVSGLLLAKELEYLDGAVNNGEKPMAAIVGGSKVSSKITVLNALLDKCDL	KKSISDLTEAELKGKKVLVRCDVNVPLDGKKITDDTRIRSSIPTIEFLKGKGAIVSVCSHLGRPKDGPEDKFSLGPCAERMSELLGQEVKLAPDCIGDEVKAIVDGASEGDVIMLENTRFYKEETKNEAGFVEKLAAPFDLFVNDAFGTAHRAHASTEGVTKFLQPSVSGFLLAKELEYLDGAVQNGEKPMAAIVGGSKVSTKITVLEALLDKCEV
c6859	CAMNT_0013245887	2	217	672	25	3e-120	353	907	216	79.17	171	45	187	0	0	86.57	-3	98	GKKSVVDLTGDALKGKKVLVRCDLNVPLDGKTITDDTRIRSSIPTIELLKSKGAIVAICSHLGRPKEGPEDKFSLAPCAARLGELLGQDVKMVSDCVGEEVSKNVDAASDGDVILLENTRFYKEETKNEASFVEKLASPFDLFVNDAFGSAHRAHASTTGVAGILSPSVSGLLLAKELEYLDGAVNNGEKPMAAIVGGSKVSSKITVLNALLDKCD	AKKSIEDLSADELKGKKVLVRCDVNVPLDGKTITDDTRIRSSIPTIEYLVGKGAIVTVCSHLGRPKDGPEDKFSLSPCAERMSELLGKDVTLAPDCVGEDVEKIVSGAKEGDVIMLENTRFYKEETKNEPGFVEKLAKPFDMFVNDAFGTAHRAHASTEGVTKFLSPSVSGFLLAKELEYLDGAIKSGEKPMAAIVGGSKVSSKITVLEALLDSCD
c6859	CAMNT_0020624187	3	217	1524	880	4e-120	363	932	215	81.86	176	39	193	0	0	89.77	-1	97	KKSVVDLTGDALKGKKVLVRCDLNVPLDGKTITDDTRIRSSIPTIELLKSKGAIVAICSHLGRPKEGPEDKFSLAPCAARLGELLGQDVKMVSDCVGEEVSKNVDAASDGDVILLENTRFYKEETKNEASFVEKLASPFDLFVNDAFGSAHRAHASTTGVAGILSPSVSGLLLAKELEYLDGAVNNGEKPMAAIVGGSKVSSKITVLNALLDKCD	KKSIEDLADDELKGKKVLVRCDVNVPLDGKTITDDTRIRSSIPTIEYLKGKGAIVTVCSHLGRPKDGPEDKFSLGPCAERMGELLGQDVKLVGDCIGDEVSAAVGAAAEGDVIMLENTRFYKEETKNEPEFVEKLAAPFDLFVNDAFGTAHRAHASTEGVTKYLSPSVSGYLLAKELEYLDGAISAGKKPMAAIVGGSKVSSKITVLEALLDKCE
c6859	CAMNT_0051767221	3	217	1347	703	5e-120	362	929	215	82.33	177	38	196	0	0	91.16	-2	97	KKSVVDLTGDALKGKKVLVRCDLNVPLDGKTITDDTRIRSSIPTIELLKSKGAIVAICSHLGRPKEGPEDKFSLAPCAARLGELLGQDVKMVSDCVGEEVSKNVDAASDGDVILLENTRFYKEETKNEASFVEKLASPFDLFVNDAFGSAHRAHASTTGVAGILSPSVSGLLLAKELEYLDGAVNNGEKPMAAIVGGSKVSSKITVLNALLDKCD	KKSISDLSEDELKGKKVLVRCDVNVPLDGKTITDDTRIRSSIPTIEYLKSKGAIVTVCSHLGRPKDGPEDKFSLGPCAARMGELLGQEVKLAPDCIGDDVAAIVAAAAEGDVIMLENTRFYKEETKNEPEFVEKLAAPFDLFVNDAFGTAHRAHASTEGVTKFLSPAVSGFLLAKELEYLDGAIQNGEKPMAAIVGGSKVSSKITVLNALLDKCD
c6859	CAMNT_0041478713	3	217	194	838	5e-120	362	929	215	80.47	173	42	192	0	0	89.3	2	97	KKSVVDLTGDALKGKKVLVRCDLNVPLDGKTITDDTRIRSSIPTIELLKSKGAIVAICSHLGRPKEGPEDKFSLAPCAARLGELLGQDVKMVSDCVGEEVSKNVDAASDGDVILLENTRFYKEETKNEASFVEKLASPFDLFVNDAFGSAHRAHASTTGVAGILSPSVSGLLLAKELEYLDGAVNNGEKPMAAIVGGSKVSSKITVLNALLDKCD	KKSIEDLTDEELKGKKVLVRCDVNVPLDGKTITDDTRIRSSIPTIEYLKGKGAIVSVCSHLGRPKDGPEDKFSLGPCAERMSELLGQEVKLAGDCIGDDVSALVDAASEGDVIMLENTRFYNEETKNEPGFVEKLAAPFDMFVNDAFGTAHRAHASTEGVTKFLQPSVSGFLLAKELEYLDGAIQNGETPMAAIVGGSKVSSKITVLDALLDKCD
c6859	CAMNT_0040420707	3	217	1982	1338	5e-120	366	940	215	83.72	180	35	197	0	0	91.63	-3	97	KKSVVDLTGDALKGKKVLVRCDLNVPLDGKTITDDTRIRSSIPTIELLKSKGAIVAICSHLGRPKEGPEDKFSLAPCAARLGELLGQDVKMVSDCVGEEVSKNVDAASDGDVILLENTRFYKEETKNEASFVEKLASPFDLFVNDAFGSAHRAHASTTGVAGILSPSVSGLLLAKELEYLDGAVNNGEKPMAAIVGGSKVSSKITVLNALLDKCD	KKSITDLSDDDLKGKKVLVRCDLNVPLDGKTITDDTRIRSSIPTIEYLKSKGAIVTVSSHLGRPKSGPEDKFSLGPCAERLGELLGQEVKLAXDCVGDEVKALVDAASEGDVIMLENTRFHKEETKNDPEFVEKLAAPFDLYVNDAFGSAHRAHASTEGVAKLLSPSVSGLLLAKELEYLDGAVSSGERPMAAIVGGSKVSSKITVLNALVDKCD
c6859	CAMNT_0025864753	3	217	1345	701	6e-120	361	926	215	80.47	173	42	192	0	0	89.3	-3	97	KKSVVDLTGDALKGKKVLVRCDLNVPLDGKTITDDTRIRSSIPTIELLKSKGAIVAICSHLGRPKEGPEDKFSLAPCAARLGELLGQDVKMVSDCVGEEVSKNVDAASDGDVILLENTRFYKEETKNEASFVEKLASPFDLFVNDAFGSAHRAHASTTGVAGILSPSVSGLLLAKELEYLDGAVNNGEKPMAAIVGGSKVSSKITVLNALLDKCD	KKSIEDLADDELKGKRVLVRCDVNVPLDGKKITDDTRIRSSIPTIEYLKSKGAIVTVCSHLGRPKDGPEDKFSLGPCAERMGELLGQEVTLAPDCIGDEVAKIVVEAKEGDVIMLENTRFYKEETKNEAGFVEKLAAPFDMFVNDAFGTAHRAHASTEGVTKFLTPSVSGFLLAKELEYLDGAIANGEKPMAAIVGGSKVSSKITVLDALLDKCD
c6859	CAMNT_0043322401	3	217	1253	609	7e-120	358	920	215	80.93	174	41	190	0	0	88.37	-3	97	KKSVVDLTGDALKGKKVLVRCDLNVPLDGKTITDDTRIRSSIPTIELLKSKGAIVAICSHLGRPKEGPEDKFSLAPCAARLGELLGQDVKMVSDCVGEEVSKNVDAASDGDVILLENTRFYKEETKNEASFVEKLASPFDLFVNDAFGSAHRAHASTTGVAGILSPSVSGLLLAKELEYLDGAVNNGEKPMAAIVGGSKVSSKITVLNALLDKCD	KKSIEDLADDELKGKKVLVRCDVNVPLDGKTITDDTRIRSSIPTIEYLKGKGAIVTVCSHLGRPKDGPEDKFSLGPCAERMSELLDQTVTLAPDCIGEEVAKIVDGAKEGDVIMLENTRFYKEETKNEAGFVEKLAAPFDLFVNDAFGTAHRAHASTEGVTKFLSPAVSGFLLAKELEYLDGAVSNGKTPMAAIVGGSKVSSKITVLDALLDKCD
c6859	CAMNT_0025495607	3	217	159	803	7e-120	361	927	215	81.4	175	40	191	0	0	88.84	3	97	KKSVVDLTGDALKGKKVLVRCDLNVPLDGKTITDDTRIRSSIPTIELLKSKGAIVAICSHLGRPKEGPEDKFSLAPCAARLGELLGQDVKMVSDCVGEEVSKNVDAASDGDVILLENTRFYKEETKNEASFVEKLASPFDLFVNDAFGSAHRAHASTTGVAGILSPSVSGLLLAKELEYLDGAVNNGEKPMAAIVGGSKVSSKITVLNALLDKCD	KKSIEDLADDELKGKKVLVRCDVNVPLDGKTITDDTRIRSSIPTVEYLKSKGAIVTVCSHLGRPKDGPEDKFSLGPCAERMGELLGQTVTLAPDCIGDEVAKVVGDAKEGDVIMLENTRFYKEETKNEPEFVEKLAAPFDLFVNDAFGTAHRAHASTEGVTKFLSPSVSGFLLAKELEYLDGAISNGEKPMAAIVGGSKVSSKITVLEALLDKCD
c6859	CAMNT_0017583035	3	217	1304	660	8e-120	359	921	215	80.47	173	42	188	0	0	87.44	-3	97	KKSVVDLTGDALKGKKVLVRCDLNVPLDGKTITDDTRIRSSIPTIELLKSKGAIVAICSHLGRPKEGPEDKFSLAPCAARLGELLGQDVKMVSDCVGEEVSKNVDAASDGDVILLENTRFYKEETKNEASFVEKLASPFDLFVNDAFGSAHRAHASTTGVAGILSPSVSGLLLAKELEYLDGAVNNGEKPMAAIVGGSKVSSKITVLNALLDKCD	KKSIEDLTDAELKGKKVLIRCDVNVPLDGKKITDDTRIRSSIPTIEYLTKKGAIVAVCSHLGRPKNGPEDKFSLAPCAERMGELLGKTVTLTKDCIGEETKKIVDAAKEGDVIMLENTRFYKEEEKNEASFVEKLAAPFDLYVNDAFGTAHRAHASTEGVTKFLQPSVSGFLLAKELEYLDGAVQNGKKPMAAIVGGSKVSTKITVLEALLDKCD
# Query: c4257
c4257	CAMNT_0040429793	22	468	221	1558	0	801	2068	447	85.68	383	63	415	1	1	92.84	2	96	SFTPQYSSSINRGSSTSLYAKSDAERVVVTGLGVISGCGIGHESFFNTCVEGKSSLGKVTRFDASAYTCQIGSEVPDDMFDENDFFVNSKNAKSNDRYTHFAVAAARQALKDANVGDTPETMENRERVGCMVGTAFGGMETFERETLKLAKKPDRPRVSPFTIPALLGNTASGVIGIECGCQGPNYGVTSACASGSHAIGEAMGMIVDGHSDMMLAGGTEATITPLCYAGFCAMKAMNTKYNDNPTGGSRPFDKDRGGFVMGEGAGVVLLESLASAKKRGARIYCELVGYGATCDAHHITTPAPEGRGLAAAMEMAIGMSGMEKDSINYINAHGTSTAYNDKFETMAIKTVFGEHATAKDGKFVVSSTKGVTGHTLGAAGGLEAVIAAKSIYESVVPPT…	TFTLGITTSKNRDTSLSA-TKPDSKRVVVTGLGVVSGCGIGHEDFFQSCLDGKSSLDKVKRFDISNYPCQIGSEVPDEMFNPNDFFTNPKNVKSNDRFTHFAVAAARQALKDANVGDTPETLENKERIGVMVGTAFGGMETFERETLKLAKKPDRPKVSPFTIPALLGNTASGVIGIECGCQGPNYGVTSACASGSHSIGEAMGMIVDGHADMMLAGGTEATMTPLCYAGFCAMKAMNTKFNDNPKGGSRPFDKDRGGFVMGEGAGVVLLESLESANKRNAKIYCELVGYGATCDAHHITTPAPEGRGLAAAMEMAITMSEMDKEDINYVNAHGTSTAYNDKFETMAIKTVFGDHATKKDGKFVVSSTKSVTGHTLGAAGGLEAVIAARSIHDNVVPPT…
c4257	CAMNT_0017891369	22	468	199	1542	0	780	2014	448	83.48	374	73	410	1	1	91.52	1	96	SFTPQYSSSINRGSSTSLYA-KSDAERVVVTGLGVISGCGIGHESFFNTCVEGKSSLGKVTRFDASAYTCQIGSEVPDDMFDENDFFVNSKNAKSNDRYTHFAVAAARQALKDANVGDTPETMENRERVGCMVGTAFGGMETFERETLKLAKKPDRPRVSPFTIPALLGNTASGVIGIECGCQGPNYGVTSACASGSHAIGEAMGMIVDGHSDMMLAGGTEATITPLCYAGFCAMKAMNTKYNDNPTGGSRPFDKDRGGFVMGEGAGVVLLESLASAKKRGARIYCELVGYGATCDAHHITTPAPEGRGLAAAMEMAIGMSGMEKDSINYINAHGTSTAYNDKFETMAIKTVFGEHATAKDGKFVVSSTKGVTGHTLGAAGGLEAVIAAKSIYESVVPP…	AFVPTGTVTRSASSNTQLYATKPDEQRVVVTGLGVISGCGIGHEDFFQSCIDGKSSIGKVTRFDASAYTCQIGSEVPDHMFDPNNFFINPKNVKSNDRFTHFAVAAARLALKDAKVGDTPETLENPSRIGVMVGTAFGGAETFEQETLKLAKKPDRPKVSPFTIPALLGNTASGVIGIECGCQGPNYGVTSACASGTHAIGEAMGMIMDGHADMMIAGGTEATITPLVYAGFCAMKAMNTDFNDNPEKGSRPFDATRGGFVMGEGAGVVLLESLASAKKRGAKIYCEAVGYGATCDAYHITTPAPEGRGLAAAMEMAVKMSGMEKTQVSYLNAHGTSTAYNDKFETMAIKSVFGDHATSKDGKFVVSSTKCVTGHTLGAAGGIEAVVAARSIYDDVVPP…
c4257	CAMNT_0028287249	20	468	1461	112	0	774	1998	450	83.11	374	75	404	1	1	89.78	-3	96	INSFTPQYSSSINRGS-STSLYAKSDAERVVVTGLGVISGCGIGHESFFNTCVEGKSSLGKVTRFDASAYTCQIGSEVPDDMFDENDFFVNSKNAKSNDRYTHFAVAAARQALKDANVGDTPETMENRERVGCMVGTAFGGMETFERETLKLAKKPDRPRVSPFTIPALLGNTASGVIGIECGCQGPNYGVTSACASGSHAIGEAMGMIVDGHSDMMLAGGTEATITPLCYAGFCAMKAMNTKYNDNPTGGSRPFDKDRGGFVMGEGAGVVLLESLASAKKRGARIYCELVGYGATCDAHHITTPAPEGRGLAAAMEMAIGMSGMEKDSINYINAHGTSTAYNDKFETMAIKTVFGEHATAKDGKFVVSSTKGVTGHTLGAAGGLEAVIAAKSIYESVV…	VASFAFQGASSARRNNVRLNMSAESDKTRVVVTGLGVISGCGIGHSDFFQSCLDGKSSLGTVTRFDASKYPCSIGSEVPDEMFDPNDHFTNPKNVKTNDRYTHFAVAAARLALKDAGVGDTPETLENPDRIGVMIGTAFGGMETFERETLKLAAKPDRPKVSPFTIPALLGNTGSGVVGIETGAQGPNYGVTSACASGSHAIGEAMGMIKDGHADQMLAGGTEATITPLCYAGFCSMKAMTTKYNDNPKAGSRPFDSDRAGFVMGEGAGVVLIESLASAKKRGAKIYCELVGYGATCDAYHITTPAPEGRGLAAAMEMAVGMAGMEKTDINYINAHGTSTAYNDKFETMAIKTVFGEHATAKDGKFVVSSTKCVTGHTLGAAGGLEAVVVARSIADNIV…
c4257	CAMNT_0051779957	20	468	152	1501	0	774	1998	450	83.11	374	75	404	1	1	89.78	2	96	INSFTPQYSSSINRGS-STSLYAKSDAERVVVTGLGVISGCGIGHESFFNTCVEGKSSLGKVTRFDASAYTCQIGSEVPDDMFDENDFFVNSKNAKSNDRYTHFAVAAARQALKDANVGDTPETMENRERVGCMVGTAFGGMETFERETLKLAKKPDRPRVSPFTIPALLGNTASGVIGIECGCQGPNYGVTSACASGSHAIGEAMGMIVDGHSDMMLAGGTEATITPLCYAGFCAMKAMNTKYNDNPTGGSRPFDKDRGGFVMGEGAGVVLLESLASAKKRGARIYCELVGYGATCDAHHITTPAPEGRGLAAAMEMAIGMSGMEKDSINYINAHGTSTAYNDKFETMAIKTVFGEHATAKDGKFVVSSTKGVTGHTLGAAGGLEAVIAAKSIYESVV…	VASFAFQGASSARRNNVRLNMSAESDKTRVVVTGLGVISGCGIGHSDFFQSCLDGKSSLGTVTRFDASKYPCSIGSEVPDEMFDPNDHFTNPKNVKTNDRYTHFAVAAARLALKDAGVGDTPETLENPDRIGVMIGTAFGGMETFERETLKLAAKPDRPKVSPFTIPALLGNTGSGVVGIETGAQGPNYGVTSACASGSHAIGEAMGMIKDGHADQMLAGGTEATITPLCYAGFCSMKAMTTKYNDNPKAGSRPFDSDRAGFVMGEGAGVVLIESLASAKKRGAKIYCELVGYGATCDAYHITTPAPEGRGLAAAMEMAVGMAGMEKTDINYINAHGTSTAYNDKFETMAIKTVFGEHATAKDGKFVVSSTKCVTGHTLGAAGGLEAVVVARSIADNIV…
c4257	CAMNT_0022977333	20	468	1539	190	0	772	1993	450	82.89	373	76	403	1	1	89.56	-1	96	INSFTPQYSSSINRGS-STSLYAKSDAERVVVTGLGVISGCGIGHESFFNTCVEGKSSLGKVTRFDASAYTCQIGSEVPDDMFDENDFFVNSKNAKSNDRYTHFAVAAARQALKDANVGDTPETMENRERVGCMVGTAFGGMETFERETLKLAKKPDRPRVSPFTIPALLGNTASGVIGIECGCQGPNYGVTSACASGSHAIGEAMGMIVDGHSDMMLAGGTEATITPLCYAGFCAMKAMNTKYNDNPTGGSRPFDKDRGGFVMGEGAGVVLLESLASAKKRGARIYCELVGYGATCDAHHITTPAPEGRGLAAAMEMAIGMSGMEKDSINYINAHGTSTAYNDKFETMAIKTVFGEHATAKDGKFVVSSTKGVTGHTLGAAGGLEAVIAAKSIYESVV…	VASFAFQGASSARRNNVRLNMSAESDKTRVVVTGLGVISGCGIGHSDFFQSCLDGKSSLGTVTRFDASKYPCSIGSEVPDEMFDPNDHFTNPKNVKTNDRYTHFAVAAARLALKDAGVGDTPETLENPDRIGVMIGTAFGGMETFERETLKLAAKPDRPKVSPFTIPALLGNTGSGVVGIETGAQGPNYGVTSACASGSHAIGEAMGMIKDGHADQMLAGGTEATITPLCYAGFCSMKAMTTKYNDNPKAGSRPFDSDRAGFVMGEGAGVVLIESLASAKKRGAKIYCELVGYGATCDAYHITTPAPEGRGLAAAMEMAVGMAGMEKTDINYINAHGTSTAYNDKFETMAIKTVFGEHATANDGKFVVSSTKCVTGHTLGAAGGLEAVVVARSIADNIV…
c4257	CAMNT_0023040049	20	468	1576	227	0	772	1993	450	82.89	373	76	403	1	1	89.56	-3	96	INSFTPQYSSSINRGS-STSLYAKSDAERVVVTGLGVISGCGIGHESFFNTCVEGKSSLGKVTRFDASAYTCQIGSEVPDDMFDENDFFVNSKNAKSNDRYTHFAVAAARQALKDANVGDTPETMENRERVGCMVGTAFGGMETFERETLKLAKKPDRPRVSPFTIPALLGNTASGVIGIECGCQGPNYGVTSACASGSHAIGEAMGMIVDGHSDMMLAGGTEATITPLCYAGFCAMKAMNTKYNDNPTGGSRPFDKDRGGFVMGEGAGVVLLESLASAKKRGARIYCELVGYGATCDAHHITTPAPEGRGLAAAMEMAIGMSGMEKDSINYINAHGTSTAYNDKFETMAIKTVFGEHATAKDGKFVVSSTKGVTGHTLGAAGGLEAVIAAKSIYESVV…	VASFAFQGASSARRNNVRLNMSAESDKTRVVVTGLGVISGCGIGHSDFFQSCLDGKSSLGTVTRFDASKYPCSIGSEVPDEMFDPNDHFTNPKNVKTNDRYTHFAVAAARLALKDAGVGDTPETLENPDRIGVMIGTAFGGMETFERETLKLAAKPDRPKVSPFTIPALLGNTGSGVVGIETGAQGPNYGVTSACASGSHAIGEAMGMIKDGHADQMLAGGTEATITPLCYAGFCSMKAMTTKYNDNPKAGSRPFDSDRAGFVMGEGAGVVLIESLASAKKRGAKIYCELVGYGATCDAYHITTPAPEGRGLAAAMEMAVGMAGMEKTDINYINAHGTSTAYNDKFETMAIKTVFGEHATANDGKFVVSSTKCVTGHTLGAAGGLEAVVVARSIADNIV…
c4257	CAMNT_0050624457	65	468	1	1212	0	761	1964	404	89.11	360	44	383	0	0	94.8	1	86	SFFNTCVEGKSSLGKVTRFDASAYTCQIGSEVPDDMFDENDFFVNSKNAKSNDRYTHFAVAAARQALKDANVGDTPETMENRERVGCMVGTAFGGMETFERETLKLAKKPDRPRVSPFTIPALLGNTASGVIGIECGCQGPNYGVTSACASGSHAIGEAMGMIVDGHSDMMLAGGTEATITPLCYAGFCAMKAMNTKYNDNPTGGSRPFDKDRGGFVMGEGAGVVLLESLASAKKRGARIYCELVGYGATCDAHHITTPAPEGRGLAAAMEMAIGMSGMEKDSINYINAHGTSTAYNDKFETMAIKTVFGEHATAKDGKFVVSSTKGVTGHTLGAAGGLEAVIAAKSIYESVVPPTINYETPDPECDLDYVPNEKREMEVNGAMSTNLGFGGHNAAILF…	QFFQSCIDGKSSLNKITRFDASAYPCQIGSEVPDDMFQATDFFTNAKNAKSNDRYTHFAVAAARQALKDGGVGDTPDTMEHKDRVGVMVGTAFGGMETFERETLKLAKKPERPKVSPFTIPALLGNTASGVIGIECGCQGPNYGITSACASGSHAIGEAMGMIVDGHADMMIAGGTEATITPLCYAGFCAMKAMNTNFNDNPTAGSRPFDKDRGGFIMGEGAGVVLLESLESAKKRGAKIYCELVGYGATCDAHHITTPAPGGRGLAAAMEMAIKMSGMEKDDVNYINAHGTSTAYNDKFETMAIKTVFGDHATNKDGSFVVSSTKSVTGHTLGAAGGLEAVIAARSIYDNVVPPTMNYETPDPECDLDYVPNEKREMEVNGAMSTNLGFGGHNAAILF…
c4257	CAMNT_0051678947	20	462	72	1403	0	762	1968	444	82.88	368	75	398	1	1	89.64	3	95	INSFTPQYSSSINRGS-STSLYAKSDAERVVVTGLGVISGCGIGHESFFNTCVEGKSSLGKVTRFDASAYTCQIGSEVPDDMFDENDFFVNSKNAKSNDRYTHFAVAAARQALKDANVGDTPETMENRERVGCMVGTAFGGMETFERETLKLAKKPDRPRVSPFTIPALLGNTASGVIGIECGCQGPNYGVTSACASGSHAIGEAMGMIVDGHSDMMLAGGTEATITPLCYAGFCAMKAMNTKYNDNPTGGSRPFDKDRGGFVMGEGAGVVLLESLASAKKRGARIYCELVGYGATCDAHHITTPAPEGRGLAAAMEMAIGMSGMEKDSINYINAHGTSTAYNDKFETMAIKTVFGEHATAKDGKFVVSSTKGVTGHTLGAAGGLEAVIAAKSIYESVV…	VASFAFQGASSARRNNVRLNMSAESDKTRVVVTGLGVISGCGIGHSDFFQSCLDGKSSLGTVTRFDASKYPCSIGSEVPDEMFDPNDHFTNPKNVKTNDRYTHFAVAAARLALKDAGVGDTPETLENPDRIGVMIGTAFGGMETFERETLKLAAKPDRPKVSPFTIPALLGNTGSGVVGIETGAQGPNYGVTSACASGSHAIGEAMGMIKDGHADQMLAGGTEATITPLCYAGFCSMKAMTTKYNDNPKAGSRPFDSDRAGFVMGEGAGVVLIESLASAKKRGAKIYCELVGYGATCDAYHITTPAPEGRGLAAAMEMAVGMAGMEKTDINYINAHGTSTAYNDKFETMAIKTVFGEHATAKDGKFVVSSTKCVTGHTLGAAGGLEAVVVARSIADNIV…
c4257	CAMNT_0042982727	42	468	1414	128	0	766	1978	429	86.95	373	54	394	1	2	91.84	-3	91	KSDAERVVVTGLGVISGCGIGHESFFNTCVEGKSSLGKVTRFDASAYTCQIGSEVPDDMFDENDFFVNSKNAKSNDRYTHFAVAAARQALKDANVGDTPETM--ENRERVGCMVGTAFGGMETFERETLKLAKKPDRPRVSPFTIPALLGNTASGVIGIECGCQGPNYGVTSACASGSHAIGEAMGMIVDGHSDMMLAGGTEATITPLCYAGFCAMKAMNTKYNDNPTGGSRPFDKDRGGFVMGEGAGVVLLESLASAKKRGARIYCELVGYGATCDAHHITTPAPEGRGLAAAMEMAIGMSGMEKDSINYINAHGTSTAYNDKFETMAIKTVFGEHATAKDGKFVVSSTKGVTGHTLGAAGGLEAVIAAKSIYESVVPPTINYETPDPECDLDYVPNE…	KPDSERVVVTGLGVISGCGIGHEDFFDACVEGKSSLGKVQRFDISNYPCQIGSEVPDDMFDPKDHFVNFKNAKTNDRYTHFAVAAARQALKDGGVGDTPDTMGEETAERCGVFVGTAFGGMETFEKETLKLAKKPERPKVSPFTIPALLGNTASGVIGIETGARGPNYGVTSACASASHAIGEAMGMIVDGHADMMIAGGTEATITPLCYAGFCAMKAMATKYNDDPTAGSRPFDSDRGGFVMGEGAGVVLLESLESAKKRGAKIYCEMVGYGATCDAHHITTPAPEGRGLAKAMEMAMKMSGMEKEEVSYLNAHGTSTNYNDKFETMAIKTVFGDHATAKDGKFVVSSTKCVTGHTLGAAGGLEAVIAARSITDSVVPPTINYATPDPECDLDYVPNE…
c4257	CAMNT_0040558113	64	468	1219	5	0	755	1949	405	88.4	358	47	383	0	0	94.57	-1	87	ESFFNTCVEGKSSLGKVTRFDASAYTCQIGSEVPDDMFDENDFFVNSKNAKSNDRYTHFAVAAARQALKDANVGDTPETMENRERVGCMVGTAFGGMETFERETLKLAKKPDRPRVSPFTIPALLGNTASGVIGIECGCQGPNYGVTSACASGSHAIGEAMGMIVDGHSDMMLAGGTEATITPLCYAGFCAMKAMNTKYNDNPTGGSRPFDKDRGGFVMGEGAGVVLLESLASAKKRGARIYCELVGYGATCDAHHITTPAPEGRGLAAAMEMAIGMSGMEKDSINYINAHGTSTAYNDKFETMAIKTVFGEHATAKDGKFVVSSTKGVTGHTLGAAGGLEAVIAAKSIYESVVPPTINYETPDPECDLDYVPNEKREMEVNGAMSTNLGFGGHNAAIL…	EDFFQSCLDGKSSLDKVKRFDISNYPCQIGSEVPDEMFNPNDFFTNPKNVKSNDRFTHFAVAAARQALKDANVGDTPETLENKERIGVMVGTAFGGMETFERETLKLAKKPDRPKVSPFTIPALLGNTASGVIGIECGCQGPNYGVTSACASGSHSIGEAMGMIVDGHADMMLAGGTEATMTPLCYAGFCAMKAMNTKFNDNPKGGSRPFDKDRGGFVMGEGAGVVLLESLESANKRNAKIYCELVGYGATCDAHHITTPAPEGRGLAAAMEMAITMSEMDKEDINYVNAHGTSTAYNDKFETMAIKTVFGDHATKKDGKFVVSSTKSVTGHTLGAAGGLEAVIAARSIHDNVVPPTINYETPDPDCDLDYVPNEKRELEVNGAMSTNLGFGGHNAAIL…
c4257	CAMNT_0038767045	21	468	1444	104	0	761	1964	448	81.92	367	80	402	1	1	89.73	-3	96	NSFTPQYSSSINRGSSTSLYAKSDAERVVVTGLGVISGCGIGHESFFNTCVEGKSSLGKVTRFDASAYTCQIGSEVPDDMFDENDFFVNSKNAKSNDRYTHFAVAAARQALKDANVGDTPETMENRERVGCMVGTAFGGMETFERETLKLAKKPDRPRVSPFTIPALLGNTASGVIGIECGCQGPNYGVTSACASGSHAIGEAMGMIVDGHSDMMLAGGTEATITPLCYAGFCAMKAMNTKYNDNPTGGSRPFDKDRGGFVMGEGAGVVLLESLASAKKRGARIYCELVGYGATCDAHHITTPAPEGRGLAAAMEMAIGMSGMEKDSINYINAHGTSTAYNDKFETMAIKTVFGEHATAKDGKFVVSSTKGVTGHTLGAAGGLEAVIAAKSIYESVVPP…	NAFAP-ITTPTRATRSSELHAKADEKRVVVSGLGVISGCGIGHEDFFQACLDGKSSLDVVKRFDPEFYPCKIGSEVPDSMFNANDHFDNPKNAKSNDRYTHFAVAAARLALKDGGVGDTPDTLENAERIGVMVGTAFGGAETFERETLKLAKKPERPRVSPFTIPALLGNTASGVIGIECGCKGPNYGVTSACASGSHAIGEAMGMIVDGHADMMIAGGAEATITPLIYAGFSSMKAMNTKFNDDPKKGSRPFDKDRGGFIMGEGAGVVLIESLESAKKRGAKIYCELVGYGATCDAHHITTPAPGGRGLAAAMEMAIDMSEMDKNDINYINAHGTSTAYNDKFETMAIKTVFGDHATEKDGTFVVSSTKCVTGHTLGAAGGIEAVVAARSIHDNIVPP…
c4257	CAMNT_0038798217	21	468	231	1571	0	761	1964	448	81.92	367	80	402	1	1	89.73	3	96	NSFTPQYSSSINRGSSTSLYAKSDAERVVVTGLGVISGCGIGHESFFNTCVEGKSSLGKVTRFDASAYTCQIGSEVPDDMFDENDFFVNSKNAKSNDRYTHFAVAAARQALKDANVGDTPETMENRERVGCMVGTAFGGMETFERETLKLAKKPDRPRVSPFTIPALLGNTASGVIGIECGCQGPNYGVTSACASGSHAIGEAMGMIVDGHSDMMLAGGTEATITPLCYAGFCAMKAMNTKYNDNPTGGSRPFDKDRGGFVMGEGAGVVLLESLASAKKRGARIYCELVGYGATCDAHHITTPAPEGRGLAAAMEMAIGMSGMEKDSINYINAHGTSTAYNDKFETMAIKTVFGEHATAKDGKFVVSSTKGVTGHTLGAAGGLEAVIAAKSIYESVVPP…	NAFAP-ITTPTRATRSSELHAKADEKRVVVSGLGVISGCGIGHEDFFQACLDGKSSLDVVKRFDPEFYPCKIGSEVPDSMFNANDHFDNPKNAKSNDRYTHFAVAAARLALKDGGVGDTPDTLENAERIGVMVGTAFGGAETFERETLKLAKKPERPRVSPFTIPALLGNTASGVIGIECGCKGPNYGVTSACASGSHAIGEAMGMIVDGHADMMIAGGAEATITPLIYAGFSSMKAMNTKFNDDPKKGSRPFDKDRGGFIMGEGAGVVLIESLESAKKRGAKIYCELVGYGATCDAHHITTPAPGGRGLAAAMEMAIDMSEMDKNDINYINAHGTSTAYNDKFETMAIKTVFGDHATEKDGTFVVSSTKCVTGHTLGAAGGIEAVVAARSIHDNIVPP…
c4257	CAMNT_0000432587	37	468	1965	670	0	761	1965	432	85.19	368	64	392	0	0	90.74	-1	92	TSLYAKSDAERVVVTGLGVISGCGIGHESFFNTCVEGKSSLGKVTRFDASAYTCQIGSEVPDDMFDENDFFVNSKNAKSNDRYTHFAVAAARQALKDANVGDTPETMENRERVGCMVGTAFGGMETFERETLKLAKKPDRPRVSPFTIPALLGNTASGVIGIECGCQGPNYGVTSACASGSHAIGEAMGMIVDGHSDMMLAGGTEATITPLCYAGFCAMKAMNTKYNDNPTGGSRPFDKDRGGFVMGEGAGVVLLESLASAKKRGARIYCELVGYGATCDAHHITTPAPEGRGLAAAMEMAIGMSGMEKDSINYINAHGTSTAYNDKFETMAIKTVFGEHATAKDGKFVVSSTKGVTGHTLGAAGGLEAVIAAKSIYESVVPPTINYETPDPECDLDYV…	TSLSMAADSERVVVTGLGVISGCGIGHEDFFQSCVEGKSSLRRVERFDISAYPCQIGSEVPDDMFNPADHFENFKNAKTNDRYTHFAVAAARQALKDAGVGDTPSTMEDPERCGVFVGTAFGGMETFERETLKLAKKPDRPKVSPFTIPALLGNTASGVIGIETGAQGPNYGVTSACASASHAIGEAMGMIKDGHVDMMIAGGTEATITPLCYAGFCAMKAMATKFNDDPTAGSRPFDADRGGFVMGEGAGVVLLESLESAKKRGAKIYCEMVGYGTTCDAHHITTPAPGGRGLAKAMDMALNMSEMDKTEVSYVNAHGTSTAYNDKFETMAIKTVFGDHATAKDGKFVVSSTKCVTGHTLGAAGGLEAVIAARSIKDNVVPPTINYATPDPDCDLDYV…
c4257	CAMNT_0028508831	37	468	217	1512	0	747	1929	432	83.1	359	73	387	0	0	89.58	1	92	TSLYAKSDAERVVVTGLGVISGCGIGHESFFNTCVEGKSSLGKVTRFDASAYTCQIGSEVPDDMFDENDFFVNSKNAKSNDRYTHFAVAAARQALKDANVGDTPETMENRERVGCMVGTAFGGMETFERETLKLAKKPDRPRVSPFTIPALLGNTASGVIGIECGCQGPNYGVTSACASGSHAIGEAMGMIVDGHSDMMLAGGTEATITPLCYAGFCAMKAMNTKYNDNPTGGSRPFDKDRGGFVMGEGAGVVLLESLASAKKRGARIYCELVGYGATCDAHHITTPAPEGRGLAAAMEMAIGMSGMEKDSINYINAHGTSTAYNDKFETMAIKTVFGEHATAKDGKFVVSSTKGVTGHTLGAAGGLEAVIAAKSIYESVVPPTINYETPDPECDLDYV…	SALYMKSDAERVVVTGLGVISGCGIGHEDFFQACVDGKSSLGKVTRFDASAYTCQIGSEVPDDMFDPKDHFANPKNAKTNDRYTHLAVASARLTLKDAGVGDTPDTMADPDRCGVFVGTAFGGMETFERETLKLAKNPGRPKVSPFTIPALLGNTASGVIGIETGARGPNYGITSACASASHAIGEAYGMIVDGHVDMMIAGGTEATITPLCYAGFCAMKAMATFANDDPVSGSRPFDADRGGFVMGEGAGTVLLESLESAKKRGAKIYCEMVGYGASCDAHHITTPAPEGRGLAKAMDMAMEMSGLDATDVNYVNAHGTSTNYNDKFETMAIKTVFGDHATAKDGKFVVSSTKCVTGHTLGAAGGLEAVVIARSIADSVVPPTINYKTADPECDLDYV…
c4257	CAMNT_0025958931	21	468	1416	79	0	744	1922	448	79.91	358	88	394	1	2	87.95	-1	96	NSFTPQYSSSINRGSSTSLYAKSDAERVVVTGLGVISGCGIGHESFFNTCVEGKSSLGKVTRFDASAYTCQIGSEVPDDMFDENDFFVNSKNAKSNDRYTHFAVAAARQALKDANVGDTPETMENRERVGCMVGTAFGGMETFERETLKLAKKPDRPRVSPFTIPALLGNTASGVIGIECGCQGPNYGVTSACASGSHAIGEAMGMIVDGHSDMMLAGGTEATITPLCYAGFCAMKAMNTKYNDNPTGGSRPFDKDRGGFVMGEGAGVVLLESLASAKKRGARIYCELVGYGATCDAHHITTPAPEGRGLAAAMEMAIGMSGMEKDSINYINAHGTSTAYNDKFETMAIKTVFGEHATAKDGKFVVSSTKGVTGHTLGAAGGLEAVIAAKSIYESVVPP…	DAFSATRSTTAARSAATELNA--EKKRVVVTGLGVISGCGIGHETFFQNCVDGVSSLGKITRFDVTHYPCQIGSEVPDDMFKPNDHFVNPKNAKSNDRFTHFAVAAARLALKDAKLGDTPETLENPEKCGVFVGSAFGGMETFEREVLKLHKKPERPKVSPFTIPALLGNTASGVIGIECGCKGPNYGVTSACASASHAIGEAFGMIADGLADQMVAGGTEASITPLSYAGFSSMKAMNTNYNDNPTAGSRPFDADRGGFIMGEGAGVVVLESLESALARNAPIYCEMVGYGATCDAHHITTPAPEGRGLAAAMEMAIEQSGMDKTDINYVNAHGTSTAYNDKFETMAFKSVFGEHATKKDGKFTVSSTKGVTGHTLGAAGGLEAVIAARAIKDSVVPP…
c4257	CAMNT_0043431187	44	468	201	1475	0	743	1918	425	82.59	351	74	386	0	0	90.82	3	91	DAERVVVTGLGVISGCGIGHESFFNTCVEGKSSLGKVTRFDASAYTCQIGSEVPDDMFDENDFFVNSKNAKSNDRYTHFAVAAARQALKDANVGDTPETMENRERVGCMVGTAFGGMETFERETLKLAKKPDRPRVSPFTIPALLGNTASGVIGIECGCQGPNYGVTSACASGSHAIGEAMGMIVDGHSDMMLAGGTEATITPLCYAGFCAMKAMNTKYNDNPTGGSRPFDKDRGGFVMGEGAGVVLLESLASAKKRGARIYCELVGYGATCDAHHITTPAPEGRGLAAAMEMAIGMSGMEKDSINYINAHGTSTAYNDKFETMAIKTVFGEHATAKDGKFVVSSTKGVTGHTLGAAGGLEAVIAAKSIYESVVPPTINYETPDPECDLDYVPNEKREM…	DDKRVVVTGLGVVSGCGIGQEDFFQSCVDGVSSLDRIQRFDISNYPCQIGSEVPDSMFDPADYFINHKNVRSNDRFTHFAVAAARLAMKDAELNDVPETLSNPERIGVMVGTAFGGLETIEKEHIKLLKKPERPRVSPFTIPALLGNTASGVIGIEIGCKGPNYGVTSACASGSHAIGEAMGMIVDGHADQMLAGGTEATITPLCYAGFCAMKAMSTKYNDNPTAGSRPFDADRGGFVMGEGAGVVLLESLASAKKRGAKIYCELVGYGASCDAHHITTPAPEGRGLAAAMEMAVTMSGMDKTEISYVNAHGTSTAYNDKFETMAIKSVFGDHATSKDGKFVVSSTKGVTGHTLGAAGGMEAVVAAKSIFHNTVPPTINNDTPDPECDLDNVPNTKREM…
c4257	CAMNT_0040640497	35	468	232	1527	0	743	1918	434	81.34	353	79	396	1	2	91.24	1	93	SSTSLYAKSDAERVVVTGLGVISGCGIGHESFFNTCVEGKSSLGKVTRFDASAYTCQIGSEVPDDMFDENDFFVNSKNAKSNDRYTHFAVAAARQALKDANVGDTPETMENRERVGCMVGTAFGGMETFERETLKLAKKPDRPRVSPFTIPALLGNTASGVIGIECGCQGPNYGVTSACASGSHAIGEAMGMIVDGHSDMMLAGGTEATITPLCYAGFCAMKAMNTKYNDNPTGGSRPFDKDRGGFVMGEGAGVVLLESLASAKKRGARIYCELVGYGATCDAHHITTPAPEGRGLAAAMEMAIGMSGMEKDSINYINAHGTSTAYNDKFETMAIKTVFGEHATAKDGKFVVSSTKGVTGHTLGAAGGLEAVIAAKSIYESVVPPTINYETPDPECDLD…	SSRLMMSASDKHRVVITGLGVVSGCGVHHDSFFQSCLDGKSSIGKVTRFDAGNYPCSIASEVPDDLFNPADYFINAKNIKSNDRFTHFAVAAAREALKDGNVGDTPEAMENPDRVGVMVGTAFGGVDTFERETLKLAKKPERPRVSPFTIPALLGNTASGVIGIETGAKGPNYGVTSACASGTHAIGEALGMIKDGHADMMLAGGTEATITPLTFAGFCAMKAMNTKFNDDPTKGSRPFDADRGGFIMGEGAGVILMESLESAKKRGVEIYAECVGYGASCDAHHITTPAPEGRGLAAAMEMAISMSGMDKEHIDYVNAHGTSTAYNDKFETMAIKTVFGEHATSK--KLVVSSTKGVTGHTLGAAGGLEALIACKSIHQNVVPPTVNYVTPDPECDLD…
c4257	CAMNT_0049136109	44	468	118	1386	0	738	1905	425	83.29	354	69	385	1	2	90.59	1	91	DAERVVVTGLGVISGCGIGHESFFNTCVEGKSSLGKVTRFDASAYTCQIGSEVPDDMFDENDFFVNSKNAKSNDRYTHFAVAAARQALKDANVGDTPETMENRERVGCMVGTAFGGMETFERETLKLAKKPDRPRVSPFTIPALLGNTASGVIGIECGCQGPNYGVTSACASGSHAIGEAMGMIVDGHSDMMLAGGTEATITPLCYAGFCAMKAMNTKYNDNPTGGSRPFDKDRGGFVMGEGAGVVLLESLASAKKRGARIYCELVGYGATCDAHHITTPAPEGRGLAAAMEMAIGMSGMEKDSINYINAHGTSTAYNDKFETMAIKTVFGEHATAKDGKFVVSSTKGVTGHTLGAAGGLEAVIAAKSIYESVVPPTINYETPDPECDLDYVPNEKREM…	DSKRVVVTGLGVISGCGIGADDFFQACLDGKSSLDVVKRFDISAYPCQIASEVPDEMFVATDHFVNPKNAKSNDRYTHFAVAAARQALKDAGVGDTPETLENPERLGVMVGSAFGGMETFEKETLKLAQKPERPKVSPFTIPALLGNTASGVIGIETGAQGPNYGIVSACASASHAIGEAMGMIIDGHADMMLAGGSEATITPLCFAGFCAMKAMNTEYNDNPKGGSRPFDAGRGGFIMGEGAGVILVESLESAKKRGADIYCELVGYGATCDAHHITTPAPEGRGLAKAMEMALKMSGMDKTEVSYINAHGTSTAYNDKFETMAIKTVFGDHAINK--KMVVSSTKCVTGHTLGAAGGLEAIVAAKAIKHNVVPPTINYETPDPECDLDYVPNEKREM…
c4257	CAMNT_0023136699	28	468	150	1475	0	740	1910	442	80.32	355	86	392	1	1	88.69	3	94	SSSINRGS-STSLYAKSDAERVVVTGLGVISGCGIGHESFFNTCVEGKSSLGKVTRFDASAYTCQIGSEVPDDMFDENDFFVNSKNAKSNDRYTHFAVAAARQALKDANVGDTPETMENRERVGCMVGTAFGGMETFERETLKLAKKPDRPRVSPFTIPALLGNTASGVIGIECGCQGPNYGVTSACASGSHAIGEAMGMIVDGHSDMMLAGGTEATITPLCYAGFCAMKAMNTKYNDNPTGGSRPFDKDRGGFVMGEGAGVVLLESLASAKKRGARIYCELVGYGATCDAHHITTPAPEGRGLAAAMEMAIGMSGMEKDSINYINAHGTSTAYNDKFETMAIKTVFGEHATAKDGKFVVSSTKGVTGHTLGAAGGLEAVIAAKSIYESVVPPTINYET…	ATRTTRGSVRSALYMKSDAERVVITGLGVISGCGIGHDDFFQACVDGKSSLGKVKRFDASAYPCQIGSEVPDEMFNPKDHFANPKNAKTNDRYTHLAVASARLTLKDAGVGDTPDTLADPDRCGVFVGTAFGGMETFERETLKLAKNPSRPKVSPFTIPALLGNTASGVIGIETGARGPNYGITSACASASHAIGEAYGMILDGHADMMIAGGTEATITPLCYAGFCAMKAMATFANDDPVSGSRPFDADRGGFVMGEGAGTVLLESLESAKKRGAKIYCEMVGYGASCDAHHITTPAPEGRGLAKAMDMAMEMSGLDATDVNYVNAHGTSTAYNDKFETMAIKTVFGDHATAKDGKFVVSSTKCVTGHTLGAAGGLEAVVIARSIADSVVPPTINYKT…
c4257	CAMNT_0043942139	32	466	1550	204	0	740	1911	449	79.29	356	79	395	2	14	87.97	-3	93	NRGSSTSLY-----AKSDAERVVVTGLGVISGCGIGHESFFNTCVEGKSSLGKVTRFDASAYTCQIGSEVPDDMFDENDFFVNSKNAKSNDRYTHFAVAAARQALKDANVGDTPETME---------NRERVGCMVGTAFGGMETFERETLKLAKKPDRPRVSPFTIPALLGNTASGVIGIECGCQGPNYGVTSACASGSHAIGEAMGMIVDGHSDMMLAGGTEATITPLCYAGFCAMKAMNTKYNDNPTGGSRPFDKDRGGFVMGEGAGVVLLESLASAKKRGARIYCELVGYGATCDAHHITTPAPEGRGLAAAMEMAIGMSGMEKDSINYINAHGTSTAYNDKFETMAIKTVFGEHATAKDGKFVVSSTKGVTGHTLGAAGGLEAVIAAKSIYESV…	SRNSATTVLNAEQPTKPDSERVVITGLGVISGCGVTHESFFESCLSGKSSVSKIERFDIANYPCQIGSEVPESLFEPMDYFYNKKNVRSNDRFTHFAVAAARMALKDGCVGDNPETLSAGGDGVDGVDAERIGVMVGSAFGGMETFERETLKLATKPERPRVSPFTIPALLGNTASGVIGIETGCKGPNYGITSACASGSHAIGEAMGMIESGAADLMIAGGTEATITPLCYAGFCAMKAMNTQYNDNPEGGSRPFDNDRGGFVMGEGAGVVLLESLASAKRRNAKIYCEMVGYGASCDAHHITTPAPEGRGLAKAMEIAVEMSGMEKGEISYVNAHGTSTAYNDKFETMAIKTVFGEHATKKDGNFVVSSTKGVTGHTLGAAGGLEAVVVAKSIYENV…
c4257	CAMNT_0028405541	20	468	172	1521	0	736	1900	450	81.33	366	83	396	1	1	88	1	96	INSFTPQYSSSINRGS-STSLYAKSDAERVVVTGLGVISGCGIGHESFFNTCVEGKSSLGKVTRFDASAYTCQIGSEVPDDMFDENDFFVNSKNAKSNDRYTHFAVAAARQALKDANVGDTPETMENRERVGCMVGTAFGGMETFERETLKLAKKPDRPRVSPFTIPALLGNTASGVIGIECGCQGPNYGVTSACASGSHAIGEAMGMIVDGHSDMMLAGGTEATITPLCYAGFCAMKAMNTKYNDNPTGGSRPFDKDRGGFVMGEGAGVVLLESLASAKKRGARIYCELVGYGATCDAHHITTPAPEGRGLAAAMEMAIGMSGMEKDSINYINAHGTSTAYNDKFETMAIKTVFGEHATAKDGKFVVSSTKGVTGHTLGAAGGLEAVIAAKSIYESVV…	VASFAFKSASPVRRGQVRLNMSAESDKTRVVVTGLGVVSGCGMGHGDFFQACIDGKSSLDTVKRFDASKYTCQIGSEVPDEMFDPKDHFSNPKNIRTNDRFTHFAVAAARMALKDGGVGDVAETMENPERIGVMVGTAFGGMETFEQETLKLASKPDRPKVSPFTIPALLGNTASGVIGIETGAKGPNYGVTSACASASHAIGEAMGMIKDGHADQMLAGGTEATITPLCYAGFCAMKAMATKYNDNPKAGSRPFDSDRGGFVMGEGAGVILIESLESAKKRGADIYCELVGYGATCDAHHITTPAPEGRGLAAAMEMAMGMSDVEKTEVNYINAHGTSTAYNDKFETMAIKTVFGDHATAKDGKFVVSSTKCVTGHTLGAAGGLEAVVVARSIADSVV…
c4257	CAMNT_0007799917	29	459	1289	3	0	734	1896	431	81.67	352	77	386	1	2	89.56	-2	92	SSINRGSSTSLYAKSDAERVVVTGLGVISGCGIGHESFFNTCVEGKSSLGKVTRFDASAYTCQIGSEVPDDMFDENDFFVNSKNAKSNDRYTHFAVAAARQALKDANVGDTPETMENRERVGCMVGTAFGGMETFERETLKLAKKPDRPRVSPFTIPALLGNTASGVIGIECGCQGPNYGVTSACASGSHAIGEAMGMIVDGHSDMMLAGGTEATITPLCYAGFCAMKAMNTKYNDNPTGGSRPFDKDRGGFVMGEGAGVVLLESLASAKKRGARIYCELVGYGATCDAHHITTPAPEGRGLAAAMEMAIGMSGMEKDSINYINAHGTSTAYNDKFETMAIKTVFGEHATAKDGKFVVSSTKGVTGHTLGAAGGLEAVIAAKSIYESVVPPTINYETPD…	SAPSTASSTQLNA--EKHRVVVTGLGVVNGCGIGHEDFFQACLDGKSSVGTVKRFDASFMPCSIASEIPDEMFDPNDFFTNPKNVKSNDRYTHLAVAAARQALRDGGVGDTPETLENPEKIGVMVGTAFGGMETFEEQTLKLAKNPEKPKVSPFTIPALLGNTASGVIGIEMGCQGPNYGITSACASGSHAIGEAMGMIQDGHVDRMLAGGTEATITPLCFAGFCAMKAMNTNFNDNPTAGSRPFDAGRGGFIMGEGAGVILLESLESAKKRGAKIYAELVGYGATCDAYHITTPAPEGRGLAAAMEMAISMSGMDKSEINYVNAHGTSTAYNDKFETMAIKSVFGEHATSKNGKFVVSSTKCVTGHTLGAAGGLEAVVAARSIYDNVVPPTINYETPD…
c4257	CAMNT_0042598457	24	468	163	1479	0	734	1894	445	81.35	362	77	401	3	6	90.11	1	95	TPQYSSSINRGSSTSLYAKSDAERVVVTGLGVISGCGIGHESFFNTCVEGKSSLGKVTRFDASAYTCQIGSEVPDDMFDENDFFVNSKNAKSNDRYTHFAVAAARQALKDANVGDTPETMENRERVGCMVGTAFGGMETFERETLKLAKKPDRPRVSPFTIPALLGNTASGVIGIECGCQGPNYGVTSACASGSHAIGEAMGMIVDGHSDMMLAGGTEATITPLCYAGFCAMKAMNTKYNDNPTGGSRPFDKDRGGFVMGEGAGVVLLESLASAKKRGARIYCELVGYGATCDAHHITTPAPEGRGLAAAMEMAIGMSGMEKDSINYINAHGTSTAYNDKFETMAIKTVFGEHATAKDGKFVVSSTKGVTGHTLGAAGGLEAVIAAKSIYESVVPPTIN…	TPKNAAS--RTSATELFAEK--PRVVVTGLGVISGCGIGHEDFFQACIDGKSSLDKVTRFDATNYPCNIASEVPDEMFDAKDFFENPKNVKSNDRYTHFAVAASRLALKDAGVGDTPETLENPERIGVMVGSAFGGMETFERETLKLAKKPDRPKVSPFTIPALLGNTASGVIGIECGCKGPNYGIVSACASGSHAIGEAMGMIVDGHADQMIAGGTEATITPLCFAGFCAMKAMNTNFNDNPKAGSRPFDADRGGFIMGEGAGVVVIESLESAKKRGAKIYCELVGYGATCDAHHITTPAPEGRGLAAAMEMAMDMSGMDKTEVSYINAHGTSTNYNDKFETMAIKSVFGDHATS--GGVVVSSTKCVTGHTLGAAGGLEAIVAARSIADNVVPPTIN…
c4257	CAMNT_0038694369	38	466	366	1652	0	738	1904	429	81.59	350	79	382	0	0	89.04	3	92	SLYAKSDAERVVVTGLGVISGCGIGHESFFNTCVEGKSSLGKVTRFDASAYTCQIGSEVPDDMFDENDFFVNSKNAKSNDRYTHFAVAAARQALKDANVGDTPETMENRERVGCMVGTAFGGMETFERETLKLAKKPDRPRVSPFTIPALLGNTASGVIGIECGCQGPNYGVTSACASGSHAIGEAMGMIVDGHSDMMLAGGTEATITPLCYAGFCAMKAMNTKYNDNPTGGSRPFDKDRGGFVMGEGAGVVLLESLASAKKRGARIYCELVGYGATCDAHHITTPAPEGRGLAAAMEMAIGMSGMEKDSINYINAHGTSTAYNDKFETMAIKTVFGEHATAKDGKFVVSSTKGVTGHTLGAAGGLEAVIAAKSIYESVVPPTINYETPDPECDLDYVP…	QLHMANDKKRVVVTGLGVISGCGIGHDDFFQACLDGKSSVAKVKRFDIDNYPCQIASEVPDEMFDAKDFFSNKKNVRSNDRYTHFAVAAARQALQDGGVGDRPDTLENPERIGVMVGSAFGGMETFEQETLKLAKKPERPKVSPFTIPALLGNTASGVIGIETGCKGPNYGVVSACASGSHAIGEAMGMIQDGVVDQMLAGGTEATITPLCFAGFCAMKAMNTGYNDDPKGGSRPFDAGRGGFVMGEGAGVVLIESLESAKSRGAKIYCELIGYGATCDAHHITTPAPEGRGLAAAMEMALDQSGIEKVDVSYVNAHGTSTNYNDKFETMAIKTVFGDHATAKDGRFVVSSTKCVTGHTLGAAGGLEAVIAAKSIYHNTVPPTINYSTPDPECDLDYVP…
c4257	CAMNT_0048098275	1	468	83	1480	0	732	1889	468	76.5	358	108	394	1	2	84.19	2	100	MKLKYSSFSLFILSSPLIGINSFTPQYSSSINRGSSTSLYAKSDAERVVVTGLGVISGCGIGHESFFNTCVEGKSSLGKVTRFDASAYTCQIGSEVPDDMFDENDFFVNSKNAKSNDRYTHFAVAAARQALKDANVGDTPETMENRERVGCMVGTAFGGMETFERETLKLAKKPDRPRVSPFTIPALLGNTASGVIGIECGCQGPNYGVTSACASGSHAIGEAMGMIVDGHSDMMLAGGTEATITPLCYAGFCAMKAMNTKYNDNPTGGSRPFDKDRGGFVMGEGAGVVLLESLASAKKRGARIYCELVGYGATCDAHHITTPAPEGRGLAAAMEMAIGMSGMEKDSINYINAHGTSTAYNDKFETMAIKTVFGEHATAKDGKFVVSSTKGVTGHTLGA…	MKLATPSAFLVVGISTANAFSAFRPTINTATTRSLTTQLNA--EKKRVVVTGLGVISGCGIGHKDFFQNVIDGVSSLGTVTRFDPTHYPCKIGSEVPDSMFTPNDHFVNPKNAKSNDRFTHFAVAAARLALKDAKLGDTPETLDNAERCGVFVGTAFGGMETFEREVLKLHKKPERPKVSPFCIPALLGNTASGVIGIECGCKGPNYGITSACASASHAIGEAFGMIADGNADQMVAGGTEATITPLAYAGFSSMKAMTTKYNDNPTAGSRPFDADRAGFVMGEGAGVVVLESLDSALARGAEIYCEIMGYGATCDAHHITTPAPEGRGLAAAMEMAIAQSGMEKTEINYVNAHGTSTAYNDKFETMAFKSVFGEHATKKDGKFAISSTKCVTGHTLGA…
c4257	CAMNT_0049091281	45	468	63	1334	0	740	1911	424	83.02	352	72	383	0	0	90.33	3	91	AERVVVTGLGVISGCGIGHESFFNTCVEGKSSLGKVTRFDASAYTCQIGSEVPDDMFDENDFFVNSKNAKSNDRYTHFAVAAARQALKDANVGDTPETMENRERVGCMVGTAFGGMETFERETLKLAKKPDRPRVSPFTIPALLGNTASGVIGIECGCQGPNYGVTSACASGSHAIGEAMGMIVDGHSDMMLAGGTEATITPLCYAGFCAMKAMNTKYNDNPTGGSRPFDKDRGGFVMGEGAGVVLLESLASAKKRGARIYCELVGYGATCDAHHITTPAPEGRGLAAAMEMAIGMSGMEKDSINYINAHGTSTAYNDKFETMAIKTVFGEHATAKDGKFVVSSTKGVTGHTLGAAGGLEAVIAAKSIYESVVPPTINYETPDPECDLDYVPNEKREME…	ATRVVVTGLGVVSGCGVGQEDFFQACIEGKSSLAKVQRFDIDNYPCQIASEVPDDIFDPNDYFINPKNVKSNDRYTHFAVAAARMALKDAGLPDEPQTLEDPDRIGVMVGSAFGGMETFEKETLKLAKKPERPKVSPFTIPALLGNTASGVIGIETGARGPNYGIVSACASGSHAIGEAMGMIVDGKADRMLAGGTEATITPLCFAGFCAMKAMNTKYNDNPTAGSRPFDAGRGGFIMGEGAGVVLLESLESAKKRGATIYCELVGYGATCDAHHITTPAPGGRGLAAAMEIALEMSDVEKSDVSYVNAHGTSTAYNDKFETMAIKTVFGEHATAKDGKFVVSSTKCVTGHTLGAAGGLEAIVAAKSIYHNVVPPTINYETPDPECDLDYVPNEKREME…
c4257	CAMNT_0041392079	21	468	1399	53	0	729	1881	450	78.89	355	92	388	2	3	86.22	-2	96	NSFTPQYSSSINRGSSTSLYAKSDAE--RVVVTGLGVISGCGIGHESFFNTCVEGKSSLGKVTRFDASAYTCQIGSEVPDDMFDENDFFVNSKNAKSNDRYTHFAVAAARQALKDANVGDTPETMENRERVGCMVGTAFGGMETFERETLKLAKKPDRPRVSPFTIPALLGNTASGVIGIECGCQGPNYGVTSACASGSHAIGEAMGMIVDGHSDMMLAGGTEATITPLCYAGFCAMKAMNTKYNDNPTGGSRPFDKDRGGFVMGEGAGVVLLESLASAKKRGARIYCELVGYGATCDAHHITTPAPEGRGLAAAMEMAIGMSGMEKDSINYINAHGTSTAYNDKFETMAIKTVFGEHATAKDGKFVVSSTKGVTGHTLGAAGGLEAVIAAKSIYESVV…	NAFS-AFRPTINTATTRSLPTQLNAEKKRVVVTGLGVISGCGIGHKDFFQNVIDGVSSLDTVTRFDPTHYPCKIGSEVPDSMFNPNDHFVNPKNAKSNDRFTHFAVAAARLALKDAKLGDTPETLENAERCGVFVGTAFGGMETFEREVLKLHKKPERPKVSPFCIPALLGNTASGVIGIECGCKGPNYGVTSACASASHAIGEAFGMIADGNADQMVAGGTEATITPLAYAGFSSMKAMTTKYNDDPTAGSRPFDADRAGFVMGEGAGVVVLESLDSALARGAEIYCEITGYGATCDAHHITTPAPEGRGLAAAMEMAIAQSGMEKTEINYVNAHGTSTAYNDKFETMAFKSVFGEHATKKDGKFAVSSTKCVTGHTLGAAGGLEAVIAARAIQDGVV…
c4257	CAMNT_0027256437	21	468	181	1527	0	729	1881	450	78.89	355	92	388	2	3	86.22	1	96	NSFTPQYSSSINRGSSTSLYAKSDAE--RVVVTGLGVISGCGIGHESFFNTCVEGKSSLGKVTRFDASAYTCQIGSEVPDDMFDENDFFVNSKNAKSNDRYTHFAVAAARQALKDANVGDTPETMENRERVGCMVGTAFGGMETFERETLKLAKKPDRPRVSPFTIPALLGNTASGVIGIECGCQGPNYGVTSACASGSHAIGEAMGMIVDGHSDMMLAGGTEATITPLCYAGFCAMKAMNTKYNDNPTGGSRPFDKDRGGFVMGEGAGVVLLESLASAKKRGARIYCELVGYGATCDAHHITTPAPEGRGLAAAMEMAIGMSGMEKDSINYINAHGTSTAYNDKFETMAIKTVFGEHATAKDGKFVVSSTKGVTGHTLGAAGGLEAVIAAKSIYESVV…	NAFS-AFRPTINTATTRSLPTQLNAEKKRVVVTGLGVISGCGIGHKDFFQNVIDGVSSLDTVTRFDPTHYPCKIGSEVPDSMFNPNDHFVNPKNAKSNDRFTHFAVAAARLALKDAKLGDTPETLENAERCGVFVGTAFGGMETFEREVLKLHKKPERPKVSPFCIPALLGNTASGVIGIECGCKGPNYGVTSACASASHAIGEAFGMIADGNADQMVAGGTEATITPLAYAGFSSMKAMTTKYNDDPTAGSRPFDADRAGFVMGEGAGVVVLESLDSALARGAEIYCEITGYGATCDAHHITTPAPEGRGLAAAMEMAIAQSGMEKTEINYVNAHGTSTAYNDKFETMAFKSVFGEHATKKDGKFAVSSTKCVTGHTLGAAGGLEAVIAARAIQDGVV…
c4257	CAMNT_0023169863	43	468	351	1628	0	732	1890	426	82.16	350	76	380	0	0	89.2	3	91	SDAERVVVTGLGVISGCGIGHESFFNTCVEGKSSLGKVTRFDASAYTCQIGSEVPDDMFDENDFFVNSKNAKSNDRYTHFAVAAARQALKDANVGDTPETMENRERVGCMVGTAFGGMETFERETLKLAKKPDRPRVSPFTIPALLGNTASGVIGIECGCQGPNYGVTSACASGSHAIGEAMGMIVDGHSDMMLAGGTEATITPLCYAGFCAMKAMNTKYNDNPTGGSRPFDKDRGGFVMGEGAGVVLLESLASAKKRGARIYCELVGYGATCDAHHITTPAPEGRGLAAAMEMAIGMSGMEKDSINYINAHGTSTAYNDKFETMAIKTVFGEHATAKDGKFVVSSTKGVTGHTLGAAGGLEAVIAAKSIYESVVPPTINYETPDPECDLDYVPNEKRE…	AEKRRVVVTGLGVVSGCGIGHETFFQNCIDGVSSLGTITRFDATHYPCQIGSEVPDEMFDPKEHFANPKNAKSNDRFTHFAVAAARMALKDAELGDTPETLKDPEMCGVFVGTAFGGVETFEREVLKLNKKPERPKVSPFTIPALLGNTASGVIGIECGCKGPNYGVTSACASGSHAIGEAFGMIADGNADQMVAGGTEATITPLCYAGFSSMKAMTTKYNDNPKAGSRPFDSDRGGFVMGEGAGVVVLESLDSALARGANIYCEMVGYGATCDAHHITTPAPEGRGLAAAMEMAIKQSDMDKTDINYVNAHGTSTAYNDKFETMAFKSVFGEHATKKDGKFVVSSTKGVTGHTLGAAGGLEAVIAARSITDDVVPPTINYETPDPECDLDYVPNEKRE…
c4257	CAMNT_0047560399	27	468	69	1400	0	724	1868	444	77.48	344	98	394	1	2	88.74	3	94	YSSSINRGSSTSLYAKSDAE--RVVVTGLGVISGCGIGHESFFNTCVEGKSSLGKVTRFDASAYTCQIGSEVPDDMFDENDFFVNSKNAKSNDRYTHFAVAAARQALKDANVGDTPETMENRERVGCMVGTAFGGMETFERETLKLAKKPDRPRVSPFTIPALLGNTASGVIGIECGCQGPNYGVTSACASGSHAIGEAMGMIVDGHSDMMLAGGTEATITPLCYAGFCAMKAMNTKYNDNPTGGSRPFDKDRGGFVMGEGAGVVLLESLASAKKRGARIYCELVGYGATCDAHHITTPAPEGRGLAAAMEMAIGMSGMEKDSINYINAHGTSTAYNDKFETMAIKTVFGEHATAKDGKFVVSSTKGVTGHTLGAAGGLEAVIAAKSIYESVVPPTINY…	HKTKVHSLSATQLAAKGDNEEVRVVVTGLGVVNGCGVGHEAFFDACLEGKSSINTVQRFDASHMPCKIASEVSDDMFNPQDFFENPKNIKSNDRFTHFAVAAARQALKDAGLGDTPETLEDPEKIGCMVGTAFGGMETFEQQTLKLAKKPERPKVSPFTIPALLGNTASGVIGIETGAKGPNYGVTSACASGSHAIGEALGMIRDGKVDRMLAGGTEATMTPLCFAGFCAMKAMNTKFNDEPKAGSRPFDAGRGGFIMGEGAGVILLESLESAKARGAEIYAEMVGYGATCDAYHITTPAPGGRGLAAAMEMALEESGIEKEDVSYLNAHGTSTPYNDKFETMAIKSVFGDHATAKDGKFVVSSTKCVTGHTLGAAGGIEAIVAVRSIKDSVVPPTINY…
c4257	CAMNT_0047524487	27	468	52	1383	0	723	1867	444	77.48	344	98	394	1	2	88.74	1	94	YSSSINRGSSTSLYAKSDAE--RVVVTGLGVISGCGIGHESFFNTCVEGKSSLGKVTRFDASAYTCQIGSEVPDDMFDENDFFVNSKNAKSNDRYTHFAVAAARQALKDANVGDTPETMENRERVGCMVGTAFGGMETFERETLKLAKKPDRPRVSPFTIPALLGNTASGVIGIECGCQGPNYGVTSACASGSHAIGEAMGMIVDGHSDMMLAGGTEATITPLCYAGFCAMKAMNTKYNDNPTGGSRPFDKDRGGFVMGEGAGVVLLESLASAKKRGARIYCELVGYGATCDAHHITTPAPEGRGLAAAMEMAIGMSGMEKDSINYINAHGTSTAYNDKFETMAIKTVFGEHATAKDGKFVVSSTKGVTGHTLGAAGGLEAVIAAKSIYESVVPPTINY…	HKTKVHSLSATQLAAKGDNEEVRVVVTGLGVVNGCGVGHEAFFDACLEGKSSINTVQRFDASHMPCKIASEVSDDMFNPQDFFENPKNIKSNDRFTHFAVAAARQALKDAGLGDTPETLEDPEKIGCMVGTAFGGMETFEQQTLKLAKKPERPKVSPFTIPALLGNTASGVIGIETGAKGPNYGVTSACASGSHAIGEALGMIRDGKVDRMLAGGTEATMTPLCFAGFCAMKAMNTKFNDEPKAGSRPFDAGRGGFIMGEGAGVILLESLESAKARGAEIYAEMVGYGATCDAYHITTPAPGGRGLAAAMEMALEESGIEKEDVSYLNAHGTSTPYNDKFETMAIKSVFGDHATAKDGKFVVSSTKCVTGHTLGAAGGIEAIVAVRSIKDSVVPPTINY…
c4257	CAMNT_0003633483	28	468	148	1470	0	724	1870	443	78.33	347	92	391	2	4	88.26	1	94	SSSINRGSSTSL--YAKSDAERVVVTGLGVISGCGIGHESFFNTCVEGKSSLGKVTRFDASAYTCQIGSEVPDDMFDENDFFVNSKNAKSNDRYTHFAVAAARQALKDANVGDTPETMENRERVGCMVGTAFGGMETFERETLKLAKKPDRPRVSPFTIPALLGNTASGVIGIECGCQGPNYGVTSACASGSHAIGEAMGMIVDGHSDMMLAGGTEATITPLCYAGFCAMKAMNTKYNDNPTGGSRPFDKDRGGFVMGEGAGVVLLESLASAKKRGARIYCELVGYGATCDAHHITTPAPEGRGLAAAMEMAIGMSGMEKDSINYINAHGTSTAYNDKFETMAIKTVFGEHATAKDGKFVVSSTKGVTGHTLGAAGGLEAVIAAKSIYESVVPPTINYE…	SKSAVRSASTELAASAKGDDVRVVVTGLGVVNGCGVGHEEFFDACLEGKSSVDTVKRFDASYMPCQIASEVPDEMFDPADFFTNPKNIKTNDRFTHFAVAAAKQALRDADLGDTPDKLENPESIGVMVGTAFGGMETFEQQTLKLAKKPERPKVSPFTIPALLGNTASGVIGIETGCKGPNYGVTSACASGSHAIGEALGMIKDGKVDKMLAGGTEATMTPLCFAGFCAMKAMNSKFNDDPKAGSRPFDNDRGGFVMGEGAGVILLESLESAKARGAKIYAEMVGYGATCDAHHITTPAPEGRGLAAAMEMALEESGIEKEEVSYVNAHGTSTAYNDKFETMAIKSVFGEHAT--DKKLVVSSTKCVTGHTLGAAGGIEAVVAVRSISDNVVPPTINYE…
c4257	CAMNT_0047383441	27	468	118	1449	0	724	1868	444	77.48	344	98	394	1	2	88.74	1	94	YSSSINRGSSTSLYAKSDAE--RVVVTGLGVISGCGIGHESFFNTCVEGKSSLGKVTRFDASAYTCQIGSEVPDDMFDENDFFVNSKNAKSNDRYTHFAVAAARQALKDANVGDTPETMENRERVGCMVGTAFGGMETFERETLKLAKKPDRPRVSPFTIPALLGNTASGVIGIECGCQGPNYGVTSACASGSHAIGEAMGMIVDGHSDMMLAGGTEATITPLCYAGFCAMKAMNTKYNDNPTGGSRPFDKDRGGFVMGEGAGVVLLESLASAKKRGARIYCELVGYGATCDAHHITTPAPEGRGLAAAMEMAIGMSGMEKDSINYINAHGTSTAYNDKFETMAIKTVFGEHATAKDGKFVVSSTKGVTGHTLGAAGGLEAVIAAKSIYESVVPPTINY…	HKTKVHSLSATQLAAKGDNEEVRVVVTGLGVVNGCGVGHEAFFDACLEGKSSINTVQRFDASHMPCKIASEVSDDMFNPQDFFENPKNIKSNDRFTHFAVAAARQALKDAGLGDTPETLEDPEKIGCMVGTAFGGMETFEQQTLKLAKKPERPKVSPFTIPALLGNTASGVIGIETGAKGPNYGVTSACASGSHAIGEALGMIRDGKVDRMLAGGTEATMTPLCFAGFCAMKAMNTKFNDEPKAGSRPFDAGRGGFIMGEGAGVILLESLESAKARGAEIYAEMVGYGATCDAYHITTPAPGGRGLAAAMEMALEESGIEKEDVSYLNAHGTSTPYNDKFETMAIKSVFGDHATAKDGKFVVSSTKCVTGHTLGAAGGIEAIVAVRSIKDSVVPPTINY…
c4257	CAMNT_0013337381	21	468	268	1608	0	727	1876	448	77.9	349	98	388	1	1	86.61	1	96	NSFTPQYSSSINRGSSTSLYAKSDAERVVVTGLGVISGCGIGHESFFNTCVEGKSSLGKVTRFDASAYTCQIGSEVPDDMFDENDFFVNSKNAKSNDRYTHFAVAAARQALKDANVGDTPETMENRERVGCMVGTAFGGMETFERETLKLAKKPDRPRVSPFTIPALLGNTASGVIGIECGCQGPNYGVTSACASGSHAIGEAMGMIVDGHSDMMLAGGTEATITPLCYAGFCAMKAMNTKYNDNPTGGSRPFDKDRGGFVMGEGAGVVLLESLASAKKRGARIYCELVGYGATCDAHHITTPAPEGRGLAAAMEMAIGMSGMEKDSINYINAHGTSTAYNDKFETMAIKTVFGEHATAKDGKFVVSSTKGVTGHTLGAAGGLEAVIAAKSIYESVVPP…	DAFTLRRTAPAAR-SVVTTQLNAEKKRVVVTGLGVISGCGIGHETFFQNCVDGVSSLGVVTRFDPEHYPCKIGSEVPDSMFDPNDHFANPKNAKSNDRFTHFAVAAARLALKDAKLGDTPETLKEPERCGVFVGSAFGGMETFEREVLKLHKKPERPKVSPFTIPALLGNTASGVIGIECGCKGPNYGVTSACASASHAIGEAFGMIADGHADRMVAGGTEASITPLSYAGFSSMKAMTTKYNDDPKAGSRPFDADRGGFVMGEGAGVVVLESLDSALARGATVYCEMVGYGATCDAHHITTPAPEGRGLAAAMEMAIEQSGMDKAEVNYVNAHGTSTAYNDKFETMAFKSVFGEHATKKDGKFVISSTKCVTGHTLGAAGGLEAVIAARAIQDGVVPP…
c4257	CAMNT_0047441705	27	468	1377	46	0	724	1868	444	77.48	344	98	394	1	2	88.74	-1	94	YSSSINRGSSTSLYAKSDAE--RVVVTGLGVISGCGIGHESFFNTCVEGKSSLGKVTRFDASAYTCQIGSEVPDDMFDENDFFVNSKNAKSNDRYTHFAVAAARQALKDANVGDTPETMENRERVGCMVGTAFGGMETFERETLKLAKKPDRPRVSPFTIPALLGNTASGVIGIECGCQGPNYGVTSACASGSHAIGEAMGMIVDGHSDMMLAGGTEATITPLCYAGFCAMKAMNTKYNDNPTGGSRPFDKDRGGFVMGEGAGVVLLESLASAKKRGARIYCELVGYGATCDAHHITTPAPEGRGLAAAMEMAIGMSGMEKDSINYINAHGTSTAYNDKFETMAIKTVFGEHATAKDGKFVVSSTKGVTGHTLGAAGGLEAVIAAKSIYESVVPPTINY…	HKTKVHSLSATQLAAKGDNEEVRVVVTGLGVVNGCGVGHEAFFDACLEGKSSINTVQRFDASHMPCKIASEVSDDMFNPQDFFENPKNIKSNDRFTHFAVAAARQALKDAGLGDTPETLEDPEKIGCMVGTAFGGMETFEQQTLKLAKKPERPKVSPFTIPALLGNTASGVIGIETGAKGPNYGVTSACASGSHAIGEALGMIRDGKVDRMLAGGTEATMTPLCFAGFCAMKAMNTKFNDEPKAGSRPFDAGRGGFIMGEGAGVILLESLESAKARGAEIYAEMVGYGATCDAYHITTPAPGGRGLAAAMEMALEESGIEKEDVSYLNAHGTSTPYNDKFETMAIKSVFGDHATAKDGKFVVSSTKCVTGHTLGAAGGIEAIVAVRSIKDSVVPPTINY…
c4257	CAMNT_0027354875	29	454	372	1697	0	726	1873	442	80.54	356	70	390	3	16	88.24	3	91	SSINRGSSTSLYA--KSDAERVVVTGLGVISGCGIGHESFFNTCVEGKSSLGKVTRFDASAYTCQIGSEVPDDMFDENDFFVNSKNAKSNDRYTHFAVAAARQALKDANVGDTPETMENRERVGCMVGTAFGGMETFERETLKLAKKPDRPRVSPFTIPALLGNTASGVIGIECGCQGPNYGVTSACASGSHAIGEAMGMIVDGHSDMMLAGGTEATITPLCYAGFCAMKAMNTKYNDNPTGGSRPFDKDRGGFVMGEGAGVVLLESLASAKKRGA---RIYCELVGYGATCDAHHITTPAPEGRGLAAAMEMAIGMSGMEKDSINYINAHGTSTAYNDKFETMAIKTVFGEHATAKDGK-----------FVVSSTKGVTGHTLGAAGGLEAVIAAKS…	TSVQQQTKTRLQATAKSDEERVVVTGLGVVSGCGLGKETFFESCLEGKSSLGKVTRFDASAYPCQIGSEVPDDMFNPLEHFVNAKNVKSNDRYTHFAVAAARMALKDAQVGDTPDTMKDSDRIGCMVGTAFGGMETFERETLKLAKKPERPKVSPFTIPALLGNTASGVIGIETGCKGPNYGITSACASGTHAIGEAMGMIVDGHADMMIAGGTEATITPLCYAGFSAMKAMNTKYNDNPKAGSRPFDAERGGFVMGEGAGVVLLESLASAKKRGLTKDQIYCELVGYGATCDAHHITTPAPEGRGLAAAMEMAIRTSGMDKTHINYVNAHGTSTAYNDKFETMAIKTVFGDHATGGDKKDEEDDNKINPNFVVSSTKCVTGHTLGAAGGIEAVVAAMS…
c4257	CAMNT_0048445499	43	468	1336	59	0	724	1869	426	80.99	345	81	378	0	0	88.73	-1	91	SDAERVVVTGLGVISGCGIGHESFFNTCVEGKSSLGKVTRFDASAYTCQIGSEVPDDMFDENDFFVNSKNAKSNDRYTHFAVAAARQALKDANVGDTPETMENRERVGCMVGTAFGGMETFERETLKLAKKPDRPRVSPFTIPALLGNTASGVIGIECGCQGPNYGVTSACASGSHAIGEAMGMIVDGHSDMMLAGGTEATITPLCYAGFCAMKAMNTKYNDNPTGGSRPFDKDRGGFVMGEGAGVVLLESLASAKKRGARIYCELVGYGATCDAHHITTPAPEGRGLAAAMEMAIGMSGMEKDSINYINAHGTSTAYNDKFETMAIKTVFGEHATAKDGKFVVSSTKGVTGHTLGAAGGLEAVIAAKSIYESVVPPTINYETPDPECDLDYVPNEKRE…	AEKKRVVVTGLGVISGCGIGHESFFQNCIDGVSSLGTITRFDPTHYPCQIGSEVPADMFNPVDHFVNPKNAKSNDRFTHFAVAAARLALKDAKLGDTPETLENAEKCGVFVGTAFGGMETFEREVLKLHKKPERPKVSPFTIPALLGNTASGVIGIECGCKGPNYGITSACASASHAIGEAFGMIADGNADQMVAGGTEASITPLSYAGFSSMKAMTTKYNDNPKAGSRPFDADRGGFVMGEGAGVVVLESLESALARGAHVYCEIVGYGATCDAHHITTPAPEGRGLAAAMEMAIKQSGMEKTDINYVNAHGTSTAYNDKFETMAFKAVFGEHATKKDGKFTVSSTKCVTGHTLGAAGGMEAVIAARAIQDGVVPPTINYETPDPDCDLDYVPNVKRE…
c4257	CAMNT_0048567231	43	468	1375	98	0	724	1869	426	80.99	345	81	378	0	0	88.73	-1	91	SDAERVVVTGLGVISGCGIGHESFFNTCVEGKSSLGKVTRFDASAYTCQIGSEVPDDMFDENDFFVNSKNAKSNDRYTHFAVAAARQALKDANVGDTPETMENRERVGCMVGTAFGGMETFERETLKLAKKPDRPRVSPFTIPALLGNTASGVIGIECGCQGPNYGVTSACASGSHAIGEAMGMIVDGHSDMMLAGGTEATITPLCYAGFCAMKAMNTKYNDNPTGGSRPFDKDRGGFVMGEGAGVVLLESLASAKKRGARIYCELVGYGATCDAHHITTPAPEGRGLAAAMEMAIGMSGMEKDSINYINAHGTSTAYNDKFETMAIKTVFGEHATAKDGKFVVSSTKGVTGHTLGAAGGLEAVIAAKSIYESVVPPTINYETPDPECDLDYVPNEKRE…	AEKKRVVVTGLGVISGCGIGHESFFQNCIDGVSSLGTITRFDPTHYPCQIGSEVPADMFNPVDHFVNPKNAKSNDRFTHFAVAAARLALKDAKLGDTPETLENAEKCGVFVGTAFGGMETFEREVLKLHKKPERPKVSPFTIPALLGNTASGVIGIECGCKGPNYGITSACASASHAIGEAFGMIADGNADQMVAGGTEASITPLSYAGFSSMKAMTTKYNDNPKAGSRPFDADRGGFVMGEGAGVVVLESLESALARGAHVYCEIVGYGATCDAHHITTPAPEGRGLAAAMEMAIKQSGMEKTDINYVNAHGTSTAYNDKFETMAFKAVFGEHATKKDGKFTVSSTKCVTGHTLGAAGGMEAVIAARAIQDGVVPPTINYETPDPDCDLDYVPNVKRE…
c4257	CAMNT_0000153671	22	468	259	1593	0	728	1879	448	78.79	353	91	390	2	4	87.05	1	96	SFTPQYSSSINRGSSTSLYAKSDA-ERVVVTGLGVISGCGIGHESFFNTCVEGKSSLGKVTRFDASAYTCQIGSEVPDDMFDENDFFVNSKNAKSNDRYTHFAVAAARQALKDANVGDTPETMENRERVGCMVGTAFGGMETFERETLKLAKKPDRPRVSPFTIPALLGNTASGVIGIECGCQGPNYGVTSACASGSHAIGEAMGMIVDGHSDMMLAGGTEATITPLCYAGFCAMKAMNTKYNDNPTGGSRPFDKDRGGFVMGEGAGVVLLESLASAKKRGARIYCELVGYGATCDAHHITTPAPEGRGLAAAMEMAIGMSGMEKDSINYINAHGTSTAYNDKFETMAIKTVFGEHATAKDGKFVVSSTKGVTGHTLGAAGGLEAVIAAKSIYESVVPP…	AFIVPSTSGSRRRHASPLYMSADTGRRVVVTGLGVVSGAGIGHEKFFQSCLDGKSSLGKVTRFDAEAYTCSIASEVSDEEFIVKDYFSNVKNIKSNDRYTHFAVAAAKMALRDAEI---PEELPAPDRIGCMVGTAFGGMETFERETLKLAANPSRPRVSPFTIPALLGNTASGVIGIETGARGPNYGVTSACASGSHAIGEAMGMITDGHADMMLAGGTEATITPLCFAGFCAMKAMATKWNDDPTSGSRPFDTDRGGFVMGEGAGVVLLESLESAKARGANIYCELVGYGASCDAHHITTPAPEGRGLAAAMEIAVSMSGMEKTNVSYVNAHGTSTAYNDKFETMAIKTVFGEHATKKDGNFVVSSTKGVTGHTLGAAGGLEAIVAAKSIHENVVPP…
c4257	CAMNT_0020592395	29	468	1345	35	0	720	1858	440	79.09	348	89	384	2	3	87.27	-3	94	SSINRGSSTSLYAKSDAERVVVTGLGVISGCGIGHESFFNTCVEGKSSLGKVTRFDASAYTCQIGSEVPDDMFDENDFFVNSKNAKSNDRYTHFAVAAARQALKDANVGDTPETMENRERVGCMVGTAFGGMETFERETLKLAKKPDRPRVSPFTIPALLGNTASGVIGIECGCQGPNYGVTSACASGSHAIGEAMGMIVDGHSDMMLAGGTEATITPLCYAGFCAMKAMNTKYNDNPTGGSRPFDKDRGGFVMGEGAGVVLLESLASAKKRGARIYCELVGYGATCDAHHITTPAPEGRGLAAAMEMAIGMSGMEKDSINYINAHGTSTAYNDKFETMAIKTVFGEHATAKDGKFVVSSTKGVTGHTLGAAGGLEAVIAAKSIYESVVPPTINYETPD…	SAGSRLTKTELFM-SDKNRVVVTGLGVVSGCGIGHEKFFESCINGESSLDTVKRFDASAYTCQIASEVPDEMFDPKDHFLNGKNVKTNDRYTHFAVAAARMALKDAGIPDSPEEIPNPERIGVMVGSAFGGMETFEKETLKLAAKPDRPKVSPFTIPALLGNTASGVIGIETGAKGPNYGVVSACASGTHAIGEAMGMIVDGHADQMIAGGTEATITPLCFAGFTAMKAMQTKYNDNPKAASRPFDAGRGGFVMGEGAGVVVLESLESAKKRGSKIYCELVGYGTTCDAHHITTPAPEGRGLAAAMEMCIDMSKISKDSVNYVNAHGTSTNYNDKFETMAIKTVFGDH--AKSDNFVVSSTKCVTGHTLGAAGGLEAIIAAKSIYHNVVPPTINYETPD…
c4257	CAMNT_0043998199	37	468	148	1440	0	723	1866	432	80.09	346	85	380	1	1	87.96	1	92	TSLYAKSDAERVVVTGLGVISGCGIGHESFFNTCVEGKSSLGKVTRFDASAYTCQIGSEVPDDMFDENDFFVNSKNAKSNDRYTHFAVAAARQALKDANVGDTPETMENRERVGCMVGTAFGGMETFERETLKLAKKPDRPRVSPFTIPALLGNTASGVIGIECGCQGPNYGVTSACASGSHAIGEAMGMIVDGHSDMMLAGGTEATITPLCYAGFCAMKAMNTKYNDNPTGGSRPFDKDRGGFVMGEGAGVVLLESLASAKKRGARIYCELVGYGATCDAHHITTPAPEGRGLAAAMEMAIGMSGMEKDSINYINAHGTSTAYNDKFETMAIKTVFGEHATAKDGKFVVSSTKGVTGHTLGAAGGLEAVIAAKSIYESVVPPTINYETPDPECDLDYV…	TQLSMTSEKTRVVVTGLGVVSGCGVGHEDFFQNLLDGKSSLATVKRFDASNYPCSIGSEVPDEMFVPADHFVNKKNAKSNDRFTHFAVAAARMALKDGGVGDTPETLPNPDRVGVMVGSAFGGMETFERETLKLAKRPDRPKVSPFTIPALLGNTASGVIGIETGAQGPNYGIVSACASASHCIGEAMGMIVDGHADMMIAGGAEATMTPLCFAGFCAMKAMATGYNDNPKAGSRPFDADRGGFIMGEGAGTILIESLESAKARGAKIYCELVGYGTTCDAHHITTPAPEGRGLAKAMEMAIGMAGIDKSYISYVNAHGTSTAYNDKFETMAIKTVFGDHAYDK-GKFVVSSTKGVTGHTLGAAGGLEAIVAARSIADNVVPPTINYETPDPDCDLDYV…
c4257	CAMNT_0049838281	36	468	1326	34	0	720	1859	433	79.21	343	88	378	1	2	87.3	-1	93	STSLYAKSDAERVVVTGLGVISGCGIGHESFFNTCVEGKSSLGKVTRFDASAYTCQIGSEVPDDMFDENDFFVNSKNAKSNDRYTHFAVAAARQALKDANVGDTPETMENRERVGCMVGTAFGGMETFERETLKLAKKPDRPRVSPFTIPALLGNTASGVIGIECGCQGPNYGVTSACASGSHAIGEAMGMIVDGHSDMMLAGGTEATITPLCYAGFCAMKAMNTKYNDNPTGGSRPFDKDRGGFVMGEGAGVVLLESLASAKKRGARIYCELVGYGATCDAHHITTPAPEGRGLAAAMEMAIGMSGMEKDSINYINAHGTSTAYNDKFETMAIKTVFGEHATAKDGKFVVSSTKGVTGHTLGAAGGLEAVIAAKSIYESVVPPTINYETPDPECDLDY…	STSLH--STKKRVVVTGLGVVSGCGIGHEPFFQSCLDGKSSITKITRFDITNYPCQIGSEVPDALFDPNDYFVNPKNAKSNDRFTHFAVAASRLALKDAGLGDTPETLERPERIGVFVGSAFGGMETFERETLKLAAKPDRPKVSPFTIPALLGNTASGVVGIECGPQGPNYGVTSACASASHAIGEAFGMIADGIADQMIAGGSEASITPLAYAGFSSMKAMTTAYNDNPPAGSRPFDADRGGFVMGEGCGVVVLESLESALARGANIYCEMVGYGTTCDAYHITTPAPEGRGLAKAMEMAIAQSGLEKTDIGYVNAHGTSTNYNDKFETMAFKTVFGEHATKKDGKFVVSSTKGVTGHTLGAAGGLEAVIVARAIKDKVVPPTVNYETPDPECDLDY…
c4257	CAMNT_0011879955	36	468	1299	7	0	720	1859	433	79.21	343	88	378	1	2	87.3	-3	93	STSLYAKSDAERVVVTGLGVISGCGIGHESFFNTCVEGKSSLGKVTRFDASAYTCQIGSEVPDDMFDENDFFVNSKNAKSNDRYTHFAVAAARQALKDANVGDTPETMENRERVGCMVGTAFGGMETFERETLKLAKKPDRPRVSPFTIPALLGNTASGVIGIECGCQGPNYGVTSACASGSHAIGEAMGMIVDGHSDMMLAGGTEATITPLCYAGFCAMKAMNTKYNDNPTGGSRPFDKDRGGFVMGEGAGVVLLESLASAKKRGARIYCELVGYGATCDAHHITTPAPEGRGLAAAMEMAIGMSGMEKDSINYINAHGTSTAYNDKFETMAIKTVFGEHATAKDGKFVVSSTKGVTGHTLGAAGGLEAVIAAKSIYESVVPPTINYETPDPECDLDY…	STSLH--STKKRVVVTGLGVVSGCGIGHEPFFQSCLDGKSSITKITRFDITNYPCQIGSEVPDALFDPNDYFVNPKNAKSNDRFTHFAVAASRLALKDAGLGDTPETLERPERIGVFVGSAFGGMETFERETLKLAAKPDRPKVSPFTIPALLGNTASGVVGIECGPQGPNYGVTSACASASHAIGEAFGMIADGIADQMIAGGSEASITPLAYAGFSSMKAMTTAYNDNPPAGSRPFDADRGGFVMGEGCGVVVLESLESALARGANIYCEMVGYGTTCDAYHITTPAPEGRGLAKAMEMAIAQSGLEKTDIGYVNAHGTSTNYNDKFETMAFKTVFGEHATKKDGKFVVSSTKGVTGHTLGAAGGLEAVIVARAIKDKVVPPTVNYETPDPECDLDY…
c4257	CAMNT_0000541081	33	468	1352	48	0	719	1857	436	78.9	344	91	383	1	1	87.84	-3	93	RGSSTSLYAKSDAERVVVTGLGVISGCGIGHESFFNTCVEGKSSLGKVTRFDASAYTCQIGSEVPDDMFDENDFFVNSKNAKSNDRYTHFAVAAARQALKDANVGDTPETMENRERVGCMVGTAFGGMETFERETLKLAKKPDRPRVSPFTIPALLGNTASGVIGIECGCQGPNYGVTSACASGSHAIGEAMGMIVDGHSDMMLAGGTEATITPLCYAGFCAMKAMNTKYNDNPTGGSRPFDKDRGGFVMGEGAGVVLLESLASAKKRGARIYCELVGYGATCDAHHITTPAPEGRGLAAAMEMAIGMSGMEKDSINYINAHGTSTAYNDKFETMAIKTVFGEHATAKDGKFVVSSTKGVTGHTLGAAGGLEAVIAAKSIYESVVPPTINYETPDPECD…	RMSSTQLNM-ADKRRVVVTGLGVVNGCGIGHEEFFQACLDGTSSVDTVKRFDASAMPCTIASEITDEQFDPKDFFTNPKNVKSNDRYTHLAVAAARQALQDAELGDTPETLEDADRIGVMVGTAFGGMETFEQQTLKLAKNPAKPKVSPFTIPALLGNTASGVIGIECGCKGPNYGVTSACASGSHAIGEALGMIQDGYVDRMLAGGTEATITPLCFAGFCAMKAMNTQFNDEPEKASRPFDAGRGGFIMGEGAGVIVLEELEAAKKRGAKIYAEMVGYGATCDAYHITTPAPEGRGLAAAMEMAIDMSGMEKSEINYVNAHGTSTAYNDKFETMAIKTVFGDQATSKNGSFVVSSTKCVTGHTLGAAGGLEAVVAVRSIADNVVPPTINYETEDPECD…
c4257	CAMNT_0050164967	36	468	1321	29	0	720	1859	433	79.21	343	88	378	1	2	87.3	-3	93	STSLYAKSDAERVVVTGLGVISGCGIGHESFFNTCVEGKSSLGKVTRFDASAYTCQIGSEVPDDMFDENDFFVNSKNAKSNDRYTHFAVAAARQALKDANVGDTPETMENRERVGCMVGTAFGGMETFERETLKLAKKPDRPRVSPFTIPALLGNTASGVIGIECGCQGPNYGVTSACASGSHAIGEAMGMIVDGHSDMMLAGGTEATITPLCYAGFCAMKAMNTKYNDNPTGGSRPFDKDRGGFVMGEGAGVVLLESLASAKKRGARIYCELVGYGATCDAHHITTPAPEGRGLAAAMEMAIGMSGMEKDSINYINAHGTSTAYNDKFETMAIKTVFGEHATAKDGKFVVSSTKGVTGHTLGAAGGLEAVIAAKSIYESVVPPTINYETPDPECDLDY…	STSLH--STKKRVVVTGLGVVSGCGIGHEPFFQSCLDGKSSITKITRFDITNYPCQIGSEVPDALFDPNDYFVNPKNAKSNDRFTHFAVAASRLALKDAGLGDTPETLERPERIGVFVGSAFGGMETFERETLKLAAKPDRPKVSPFTIPALLGNTASGVVGIECGPQGPNYGVTSACASASHAIGEAFGMIADGIADQMIAGGSEASITPLAYAGFSSMKAMTTAYNDNPPAGSRPFDADRGGFVMGEGCGVVVLESLESALARGANIYCEMVGYGTTCDAYHITTPAPEGRGLAKAMEMAIAQSGLEKTDIGYVNAHGTSTNYNDKFETMAFKTVFGEHATKKDGKFVVSSTKGVTGHTLGAAGGLEAVIVARAIKDKVVPPTVNYETPDPECDLDY…
c4257	CAMNT_0050056027	36	468	1353	61	0	719	1855	433	79.21	343	88	378	1	2	87.3	-2	93	STSLYAKSDAERVVVTGLGVISGCGIGHESFFNTCVEGKSSLGKVTRFDASAYTCQIGSEVPDDMFDENDFFVNSKNAKSNDRYTHFAVAAARQALKDANVGDTPETMENRERVGCMVGTAFGGMETFERETLKLAKKPDRPRVSPFTIPALLGNTASGVIGIECGCQGPNYGVTSACASGSHAIGEAMGMIVDGHSDMMLAGGTEATITPLCYAGFCAMKAMNTKYNDNPTGGSRPFDKDRGGFVMGEGAGVVLLESLASAKKRGARIYCELVGYGATCDAHHITTPAPEGRGLAAAMEMAIGMSGMEKDSINYINAHGTSTAYNDKFETMAIKTVFGEHATAKDGKFVVSSTKGVTGHTLGAAGGLEAVIAAKSIYESVVPPTINYETPDPECDLDY…	STSLH--STKKRVVVTGLGVVSGCGIGHEPFFQSCLDGKSSITKITRFDITNYPCQIGSEVPDALFDPNDYFVNPKNAKSNDRFTHFAVAASRLALKDAGLGDTPETLERPERIGVFVGSAFGGMETFERETLKLAAKPDRPKVSPFTIPALLGNTASGVVGIECGPQGPNYGVTSACASASHAIGEAFGMIADGIADRMIAGGSEASITPLAYAGFSSMKAMTTAYNDNPPAGSRPFDADRGGFVMGEGCGVVVLESLESALARGANIYCEMVGYGTTCDAYHITTPAPEGRGLAKAMEMAIAQSGLEKTDIGYVNAHGTSTNYNDKFETMAFKTVFGEHATKKDGKFVVSSTKGVTGHTLGAAGGLEAVIVARAIKDKVVPPTVNYETPDPECDLDY…
c4257	CAMNT_0006963995	43	466	169	1440	0	718	1854	424	79.95	339	85	378	0	0	89.15	1	91	SDAERVVVTGLGVISGCGIGHESFFNTCVEGKSSLGKVTRFDASAYTCQIGSEVPDDMFDENDFFVNSKNAKSNDRYTHFAVAAARQALKDANVGDTPETMENRERVGCMVGTAFGGMETFERETLKLAKKPDRPRVSPFTIPALLGNTASGVIGIECGCQGPNYGVTSACASGSHAIGEAMGMIVDGHSDMMLAGGTEATITPLCYAGFCAMKAMNTKYNDNPTGGSRPFDKDRGGFVMGEGAGVVLLESLASAKKRGARIYCELVGYGATCDAHHITTPAPEGRGLAAAMEMAIGMSGMEKDSINYINAHGTSTAYNDKFETMAIKTVFGEHATAKDGKFVVSSTKGVTGHTLGAAGGLEAVIAAKSIYESVVPPTINYETPDPECDLDYVPNEKRE…	SEKPRVVITGLGVVSGCGMGHDDFFQACLDGKSSLDTVQRFDISNYPCQIASEVPDSLFNPKDYFVNAKNVRSNDRFTHFAVAAARMALQDAKIPDEPDSLPNPERIGVMVGSAFGGMETFEKETLKLAAKPERPKVSPFTIPALLGNTASGVIGIETGAKGPNYGIVSACASGSHCIGEAMGMIIDGHADQMIAGGTEATITPLCFAGFCAMKAMQTNYNDDPKGGSRPFDAGRGGFVMGEGAGVVVLESLESAKARGATIYCELVGYGATCDAHHITTPAPGGRGLAAAMEMAIEMSGMEKNEISYINAHGTSTAYNDKFETMAIKTVFGDHATEKDGDFVVSSTKGVTGHTLGAAGGVEAIIAAKSIFHDVVPPTVNYDTPDPECDLDYVPNEKRE…
c4257	CAMNT_0050100019	36	468	1327	35	0	717	1850	433	79.21	343	88	378	1	2	87.3	-3	93	STSLYAKSDAERVVVTGLGVISGCGIGHESFFNTCVEGKSSLGKVTRFDASAYTCQIGSEVPDDMFDENDFFVNSKNAKSNDRYTHFAVAAARQALKDANVGDTPETMENRERVGCMVGTAFGGMETFERETLKLAKKPDRPRVSPFTIPALLGNTASGVIGIECGCQGPNYGVTSACASGSHAIGEAMGMIVDGHSDMMLAGGTEATITPLCYAGFCAMKAMNTKYNDNPTGGSRPFDKDRGGFVMGEGAGVVLLESLASAKKRGARIYCELVGYGATCDAHHITTPAPEGRGLAAAMEMAIGMSGMEKDSINYINAHGTSTAYNDKFETMAIKTVFGEHATAKDGKFVVSSTKGVTGHTLGAAGGLEAVIAAKSIYESVVPPTINYETPDPECDLDY…	STSLH--STKKRVVVTGLGVVSGCGIGHEPFFQSCLDGKSSITKITRFDITNYPCQIGSEVPDALFDPNDYFVNPKNAKSNDRFTHFAVAASRLALKDAGLGDTPETLERPERIGVFVGSAFGGMETFERETLKLAAKPDRPKVSPFTIPALLGNTASGVVGIECGPQGPNYGVTSACASASHAIGEAFGMIADGIADQMIAGGSEASITPLAYAGFSSMKAMTTAYNDNPPAGSRPFDADRGGFVMGEGCGVVVLESLESALARGANIYCEMVGYGTTCDAYHITTPAPEGRGLAKAMEMAIAQSGLEKTDIGYVNAHGTSTNYNDKFETMAFKTVFGEHATKKDGKFVVSSTKGVTGHTLGAAGGLEAVIVARAIKDKVVPPTVNYETPDPECDLDY…
c4257	CAMNT_0049912127	36	468	1349	57	0	720	1859	433	79.21	343	88	378	1	2	87.3	-2	93	STSLYAKSDAERVVVTGLGVISGCGIGHESFFNTCVEGKSSLGKVTRFDASAYTCQIGSEVPDDMFDENDFFVNSKNAKSNDRYTHFAVAAARQALKDANVGDTPETMENRERVGCMVGTAFGGMETFERETLKLAKKPDRPRVSPFTIPALLGNTASGVIGIECGCQGPNYGVTSACASGSHAIGEAMGMIVDGHSDMMLAGGTEATITPLCYAGFCAMKAMNTKYNDNPTGGSRPFDKDRGGFVMGEGAGVVLLESLASAKKRGARIYCELVGYGATCDAHHITTPAPEGRGLAAAMEMAIGMSGMEKDSINYINAHGTSTAYNDKFETMAIKTVFGEHATAKDGKFVVSSTKGVTGHTLGAAGGLEAVIAAKSIYESVVPPTINYETPDPECDLDY…	STSLH--STKKRVVVTGLGVVSGCGIGHEPFFQSCLDGKSSITKITRFDITNYPCQIGSEVPDALFDPNDYFVNPKNAKSNDRFTHFAVAASRLALKDAGLGDTPETLERPERIGVFVGSAFGGMETFERETLKLAAKPDRPKVSPFTIPALLGNTASGVVGIECGPQGPNYGVTSACASASHAIGEAFGMIADGIADQMIAGGSEASITPLAYAGFSSMKAMTTAYNDNPPAGSRPFDADRGGFVMGEGCGVVVLESLESALARGANIYCEMVGYGTTCDAYHITTPAPEGRGLAKAMEMAIAQSGLEKTDIGYVNAHGTSTNYNDKFETMAFKTVFGEHATKKDGKFVVSSTKGVTGHTLGAAGGLEAVIVARAIKDKVVPPTVNYETPDPECDLDY…
c4257	CAMNT_0011915981	36	468	1327	35	0	720	1859	433	79.21	343	88	378	1	2	87.3	-2	93	STSLYAKSDAERVVVTGLGVISGCGIGHESFFNTCVEGKSSLGKVTRFDASAYTCQIGSEVPDDMFDENDFFVNSKNAKSNDRYTHFAVAAARQALKDANVGDTPETMENRERVGCMVGTAFGGMETFERETLKLAKKPDRPRVSPFTIPALLGNTASGVIGIECGCQGPNYGVTSACASGSHAIGEAMGMIVDGHSDMMLAGGTEATITPLCYAGFCAMKAMNTKYNDNPTGGSRPFDKDRGGFVMGEGAGVVLLESLASAKKRGARIYCELVGYGATCDAHHITTPAPEGRGLAAAMEMAIGMSGMEKDSINYINAHGTSTAYNDKFETMAIKTVFGEHATAKDGKFVVSSTKGVTGHTLGAAGGLEAVIAAKSIYESVVPPTINYETPDPECDLDY…	STSLH--STKKRVVVTGLGVVSGCGIGHEPFFQSCLDGKSSITKITRFDITNYPCQIGSEVPDALFDPNDYFVNPKNAKSNDRFTHFAVAASRLALKDAGLGDTPETLERPERIGVFVGSAFGGMETFERETLKLAAKPDRPKVSPFTIPALLGNTASGVVGIECGPQGPNYGVTSACASASHAIGEAFGMIADGIADQMIAGGSEASITPLAYAGFSSMKAMTTAYNDNPPAGSRPFDADRGGFVMGEGCGVVVLESLESALARGANIYCEMVGYGTTCDAYHITTPAPEGRGLAKAMEMAIAQSGLEKTDIGYVNAHGTSTNYNDKFETMAFKTVFGEHATKKDGKFVVSSTKGVTGHTLGAAGGLEAVIVARAIKDKVVPPTVNYETPDPECDLDY…
# Query: c9683
c9683	CAMNT_0050548337	46	580	1571	24	0	660	1702	536	64.18	344	171	417	5	21	77.8	-1	92	KQESKPIKKVAIIGSGICGLSLAHVLENSESCAKPYLNALSQVNSSTNGRAGNDDDDNSCSSSFGIETCIFDSRSSLNSATGAGVQLNGGARTLQKINPQLYNAFADAALPLKTIRSRTKPWFGNDDYTTLLEMNLENIIKQAGGDVEKELIVDGQVMAYAIMRGALQEVLLNQLSSNTSSKVSLGKKLTSIESNPAKDGIMCKFQDGTTEGPFDLVVGCDGINSAVKEFVDRGKI-PNENEKQSSSIYSGIRIQYAIEDNSDNGDKKNEEMKTINDSSELVQYFGNGAYGLVGKYGAGKGQKPVKSAFLISRDDGYIGPFKKPPNDEEEGNKLTAEATENANWNVDDQSLGSIMTKCINDSSVPNLQLGPIVKESNQYFELGVYFHNPFSLNGWSRMV…	QQQPKPVEKIAIIGAGIAGLSLAHALENSQSCAKPYTDALSLSSSYSS-------STESSSAPFGIETHIYDSRASLNFETGAGVQINGGARTLQKINADLHKSVVDAALPLKTIRSRTKPWFGTSDFATLLELNLKEIIQQTGGAVEEELIVDGEVMAYTIMRGALQEVLLNTLPTDTSSRISFGKTLVGINNDKNKNGIMCQFNDGSEEGPFDLVIGCDGINSAVKEYIDHGSISSNAGEKRSSAIYSGIRIQYAVQDGSD---------ETETESSELVQYFGDGAYALAGVYGAGEKRKPTKGAFLISRDEGYIGPFKKRDN---EINNDISKANENSDWTQDVQSLESEMSTCIKDRNVPSLQVGPIVDNSDRFFELGVYFHNPFSLSGWSREV…
c9683	CAMNT_0040585911	17	579	110	1849	0	648	1671	592	58.78	348	203	420	11	41	70.95	2	97	IYALVLILT----LHSFKQTNGLSS-SLLKPFAQKQESK----PIKKVAIIGSGICGLSLAHVLENSESCAKPYLNALSQVNSSTNGRAGNDDDDNSCSSSFGIETCIFDSRSSLNSATGAGVQLNGGARTLQKINPQLYNAFADAALPLKTIRSRTKPWFGNDDYTTLLEMNLENIIKQAGGDVEKELIVDGQVMAYAIMRGALQEVLLNQLSSNTSSKVSLGKKLTSIES---NPAKDGIMCKFQDGTTEGPFDLVVGCDGINSAVKEFVDRGKIP--NENEKQSSSIYSGIRIQYAIED--NSDNGDKKNEEMKTINDSSELVQYFGNGAYGLVGKYGAGKGQKPVKSAFLISRDDGYIGPFKKPPNDEEEGNKLTAE-----ATENANWNVDDQS…	VSMLALITTSFIILSCPHETRGLSSPSTLLPSFSKATSSSSSLPIRRVAIIGGGIAGLSLGHALENSSSCAKPYLD----VCKALPPVATTTTTSETISGEYGIETCIFDSRPKLNFEAGAGVQINGGARAIQKINSDLFDAVKEASLPLKKIKSRTKPWFGNKKFATLLELDIKDIIQQTGGTAEEELIVDGQVMAFTIMRGALQEVLFNKLPPGASSRVKFNKTLVHIQNHNDNGKQEGIICHFSDGTIEGPFDLVIGCDGINSAVKEFVEKGNISTVDTKTKRSAPIYSGIRIQYAVQDSYDSDNG--------IDNDSAELXQYFGDGAYALTGVYGAGKGRKPTKGAFLISRDPDYIGPFKKKNKSDQESLSLLASSSNSIANENSDWTQDVQS…
c9683	CAMNT_0040484719	17	579	109	1848	0	652	1682	592	59.12	350	201	422	11	41	71.28	1	97	IYALVLILT----LHSFKQTNGLSS-SLLKPFAQKQESK----PIKKVAIIGSGICGLSLAHVLENSESCAKPYLNALSQVNSSTNGRAGNDDDDNSCSSSFGIETCIFDSRSSLNSATGAGVQLNGGARTLQKINPQLYNAFADAALPLKTIRSRTKPWFGNDDYTTLLEMNLENIIKQAGGDVEKELIVDGQVMAYAIMRGALQEVLLNQLSSNTSSKVSLGKKLTSIES---NPAKDGIMCKFQDGTTEGPFDLVVGCDGINSAVKEFVDRGKIP--NENEKQSSSIYSGIRIQYAIED--NSDNGDKKNEEMKTINDSSELVQYFGNGAYGLVGKYGAGKGQKPVKSAFLISRDDGYIGPFKKPPNDEEEGNKLTAE-----ATENANWNVDDQS…	VSMLALITTSFIILSCPHETRGLSSPSTLLPSFSKATSSSSSLPIRRVAIIGGGIAGLSLGHALENSSSCAKPYLD----VCKALPPVATTTTTSETISGEYGIETCIFDSRPKLNFEAGAGVQINGGARAIQKINSDLFDAVKEASLPLKKIKSRTKPWFGNKKFATLLELDIKDIIQQTGGTAEEELIVDGQVMAFTIMRGALQEVLFNKLPPGASSRVKFNKTLVHIQNHNDNGKQEGIICHFSDGTIEGPFDLVIGCDGINSAVKEFVEKGNISTVDTKTKRSAPIYSGIRIQYAVQDSYDSDNG--------IDNDSAELVQYFGDGAYALTGVYGAGKGRKPTKGAFLISRDPDYIGPFKKKNKSDQESLSLLASSSNSIANENSDWTQDVQS…
c9683	CAMNT_0040414369	17	579	2508	769	0	648	1671	592	58.78	348	203	420	11	41	70.95	-3	97	IYALVLILT----LHSFKQTNGLSS-SLLKPFAQKQESK----PIKKVAIIGSGICGLSLAHVLENSESCAKPYLNALSQVNSSTNGRAGNDDDDNSCSSSFGIETCIFDSRSSLNSATGAGVQLNGGARTLQKINPQLYNAFADAALPLKTIRSRTKPWFGNDDYTTLLEMNLENIIKQAGGDVEKELIVDGQVMAYAIMRGALQEVLLNQLSSNTSSKVSLGKKLTSIES---NPAKDGIMCKFQDGTTEGPFDLVVGCDGINSAVKEFVDRGKIP--NENEKQSSSIYSGIRIQYAIED--NSDNGDKKNEEMKTINDSSELVQYFGNGAYGLVGKYGAGKGQKPVKSAFLISRDDGYIGPFKKPPNDEEEGNKLTAE-----ATENANWNVDDQS…	VSMLALITTSFIILSCPHETRGLSSPSTLLPSFSKATSSSSSLPIRRVAIIGGGIAGLSLGHALENSSSCAKPYLD----VCKALPPVATTTTTSETISGEYGIETCIFDSRPKLNFEAGAGVQINGGARAIQKINSDLFDAVKEASLPLKKIKSRTKPWFGNKKFATLLELDIKDIIQQTGGTAEEELIVDGQVMAFTIMRGALQEVLFNKLPPGASSRVKFNKTLVHIQNHNDNGKQEGIICHFSDGTIEGPFDLVIGCDGINSAVKEFVEKGNISTVDTKTKRSAPIYSGIRIQYAVQDSYDSDNG--------IDNDSAELXQYFGDGAYALTGVYGAGKGRKPTKGAFLISRDPDYIGPFKKKNKSDQESLSLLASSSNSIANENSDWTQDVQS…
c9683	CAMNT_0040564229	17	579	38	1894	0	639	1649	627	56.62	355	200	426	13	72	67.94	2	97	IYALVLILT----LHSFKQTNGLSS-SLLKPFAQKQESK----PIKKVAIIGSGICGLSLAHVLENSESCAKPYLN---ALSQV-------------------------------NSSTNGRAGNDDDDNSCSS-SFGIETCIFDSRSSLNSATGAGVQLNGGARTLQKINPQLYNAFADAALPLKTIRSRTKPWFGNDDYTTLLEMNLENIIKQAGGDVEKELIVDGQVMAYAIMRGALQEVLLNQLSSNTSSKVSLGKKLTSIES---NPAKDGIMCKFQDGTTEGPFDLVVGCDGINSAVKEFVDRGKIP--NENEKQSSSIYSGIRIQYAIED--NSDNGDKKNEEMKTINDSSELVQYFGNGAYGLVGKYGAGKGQKPVKSAFLISRDDGYIGP…	VSMLALITTSFIILSCPHETRGLSSPSTLLPSFSKATSSSSSLPIRRVAIIGGGIAGLSLGHALENSSSCAKPYLDVCKALPPVATTTTTSETTTTTTSETTSGEYGIETCIFDSRPKLNFEAGAGVQINGGASGEYGIETCIFDSRPKLNFEAGAGVQINGGARAIQKINSDLFDAVKEASLPLKKIKSRTKPWFGNKKFATLLELDIKDIIQQTGGTAEEELIVDGQVMAFTIMRGALQEVLFNKLPPGASSRVKFNKTLVHIQNHNDNGKQEGIICHFSDGTIEGPFDLVIGCDGINSAVKEFVEKGNISTVDTKTKRSAPIYSGIRIQYAVQDSYDSDNG--------IDNDSAELVQYFGDGAYALTGVYGAGKGRKPTKGAFLISRDPDYIGP…
c9683	CAMNT_0043956519	41	579	20	1570	0	607	1566	540	57.22	309	207	389	7	24	72.04	2	93	KPFAQKQESKPIKKVAIIGSGICGLSLAHVLENSESCAKPYLNALSQVNSSTNGRAGNDDDDNSCSSSFGIETCIFDSRSSLNSATGAGVQLNGGARTLQKINPQLYNAFADAALPLKTIRSRTKPWFGNDD-YTTLLEMNLENIIKQAGGDVEKELIVDGQVMAYAIMRGALQEVLLNQLSSNTSSKVSLGKKLTSIESNPAKDGIMCKFQDGTTEGPFDLVVGCDGINSAVKEFVDRGKIPNENEKQSSSIYSGIRIQYAIEDNSDNGDKKNEEMKTINDSSELVQYFGNGAYGLVGKYGAGKGQKPVKSAFLISRDDGYIGPFKKPPNDEEEGNKLTAEATENANWNVDDQSLGSIMTKCINDSSVPNLQLGPIVKESNQYFELGVYFHNPFSLNG…	RPTDGKNYSPKIERVAIIGAGIAGLSLAHALENSSSCAKSFTDELNKCSSSTTAEA------VISRSQFGVEAHIFDGRPSLNFGAGAGIQLTGGMSTLKKINPELQRLTANASLPLRNVRSRAKPWFETDEAFSTLLELNLPEEIRRAGGTAESELIVDGEVMAFSIMRGALQEVMLDNLPSEMSERVKFGKKLSGIKCAPQETGIICEFDDGSEEGPFDLVVGSDGIESCVKQYIDNGEISASNDR--SSIYSGIRIQYAVRDGV-VGDEKVE-------SADLCQYFGDGSYALAGVYGAGEGRPSTNAAFLIFKDRDYIGPFKKKDSGK------TSVVKENADWSQDNESVGSTMISRIQESCVPSVQIGPIIKESDRFFELGVYFHNPFRLNG…
c9683	CAMNT_0038760885	35	579	97	1614	0	593	1529	545	56.51	308	198	386	9	39	70.83	1	94	LSSSLLKPFAQKQESKPIKKVAIIGSGICGLSLAHVLENSESCAKPYLNALSQVNSSTNGRAGNDDDDNSCSSSFGIETCIFDSRSSLNSATGAGVQLNGGARTLQKINPQLYNAFADAALPLKTIRSRTKPWFGNDDYTTLLEMNLENIIKQAGGDVEKELIVDGQVMAYAIMRGALQEVLLNQLSSNTSSKVSLGKKLTSIESNPAKDGIMCKFQDGTTEGPFDLVVGCDGINSAVKEFVDRGKIPNENEKQSSSIYSGIRIQYAIEDNSDNGDKKNEEMKTINDSSELVQYFGNGAYGLVGKYGAGKGQKPVKSAFLISRDDGYIGPFKKPPNDEEEGNKLTAEATENANWNVDDQSLGSIMTKCINDSSVPNLQLGPIVKESNQYFELGVYFHNP…	LSCDALSIFPQKAPPTSVKKVAIIGSGIAGLSLAHALENSEECAKPYLE---QAQRSDNSKSA-----------FGVETHLFDSRPSINFLSGAGIQLTGGLACLKKINPQVYRSVANTGLPLKKIKSRAKPWFGDEPYSTLLELDIEKEIKKSGGQVEEGLIVDGEVMATCIMRSALQEILLDTLPQETSKRVNFGKCLSGMKGDSS--GIICQFSDGTEEGPFDMVVGGDGINSVVKEYIETGDISKEG-KKLDAIYSGIRIQYAVAD-SNEGD---EEI----NSSELCQYFGDGAYGLGGIYGSGQGRKRTKGAFLIFRDPDYIGPFKKK-------EVVGTVVSENADWTQDVESVGSLMSKRISETGVPKIQLGPIIEESDRFFELGVYFHNP…
c9683	CAMNT_0038794649	35	579	142	1659	0	593	1529	545	56.51	308	198	386	9	39	70.83	1	94	LSSSLLKPFAQKQESKPIKKVAIIGSGICGLSLAHVLENSESCAKPYLNALSQVNSSTNGRAGNDDDDNSCSSSFGIETCIFDSRSSLNSATGAGVQLNGGARTLQKINPQLYNAFADAALPLKTIRSRTKPWFGNDDYTTLLEMNLENIIKQAGGDVEKELIVDGQVMAYAIMRGALQEVLLNQLSSNTSSKVSLGKKLTSIESNPAKDGIMCKFQDGTTEGPFDLVVGCDGINSAVKEFVDRGKIPNENEKQSSSIYSGIRIQYAIEDNSDNGDKKNEEMKTINDSSELVQYFGNGAYGLVGKYGAGKGQKPVKSAFLISRDDGYIGPFKKPPNDEEEGNKLTAEATENANWNVDDQSLGSIMTKCINDSSVPNLQLGPIVKESNQYFELGVYFHNP…	LSCDALSIFPQKAPPTSVKKVAIIGSGIAGLSLAHALENSEECAKPYLE---QAQRSDNSKSA-----------FGVETHLFDSRPSINFLSGAGIQLTGGLACLKKINPQVYRSVANTGLPLKKIKSRAKPWFGDEPYSTLLELDIEKEIKKSGGQVEEGLIVDGEVMATCIMRSALQEILLDTLPQETSKRVNFGKCLSGMKGDSS--GIICQFSDGTEEGPFDMVVGGDGINSVVKEYIETGDISKEG-KKLDAIYSGIRIQYAVAD-SNEGD---EEI----NSSELCQYFGDGAYGLGGIYGSGQGRKRTKGAFLIFRDPDYIGPFKKK-------EVVGTVVSENADWTQDVESVGSLMSKRISETGVPKIQLGPIIEESDRFFELGVYFHNP…
c9683	CAMNT_0028280157	45	579	182	1783	0	561	1446	562	53.02	298	209	371	10	55	66.01	2	92	QKQESKPIKKVAIIGSGICGLSLAHVLENSESCAKPYLNALSQVNSSTNGRAGNDDDDNSCSSSFGIETCIFDSRSSLNSATGAGVQLNGGARTLQKINPQLYNAFADAALPLKTIRSRTKPWFGNDD----YTTLLEMNLENIIKQAGGDVEKELIVDGQVMAYAIMRGALQEVLLNQLSSNTSSKVSLGKKLTSIESNPAKDGIMCKFQDGTTEGPFDLVVGCDGINSAVKEFVDRGKI---PNENE-KQSSSIYSGIRIQYAIEDNSDNGDKKNEEMKTINDSSELVQYFGNGAYGLVGKYGAGKGQKPVKSAFLISRDDGYIGPFKKPPNDEEEGNKLTAEA--------------TENANWNVDDQSLGSIMTK-----CINDSSVPNLQLGPI…	QKDASPPIKRVAIIGAGIAGLSLAHALENSEECASSYTNALRTKNQD-------GEEEEESSSRYGIEATLFDSRKSLDYKSGSGIQLNGGMAILQKINPALQRKVANAALPLKAVRSRTKPWFNNDDSNNPFQTLLELNIEEAIKNADDDVKNGLIVNGETMAYAIMRGALQEILLDELPSNACDRAQFGKTLTGIKEEKGGEGITCEFSDGSTYGPFDMVIGCDGIKSAVKEYIDTRKVSPDPAMREGSQGGSIYSGIRIQFAVKD-GDDGDE-------VPSCTELKQYFGDGAYGLYGTFGAGADRPPTNCAFLAFLDDDYIGPFKKKAESLDGGDGAIVSSLKKETDDNNDGDVVAENADWS---QSMQKADTREKFIERVRKSSVPDLEIGPV…
c9683	CAMNT_0007479923	49	578	1465	38	0	554	1427	532	55.64	296	178	364	9	58	68.42	-3	91	SKPIKKVAIIGSGICGLSLAHVLENSESCAKPYLNALSQVNSSTNGRAGNDDDDNSCSSSFGIETCIFDSRSSLNSATGAGVQLNGGARTLQKINPQLYNAFADAALPLKTIRSRTKPWFGNDD-YTTLLEMNLENIIKQAGGDVEKELIVDGQVMAYAIMRGALQEVLLNQLSSNTSSKVSLGKKLTSIESNPAKDGIMCKFQDGTTEGPFDLVVGCDGINSAVKEFVDRGKIPNENEKQSSSIYSGIRIQYAIEDNS-DNGDKKNEEMKTINDSSELVQYFGNGAYGLVGKYGAGKGQKPVKSAFLISRDDGYIGPFKKPPNDEEEGNKLTAEATENANWNVDDQSLGSIMTKCINDSSVPNLQLGPIVKESNQYFELGVYFHNPFSLNGWSRMVNG…	SPPIKKVAIIGSGICGLSLAHALQNSDYA--------SQCE---------------------IEAHVFDSRQSLNFGAGAGIQLTGGLATLRKINPDVHRAVANAGLPLKQIKSRCKPWFRSESPFATLLELNLEENIKIAGGSAEEELIIDGEVQACAIMRGALQEILLNTLPKECVERVQFNKLLTNIES--GSDGIKCQFNDGTEAGPFDLVIGSDGINSAVKEYIDTGSV-SDGGKKDSTIYSGIRVQYAVQDGKIDDNDV---------DSSELCQYFGDAAYSLAGVYGAGEGKKPTKGAFLIFKDPDWNGPFKK------KKSTEAKKAVENADWSQDVESVGSTMYQRIKDCEVPDIQVGPIVQNADRFFELGVYFHNPLSLRGWSKEVQG…
c9683	CAMNT_0040515637	14	524	121	1692	0	552	1422	536	55.78	299	200	372	11	37	69.4	1	88	AIFIYALVLILTLHSFKQTNGLSS-SLLKPFAQKQESK----PIKKVAIIGSGICGLSLAHVLENSESCAKPYLNALSQVNSSTNGRAGNDDDDNSCSSSFGIETCIFDSRSSLNSATGAGVQLNGGARTLQKINPQLYNAFADAALPLKTIRSRTKPWFGNDDYTTLLEMNLENIIKQAGGDVEKELIVDGQVMAYAIMRGALQEVLLNQLSSNTSSKVSLGKKLTSIES---NPAKDGIMCKFQDGTTEGPFDLVVGCDGINSAVKEFVDRGKIP--NENEKQSSSIYSGIRIQYAIED--NSDNGDKKNEEMKTINDSSELVQYFGNGAYGLVGKYGAGKGQKPVKSAFLISRDDGYIGPFKKPPNDEEEGNKLTAE-----ATENANWNVDDQSL…	ALITTSFIILSCPH---ETRGLSSPSTLLPSFSKATSSSSSLPIRRVAIIGGGIAGLSLGHALENSSSCAKPYLDVCKAL-PPVATTTTTTTTSETISGEYGIETCIFDSRPKLNFEAGAGVQINGGARAIQKINSDLFDAVKEASLPLKKIKSRTKPWFGNKKFATLLELDIKDIIQQTGGTAEEELIVDGQVMAFTIMRGALQEVLFNKLPPGASSRVKFNKTLVHIQNHNDNGKQEGIICHFSDGTIEGPFDLVIGCDGIXSXVKEFVEKGNISTVDTKTKRSAPIYSGIRIQYAVQDSYDSDNG--------IDNDSAELVQYFGDGAYALTGVYGAGKGRKPTKGAFLISRDPDYIGPFKKKNKSDQESLSLLASSSNSIANENSDWTQDVQSL…
c9683	CAMNT_0043990579	12	579	148	1758	0	539	1388	576	51.04	294	235	384	12	47	66.67	1	98	PNAIFIYALVLILTLHSFKQTNGLSSSLLKPFAQKQESKPIKKVAIIGSGICGLSLAHVLENSESCAKPYLNALSQVNSSTNGRAGNDDDDNSCSSSFGIETCIFDSRSSLNSATGAGVQLNGGARTLQKINPQLYNAFADAALPLKTIRSRTKPWFGNDD-YTTLLEMNLENIIKQAGGDVEKELIVDGQVMAYAIMRGALQEVLLNQLSSNTSSKVSLGKKLTSIESNP--AKDGIMCKFQDGTTEGPFDLVVGCDGINSAVKEFVDRGKIPNENE--KQSSSIYSGIRIQYAIEDNSDNGDKKNEEMKTINDSSELVQYFGNGAYGLVGKYGAGKGQKPVKSAFLISRDDGYIGPFKKPPNDEEEGNKLTAEATENANWNVDDQSLGSIMTK---C…	PATIKSTGVFLLFLLSIIQSVNSLSTSVTTP------PPPIKRVAVIGIGVAGLTLAHALENSPD--------LSSSSSQSN----------VDPLHTPIKVSLFESRTTLDFKAGGGLQLNGGMSVLRKINRELQTAVANAALPLTNIISRTKPWGESDEPFTALLKLNLKEAIQQTGGTTEEELIVDGEVMAYTIMRGVLQKILLEKLPPATAERVKYGKTLKRIESNTNDLDGGIMCQFDDGTSEGPFDLVVGCDGIKSAVKEYVEKGKISEDSAGVKRRSSIYSGIRIRFCIEDGDPNSVVEDE-------SAEFKQYFGDGLYGLSAVYGAGVGEPSTKGAYLIFKDEDYNGPFKK---KERSSSK---EVAENSDWQQDIQSVDDLLKSSLDL…
c9683	CAMNT_0039153617	23	561	1566	1	7e-175	519	1337	563	51.15	288	210	364	13	65	64.65	-3	93	ILTLHSFKQTNGLSSSLLKPFAQKQESKPIKKVAIIGSGICGLSLAHVLENSESCAKPYLNALSQVNSSTNGRAGNDDDDNSCSSSFGIETCIFDSRSSLNSATGAGVQLNGGARTLQKINPQLYNAFADAALPLKTIRSRTKPWF-------GNDDYTTLLEMNLENIIKQAGGDVEKELIVDG------QVMAYAIMRGALQEVLLNQLSSNTSSKVSLGKKLTSIESNPA-----KDGIMCKFQDGTTEGPFDLVVGCDGINSAVKEFVDRGKIPNENEKQSSSIYSGIRIQYAIEDNSDNGDKKNEEMKTINDSSELVQYFGNGAYGLVGKYGAGKGQKPVKSAFLISRDDGYIGPFKKPPNDEEEGNKLTAEATENANWNVDDQSLGSIMTKCI…	ISSSSTMTMTNNAASSL----------KPIKRVAIIGSGICGLSLAHALTNN-SCR----NSATSSTTTVTTRGGDDEK---------IDVCLYDSREFLDCKSGAGVQLTGGLSALKKINPALYREVYDTGLPLKTIRSRAKPWFTSTSSNKSDGDFSTLLELGLEETIKKAGGDTRKKLITLGKDGKGEEVMATAIMRGALQETLFKNLPKETSDNVKFGKTLVGIKPAKAAATEGKGGIICVFEDGSEDGPFDMVVGSDGINSAVKEYVDTGNITIDGKKRETTIYSGIRIQYAVQDGQPEDEQK--------DSAELVQYFGDAAYSLAGLYGVGKNKKPTKAAYLIFKDKNYIGTIKKIRK-----TATRQEPSENSDWNQETESVGSLMYSRM…
c9683	CAMNT_0025486821	49	572	1475	3	8e-173	511	1316	529	51.23	271	215	344	10	43	65.03	-3	90	SKPIKKVAIIGSGICGLSLAHVLENSESCAKPYLNALSQVNSSTNGRAGNDDDDNSCSSSFGIETCIFDSRSSLNSATGAGVQLNGGARTLQKINPQLYNAFADAALPLKTIRSRTKPWFG--NDDYTTLLEMNLENIIKQAGGDVEKELIVDGQVMAYAIMRGALQEVLLNQLSSNTSSKVSLGKKLTSIESNPAKDGIMCKFQDGTTEGPFDLVVGCDGINSAVKEFVDRGKIPNENEKQSSSIYSGIRIQYAIEDNSDNGDKKNEEMKTINDSSELVQYFGNGAYGLVGKYGAGKGQKPVKSAFLISRDDGYIGPFKKPPNDEEEGNKLTAEATENANWNVDDQSLGSIMTKCI---NDSSVPNLQLGPIVKESNQYFELGVYFHNPFSLNGWSRM…	SHPIRRVAVIGAGIAGLSLAHALENSPDCAEEYLR--------RGGRA-------FGDSEFGVQVSLFDSRPSLDRQTGAGVQINGGLSVLGKINQDLQAKVAAAALPLSNIRSRTKPWFGGGRDPFWNLLELNIEDVIRKTGGDAEKELIEGGQVWCHTIMRGALQEVLVEQLPKALSDRTHFQKRLIGIKPAAGDEGIMCEFDDNSLYGPFDLVVGCDGINSAVRQYIETSKISG-NARERSAFYSGIRIKFAIKDG--------EPSDPMPESAELRQYFGDGAYALGGVYGNGEGRPASKGAYVIVKDDNYFGPFRKRDTKSSPEN-----VGENPAW--DQNTRVDARESCIEILDKTGVPDIEVGPIFRDSNRFFELGVYFHNPFSFNGWKRE…
c9683	CAMNT_0017889051	15	557	1457	3	2e-172	510	1314	550	51.27	282	196	358	11	72	65.09	-2	94	IFIYALVLIL-TLHSFKQTNGLSSSLLKPFAQKQESKPIKKVAIIGSGICGLSLAHVLENS---ESCAKPYLNALSQVNSSTNGRAGNDDDDNSCSSSFGIETCIFDSRSSLNSATGAGVQLNGGARTLQKINPQLYNAFADAALPLKTIRSRTKPWFGNDD---YTTLLEMNLENIIKQAGGDVEKELIVDGQVMAYAIMRGALQEVLLNQLSSNTSSKVSLGKKLTSIESNPAKDGIMCKFQDGTTEGPFDLVVGCDGINSAVKEFVDRGKIPNENEKQSSSIYSGIRIQYAIEDNSDNGDKKNEEMKTINDSSELVQYFGNGAYGLVGKYGAGKGQKPVKSAFLISRDDGYIGPFKKPPNDEEEGNKLTAEATENANWNVDDQSLGSIMTKCINDS…	LFLFLLAPSLATLAVAYQSNG------KP------SPPIRKVAIIGSGICGLTLAHALENSHQSESCR--------------------------------IESHIFDSRKSLDFNAGAGIQLTGGLATLRKINPNVHKSVVKAGLPLRRIKSRCKPWFQSLDKKPFSPLLELDLKESIESAGGLAEKELIVHGKVQACAIMRGALQETLLNTLPKETSSRVNFNKLLTGIRTENS-NGIICQFNDGSEAGPFDLVIGCDGINSSVKEFVNTGIITKGGRKEST-LYSGIRIQYAVQDGKNDNDVNNVEY------SELVQYFGDAAYSLAGIYGAGEGRKPTRGAFLIFKDPDWNGPFKK------KGAMNDSKVGENADWTQDVESVGSLMYNRIKEC…
c9683	CAMNT_0000450887	47	579	179	1753	3e-172	514	1323	551	51.72	285	222	375	12	44	68.06	2	92	QESKPIKKVAIIGSGICGLSLAHVLENSESCAKPYLNA----LSQVNSSTNGRAGN------DDDDNSCSSSFGIETCIFDSRSSLNSATGAGVQLNGGARTLQKINPQLYNAFADAALPLKTIRSRTKPWF-GNDDYTTLLEMNLENIIKQAGGDVEKELIVDGQVMAYAIMRGALQEVLLNQLSSNTSSKVSLGKKLTSIESNPAKDGIMCKFQDGTTEGPFDLVVGCDGINSAVKEFVDRGKIPNENEKQSSSIYSGIRIQYAIEDNSDNGDKKNEEMKTINDSSELVQYFGNGAYGLVGKYGAGKGQKPVKSAFLISRDDGYIGPFKKPPNDEEEGNKLTAEATENANWN----VDDQSLGSIMTKC---INDSSVPNLQLGPIVKESNQYFELG…	QQSPPIRRVAVIGAGIAGLSVAHALENSPGCAGSYLQAGGKPYVEDSASPEKKGGLFGDIFGRKDEGRGGGAYGIQVSIFDSRPALDFDTGAGIQLNGGMSVLRKINPDLQAKVAAASLPLKDIRSRSKPWLPGDNPFQTLLELNIESEIRAVGGKTEEDLIVDGEVMCYAIMRGALQEAMLDELPSAXKERTLFNKKLTSVKPSEDSNGIYCAFEDNTVHGPFDMVIGCDGIKSAVKQYIDNGEITGEED--SSAIYSGIRVSYAVQDGS--------SSDPPTSSSEFRQYFGDGAYALAAAYGAGRGRPAAKGAYLIVRDEDYIGPFKV----KSEG-KASARAAENDDWTQNNRVDNKD------ECLERVRRTSIPDIDIGPILESADRFFELG…
c9683	CAMNT_0038856423	50	579	1455	37	9e-162	483	1242	531	48.59	258	214	336	9	59	63.28	-3	91	KPIKKVAIIGSGICGLSLAHVLENSESCAKPYLNALSQVNSSTNGRAGNDDDDNSCSSSFGIETCIFDSRSSLNSATGAGVQLNGGARTLQKINPQLYNAFADAALPLKTIRSRTKPWFGNDDYTTLLEMNLENIIKQAGGDVEKELIVDGQVMAYAIMRGALQEVLLNQLSSNTSSKVSLGKKLTSIESNPAKDGIMCKFQDGTTEGPFDLVVGCDGINSAVKEFVDRGKIPNENEKQSSSIYSGIRIQYAIEDNSDNGDKKNEEMKTINDSSELVQYFGNGAYGLVGKYGAGKGQKPVKSAFLISRDDGYIGPFKKPPNDEEEGNKLTAEATENANWNVDDQ-SLGSIMTKCINDSSVPNLQLGPIVKESNQYFELGVYFHNPFSLNGWSRMVNGSD…	KSIKKVAIVGSGIAGLSLAHALVNSPDLQKDKAS---------------------------IDVSIYDSRSSMDYEAGAGVQLNGGMSVLRMINPKVQRAVADAALPLEKIQSRTKPWFGENAFDTLLEIPMEESIREQGGNVEDTLIIENEVMVYAIMRGALQEVLMNTLPTETAEKIKFGKCLVEIKGN--SDGAHVCFQDGSTEGPFDLVVGCDGVNSAVKEYISTGSIPKFGTRGQQALYSGIRIKYAIQDENVSHDK--------GEGAILRQYFGNSAYSLAGVYGNGSGKSPTKCAFLIYADKNYLGPFKR--KSISNGNSRSQD-DENTDWSQDNRISTGETMLKQIKEFEVPNIDVNPIIENSNRFFELGVYFHNP--LNKWTKEIPNSG…
c9683	CAMNT_0051851567	139	579	2	1342	6e-161	478	1231	468	53.21	249	171	312	9	48	66.67	2	76	LQKINPQLYNAFADAALPLKTIRSRTKPWFGNDD----YTTLLEMNLENIIKQAGGDVEKELIVDGQVMAYAIMRGALQEVLLNQLSSNTSSKVSLGKKLTSIESNPAKDGIMCKFQDGTTEGPFDLVVGCDGINSAVKEFVDRGKI---PNENE-KQSSSIYSGIRIQYAIEDNSDNGDKKNEEMKTINDSSELVQYFGNGAYGLVGKYGAGKGQKPVKSAFLISRDDGYIGPFKKPPNDEEEGNKLTAEA--------------TENANWNVDDQSLGSIMTK-----CINDSSVPNLQLGPIVKESNQYFELGVYFHNPFSLNGWSRMVNGSDGRYAVLAGDAAHAMPPFLGQGANQAIQDAYCLASKVFEHNANCISAVDRSQSISNGAEEEEEK…	LQKINPALQRKVANAALPLKAVRSRTKPWFNNDDSNNPFQTLLELNIEEAIKNADDDVKNGLIVNGETMAYAIMRGALQEILLDELPSNACDRAQFGKTLTGIKEEKGGEGITCEFSDGSTYGPFDMVIGCDGIKSAVKEYIDTRKVSPDPAMREGSQGGSIYSGIRIQFAVKD-GDDGDE-------VPSCTELKQYFGDGAYGLYGTFGAGADRPPTNCAFLAFLDDDYIGPFKKKADSLDGGDGAIVSSLKKETDDNNDGDVVAENADWS---QSMQKADTREKFIERVRKSSVPDLEIGPVVEKADRFFEVGVYFHNPFSLRGWSREVKGSGGRRCVLAGDAAHAMPPFLGQGGNQAVQDAYSLAKAIFEHNAN----------VEMIREDNSED…
c9683	CAMNT_0038879981	50	579	97	1515	7e-161	481	1237	531	48.4	257	215	335	9	59	63.09	1	91	KPIKKVAIIGSGICGLSLAHVLENSESCAKPYLNALSQVNSSTNGRAGNDDDDNSCSSSFGIETCIFDSRSSLNSATGAGVQLNGGARTLQKINPQLYNAFADAALPLKTIRSRTKPWFGNDDYTTLLEMNLENIIKQAGGDVEKELIVDGQVMAYAIMRGALQEVLLNQLSSNTSSKVSLGKKLTSIESNPAKDGIMCKFQDGTTEGPFDLVVGCDGINSAVKEFVDRGKIPNENEKQSSSIYSGIRIQYAIEDNSDNGDKKNEEMKTINDSSELVQYFGNGAYGLVGKYGAGKGQKPVKSAFLISRDDGYIGPFKKPPNDEEEGNKLTAEATENANWNVDDQ-SLGSIMTKCINDSSVPNLQLGPIVKESNQYFELGVYFHNPFSLNGWSRMVNGSD…	KSIKKVAIVGSGIAGLSLAHALVNSPDLQKDKAS---------------------------IDVSIYDSRSSMDYEAGAGVQLNGGMSVLRMINPKVQRAVADAALPLEKIQSRTKPWFGENAFDTLLEIPMEESIREQGGNVEDTLIIENEVMVYAIMRGALQEVLMNTLPTETAEKIKFGKCLVEIKGK--SDGAHVCFQDGSTEGPFDLVVGCDGVNSAVKEYISTGSIPKFGTRGQQALYSGIRIKYAIQDENVSHDK--------GEGAILRQYFGNSAYSLAGVYGNGSGKSPTKCAFLIYADKNYLGPFKR--KSISNGNS-RSQDDENTDWSQDNRISTGETMLKQIKEFEVPNIDVNPIIENSNRFFELGVYFHNP--LNKWTKEIPNSG…
c9683	CAMNT_0023144111	50	579	1614	139	1e-160	482	1240	547	48.45	265	210	346	13	72	63.25	-2	91	KPIKKVAIIGSGICGLSLAHVLENSESCAKPYLNALSQVNSSTNGRAGNDDDDNSCSSSFGIETCIFDSRSS-LNSATGAGVQLNGGARTLQKINPQLYNAFADAALPLKTIRSRTKPWF----GNDDYTTLLEMNLENIIKQAGGDVEKELIVDGQVMAYAIMRGALQEVLLNQLSSNTSSKVSLGKKLTSIESNPAKDGIMCKFQDGTTEGPFDLVVGCDGINSAVKEFVDRGKIPNENEKQSSSIYSGIRIQYAIEDNSDNGDKKNEEMKTINDSSELVQYFGNGAYGLVGKYGAGKGQKPVKSAFLISRDDGYIGPF--KKPPNDEEEGNKLTAEAT-----ENANWN---VDDQSLGSIMTKCINDSSVPNLQLGPIVKESNQYFELGVYFHNP…	RPIRRVAIIGAGIAGLSLAHALH------------------STNDD---------------IEVTIFDSRSGPLDFTAGAGVQINGGASILRRINPELHGKVVRAALPLMDIRSRAKPWFQSGSNTNPFSTLLEINLESAIKSAGGDAEETLILDGEVQAFTIMRGALQKILLEALPSTT--QVELGKRLTNIQATDDGNGATCIFNN-EAFGPFDIVCGCDGIQSAVKQYVDTHRISNEAGSNQKALYSGIRIRYAIEDCPE-----------ASDVAELRQYFGDGAYGLAGTYGAGEGEXRKRGAYLIFNDKDYIGPFPKKKAQNDADTAAGAGVGVGAGATDENADWDEAGQDDIMKANTLLR-MKESGLPDEELRPVIEAADKFFELGLYFHNP…
c9683	CAMNT_0023133617	50	579	1608	139	3e-159	478	1230	544	48.9	266	210	346	12	68	63.6	-2	91	KPIKKVAIIGSGICGLSLAHVLENSESCAKPYLNALSQVNSSTNGRAGNDDDDNSCSSSFGIETCIFDSRSS-LNSATGAGVQLNGGARTLQKINPQLYNAFADAALPLKTIRSRTKPWF----GNDDYTTLLEMNLENIIKQAGGDVEKELIVDGQVMAYAIMRGALQEVLLNQLSSNTSSKVSLGKKLTSIESNPAKDGIMCKFQDGTTEGPFDLVVGCDGINSAVKEFVDRGKIPNENEKQSSSIYSGIRIQYAIEDNSDNGDKKNEEMKTINDSSELVQYFGNGAYGLVGKYGAGKGQKPVKSAFLISRDDGYIGPF--KKPPNDEEEGNKLTAEAT---ENANWNV--DDQSLGSIMTKCINDSSVPNLQLGPIVKESNQYFELGVYFHNPFSL…	RPIRRVAIIGAGIAGLSLAHALH------------------STNDD---------------IEVTIFDSRSGPLDFTAGAGVQINGGASILRRINPELHGKVVRAALPLMDIRSRAKPWFQSGSNTNPFSTLLEINLESAIKSAGGDAEETLILDGEVQAFTIMRGALQKILLEALPSTT--QVELGKRLTNIQATDDGNGATCIFNN-EAFGPFDIVCGCDGIQSAVKQYVDTHRISNEAGSNXKALYSGIRIRYAIEDCPE-----------ASDVAELRQYFGDGAYGLAGTYGAGEGETRKRGAYLIFNDKDYIGPFPKKKAQNDADTAAGAGAGAGATDENADWDEAGQDDIMKTDTLLRMKESGLPDEELRPVIEAADKFFELGLYFHNPFSF…
c9683	CAMNT_0049141155	52	579	1518	31	1e-158	474	1221	548	47.26	259	217	341	11	72	62.23	-2	91	IKKVAIIGSGICGLSLAHVLENSESCAKPYLNALSQVNSSTNGRAGNDDDDNSCSSSFGIETCIFDSRSSLNSATGAGVQLNGGARTLQKINPQLYNAFADAALPLKTIRSRTKPWFGNDD---YTTLLEMNLENIIKQAGGDVEKELIVDGQVMAYAIMRGALQE------------VLLNQLSSNTSSKVSLGKKLTSIESNPAKDGIMCKFQDGTTEGPFDLVVGCDGINSAVKEFVDRGKIPNENEKQS--SSIYSGIRIQYAIEDNSDNGDKKNEEMKTINDSSELVQYFGNGAYGLVGKYGAGKGQKPVKSAFLISRDDGYIGPFKKPPNDEEEGNKLTAEATENANWNVDDQSLG---SIMTKCINDSSVPNLQLGPIVKESNQYFELGVYF…	VKRVAIIGSGIAGLSLAHALTNSPELAK-----------HTPGSK--------------IEVSLFDSRPCFDFNAGSGVQLNGGMSVLHKINPQVQRAVADAGLAMVAVKTRTRPWRKEKEAHYYDTLLELNLEETVRQEGGTVEQELIIDGEPMFYSIMRGALQEALIXXXXXXXXXALIDTLPNEVSEQLKFGKELTGIQASDS-GGIQVKFADGSSDGPFDLVVGCDGIKSAVKEYVESGTISSNKLKQEGKSAIYSGIRIRYAVDDGDASSD--------ICDHSELRQYFGEGAYALAGTYGAGKGRPPRKAAFITFLDQNYFGPFRKPKAKSPEAVR------ENADWTQDVRSPAETRQVMLQQIKDCNIPNVEVAPIIEKADRFFELGVYF…
c9683	CAMNT_0042585169	47	579	2719	1244	2e-158	488	1256	536	47.76	256	233	352	13	47	65.67	-2	92	QESKPIKKVAIIGSGICGLSLAHVLENSESCAKPYLNALSQVNSSTNGRAGNDDDDNSCSSSFGIETCIFDSRSSLNSATGAGVQLNGGARTLQKINPQLYNAFADAALPLKTIRSRTKPWFGNDD-YTTLLEMNLENIIKQAGGDVEKELIVDGQVMAYAIMRGALQEVLLNQLSSNTSSKVSLGKKLTSIESNPAKDGIMCKFQDGTTEGPFDLVVGCDGINSAVKEFVDRGKIPNE-NEKQSSSIYSGIRIQYAIEDNSDNGDKKNEEMKTINDSSELVQYFG-NGAYGLVGKYGAGKGQKPVKSAFLISRDDGYIGPFKKPPNDEEEGNKLTAEATENANWNVDDQSLGSIMTKCINDSSVPNLQLGPIVKESNQYFELGVYFHNPFSLNGWSRM…	KSQQPVKRVAVIGAGITGLSLAHALENS-----PDLAALG-----GNGEP--------------IEVTLFEARSVLDYNQGSGVQINGGMSVLKRINPDLQRKVADAGLPLTKISSRTKTWFGRDNPFDTLLEMNVEECIKQVGGKAEETLIIDGEVLVYTIQRGELQKIMIENLPKEASGRLQLGKTLTGIQGN--KDGITCDFADGSSFGNFDLVVGCDGVKTAVKEYIDTKKISKDPSEREGRAIYSGLRVKFAVQDGDDEFASR--------DRAEYRQYFGENGGYALAGEFGAGKNKPPAKGAFFIFNDKDYNGPFKK----KEAKNAV--KAAENADWMEGETSLREETLQQLKESSIPDLEVGPIIADSDRFFEIGIYFHNPFTLSGWSKE…
c9683	CAMNT_0022991921	121	573	1354	2	2e-157	469	1208	480	52.08	250	174	313	10	56	65.21	-3	78	SLNSATGAGVQLNGGARTLQKINPQLYNAFADAALPLKTIRSRTKPWFGNDD----YTTLLEMNLENIIKQAGGDVEKELIVDGQVMAYAIMRGALQEVLLNQLSSNTSSKVSLGKKLTSIESNPAKDGIMCKFQDGTTEGPFDLVVGCDGINSAVKEFVDRGKI---PNENE-KQSSSIYSGIRIQYAIEDNSDNGDKKNEEMKTINDSSELVQYFGNGAYGLVGKYGAGKGQKPVKSAFLISRDDGYIGPFKKPPNDEEEGNKLTAEA--------------TENANWNVDDQSLGSIMTK-----CINDSSVPNLQLGPIVKESNQYFELGVYFHNPFSLNGWSRMVNGSDGRYAVLAGDAAHAMPPFLGQGANQAIQDAYCLASKVFEHNANCIS…	SLDYKSGSGIQLNGGMAILQKINPALQRKVANAALPLKAVRSRTKPWFNNDDSNNPFQTLLELNIEEAIKNADDDVKNGLIVNGETMAYAIMRGALQEILLDELPSNACDRAQFGKTLG--------EGITCEFSDGSIYGPFDMVIGCDGIKSAVKEYIDTRKVSPDPAMREGSQGGSIYSGIRIQFAVKD-GDDGDE-------VPSCTELKQYFGDGAYGLYGTFGAGADRPPTNCAFLAFLDDDYIGPFKKKAESLDGGDGAIVSSLKKETDDNNDGDVVAENADWS---QSMQKADTREKFIERVRKSSVPDLEIGPVVEKADRFFEVGVYFHNPFSLRGWSREVKGSGGRRCVLAGDAAHAMPPFLGQGGNQAVQDAYSLAKAIFEHNAN---…
c9683	CAMNT_0038924243	18	579	74	1588	1e-155	468	1205	567	46.56	264	236	348	15	67	61.38	2	97	YALVLILTLHSFKQTNGLSSSLLKPFAQKQESKPIKKVAIIGSGICGLSLAHVLENSESCAKPYLNALSQVNSSTNGRAGNDDDDNSCSSSFGIETCIFDSRSSLNSATGAGVQLNGGARTLQKINPQLYNAFADAALPLKTIRSRTKPWFGND---DYTTLLEMNLENIIKQAGGDVEKELIVDGQVMAYAIMRGALQEVLLNQLSSNT-SSKVSLGKKLTSIESNPAKDGIMCKFQDGTTEGPFDLVVGCDGINSAVKEFVDRGKIPNENEKQSSSIYSGIRIQYAIEDNSDNGDKKNEEMKTINDSSELVQYFGNGAYGLVGKYGAGKGQKPVKSAFLISRDDGYIGPFKKPPNDEEEGNKLTAEATENANWNVDDQ-SLGSIMTKCINDSSVPNL…	YRILCFLLLAS--TVNTLSSSI------QTNHKPVQKVAIVGSGIAGLSLAHALENSPS-----------LRQTKDGLSSSPP----------IQATIYDSRSSLNFQAGAGVQLNGGMTVLKMINPQVQRAVADASLPLKEIETRAKPWFGDDAKTTFDTLLNIELEKCIRRQGGTIEKSLIVDDEVMVYTIMRGALQEALMNTLPTDIRTERIKFDKTLTEITGK--NDGAYVGFQDGKSDGPFDLIVGCDGVNSAVKQYVSRGSI-TPGGKSEQTLYSGIRIQYAVQD---------DEQAVREDGALLRQYFGDGAYSLAGTYGNGPNRSLTKAAYLIKPDKDYIGPFPKPERTRSSNSNI--DDDENTDWSQDKSVNTGEKMLGEIQECGVPSL…
c9683	CAMNT_0039213313	36	579	1891	266	4e-155	472	1215	581	44.58	259	246	365	11	76	62.82	-3	94	SSSLLKPFAQKQESKPIKKVAIIGSGICGLSLAHVLENSESCAKPYLNALSQVNSSTNGRAGNDDDDNSCSSSFGIETCIFDSRSSLNSATGAGVQLNGGARTLQKINPQLYNAFADAALPLKTIRSRTKPWFGND--DYTTLLEMNLENIIKQAGGDVEKELIVDGQVMAYAIMRGALQEVLLNQLSSNTSSKVSLGKKLTSIESNPA-----KDGIMCKFQDGTTEGPFDLVVGCDGINSAVKEFVDRGKI-----PNENEKQSSSIYSGIRIQYAIEDNSDNGDKKNEEMKTINDSSELVQYFGNGAYGLVGKYGAGKGQKPVKSAFLISRDDGYIGPFKKPPNDEEEGNKLTA-------EATENANWNVDDQSLG--------------SIMTK…	SSPISTSLFAKTKQPAIRRVAIIGSGIAGLTLAHALENNNK-------------NSPDGN---------------MEINIYDSRSIIDSTLGAGVQLNGGMSVLHKINPELASKAMNAAVPVTRICSRTQSSSSSSSLDYDTLLELDLKQSVLDTGGITKQELIVNGELMSFAIRRGVLQQVLIDNLSEDTSNRMFLDKTLRGVEQQGSGGDGNEQGITCVFEDGTIEGPFDLVVGCDGINSAVKQFVDTGSLSSKITTNQSSLTNSAIYSGLRVKFAVSDDPSD---------TSDNGTELHQYFGDGTYTLAGTYGAGAGKPPSRMAFVVYRDDNYFGPFRKPPRVEEEIQKQKKTETEQEKEPDENTDWTQDNTFMAGTTNTNNSIDPRKTAILSQ…
c9683	CAMNT_0039142777	36	579	1914	289	9e-155	471	1213	581	44.58	259	246	365	11	76	62.82	-1	94	SSSLLKPFAQKQESKPIKKVAIIGSGICGLSLAHVLENSESCAKPYLNALSQVNSSTNGRAGNDDDDNSCSSSFGIETCIFDSRSSLNSATGAGVQLNGGARTLQKINPQLYNAFADAALPLKTIRSRTKPWFGND--DYTTLLEMNLENIIKQAGGDVEKELIVDGQVMAYAIMRGALQEVLLNQLSSNTSSKVSLGKKLTSIESNPA-----KDGIMCKFQDGTTEGPFDLVVGCDGINSAVKEFVDRGKI-----PNENEKQSSSIYSGIRIQYAIEDNSDNGDKKNEEMKTINDSSELVQYFGNGAYGLVGKYGAGKGQKPVKSAFLISRDDGYIGPFKKPPNDEEEGNKLTA-------EATENANWNVDDQSLG--------------SIMTK…	SSPISTSLFAKTKQPAIRRVAIIGSGIAGLTLAHALENNNK-------------NSPDGN---------------MEINIYDSRSIIDSTLGAGVQLNGGMSVLHKINPELASKAMNAAVPVTRICSRTQSSSSSSSLDYDTLLELDLKQSVLDTGGITKQELIVNGELMSFAIRRGVLQQVLIDNLSEDTSNRMFLDKTLRGVEQQGSGGDGNEQGITCVFEDGTIEGPFDLVVGCDGINSAVKQFVDTGSLSSKITTNQSSLTNSAIYSGLRVKFAVSDDPSD---------TSDNGTELHQYFGDGTYTLAGTYGAGAGKPPSRMAFVVYRDDNYFGPFRKPPRVEEEIQKQKKTETEQEKEPDENTDWAQDNTFMAGTTNTNNSIDPRKTAILSQ…
c9683	CAMNT_0038983611	18	576	106	1611	1e-154	465	1197	564	46.63	263	234	346	15	67	61.35	1	96	YALVLILTLHSFKQTNGLSSSLLKPFAQKQESKPIKKVAIIGSGICGLSLAHVLENSESCAKPYLNALSQVNSSTNGRAGNDDDDNSCSSSFGIETCIFDSRSSLNSATGAGVQLNGGARTLQKINPQLYNAFADAALPLKTIRSRTKPWFGND---DYTTLLEMNLENIIKQAGGDVEKELIVDGQVMAYAIMRGALQEVLLNQLSSNT-SSKVSLGKKLTSIESNPAKDGIMCKFQDGTTEGPFDLVVGCDGINSAVKEFVDRGKIPNENEKQSSSIYSGIRIQYAIEDNSDNGDKKNEEMKTINDSSELVQYFGNGAYGLVGKYGAGKGQKPVKSAFLISRDDGYIGPFKKPPNDEEEGNKLTAEATENANWNVDDQ-SLGSIMTKCINDSSVPNL…	YRILCFLLLAS--TVNTLSSSI------QTNHKPVQKVAIVGSGIAGLSLAHALENSPS-----------LRQTKDGLSSSPP----------IQATIYDSRSSLNFQAGAGVQLNGGMTVLKMINPQVQRAVADASLPLKEIETRAKPWFGDDAKTTFDTLLNIELEKCIRRQGGTIEKSLIVDDEVMVYTIMRGALQEALMNTLPTDIRTERIKFDKTLTEITGK--NDGAYVGFQDGKSDGPFDLIVGCDGVNSAVKQYVSRGSI-TPGGKSEQTLYSGIRIQYAVQD---------DEQAVREDGALLRQYFGDGAYSLAGTYGNGPNRSLTKAAYLIKPDKDYIGPFPKPERTRSSNSNI--DDDENTDWSQDKSVNTGEKMLGEIQECGVPSL…
c9683	CAMNT_0043433299	51	580	51	1613	6e-153	461	1187	540	46.48	251	260	346	11	29	64.07	3	91	PIKKVAIIGSGICGLSLAHVLENSESCAKPYLNALSQVNSSTNGRAGNDDDDNSCSSSFGIETCIFDSRSSLN-SATGAGVQLNGGARTLQKINPQLYNAFADAALPLKTIRSRTKPWFGND--DYTTLLEMNLENIIKQAGGDVEKELIVDGQVMAYAIMRGALQEVLLNQLSSNTSSKVSLGKKLTSIESNPAKDGIMCKFQDGTTEGPFDLVVGCDGINSAVKEFVDRGK-IPNENEKQSSS-IYSGIRIQYAIEDNSDNGDKKNEEMKTI--NDSSELVQYFGNGAYGLVGKYGAGKGQKPVKSAFLISRDDGYIGPFKKPPNDEEEGNKLTAEATENANWNVDDQSLGSIMTKC---INDSSVPNLQLGPIVKESNQYFELGVYFHNPFSLNGW…	PIRRVAIIGAGIGGLTLAHSLGNSKECAREYVENLKQNPSN---------EVTTEDNPPGIHVEMFESRPRWDFEKAGAGIQITGGMAILKRINPLLQEAIAKAALPLKSVESKTKPWFRSETTDEFKLFDFNIEAAIRKAGGNVENELIVDGEVMAYAIMRPVLQEILFNHLPKGIKDKVKLGKTLSGIRG-VTEEGIFCEFDDGSSEGPFDVVVGCDGVNSAVKEFVNTGKHFPNVLSKKSSQKIYSGIRIQYSIQESSSNQNNDSSEAITTTEDDASKFVQCFGDNVYALSSNYGAGEGKPSTRSVFLCYQDDDFIGPFRK------KEAITTTSIDENSDWKLNQRKPSETRMEALDRIKDSGLPTSDILPVMNNADRIFELGVYYHNPFNWNGW…
c9683	CAMNT_0003637407	14	572	1517	3	9e-149	450	1157	566	45.05	255	243	343	14	68	60.6	-3	96	AIFIYALVLILTLHSFKQTNGLSSSLLKPFAQKQESKPIKKVAIIGSGICGLSLAHVLENSESCAKPYLNALSQVNSSTNGRAGNDDDDNSCSSSFGIETCIFDSRSSLNSATGAGVQLNGGARTLQKINPQLYNAFADAALPLKTIRSRTKPWF--GNDDYTTLLEMNLENIIKQAGGDVEKELIVDGQVMAYAIMRGALQEVLLNQLSSNTSSKVSLGKKLTSIESNPAKDGIMCKFQDGTTEGPFDLVVGCDGINSAVKEFVDRGKIPNENEKQSSSIYSGIRIQYAIEDNSDNGDKKNEEMKTINDSSELVQYFGNGAYGLVGKYGAGKGQKPVKSAFLISRDDGYIGPFKKPPNDEEEGNKLTAEATENANWNVDD----QSLGSIMTKCINDS…	AMLVALAIFLLSTH----VESLSS-----VATETKTRPIKRVAVIGSGIAGLGVAHALE-----------SLSHDDDN-------------------LKVSLFDGRTALNPQDGAGIQLNGGLTALGKIDKDLQMKVMEAGLPAKKVESRAKAWKNPSSKTYDTLLQLNLEDLVRNTGGAVTENLVQDGEVLWYSIMRGALQEVLVDHLPS--SIPVQFEKKLTDVTPVEGDAGLMCKFSDGSISGPFDMIVGCDGIKSAVKDYIDTGKVQNGD----SGIYSGIRIKFAVEDGDPNADDNPT-------TAGLTQYFGDGGYGLSGVYGNGKGSAPTKCAFLVSLDDDYIGPFKR----EERGNAEAAD--ENIAWTQDDRKGVEEGKANMFNQVKCR…
c9683	CAMNT_0011115833	49	579	195	1667	9e-148	451	1161	539	48.61	262	221	336	13	56	62.34	3	92	SKPIKKVAIIGSGICGLSLAHVLENSESCAKPYLNALSQVNSSTNGRAGNDDDDNSCSSSFGIETCIFDSRSSLNSATGAGVQLNGGARTLQKINPQLYNAFADAALPLKTIRSRTKPWF--GNDDYTTLLEMNLENIIKQAGGDVEKELIVDGQVMAYAIMRGALQEVLLNQLSSNTSSKVSLGKKLTSIES-NPAKDGIMCKFQDGTTEGPFDLVVGCDGINSAVKEFVDRGKIPNENEKQSSSIYSGIRIQYAIEDNSDNGDKKNEEMKTINDSSELVQYFGNGAYGLVGKYGAGKGQKPVKSAFLISRDDGYIGPFKKPPNDEEEGNKLTAEATENANWNVDDQSLGSIMTKCIND----SSVPNLQLGPIVKESNQYFELGVYFHNPFSLNGWS…	TTPIKRVAVIGSGIAGLGVAHALT-------------SLSNDEDN-----------------LEVSLFDARTKLNSQDGAGIQLNGGLTALGKIDKDLQMKVMEAGLPAKSVESRSKAWKNPSSTTYDTLLQLNLEDLVRNTGGAVTDNLVQDGKVLWYSIMRGALQEVLVDHLPS--SIPVQFEKKLVDITPIEDATTGVMCKFSDGSISGPFDMIVGCDGIKSAVKDYIDTGKIQRSDE-DSGSIYSGIRIKFAVED----GDPTADSPATVG----LTQYFGDGGYGLSGLYGNGKNNAPTKCAYLISLDDDYIGPFKRKKRGTAAGVQVVAD--ENIAWTQDDQKGVEIGRKIMYDQVIGSNLPNFELGPIISNADRYFELGVYFHNPFTLKGWS…
c9683	CAMNT_0011318323	49	579	198	1670	2e-147	452	1162	539	48.61	262	221	336	13	56	62.34	3	92	SKPIKKVAIIGSGICGLSLAHVLENSESCAKPYLNALSQVNSSTNGRAGNDDDDNSCSSSFGIETCIFDSRSSLNSATGAGVQLNGGARTLQKINPQLYNAFADAALPLKTIRSRTKPWF--GNDDYTTLLEMNLENIIKQAGGDVEKELIVDGQVMAYAIMRGALQEVLLNQLSSNTSSKVSLGKKLTSIES-NPAKDGIMCKFQDGTTEGPFDLVVGCDGINSAVKEFVDRGKIPNENEKQSSSIYSGIRIQYAIEDNSDNGDKKNEEMKTINDSSELVQYFGNGAYGLVGKYGAGKGQKPVKSAFLISRDDGYIGPFKKPPNDEEEGNKLTAEATENANWNVDDQSLGSIMTKCIND----SSVPNLQLGPIVKESNQYFELGVYFHNPFSLNGWS…	TTPIKRVAVIGSGIAGLGVAHALT-------------SLSNDEDN-----------------LEVSLFDARTKLNSQDGAGIQLNGGLTALGKIDKDLQMKVMEAGLPAKSVESRSKAWKNPSSTTYDTLLQLNLEDLVRNTGGAVTDNLVQDGKVLWYSIMRGALQEVLVDHLPS--SIPVQFEKKLVDITPIEDATTGVMCKFSDGSISGPFDMIVGCDGIKSAVKDYIDTGKIQRSDE-DSGSIYSGIRIKFAVED----GDPTADSPATVG----LTQYFGDGGYGLSGLYGNGKNNAPTKCAYLISLDDDYIGPFKRKKRGTAAGVQVVAD--ENIAWTQDDQKGVEIGRKIMYDQVIGSNLPNFELGPIISNADRYFELGVYFHNPFTLKGWS…
c9683	CAMNT_0023064059	153	568	1268	3	2e-147	443	1139	443	52.6	233	162	290	9	48	65.46	-2	72	AALPLKTIRSRTKPWFGNDD----YTTLLEMNLENIIKQAGGDVEKELIVDGQVMAYAIMRGALQEVLLNQLSSNTSSKVSLGKKLTSIESNPAKDGIMCKFQDGTTEGPFDLVVGCDGINSAVKEFVDRGKI---PNENE-KQSSSIYSGIRIQYAIEDNSDNGDKKNEEMKTINDSSELVQYFGNGAYGLVGKYGAGKGQKPVKSAFLISRDDGYIGPFKKPPNDEEEGNKLTAEA--------------TENANWNVDDQSLGSIMTK-----CINDSSVPNLQLGPIVKESNQYFELGVYFHNPFSLNGWSRMVNGSDGRYAVLAGDAAHAMPPFLGQGANQAIQDAYCLASKVFEHNANCISAVDRSQSISNGAEEEEEKVLSLRDLLKDYEHT…	AALPLKAVRSRTKPWFNNDDSNNPFQTLLELNIEEAIKNADDDVTNGLIVNGETMAYAIMRGALQEILLDELPSNACDRAQFGKTLTGIKEEKGGEGITCEFSDGSTYGPFDMVIGCDGIKSAVKEYIDTRKVSPDPAMREGSQGGSIYSGIRIQFAVKD-GDDGDE-------VPSCTELKQYFGDGAYGLYGTFGAGADRPPTNCAFLAFLDDDYIGPFKKKAESLDGGDGAIVSSLKKETDDNNDGDVVAENADWS---QSMQKADTREKFIERVRKSSVPDLEIGPVVEKADRFFEVGVYFHNPFSLRGWSREVKGSGGRRCVLAGDAAHAMPPFLGQGGNQAVQDAYSLAKAIFEHNAN----------IEMIREDNSEDVKDLGGLLRDYEQK…
c9683	CAMNT_0003543223	19	579	104	1627	2e-147	449	1156	582	45.02	262	225	341	16	95	58.59	2	97	ALVLILTLHSFKQTNGLSSSLLKPFAQKQESKPIKKVAIIGSGICGLSLAHVLENSESCAKPYLNALSQVNSSTNGRAGNDDDDNSCSSSFGIETCIFDSRSSLNSATGAGVQLNGGARTLQKINPQLYNAFADAALPLKTIRSRTK------PWFG----------NDDYTTLLEMNLENIIKQAGGDVEKELIVDGQVMAYAIMRGALQEVLLNQLSSNTSSKVSLGKKLTSIESNPAKDGIMCKFQDGTTEGPFDLVVGCDGINSAVKEFVDRGKI-PNENEKQSSSIYSGIRIQYAIEDNSDNGDKKNEEMKTINDSSELVQYFGNGAYGLVGKYGAGKGQKPVKSAFLISRDDGYIGPFKKPPNDEEEGNKLTAEATENANWNVD---DQSLGS…	AFLLLCTAVYNNRTMGISF-----FGNAPKPKPIQNVAIIGSGIAGLTLKHALEQ-EGGMEDAMN-----------------------------VSIFDSRKGLNYNTGAGIQLNGGMSTLRRINPTLQRKVADASLPLTQIKSRAKLSDWKWPWESLIEIFSKEKDKENFQTLLEIDLKDAVSRSNEETRDQLIVDDELMSYVILRGSLQEILVDSL---YGSKPKFGKTLIGIEG--GNDGIMCKFEDGSIEGPFDLVVGADGIKSAVKEYVETGEISANKRASQRSAIYSGIRIQYAVADGDEN--------DTTEINSELHQYFGDGTYALSGIYGAGRGRPPAKGAFTIFRDEDYFGPFRR----KDAPNK---KINENADWVQDARSDDEMKS…
c9683	CAMNT_0041301799	49	579	1838	366	3e-147	451	1160	541	48.61	263	218	337	14	60	62.29	-1	92	SKPIKKVAIIGSGICGLSLAHVLENSESCAKPYLNALSQVNSSTNGRAGNDDDDNSCSSSFGIETCIFDSRSSLNSATGAGVQLNGGARTLQKINPQLYNAFADAALPLKTIRSRTKPWF--GNDDYTTLLEMNLENIIKQAGGDVEKELIVDGQVMAYAIMRGALQEVLLNQLSSNTSSKVSLGKKLTSIESNPAKD---GIMCKFQDGTTEGPFDLVVGCDGINSAVKEFVDRGKIPNENEKQSSSIYSGIRIQYAIEDNSDNGDKKNEEMKTINDSSELVQYFGNGAYGLVGKYGAGKGQKPVKSAFLISRDDGYIGPFKKPPNDEEEGNKLTAEATENANWNVDDQSLGSIMTKCIND----SSVPNLQLGPIVKESNQYFELGVYFHNPFSLNG…	TTPIKRVAVIGSGIAGLGVAHALT-------------SLSNDEDN-----------------LEVSLFDARTKLNSQDGAGIQLNGGLTALGKIDKDLQMKVMEAGLPAKSVESRSKAWKNPSSTTYDTLLQLNLEDLVRNTGGAVTDNLVQDGKVLWYSIMRGALQEVLVDHLPS--SIPVKFEKKLVDI--TPIEDATTGVMCKFSDGSISGPFDMIVGCDGIKSAVKDYIDTGKIQRSDE-DSGSIYSGIRIKFAVED----GDPTANSPATVG----LTQYFGDGGYGLSGLYGNGKNNAPTKCAYLISLDDDYIGPFKRKKRGTAAGVQVVAD--ENIAWTQDDQKGVEIGRKIMYDQVIGSNLPNFELGPIISNADRYFELGVYFHNPFTLKG…
c9683	CAMNT_0048589359	3	558	1577	9	3e-147	447	1149	584	44.52	260	235	341	16	89	58.39	-2	96	RHYLIHHYHPNAIFIYA--------------------LVLILTLHSFKQTNGLSSSLLKPFAQKQESKPIKKVAIIGSGICGLSLAHVLENSESCAKPYLNALSQVNSSTNGRAGNDDDDNSCSSSFGIETCIFDSRSSLNSATGAGVQLNGGARTLQKINPQLYNAFADAALPLKTIRSRTKPWF--GNDDYTTLLEMNLENIIKQAGGDVEKELIVDGQVMAYAIMRGALQEVLLNQLSSNTSSKVSLGKKLTSIESNPAKDGIMCKFQDGTTEGPFDLVVGCDGINSAVKEFVDRGKIPNENEKQSSSIYSGIRIQYAIEDNSDNGDKKNEEMKTINDSSELVQYFGNGAYGLVGKYGAGKGQKPVKSAFLISRDDGYIGPFKKPPNDEEEGNKLT…	EHTVTVHIH*FIIYIYGSIQ*IISNMIDLPALIRSLILVAVATCMCADPVNSLSSVANKP------GRPIKKVAVIGSGIAGLGVAHALT-------------SLSNDEDN-----------------MEVSLFDARSGLNSQDGAGIQLNGGLTALGKINKELQLKVMEAGLPAKKVESRAKAWKNPSSTTYDTLLQLNLEDLVRNAGGAVTDGLVQDGKVMWYSIMRGALQEVLVDNLPS--SNNVQFEKKLADIIPTEDETGVMCKFTDDSISGPFDMVIGCDGIKSAVKDYIDTGKVQNGN----SGIYSGIRIKFAVED----GDPTSDSNPT---TAGLTQYFGDGGYGLSGVYGNGKDSAPTKCAFMVSLDDDYIGPYKKKVKENAEA----…
c9683	CAMNT_0011412903	49	579	1913	441	5e-147	452	1163	541	48.61	263	218	338	14	60	62.48	-2	92	SKPIKKVAIIGSGICGLSLAHVLENSESCAKPYLNALSQVNSSTNGRAGNDDDDNSCSSSFGIETCIFDSRSSLNSATGAGVQLNGGARTLQKINPQLYNAFADAALPLKTIRSRTKPWF--GNDDYTTLLEMNLENIIKQAGGDVEKELIVDGQVMAYAIMRGALQEVLLNQLSSNTSSKVSLGKKLTSIESNPAKD---GIMCKFQDGTTEGPFDLVVGCDGINSAVKEFVDRGKIPNENEKQSSSIYSGIRIQYAIEDNSDNGDKKNEEMKTINDSSELVQYFGNGAYGLVGKYGAGKGQKPVKSAFLISRDDGYIGPFKKPPNDEEEGNKLTAEATENANWNVDDQSLGSIMTKCIND----SSVPNLQLGPIVKESNQYFELGVYFHNPFSLNG…	TTPIKRVAVIGSGIAGLGVAHALT-------------SLSNDEDN-----------------LEVSLFDARTKLNSQDGAGIQLNGGLTALGKIDKDLQMKVMEAGLPAKSVESRSKAWKNPSSTTYDTLLQLNLEDLVRNTGGAVTDNLVQDGKVLWYSIMRGALQEVLVDHLPS--SIPVQFEKKLVDI--TPIEDATTGVMCKFSDGSISGPFDMIVGCDGIKSAVKDYIDTGKIQRSDE-DSGSIYSGIRIKFAVED----GDPTADSPATVG----LTQYFGDGGYGLSGLYGNGKNNAPTKCAYLISLDDDYIGPFKRKKRGTAAGVQVVAD--ENIAWTQDDQKGVEIGRKIMYDQVIGSNLPNFELGPIISNADRYFELGVYFHNPFTLKG…
c9683	CAMNT_0008218533	15	579	60	1625	5e-147	461	1185	580	46.03	267	240	357	16	73	61.55	3	97	IFIYALVLI------LTLHSFKQTNGLSSSLLKPFAQKQESKPIKKVAIIGSGICGLSLAHVLENSESCAKPYLNALSQVNSSTNGRAGNDDDDNSCSSSFGIETCIFDSRSSLNSATGAGVQLNGGARTLQKINPQLYNAFADAALPLKTIRSRTKPWF--GNDDYTTLLEMNLENIIKQAGGDVEKELIVDGQVMAYAIMRGALQEVLLNQLSSNTSSKVSLGKKLTSIESNPAKDGIMCKFQDGTTEGPFDLVVGCDGINSAVKEFVDRGKIPNENEKQSSSIYSGIRIQYAIEDNSDNGDKKNEEMKTINDSSELVQYFGNGAYGLVGKYGAGKGQKPVKSAFLISRDDGYIGPFKKPPNDEEEGNKLTAEATENANWNVDDQSLGSI------M…	IFLSALRMIPPLGIAATVAIFLRTHTVESLLEGTRAQ---TRPIKKVAVIGSGIAGLGVAH--------------ALTSLSNDQDD----------------MEVALFDARSGLNSQDGAGIQLNGGLTALGKINSDLQTKVMEAGLPAKKVESRAKAWKNPSSTAYDTLLQLNLEDLVKNAGGAVTDGLVQNGEVLWYSIMRGALQEVLVDNLPR--ACKVQFDKKLTDIVPSEDGSGVVCKFSDNSISGPFDMVVGCDGIKSAVKKYIDTGKIADSGD---NGIYSGIRIKFAVQD----GDLTSDSNPT---TAGLTQYFGDGGYGLSGVYGNGKGSAPTKCAFMVSLDDDYIGPFKKNKNPNVE------SADENVSWTQDARK--SIEEGKANM…
c9683	CAMNT_0008186663	15	579	60	1625	5e-147	461	1185	580	46.03	267	240	357	16	73	61.55	3	97	IFIYALVLI------LTLHSFKQTNGLSSSLLKPFAQKQESKPIKKVAIIGSGICGLSLAHVLENSESCAKPYLNALSQVNSSTNGRAGNDDDDNSCSSSFGIETCIFDSRSSLNSATGAGVQLNGGARTLQKINPQLYNAFADAALPLKTIRSRTKPWF--GNDDYTTLLEMNLENIIKQAGGDVEKELIVDGQVMAYAIMRGALQEVLLNQLSSNTSSKVSLGKKLTSIESNPAKDGIMCKFQDGTTEGPFDLVVGCDGINSAVKEFVDRGKIPNENEKQSSSIYSGIRIQYAIEDNSDNGDKKNEEMKTINDSSELVQYFGNGAYGLVGKYGAGKGQKPVKSAFLISRDDGYIGPFKKPPNDEEEGNKLTAEATENANWNVDDQSLGSI------M…	IFLSALRMIPPLGIAATVAIFLRTHTVESLLEGTRAQ---TRPIKKVAVIGSGIAGLGVAH--------------ALTSLSNDQDD----------------MEVALFDARSGLNSQDGAGIQLNGGLTALGKINSDLQTKVMEAGLPAKKVESRAKAWKNPSSTAYDTLLQLNLEDLVKNAGGAVTDGLVQNGEVLWYSIMRGALQEVLVDNLPR--ACKVQFDKKLTDIVPSEDGSGVVCKFSDNSISGPFDMVVGCDGIKSAVKKYIDTGKIADSGD---NGIYSGIRIKFAVQD----GDLTSDSNPT---TAGLTQYFGDGGYGLSGVYGNGKGSAPTKCAFMVSLDDDYIGPFKKNKNPNVE------SADENVSWTQDARK--SIEEGKANM…
c9683	CAMNT_0041199437	49	579	1879	407	5e-147	451	1160	539	48.61	262	221	335	13	56	62.15	-1	92	SKPIKKVAIIGSGICGLSLAHVLENSESCAKPYLNALSQVNSSTNGRAGNDDDDNSCSSSFGIETCIFDSRSSLNSATGAGVQLNGGARTLQKINPQLYNAFADAALPLKTIRSRTKPWF--GNDDYTTLLEMNLENIIKQAGGDVEKELIVDGQVMAYAIMRGALQEVLLNQLSSNTSSKVSLGKKLTSIES-NPAKDGIMCKFQDGTTEGPFDLVVGCDGINSAVKEFVDRGKIPNENEKQSSSIYSGIRIQYAIEDNSDNGDKKNEEMKTINDSSELVQYFGNGAYGLVGKYGAGKGQKPVKSAFLISRDDGYIGPFKKPPNDEEEGNKLTAEATENANWNVDDQSLGSIMTKCIND----SSVPNLQLGPIVKESNQYFELGVYFHNPFSLNGWS…	TTPIKRVAVIGSGIAGLGVAHALT-------------SLSNDEDN-----------------LEVSLFDARTKLNSQDGAGIQLNGGLTALGKIDKDLQMKVMEAGLPAKSVESRSKAWKNPSSTTYDTLLQLNLEDLVRNTGGAVTDNLVQDGKVLWYSIMRGALQEVLVDHLPS--SIPVKFEKKLVDITPIEDATTGVMCKFSDGSISGPFDMIVGCDGIKSAVKDYIDTGKIQRSDE-DSGSIYSGIRIKFAVED----GDPTANSPATVG----LTQYFGDGGYGLSGLYGNGKNNAPTKCAYLISLDDDYIGPFKRKKRGTAAGVQVVAD--ENIAWTQDDQKGVEIGRKIMYDQVIGSNLPNFELGPIISNADRYFELGVYFHNPFTLKGWS…
c9683	CAMNT_0008247581	15	579	3020	1455	7e-147	461	1185	580	46.03	267	240	357	16	73	61.55	-3	97	IFIYALVLI------LTLHSFKQTNGLSSSLLKPFAQKQESKPIKKVAIIGSGICGLSLAHVLENSESCAKPYLNALSQVNSSTNGRAGNDDDDNSCSSSFGIETCIFDSRSSLNSATGAGVQLNGGARTLQKINPQLYNAFADAALPLKTIRSRTKPWF--GNDDYTTLLEMNLENIIKQAGGDVEKELIVDGQVMAYAIMRGALQEVLLNQLSSNTSSKVSLGKKLTSIESNPAKDGIMCKFQDGTTEGPFDLVVGCDGINSAVKEFVDRGKIPNENEKQSSSIYSGIRIQYAIEDNSDNGDKKNEEMKTINDSSELVQYFGNGAYGLVGKYGAGKGQKPVKSAFLISRDDGYIGPFKKPPNDEEEGNKLTAEATENANWNVDDQSLGSI------M…	IFLSALRMIPPLGIAATVAIFLRTHTVESLLEGTRAQ---TRPIKKVAVIGSGIAGLGVAH--------------ALTSLSNDQDD----------------MEVALFDARSGLNSQDGAGIQLNGGLTALGKINSDLQTKVMEAGLPAKKVESRAKAWKNPSSTAYDTLLQLNLEDLVKNAGGAVTDGLVQNGEVLWYSIMRGALQEVLVDNLPR--ACKVQFDKKLTDIVPSEDGSGVVCKFSDNSISGPFDMVVGCDGIKSAVKKYIDTGKIADSGD---NGIYSGIRIKFAVQD----GDLTSDSNPT---TAGLTQYFGDGGYGLSGVYGNGKGSAPTKCAFMVSLDDDYIGPFKKNKNPNVE------SADENVSWTQDARK--SIEEGKANM…
c9683	CAMNT_0008157809	15	579	97	1662	7e-147	461	1185	580	46.03	267	240	357	16	73	61.55	1	97	IFIYALVLI------LTLHSFKQTNGLSSSLLKPFAQKQESKPIKKVAIIGSGICGLSLAHVLENSESCAKPYLNALSQVNSSTNGRAGNDDDDNSCSSSFGIETCIFDSRSSLNSATGAGVQLNGGARTLQKINPQLYNAFADAALPLKTIRSRTKPWF--GNDDYTTLLEMNLENIIKQAGGDVEKELIVDGQVMAYAIMRGALQEVLLNQLSSNTSSKVSLGKKLTSIESNPAKDGIMCKFQDGTTEGPFDLVVGCDGINSAVKEFVDRGKIPNENEKQSSSIYSGIRIQYAIEDNSDNGDKKNEEMKTINDSSELVQYFGNGAYGLVGKYGAGKGQKPVKSAFLISRDDGYIGPFKKPPNDEEEGNKLTAEATENANWNVDDQSLGSI------M…	IFLSALRMIPPLGIAATVAIFLRTHTVESLLEGTRAQ---TRPIKKVAVIGSGIAGLGVAH--------------ALTSLSNDQDD----------------MEVALFDARSGLNSQDGAGIQLNGGLTALGKINSDLQTKVMEAGLPAKKVESRAKAWKNPSSTAYDTLLQLNLEDLVKNAGGAVTDGLVQNGEVLWYSIMRGALQEVLVDNLPR--ACKVQFDKKLTDIVPSEDGSGVVCKFSDNSISGPFDMVVGCDGIKSAVKKYIDTGKIADSGD---NGIYSGIRIKFAVQD----GDLTSDSNPT---TAGLTQYFGDGGYGLSGVYGNGKGSAPTKCAFMVSLDDDYIGPFKKNKNPNVE------SADENVSWTQDARK--SIEEGKANM…
c9683	CAMNT_0008096599	15	579	142	1707	7e-147	461	1185	580	46.03	267	240	357	16	73	61.55	1	97	IFIYALVLI------LTLHSFKQTNGLSSSLLKPFAQKQESKPIKKVAIIGSGICGLSLAHVLENSESCAKPYLNALSQVNSSTNGRAGNDDDDNSCSSSFGIETCIFDSRSSLNSATGAGVQLNGGARTLQKINPQLYNAFADAALPLKTIRSRTKPWF--GNDDYTTLLEMNLENIIKQAGGDVEKELIVDGQVMAYAIMRGALQEVLLNQLSSNTSSKVSLGKKLTSIESNPAKDGIMCKFQDGTTEGPFDLVVGCDGINSAVKEFVDRGKIPNENEKQSSSIYSGIRIQYAIEDNSDNGDKKNEEMKTINDSSELVQYFGNGAYGLVGKYGAGKGQKPVKSAFLISRDDGYIGPFKKPPNDEEEGNKLTAEATENANWNVDDQSLGSI------M…	IFLSALRMIPPLGIAATVAIFLRTHTVESLLEGTRAQ---TRPIKKVAVIGSGIAGLGVAH--------------ALTSLSNDQDD----------------MEVALFDARSGLNSQDGAGIQLNGGLTALGKINSDLQTKVMEAGLPAKKVESRAKAWKNPSSTAYDTLLQLNLEDLVKNAGGAVTDGLVQNGEVLWYSIMRGALQEVLVDNLPR--ACKVQFDKKLTDIVPSEDGSGVVCKFSDNSISGPFDMVVGCDGIKSAVKKYIDTGKIADSGD---NGIYSGIRIKFAVQD----GDLTSDSNPT---TAGLTQYFGDGGYGLSGVYGNGKGSAPTKCAFMVSLDDDYIGPFKKNKNPNVE------SADENVSWTQDARK--SIEEGKANM…
c9683	CAMNT_0008119073	15	579	143	1708	8e-147	461	1185	580	46.03	267	240	357	16	73	61.55	2	97	IFIYALVLI------LTLHSFKQTNGLSSSLLKPFAQKQESKPIKKVAIIGSGICGLSLAHVLENSESCAKPYLNALSQVNSSTNGRAGNDDDDNSCSSSFGIETCIFDSRSSLNSATGAGVQLNGGARTLQKINPQLYNAFADAALPLKTIRSRTKPWF--GNDDYTTLLEMNLENIIKQAGGDVEKELIVDGQVMAYAIMRGALQEVLLNQLSSNTSSKVSLGKKLTSIESNPAKDGIMCKFQDGTTEGPFDLVVGCDGINSAVKEFVDRGKIPNENEKQSSSIYSGIRIQYAIEDNSDNGDKKNEEMKTINDSSELVQYFGNGAYGLVGKYGAGKGQKPVKSAFLISRDDGYIGPFKKPPNDEEEGNKLTAEATENANWNVDDQSLGSI------M…	IFLSALRMIPPLGIAATVAIFLRTHTVESLLEGTRAQ---TRPIKKVAVIGSGIAGLGVAH--------------ALTSLSNDQDD----------------MEVALFDARSGLNSQDGAGIQLNGGLTALGKINSDLQTKVMEAGLPAKKVESRAKAWKNPSSTAYDTLLQLNLEDLVKNAGGAVTDGLVQNGEVLWYSIMRGALQEVLVDNLPR--ACKVQFDKKLTDIVPSEDGSGVVCKFSDNSISGPFDMVVGCDGIKSAVKKYIDTGKIADSGD---NGIYSGIRIKFAVQD----GDLTSDSNPT---TAGLTQYFGDGGYGLSGVYGNGKGSAPTKCAFMVSLDDDYIGPFKKNKNPNVE------SADENVSWTQDARK--SIEEGKANM…
c9683	CAMNT_0008168541	15	579	3021	1456	9e-147	461	1185	580	46.03	267	240	357	16	73	61.55	-2	97	IFIYALVLI------LTLHSFKQTNGLSSSLLKPFAQKQESKPIKKVAIIGSGICGLSLAHVLENSESCAKPYLNALSQVNSSTNGRAGNDDDDNSCSSSFGIETCIFDSRSSLNSATGAGVQLNGGARTLQKINPQLYNAFADAALPLKTIRSRTKPWF--GNDDYTTLLEMNLENIIKQAGGDVEKELIVDGQVMAYAIMRGALQEVLLNQLSSNTSSKVSLGKKLTSIESNPAKDGIMCKFQDGTTEGPFDLVVGCDGINSAVKEFVDRGKIPNENEKQSSSIYSGIRIQYAIEDNSDNGDKKNEEMKTINDSSELVQYFGNGAYGLVGKYGAGKGQKPVKSAFLISRDDGYIGPFKKPPNDEEEGNKLTAEATENANWNVDDQSLGSI------M…	IFLSALRMIPPLGIAATVAIFLRTHTVESLLEGTRAQ---TRPIKKVAVIGSGIAGLGVAH--------------ALTSLSNDQDD----------------MEVALFDARSGLNSQDGAGIQLNGGLTALGKINSDLQTKVMEAGLPAKKVESRAKAWKNPSSTAYDTLLQLNLEDLVKNAGGAVTDGLVQNGEVLWYSIMRGALQEVLVDNLPR--ACKVQFDKKLTDIVPSEDGSGVVCKFSDNSISGPFDMVVGCDGIKSAVKKYIDTGKIADSGD---NGIYSGIRIKFAVQD----GDLTSDSNPT---TAGLTQYFGDGGYGLSGVYGNGKGSAPTKCAFMVSLDDDYIGPFKKNKNPNVE------SADENVSWTQDARK--SIEEGKANM…
c9683	CAMNT_0003558339	19	579	278	1801	2e-146	449	1156	582	45.02	262	225	341	16	95	58.59	2	97	ALVLILTLHSFKQTNGLSSSLLKPFAQKQESKPIKKVAIIGSGICGLSLAHVLENSESCAKPYLNALSQVNSSTNGRAGNDDDDNSCSSSFGIETCIFDSRSSLNSATGAGVQLNGGARTLQKINPQLYNAFADAALPLKTIRSRTK------PWFG----------NDDYTTLLEMNLENIIKQAGGDVEKELIVDGQVMAYAIMRGALQEVLLNQLSSNTSSKVSLGKKLTSIESNPAKDGIMCKFQDGTTEGPFDLVVGCDGINSAVKEFVDRGKI-PNENEKQSSSIYSGIRIQYAIEDNSDNGDKKNEEMKTINDSSELVQYFGNGAYGLVGKYGAGKGQKPVKSAFLISRDDGYIGPFKKPPNDEEEGNKLTAEATENANWNVD---DQSLGS…	AFLLLCTAVYNNRTMGISF-----FGNAPKPKPIQNVAIIGSGIAGLTLKHALEQ-EGGMEDAMN-----------------------------VSIFDSRKGLNYNTGAGIQLNGGMSTLRRINPTLQRKVADASLPLTQIKSRAKLSDWKWPWESLIEIFSKEKDKENFQTLLEIDLKDAVSRSNEETRDQLIVDDELMSYVILRGSLQEILVDSL---YGSKPKFGKTLIGIEG--GNDGIMCKFEDGSIEGPFDLVVGADGIKSAVKEYVETGEISANKRASQRSAIYSGIRIQYAVADGDEN--------DTTEINSELHQYFGDGTYALSGIYGAGRGRPPAKGAFTIFRDEDYFGPFRR----KDAPNK---KINENADWVQDARSDDEMKS…
c9683	CAMNT_0040675093	251	579	1061	90	3e-146	363	933	339	54.87	186	128	241	8	25	71.09	-2	98	QDGTTEGPFDLVVGCDGINSAVKEFVDRGKIPNENEKQSS--SIYSGIRIQYAIEDNSDNGDKKNEEMKTINDSSELVQYFGNGAYGLVGKYGAGKGQKPVKSAFLISRDDGYIGPFKKPPNDEEEGNKLTAEAT-----ENANWNVDDQSLGSIMTKC---INDSSVPNLQLGPIVKESNQYFELGVYFHNPFSLNGWSRMVNGSDGRYAVLAGDAAHAMPPFLGQGANQAIQDAYCLASKVFEHNANCISAVDRSQSISNGAEEEEEKVLSLRDLLKDYEHTRWIPTASITIKSVFLGYLETGGNDFLSKFRDAFFFFAGKIGLARKIFLDAATPKL	ENGAMEGPFDLVVGCDGIKSAVKEYIETGEISTGSDAMETRNAIYSGIRIIYGVAD----GDPENED---VSESAELRQYFGDGGYALAGTYGAGESRPPTRGAFFIFRDEEYNGPFKKKSEDE---NNVKAESSSSRVAENADWTQDVRTKGDARTDCSAKIKEMNVPYQEVGPIIEESDRFFELGVYFHNPFSLSGWKKKVNGAGERYCILAGDAAHAMPPFLGQGSNQAIQDAYCLASKIFDHNAN----IEGSNYKSTDNDDEEGK-KDLQTLLKQYENQRWATTTSITLKAAFLGYLETGGEGFLSKFRDVFFFVLGKIGVARMVFLDGATPKV
c9683	CAMNT_0040675093	9	253	1804	1118	3e-146	183	464	249	42.97	107	118	146	5	24	58.63	-3	98	HYHPNAIFIYALVLILTLHSFKQTNGLSSSLLKPFAQKQESKPIKKVAIIGSGICGLSLAHVLENSESCAKPYLNALSQVNSSTNGRAGNDDDDNSCSSSFGIETCIFDSRSSLNSATGAGVQLNGGARTLQKINPQLYNAFADAALPLKTIRSRTKPWFGNDD--YTTLLEMNLENIIKQAGGDVEKELIVDGQVMAYAIMRGALQEVLLNQLSSNTSSKVSLGKKLTSIESNPAKD--GIMCKFQDG	HSQRKAVSTLTMKLILSVSLLFALCLPAAHSLKPAA-----PPIKRVAIIGTGIAGLSLAHALENPPQC--------------TAG-ANKKNPGIIPEVENDVQVSLFESRPSLNFEAGAGIQLNGGMSVLHKINPKLQANVARAALTLTYIRSRAKPWGSTEKSPFSTLLEIDLEEAVRKVGGKTEEELIIDGELMCYTIMRGALQEILLSELSPSTTNRLQFGMSLSGIEANSASDEEGIMCKFENG
c9683	CAMNT_0011263657	8	579	1850	282	3e-146	447	1150	582	46.74	272	241	354	18	69	60.82	-1	99	HHYHPNAIFIYA-LVLILTLH-SFKQTNGLSSSLLKPFAQKQESKPIKKVAIIGSGICGLSLAHVLENSESCAKPYLNALSQVNSSTNGRAGNDDDDNSCSSSFGIETCIFDSRSSLNSATGAGVQLNGGARTLQKINPQLYNAFADAALPLKTIRSRTKPWF--GNDDYTTLLEMNLENIIKQAGGDVEKELIVDGQVMAYAIMRGALQEVLLNQLSSNTSSKVSLGKKLTSIES-NPAKDGIMCKFQDGTTEGPFDLVVGCDGINSAVKEFVDRGKIPNENEKQSSSIYSGIRIQYAIEDNSDNGDKKNEEMKTINDSSELVQYFGNGAYGLVGKYGAGKGQKPVKSAFLISRDDGYIGPFKKPPNDEEEGNKLTAEATENANWNVDDQSLGSIMTK…	YYCHQNCVWLHVHLYLHLQHHPCFRQ-------LLESLSS-MTTTPIKRVAVIGSGIAGLGVAHALT-------------SLSNDEDN-----------------LEVSLFDARTKLNSQDGAGIQLNGGLTALGKIDKDLQMKVMEAGLPAKSVESRSKAWKNPSSTTYDTLLQLNLEDLVRNTGGAVTDNLVQDGKVLWYSIMRGALQEVLVDHLPS--SIPVQFEKKLVDITPIEDATTGVMCKFSDGSISGPFDMIVGCDGIKSAVKDYIDTGKIQRSDE-DSGSIYSGIRIKFAVED----GDPTADSPATVG----LTQYFGDGGYGLSGLYGNGKNNAPTKCAYLISLDDDYIGPFKRKKRGTAAGVQVVAD--ENIAWTQDDQKGVEIGRK…
c9683	CAMNT_0011223583	49	579	196	1668	5e-146	449	1156	539	48.42	261	222	335	13	56	62.15	1	92	SKPIKKVAIIGSGICGLSLAHVLENSESCAKPYLNALSQVNSSTNGRAGNDDDDNSCSSSFGIETCIFDSRSSLNSATGAGVQLNGGARTLQKINPQLYNAFADAALPLKTIRSRTKPWF--GNDDYTTLLEMNLENIIKQAGGDVEKELIVDGQVMAYAIMRGALQEVLLNQLSSNTSSKVSLGKKLTSIES-NPAKDGIMCKFQDGTTEGPFDLVVGCDGINSAVKEFVDRGKIPNENEKQSSSIYSGIRIQYAIEDNSDNGDKKNEEMKTINDSSELVQYFGNGAYGLVGKYGAGKGQKPVKSAFLISRDDGYIGPFKKPPNDEEEGNKLTAEATENANWNVDDQSLGSIMTKCIND----SSVPNLQLGPIVKESNQYFELGVYFHNPFSLNGWS…	TTPIKRVAVIGSGIAGLGVAHALT-------------SLSNDEDN-----------------LEVSLFDARTKLNSQDGAGIQLNGGLTALGKIDKDLQMKVMEAGLPAKSVESRSKAWKNPSSTTYDTLLQLNLEDLVRNTGGAVTDNLVQDGKVLWYSIMRGALQEVLVDHLPS--SIPVQFEKKLVDITPIEDATTGVMCKFSDGSISGPFDMIVGCDGIKSAVKDYIDTGKIQRSDE-DSGSIYSGIRIKFAVED----GDPTADSPATVG----LTQYFGDGGYGLSGLYGNGKNNAPTKCAYLISLDDDYIGPFKRKKRGTAAGVQVVAD--ENIAWTQDDQKGVEIGRKIMYDQVIGSNLPNFELGPIISNADRYFEXGVYFHNPFTLKGWS…
c9683	CAMNT_0042642023	23	579	29	1543	3e-143	436	1121	564	46.1	260	238	341	16	66	60.46	2	96	ILTLHSFKQTNGLSSSLLKPFAQKQESKPIKKVAIIGSGICGLSLAHVLENSESCAKPYLNALSQVNSSTNGRAGNDDDDNSCSSSFGIETCIFDSRSSLNSATGAGVQLNGGARTLQKINPQLYNAFADAALPLKTIRSRTKPWF--GNDDYTTLLEMNLENIIKQAGGDVEKELIVDGQVMAYAIMRGALQEVLLNQLSSNTSSKVSLGKKLTSIESNPAKDGIMCKFQDGTTEGPFDLVVGCDGINSAVKEFVDRGKIPNENEKQSSSIYSGIRIQYAIEDNSDNGDKKNEEMKTINDSSELVQYFGNGAYGLVGKYGAGKGQKPVKSAFLISRDDGYIGPFKKPPNDEEEGNKLTAEATENANWNVDDQ---SLGSI-MTKCINDSSVPNLQLGP…	LLIFLNFSTVASLTSEL-----TEARNQPIKHVAVIGSGIAGLGVAHAL-----------NSLS--NREDN-----------------LELSVFDARPELNSQDGAGIQLNGGLAALGKIDKELQMKVMEAGLPAKNVESRAKSWTNPSSTTYDTLLQLNLEDLVRNAGGAVTDNLVQDGNVLWYSIMRGALQEVLVKHLPP--SIPVQFDKKLVDIEPVENGRGAMCKFTDGSVSGPFDMIVGCDGIKSVVKDYIDTGKVQNGD----SGIYSGIRIKFAVED----GDPTADSYRT---SAGLTQYFGDGGYGLSGLYGNGKNCATTKCAFLVSLDDDYIGPFKRKEKTSVEA------ADENVAWTQDDRKGVEEGKVNMLDQVMKRNLPDFELGP…
# Query: c6844
c6844	CAMNT_0050531703	2	663	96	2090	0	1112	2876	666	84.68	564	97	611	2	5	91.74	3	99	ALSPKDLYLVLYNLGCCLGWAYVLSIGVQTLV----SDGVSKSSLASIYTQPGLADTLTIVQSIALMEIIHAMIGFVRSPVFITAMQVGSRIAALFAIVNSPEAGAQFGAGFMILSWALVEVPRYAFYMAAIITGDATKGTPYPLFWLRYSLFAVLYPTGIFGELTVFISASKDSAFLNFLGEENTSLMYYFIMSFPVIYAPGALPMIFNMAGNRKKAMKKRFAKPPPPPRGLVFPVDAKRGDRGSTPVAKAILSAAIGAVSPEKAEKVMKERNWRFGYVKHFVGMVEEQMKSEENALAVAKAGLAKAYEIFEFISADGESTTKFGEAMAKTGKSKFFTGFVKGEAASSKNMLEVPYKGQKLSGQALKDQVDKWVNYGTIEVTAGEAIKNCVDNPEYLD…	ALSPKDGYLIMYNLCCCIGWAYVLSLGVQTIIGKSGTDGI-LASLASIYNTPGLASALTIVQSAALLEIAHAAVGFVRSPVFITTLQVGSRIAALFAIVNSPLAGAQYGAGFMILSWSLVEVPRYAFYMAALITGDATKKTPYPLFWLRYSLFAVLYPTGIFGELTVFLTASKDEAFLNFLGENYVSVMYYFIMSFPVIYAPGALPMIFNMAGNRKKAMKKRFAKPPPPPRGLVFPIDPKRGDRGSTPVAKAIMAAAVGAVSPEKAEKVMKERNWRFGYVKHFVGMVEEQMSSEENALAVAVAGLKKAYEIFEFVSPDGTTTTSFGEAMAKKSGSKFYTGMVKGKAPLTKNVLEVPYKGKNLSGQALKDQVDKWVSYGTIEASAGEAIKNCVDKPGYLD…
c6844	CAMNT_0040509805	1	663	2231	246	0	1067	2760	663	83.41	553	109	606	1	1	91.4	-2	99	MALSPKDLYLVLYNLGCCLGWAYVLSIGVQTLVSDGVSKSSLASIYTQPGLADTLTIVQSIALMEIIHAMIGFVRSPVFITAMQVGSRIAALFAIVNSPEAGAQFGAGFMILSWALVEVPRYAFYMAAIITGDATKGTPYPLFWLRYSLFAVLYPTGIFGELTVFISASKDSAFLNFLGEENTSLMYYFIMSFPVIYAPGALPMIFNMAGNRKKAMKKRFAKPPPPPRGLVFPVDAKRGDRGSTPVAKAILSAAIGAVSPEKAEKVMKERNWRFGYVKHFVGMVEEQMKSEENALAVAKAGLAKAYEIFEFISADGESTTKFGEAMAKTGKSKFFTGFVKGEAASSKNMLEVPYKGQKLSGQALKDQVDKWVNYGTIEVTAGEAIKNCVDNPEYLDLSD…	MGLSPKDSYLILYNLCCCAGWAIVLSKGVQTLATDGVSKSSLASIYGQPGLASTLILVQTAAILEIVHAAIGFVRSPVFVTAMQVGSRIAALFAIAQSPEAGVQFGAGFMIISWACVEVPRYAFYMAALITGDATKGTPYPLFWLRYSLFAILYPTGIFGELTVFFAASKDEVFLNFLGEESTALMYYFIMLFPVIYAPGALPMIFNMASNRKKAMKKRFAKPPPPPRGLVFPIDPKRGDRGSTPVAKAIMAAAAAAESSEKAEKVLKERNWRFGYVKHFKGIVEEQMKSEKAALAVAEAGLNKAYEIFQFVSADG-VTTSFKDAMAASGGSKFHTGVVKGEAPKSKNILEVPYKGKTLSGQALKDQVDKWVSYGTIEATAGQAIKNCVDRPGYLDLSD…
c6844	CAMNT_0040530409	1	663	27	2012	0	1066	2757	663	83.26	552	110	605	1	1	91.25	3	99	MALSPKDLYLVLYNLGCCLGWAYVLSIGVQTLVSDGVSKSSLASIYTQPGLADTLTIVQSIALMEIIHAMIGFVRSPVFITAMQVGSRIAALFAIVNSPEAGAQFGAGFMILSWALVEVPRYAFYMAAIITGDATKGTPYPLFWLRYSLFAVLYPTGIFGELTVFISASKDSAFLNFLGEENTSLMYYFIMSFPVIYAPGALPMIFNMAGNRKKAMKKRFAKPPPPPRGLVFPVDAKRGDRGSTPVAKAILSAAIGAVSPEKAEKVMKERNWRFGYVKHFVGMVEEQMKSEENALAVAKAGLAKAYEIFEFISADGESTTKFGEAMAKTGKSKFFTGFVKGEAASSKNMLEVPYKGQKLSGQALKDQVDKWVNYGTIEVTAGEAIKNCVDNPEYLDLSD…	MGLSPKDSYLILYNLCCCAGWAIVLSKGVQTLATDGVSKSSLASIYGQPGLASTLILVQTAAILEIVHAAIGFVRSPVFVTAMQVGSRIAALFAIAQSPEAGVQFGAGFMIISWACVEVPRYAFYMAALITGDATKGTPYPLFWLRYSLFAILYPTGIFGELTVFFAASKDEVFLNFLGEESTALMYYFIMLFPVIYAPGALPMIFNMASNRKKAMKKRFAKPPPPPRGLVFPIDPKRGDRGSTPVAKAIMAAAAAAESSEKAEKVLKERNWRFGYVKHFKGIVEEQMKSEKAALAVAEAGLNKAYETFQFVSADG-VTTSFKDAMAASGGSKFHTGVVKGEAPKSKNILEVPYKGKTLSGQALKDQVDKWVSYGTIEATAGQAIKNCVDRPGYLDLSD…
c6844	CAMNT_0040528519	1	663	38	2023	0	1066	2756	663	83.26	552	110	605	1	1	91.25	2	99	MALSPKDLYLVLYNLGCCLGWAYVLSIGVQTLVSDGVSKSSLASIYTQPGLADTLTIVQSIALMEIIHAMIGFVRSPVFITAMQVGSRIAALFAIVNSPEAGAQFGAGFMILSWALVEVPRYAFYMAAIITGDATKGTPYPLFWLRYSLFAVLYPTGIFGELTVFISASKDSAFLNFLGEENTSLMYYFIMSFPVIYAPGALPMIFNMAGNRKKAMKKRFAKPPPPPRGLVFPVDAKRGDRGSTPVAKAILSAAIGAVSPEKAEKVMKERNWRFGYVKHFVGMVEEQMKSEENALAVAKAGLAKAYEIFEFISADGESTTKFGEAMAKTGKSKFFTGFVKGEAASSKNMLEVPYKGQKLSGQALKDQVDKWVNYGTIEVTAGEAIKNCVDNPEYLDLSD…	MGLSPKDSYLILYNLCCCAGWAIVLSKGVQTLATDGVSKSSLASIYGQPGLASTLILVQTAAILEIVHAAIGFVRSPVFVTAMQVGSRIAALFAIAQSPEAGVQFGAGFMIISWACVEVPRYAFYMAALITGDATKGTPYPLFWLRYSLFAILYPTGIFGELTVFFAASKDEVFLNFLGEESTALMYYFIMLFPVIYAPGALPMIFNMASNRKKAMKKRFAKPPPPPRGLVFPIDPKRGDRGSTPVAKAIMAAAAAAESSEKAEKVLKERNWRFGYVKHFKGIVEEQMKSEKAALAVAEAGLNKAYETFQFVSADG-VTTSFKDAMAASGGSKFHTGVVKGEAPKSKNILEVPYKGKTLSGQALKDQVDKWVSYGTIEATAGQAIKNCVDRPGYLDLSD…
c6844	CAMNT_0040603293	1	663	75	2060	0	1063	2749	663	83.11	551	111	604	1	1	91.1	3	99	MALSPKDLYLVLYNLGCCLGWAYVLSIGVQTLVSDGVSKSSLASIYTQPGLADTLTIVQSIALMEIIHAMIGFVRSPVFITAMQVGSRIAALFAIVNSPEAGAQFGAGFMILSWALVEVPRYAFYMAAIITGDATKGTPYPLFWLRYSLFAVLYPTGIFGELTVFISASKDSAFLNFLGEENTSLMYYFIMSFPVIYAPGALPMIFNMAGNRKKAMKKRFAKPPPPPRGLVFPVDAKRGDRGSTPVAKAILSAAIGAVSPEKAEKVMKERNWRFGYVKHFVGMVEEQMKSEENALAVAKAGLAKAYEIFEFISADGESTTKFGEAMAKTGKSKFFTGFVKGEAASSKNMLEVPYKGQKLSGQALKDQVDKWVNYGTIEVTAGEAIKNCVDNPEYLDLSD…	MGLSPKDSYLILYNLCCCAGWAIVLSKGXQTLATDGVSKSSLASIYGQPGLASTLILVQTAAILEIVHAAIGFVRSPVFVTAMQVGSRIAALFAIAQSPEAGVQFGAGFMIISWACVEVPRYAFYMAALITGDATKGTPYPLFWLRYSLFAILYPTGIFGELTVFFAASKDEVFLNFLGEESTALMYYFIMLFPVIYAPGALPMIFNMASNRKKAMKKRFAKPPPPPRGLVFPIDPKRGDRGSTPVAKAIMAAAAAAESSEKAEKVLKERNWRFGYVKHFKGIVEEQMKSEKAALAVAEAGLNKAYETFQFVSADG-VTTSFKDAMAASGGSKFHTGVVKGEAPKSKNILEVPYKGKTLSGQALKDQVDKWVSYGTIEATAGQAIKNCVDRPGYLDLSD…
c6844	CAMNT_0040428579	1	663	2258	273	0	1063	2749	663	83.11	551	111	604	1	1	91.1	-2	99	MALSPKDLYLVLYNLGCCLGWAYVLSIGVQTLVSDGVSKSSLASIYTQPGLADTLTIVQSIALMEIIHAMIGFVRSPVFITAMQVGSRIAALFAIVNSPEAGAQFGAGFMILSWALVEVPRYAFYMAAIITGDATKGTPYPLFWLRYSLFAVLYPTGIFGELTVFISASKDSAFLNFLGEENTSLMYYFIMSFPVIYAPGALPMIFNMAGNRKKAMKKRFAKPPPPPRGLVFPVDAKRGDRGSTPVAKAILSAAIGAVSPEKAEKVMKERNWRFGYVKHFVGMVEEQMKSEENALAVAKAGLAKAYEIFEFISADGESTTKFGEAMAKTGKSKFFTGFVKGEAASSKNMLEVPYKGQKLSGQALKDQVDKWVNYGTIEVTAGEAIKNCVDNPEYLDLSD…	MGLSPKDSYLILYNLCCCAGWAIVLSKGXQTLATDGVSKSSLASIYGQPGLASTLILVQTAAILEIVHAAIGFVRSPVFVTAMQVGSRIAALFAIAQSPEAGVQFGAGFMIISWACVEVPRYAFYMAALITGDATKGTPYPLFWLRYSLFAILYPTGIFGELTVFFAASKDEVFLNFLGEESTALMYYFIMLFPVIYAPGALPMIFNMASNRKKAMKKRFAKPPPPPRGLVFPIDPKRGDRGSTPVAKAIMAAAAAAESSEKAEKVLKERNWRFGYVKHFKGIVEEQMKSEKAALAVAEAGLNKAYETFQFVSADG-VTTSFKDAMAASGGSKFHTGVVKGEAPKSKNILEVPYKGKTLSGQALKDQVDKWVSYGTIEATAGQAIKNCVDRPGYLDLSD…
c6844	CAMNT_0038758633	1	663	2351	369	0	993	2567	664	75.45	501	159	573	3	4	86.3	-2	99	MALSPKDLYLVLYNLGCCLGWAYVLSIGVQTLVSDGVSKSSLASIYTQPGLADTLTIVQSIALMEIIHAMIGFVRSPVFITAMQVGSRIAALFAIVNSPEAGAQFGAGFMILSWALVEVPRYAFYMAAIITGDATKGTPYPLFWLRYSLFAVLYPTGIFGELTVFISASKDSAFLNFLGEENTSLMYYFIMSFPVIYAPGALPMIFNMAGNRKKAMKKRFAKPPPPPRGLVFPVDAKRGDRGSTPVAKAILSAAIGAVSPEKAEKVMKERNWRFGYVKHFVGMVEEQMKSEENALAVAKAGLAKAYEIFEFISADGESTTKFGEAMAKTGKSKFFTGFVKGEAASSKNMLEVPYKGQKLSGQALKDQVDKWVNYGTIEVTAGEAIKNCVDNPEYLDLSD…	MALSPKDCYLVVYNLACCAGWGAVLLSALQHVILNGLSSSTLSSVYAVPGLASTLTIVQSAAMLEIVHAAIGFVRSPLVVTAMQVGSRIVALFAITHSPAAATQFGAGMMIISWASVEVPRYAFYVSALITGDATKKTPYPLFWLRYSLFAVLYPTGITGELTVFLSAAKDDVFLNYLGESNVSTMYYFIMSFPVIYAPGALPMILNMAANRKKAMKKRFARPPPPPKGLVWPMD-KKGGRSSTGTAKEIIAAAVGAIDPVKAEKVMKERNWRFGYVKHFHGLVEEQMKSPENALKVAEAGLKKAREIFEFV--DGDKTTSFDDAMKESGSNPFKTGFIQGSGAKKSNVLEVPYKGKKLSGEALKTQVDKWISYGSIEESAGVAIKKCVDNPGYLDLSD…
c6844	CAMNT_0038794887	1	663	2251	269	0	993	2566	664	75.45	501	159	573	3	4	86.3	-2	99	MALSPKDLYLVLYNLGCCLGWAYVLSIGVQTLVSDGVSKSSLASIYTQPGLADTLTIVQSIALMEIIHAMIGFVRSPVFITAMQVGSRIAALFAIVNSPEAGAQFGAGFMILSWALVEVPRYAFYMAAIITGDATKGTPYPLFWLRYSLFAVLYPTGIFGELTVFISASKDSAFLNFLGEENTSLMYYFIMSFPVIYAPGALPMIFNMAGNRKKAMKKRFAKPPPPPRGLVFPVDAKRGDRGSTPVAKAILSAAIGAVSPEKAEKVMKERNWRFGYVKHFVGMVEEQMKSEENALAVAKAGLAKAYEIFEFISADGESTTKFGEAMAKTGKSKFFTGFVKGEAASSKNMLEVPYKGQKLSGQALKDQVDKWVNYGTIEVTAGEAIKNCVDNPEYLDLSD…	MALSPKDCYLVVYNLACCAGWGAVLLSALQHVILNGLSSSTLSSVYAVPGLASTLTIVQSAAMLEIVHAAIGFVRSPLVVTAMQVGSRIVALFAITHSPAAATQFGAGMMIISWASVEVPRYAFYVSALITGDATKKTPYPLFWLRYSLFAVLYPTGITGELTVFLSAAKDDVFLNYLGESNVSTMYYFIMSFPVIYAPGALPMILNMAANRKKAMKKRFARPPPPPKGLVWPMD-KKGGRSSTGTAKEIIAAAVGAIDPVKAEKVMKERNWRFGYVKHFHGLVEEQMKSPENALKVAEAGLKKAREIFEFV--DGDKTTSFDDAMKESGSNPFKTGFIQGSGAKKSNVLEVPYKGKKLSGEALKTQVDKWISYGSIEESAGVAIKKCVDNPGYLDLSD…
c6844	CAMNT_0007470207	1	663	59	2044	0	981	2535	665	76.24	507	153	572	4	5	86.02	2	99	MALSPKDLYLVLYNLGCCLGWAYVLSIGVQTLVSDGVSKSSLASIYTQPGLADTLTIVQSIALMEIIHAMIGFVRSPVFITAMQVGSRIAALFAIVNSPEAGAQFGAGFMILSWALVEVPRYAFYMAAIITGDATKGTPYPLFWLRYSLFAVLYPTGIFGELTVFISASKDSAFLNFLGEENTSLMYYFIMSFPVIYAPGALPMIFNMAGNRKKAMKKRFAKPPPPPRGLVFPVDAKRGDRGSTPVAKAILSAAIGAVSPEKAEKVMKERNWRFGYVKHFVGMVEEQMKSEENALAVAKAGLAKAYEIFEFISADGESTTKFGEAMAKTGK--SKFFTGFVKGEAASSKNMLEVPYKGQKLSGQALKDQVDKWVNYGTIEVTAGEAIKNCVDNPEYLDL…	MGISGKDGYLIAYNVVCCAGWAMVLSLGVQTLINEGISFQSLASIYDAPSLAKTLTYVQTAALLEIVHAAIGFVRSPVVITTLQVGSRIAALFALTQSNMAAHQFGAGMMILSWAAVEVPRYAFYVAALITGDATKKTPYPLFWLRYSLFAVLYPTGICGELTVFLAASKDPDFLALLGPGMENIMYYFIISFPVIYAPGALPMIFNMAANRKKAFKKRFARPAPPPKGLVWPLD-KKGGRSSTQTAKEILAAAIAAVSTDQAQKVLQERNWRFGYVKHFIHMVEEQMKSPENALKVAEAGLAKAYEIFQFIDDDGK-TASFQDAMTATSTKTNAFYTGFVKGEAPKNKNVLEVPYKGTNLSGQALKDQVDKWVTYGTIEETAGAAIKNCVDRPGYLDL…
c6844	CAMNT_0017883267	1	663	41	2026	0	965	2495	664	73.34	487	174	565	3	3	85.09	2	99	MALSPKDLYLVLYNLGCCLGWAYVLSIGVQTLVSDGVSKSSLASIYTQPGLADTLTIVQSIALMEIIHAMIGFVRSPVFITAMQVGSRIAALFAIVNSPEAGAQFGAGFMILSWALVEVPRYAFYMAAIITGDATKGTPYPLFWLRYSLFAVLYPTGIFGELTVFISASKDSAFLNFLGEE-NTSLMYYFIMSFPVIYAPGALPMIFNMAGNRKKAMKKRFAKPPPPPRGLVFPVDAKRGDRGSTPVAKAILSAAIGAVSPEKAEKVMKERNWRFGYVKHFVGMVEEQMKSEENALAVAKAGLAKAYEIFEFISADGESTTKFGEAMAKTGKSKFFTGFVKGEAASSKNMLEVPYKGQKLSGQALKDQVDKWVNYGTIEVTAGEAIKNCVDNPEYLDLS…	MGISLKDGYLVAYNIACCAGWAMVLSSAIQSILNHGLSFSALEKVYDAPALSSTLTRVQTAALLEIVHAALGLVRSPVFITTLQVGSRIAALFAVTHSPEAAHQYGAGMMILSWALVEVPRYAFYVAALITGDATKKTPFPLFWLRYSLFAVLYPTGIFGELTVFWKASKDALFLNLLGPGVGVQIMYYFIMSFPVIYAPGALPMILNMASNRKKAFQKRFAKPPPPPTGLVFPVD-KKGERSSTPVAKEIVAAAIGAVSQTKAESVLREKNWRFGYVKHFVNLVEEQMKSPENALLMAQAGLSKAYEIFEFINGETGTTTSLKYAMSSETSKSFFTGYIKGQTPSRKNVLSVPYKGKTLFGQALKAQVDQWVSYGTIEKSAGEAIKNCVDRPGYLDLS…
c6844	CAMNT_0000507537	4	663	193	2202	0	923	2385	671	70.19	471	188	557	6	12	83.01	1	99	SPKDLYLVLYNLGCCLGWAYVLSIGVQ----TLVSDGVS-KSSLASIYTQPG--LADTLTIVQSIALMEIIHAMIGFVRSPVFITAMQVGSRIAALFAIVNSPEAGAQFGAGFMILSWALVEVPRYAFYMAAIITGDATKGTPYPLFWLRYSLFAVLYPTGIFGELTVFISASKDSAFLNFLGEENTSLMYYFIMSFPVIYAPGALPMIFNMAGNRKKAMKKRFAKPPPPPRGLVFPVDAKRGD---RGSTPVAKAILSAAIGAVSPEKAEKVMKERNWRFGYVKHFVGMVEEQMKSEENALAVAKAGLAKAYEIFEFISADGESTTKFGEAMAKTGKSKFFTGFVKGEAASSKNMLEVPYKGQKLSGQALKDQVDKWVNYGTIEVTAGEAIKNCVDNP…	SPKDMYLILYNAACCGGWAYVLSLGLPSVLLTLASDPFNLPSALSEVYSAGDGMLAEVLYYVQTAALLEIVHAAVGFVRSPVVITALQVGSRIAALFAIAHSPASQVQFGAGLMILSWASVEVPRYLFYVSAIVTGDATKKTPYPLFWLRYSLFAVLYPTGITGELTVFLSAAKDSAFLNLYGEGYASLMYYFIMSFPVIYAPGALPMIFNMAGNRRSAFKKRFARPPPPPRGIVFPVSSTKNGKDVRSSTPVGKSILSAAIGAVDSTKASMVTKERNWRFGYVKHIIGMVESQCASADAALKVAQAGLDKAYDVFEFVNEDG-SKVSMREAMSQPSAKKFHTGFIQGEAPKQKNILEVPYKDGKLSGQALKDQVKKWVDYGTIEPSAGDAILGCVDNP…
c6844	CAMNT_0000457651	4	663	2780	771	0	922	2384	671	70.19	471	188	557	6	12	83.01	-3	99	SPKDLYLVLYNLGCCLGWAYVLSIGVQ----TLVSDGVS-KSSLASIYTQPG--LADTLTIVQSIALMEIIHAMIGFVRSPVFITAMQVGSRIAALFAIVNSPEAGAQFGAGFMILSWALVEVPRYAFYMAAIITGDATKGTPYPLFWLRYSLFAVLYPTGIFGELTVFISASKDSAFLNFLGEENTSLMYYFIMSFPVIYAPGALPMIFNMAGNRKKAMKKRFAKPPPPPRGLVFPVDAKRGD---RGSTPVAKAILSAAIGAVSPEKAEKVMKERNWRFGYVKHFVGMVEEQMKSEENALAVAKAGLAKAYEIFEFISADGESTTKFGEAMAKTGKSKFFTGFVKGEAASSKNMLEVPYKGQKLSGQALKDQVDKWVNYGTIEVTAGEAIKNCVDNP…	SPKDMYLILYNAACCGGWAYVLSLGLPSVLLTLASDPFNLPSALSEVYSAGDGMLAEVLYYVQTAALLEIVHAAVGFVRSPVVITALQVGSRIAALFAIAHSPASQVQFGAGLMILSWASVEVPRYLFYVSAIVTGDATKKTPYPLFWLRYSLFAVLYPTGITGELTVFLSAAKDSAFLNLYGEGYASLMYYFIMSFPVIYAPGALPMIFNMAGNRRSAFKKRFARPPPPPRGIVFPVSSTKNGKDVRSSTPVGKSILSAAIGAVDSTKASMVTKERNWRFGYVKHIIGMVESQCASADAALKVAQAGLDKAYDVFEFVNEDG-SKVSMREAMSQPSAKKFHTGFIQGEAPKQKNILEVPYKDGKLSGQALKDQVKKWVDYGTIEPSAGDAILGCVDNP…
c6844	CAMNT_0044003539	6	663	35	2020	0	918	2372	663	70.44	467	190	543	5	6	81.9	2	99	KDLYLVLYNLGCCLGWAYVLSIGVQTLVSDGVSK-SSLASIYTQPGLADTLTIVQSIALMEIIHAMIGFVRSPVFITAMQVGSRIAALFAIVNSPEAGAQFGAGFMILSWALVEVPRYAFYMAAIITGDATKGTPYPLFWLRYSLFAVLYPTGIFGELTVFISASKDSAFLNFLGEENTSLMYYFIMSFPVIYAPGALPMIFNMAGNRKKAMKKRFAKPPPPPRGLVFPVDA-KRG--DRGSTPVAKAILSAAIGAVSPEKAEKVMKERNWRFGYVKHFVGMVEEQMKSEENALAVAKAGLAKAYEIFEFISADGESTTKFGEAMAKTGKSKFFTGFVKGEAASSKNMLEVPYKGQKLSGQALKDQVDKWVNYGTIEVTAGEAIKNCVDNPEYLDLSDQ…	KDAYLIAYNAACCGGWAYVLSLALPSVIGSASSPLEALSQVYAVPNLALVLNIVQSAALMEIVHAAVGLVRSPLVVTAMQVASRIAAIFAISNSPQAQVQFGAGLMVISWALVEVPRYAFYMAALLTGDATKKTPYPLFWLRYSLFAILYPTGITGEVTVFLAAAKDDAFLNLYGESLSIIMYYLVLSLPIIYVPGSPVMIMNMVGNRKSAFKKRFARPPPPPRGLVWPVDSIKNGVESRSSTPVAKAILAAAVGATNPDKAQKILKERNWRFGYVKHLSGMVEEQCKSPKAALAVANAGLNKAYETFEFVSPDG-STVNFAEAMKAKNTEQFLTGYIKGTGAAPKKALQIPYKGKTLSGQALKDQVQKWVDYGTIEPTAGSAIQNCVDNPGWLDLSGR…
c6844	CAMNT_0000436455	4	663	2875	866	0	917	2371	671	69.9	469	190	555	6	12	82.71	-1	99	SPKDLYLVLYNLGCCLGWAYVLSIGVQ----TLVSDGVS-KSSLASIYTQPG--LADTLTIVQSIALMEIIHAMIGFVRSPVFITAMQVGSRIAALFAIVNSPEAGAQFGAGFMILSWALVEVPRYAFYMAAIITGDATKGTPYPLFWLRYSLFAVLYPTGIFGELTVFISASKDSAFLNFLGEENTSLMYYFIMSFPVIYAPGALPMIFNMAGNRKKAMKKRFAKPPPPPRGLVFPVDAKRGD---RGSTPVAKAILSAAIGAVSPEKAEKVMKERNWRFGYVKHFVGMVEEQMKSEENALAVAKAGLAKAYEIFEFISADGESTTKFGEAMAKTGKSKFFTGFVKGEAASSKNMLEVPYKGQKLSGQALKDQVDKWVNYGTIEVTAGEAIKNCVDNP…	SPKDMYLILYNAACCGGWAYVLSLGLPSVLLTLASDPFNLPSALSEVYSAGDGMLAEVLYYVQTAALLEIVHAAVGFVRSPVVITALQVGSRIAALFAIAHSPASQVQFGAGLMILSWASVEVPRYLFYVSAIVTGDATKKTPYPLFWLRYSLFAVLYPTGITGELTVFLSAAKDSAFLNLYGEGYASLMYYFIMSFPVIYAPGALPMIFNMAGNRRSAFKKRFARPPPPPRGIVFPVSSTKNGKDVRSSTPVGKSILSAAIGAVDSTKASMVTKERNWRFDYVKHIISMVESQCASADAALKVAQAGLDKAYDVFEFVNEDG-SKVSMREAMSQPSAKKFHTGFIQGEAPKQKNILEVPYKDGKLSGQALKDQVKKWVDYGTIEPSAGDAILGCVDNP…
c6844	CAMNT_0043440515	1	663	74	2071	0	916	2368	668	69.46	464	197	557	3	7	83.38	2	99	MALSPKDLYLVLYNLGCCLGWAYVLSIGVQTLVSDGVSK-----SSLASIYTQPGLADTLTIVQSIALMEIIHAMIGFVRSPVFITAMQVGSRIAALFAIVNSPEAGAQFGAGFMILSWALVEVPRYAFYMAAIITGDATKGTPYPLFWLRYSLFAVLYPTGIFGELTVFISASKDSAFLNFLGEENTSLMYYFIMSFPVIYAPGALPMIFNMAGNRKKAMKKRFAKPPPPPRGLVFPVDAKRGDRGSTPVAKAILSAAIGAVSPEKAEKVMKERNWRFGYVKHFVGMVEEQMKSEENALAVAKAGLAKAYEIFEFISADGESTTKFGEAMAKTGKSKFFTGFVKGEAASSKNMLEVPYKGQKLSGQALKDQVDKWVNYGTIEVTAGEAIKNCVDNPEY…	MAPSLTATYLLLYNSACCIGWAWILALSVPTVFSTIISSPLEIGNVLASVYNIDGVAKTLIMVQSAALLEIVHACVGFVRSPIIVTAMQVGSRIVALYAITHSPESQVQFGAGLMILSWSMVEVPRYLFYVFALITGDATKKTPFIVFWLRYSLFGVLYPTGITGELTVFLAAAKDPVFLNAYGEQFASLMYYYIMFFPVIYIPGSPVMILNMIANRKNAFKKRFARPPPPPRGLVFP-QTPKGDRPSTPIGKLIISAAIRAVNPDMAQKVLKERNWRFGYVKHWINMVDEQCKSPEAALAVAEAGLKEAYEVFEFVDSNGKSST-FKEAMAAKSSDKFYTGHVKGQASSAKKQLEIPYKGKILSGDALKQQVDKWVEYGTIEPSAGEAIKGCVDNPGW…
c6844	CAMNT_0042693533	80	663	2236	494	0	916	2368	584	79.62	465	116	517	2	3	88.53	-1	88	ITAMQVGSRIAALFAIVNSPEAGAQFGAGFMILSWALVEVPRYAFYMAAIITGDATKGTPYPLFWLRYSLFAVLYPTGIFGELTVFISASKDSAFLNFLGEENTSLMYYFIMSFPVIYAPGALPMIFNMAGNRKKAMKKRFAKPPPPPRGLVFPVDAKRGDRGSTPVAKAILSAAIGAVSPEKAEKVMKERNWRFGYVKHFVGMVEEQMKSEENALAVAKAGLAKAYEIFEFISADGESTTKFGEAMAKTGKSKFFTGFVKGEAASSKNMLEVPYKGQKLSGQALKDQVDKWVNYGTIEVTAGEAIKNCVDNPEYLDLSDQYFVLLGAGSAMGPFLVLMALGANVIACDLDRAGIWKRLITIAKNSPGSITFPMKVEQGSCKSDDELYAASGCNLFTDT…	VTAMQVGSRIAALFGLTQSPAAAHQFGAGMMILSWSLVEVPRYAFYVSALITGDATKKTPFPLFWLRYSLFAVLYPTGITGELTVFLSAAKDAAFLNLYGEANSTAMYYFIMSFPVIYAPGALPMILNMAANRKKAFKKRFAKPPPPPKGLVFPID-KKGGRSSTPAAKEILAAAIAAVSPEKAQKVLNEKNWRFGYVKHFRSMVEEQMKSPENALKVAEAGLAKAYETFQFI--DGDKTTSFADAMAATASNPYKTGFVQGTAPKAKNVLEVPYKGKTLSGQCLKDQVDKWVSYGTIEESAGVAIKNCVDKPGYLDLSDRYFVLLGAGSAMGPFLVLMALGANVIAADLDRPNIWKRLITIAKQSPGTITFPLKVDQSSCATDDELYANAGCNLFTDT…
c6844	CAMNT_0025459419	4	662	62	2068	0	906	2341	670	69.85	468	190	542	4	12	80.9	2	99	SPKDLYLVLYNLGCCLGWAYVLSIGVQTLVSDGVSKSSLASIYTQPG-------LADTLTIVQSIALMEIIHAMIGFVRSPVFITAMQVGSRIAALFAIVNSPEAGAQFGAGFMILSWALVEVPRYAFYMAAIITGDATKGTPYPLFWLRYSLFAVLYPTGIFGELTVFISASKDSAFLNFLGEENTSLMYYFIMSFPVIYAPGALPMIFNMAGNRKKAMKKRFAKPPPPPRGLVFPVDAKRGD---RGSTPVAKAILSAAIGAVSPEKAEKVMKERNWRFGYVKHFVGMVEEQMKSEENALAVAKAGLAKAYEIFEFISADGESTTKFGEAMAKTGKSKFFTGFVKGEAASSKNMLEVPYKGQKLSGQALKDQVDKWVNYGTIEVTAGEAIKNCVDNP…	SPKDLYLILYNGACCLGWAYVLSLAIPTAVSTGLSTVYAAGSDDGEGGPGPLGNLADALFYVQTAALLEIVHAALGLVRSPVFVTTLQVGSRIAALYAITHSPESQVQFGAGMMIISWALVEVPRYAFYLAAIITGDATKKTPYPLFWLRYSLFAVLYPTGITGELTVFLSAAKDEVFLNTYGPEYASAMYYFIMSFPVIYAPGALPMILNMAGNRKSAFKKRFAKPPPPPRGIVFPVSGNKGGIEVRSSTPVGKAILSAAVGAVDSEKAAKVEKERSWRFKYVKHIISMVEAQCASPEAALKVAQAGIDKAYEVFQFVKPDG-TTMSVKEVMASKAETQFSTGFIKGQGASEKNVLSVPYKGGSISGQALKDQVKKWVDYGTIEPSAGDAICACVDNP…
c6844	CAMNT_0023137229	6	663	2254	254	0	899	2322	668	68.86	460	197	543	6	11	81.29	-3	99	KDLYLVLYNLGCCLGWAYVLSIGV----QTLVSDGVS-KSSLASIYTQPGLADTLTIVQSIALMEIIHAMIGFVRSPVFITAMQVGSRIAALFAIVNSPEAGAQFGAGFMILSWALVEVPRYAFYMAAIITGDATKGTPYPLFWLRYSLFAVLYPTGIFGELTVFISASKDSAFLNFLGEENTSLMYYFIMSFPVIYAPGALPMIFNMAGNRKKAMKKRFAKPPPPPRGLVFPVDAKRGD---RGSTPVAKAILSAAIGAVSPEKAEKVMKERNWRFGYVKHFVGMVEEQMKSEENALAVAKAGLAKAYEIFEFISADGESTTKFGEAMAKTGKSKFFTGFVKGEAASSKNMLEVPYKGQKLSGQALKDQVDKWVNYGTIEVTAGEAIKNCVDNPEYLD…	KDLYLIAYNLACCSGWAGVLYVALPVVFNALLTDPQSIGRALSSVYATDDLATVLFYVQTAALLEIVHAAVGLVRSPVVVTTLQVGSRIAALFAITRSPESQAQFGAGLMIISWALVEVPRYLFYVFAIISGDATKKTPFPLFWLRYSLFAVLYPTGITGELTVFLAAAKDAAFLNTYGEQYATAMYYFIMSFPVIYAPGALPMILNMAGNRRSAFKKRFAKPPPPPRGIVFPVTGTKGSEEIRSSTPTGKEIVAAAVEASNPQKAEKCRTERNWRFGYLKHLLGLVEEQCKSAQTALDVANAGMDKAYDTFQFVYPDGKAVS-LREAMSKPAADKFHTGYVKGEAAKPDKVLQIPYKGKTLSGEALKAQVRKWVEYGTIEPSAGDAIIQCADSPKYLD…
c6844	CAMNT_0023109341	6	663	96	2096	0	898	2321	668	68.86	460	197	543	6	11	81.29	3	99	KDLYLVLYNLGCCLGWAYVLSIGV----QTLVSDGVS-KSSLASIYTQPGLADTLTIVQSIALMEIIHAMIGFVRSPVFITAMQVGSRIAALFAIVNSPEAGAQFGAGFMILSWALVEVPRYAFYMAAIITGDATKGTPYPLFWLRYSLFAVLYPTGIFGELTVFISASKDSAFLNFLGEENTSLMYYFIMSFPVIYAPGALPMIFNMAGNRKKAMKKRFAKPPPPPRGLVFPVDAKRGD---RGSTPVAKAILSAAIGAVSPEKAEKVMKERNWRFGYVKHFVGMVEEQMKSEENALAVAKAGLAKAYEIFEFISADGESTTKFGEAMAKTGKSKFFTGFVKGEAASSKNMLEVPYKGQKLSGQALKDQVDKWVNYGTIEVTAGEAIKNCVDNPEYLD…	KDLYLIAYNLACCSGWAGVLYVALPVVFNALLTDPQSIGRALSSVYATDDLATVLFYVQTAALLEIVHAAVGLVRSPVVVTTLQVGSRIAALFAITRSPESQAQFGAGLMIISWALVEVPRYLFYVFAIISGDATKKTPFPLFWLRYSLFAVLYPTGITGELTVFLAAAKDAAFLNTYGEQYATAMYYFIMSFPVIYAPGALPMILNMAGNRRSAFKKRFAKPPPPPRGIVFPVTGTKGSEEIRSSTPTGKEIVAAAVEASNPQKAEKCRTERNWRFGYLKHLLGLVEEQCKSAQTALDVANAGMDKAYDTFQFVYPDGKAVS-LREAMSKPAADKFHTGYVKGEAAKPDKVLQIPYKGKTLSGEALKAQVRKWVEYGTIEPSAGDAIIQCADSPKYLD…
c6844	CAMNT_0023052467	3	663	2605	599	0	895	2312	671	69	463	196	547	5	12	81.52	-2	99	LSPKDLYLVLYNLGCCLGWAYVLSIGVQTLVSDGVS------KSSLASIYTQPGLADTLTIVQSIALMEIIHAMIGFVRSPVFITAMQVGSRIAALFAIVNSPEAGAQFGAGFMILSWALVEVPRYAFYMAAIITGDATKGTPYPLFWLRYSLFAVLYPTGIFGELTVFISASKDSAFLNFLGEENTSLMYYFIMSFPVIYAPGALPMIFNMAGNRKKAMKKRFAKPPPPPRGLVFPVDAKRGD---RGSTPVAKAILSAAIGAVSPEKAEKVMKERNWRFGYVKHFVGMVEEQMKSEENALAVAKAGLAKAYEIFEFISADGESTTKFGEAMAKTGKSKFFTGFVKGEAASSKNMLEVPYKGQKLSGQALKDQVDKWVNYGTIEVTAGEAIKNCVDNP…	MGPKDAYLVLYNVACCLGWSAVAALSIPSVLSSFTTGDLSNVNNALASVYGLDGVAPILFWVQTAALLEIIHAAIGFVRSPVIVTFLQVSSRIAAIFAITHSPESQVQFGAGMMIISWSLAEIPRYAFYVAALITGDATKKTPFPLFWIRYSCFMILYPTGITGELTVFLAAAKDEVFLNSYGEQFSSLMYYMIASLPIIYI-GSPGMVLNMVGNRKKAFKKRFAKPAPPPRGLVFPVTETKGTEPIRSSTPTAKTIIAAAVGAVNDEKAEKVLKERNWRFGYVKHWIGMVDEQCKTPDAALAVAKAGLAKAYEIFQFVRPDGSSVS-FEDAMAAKNTEKFSTGFIKGEAAQGKKVLEVPYNGKTLAGQELKDQVKKWVDYGTIEPSAGEAIIKCVDNP…
c6844	CAMNT_0022981747	3	663	2713	707	0	894	2309	671	69	463	196	547	5	12	81.52	-2	99	LSPKDLYLVLYNLGCCLGWAYVLSIGVQTLVSDGVS------KSSLASIYTQPGLADTLTIVQSIALMEIIHAMIGFVRSPVFITAMQVGSRIAALFAIVNSPEAGAQFGAGFMILSWALVEVPRYAFYMAAIITGDATKGTPYPLFWLRYSLFAVLYPTGIFGELTVFISASKDSAFLNFLGEENTSLMYYFIMSFPVIYAPGALPMIFNMAGNRKKAMKKRFAKPPPPPRGLVFPVDAKRGD---RGSTPVAKAILSAAIGAVSPEKAEKVMKERNWRFGYVKHFVGMVEEQMKSEENALAVAKAGLAKAYEIFEFISADGESTTKFGEAMAKTGKSKFFTGFVKGEAASSKNMLEVPYKGQKLSGQALKDQVDKWVNYGTIEVTAGEAIKNCVDNP…	MGPKDAYLVLYNVACCLGWSAVAALSIPSVLSSFTTGDLSNVNNALASVYGLDGVAPILFWVQTAALLEIIHAAIGFVRSPVIVTFLQVSSRIAAIFAITHSPESQVQFGAGMMIISWSLAEIPRYAFYVAALITGDATKKTPFPLFWIRYSCFMILYPTGITGELTVFLAAAKDEVFLNSYGEQFSSLMYYMIASLPIIYI-GSPGMVLNMVGNRKKAFKKRFAKPAPPPRGLVFPVTETKGTEPIRSSTPTAKTIIAAAVGAVNDEKAEKVLKERNWRFGYVKHWIGMVDEQCKTPDAALAVAKAGLAKAYEIFQFVRPDGSSVS-FEDAMAAKNTEKFSTGFIKGEAAQGKKVLEVPYNGKTLAGQELKDQVKKWVDYGTIEPSAGEAIIKCVDNP…
c6844	CAMNT_0020176185	6	663	56	2050	0	893	2308	667	68.67	458	198	538	6	11	80.66	2	99	KDLYLVLYNLGCCLGWAYV----LSIGVQTLVSDGVS-KSSLASIYTQPGLADTLTIVQSIALMEIIHAMIGFVRSPVFITAMQVGSRIAALFAIVNSPEAGAQFGAGFMILSWALVEVPRYAFYMAAIITGDATKGTPYPLFWLRYSLFAVLYPTGIFGELTVFISASKDSAFLNFLGEENTSLMYYFIMSFPVIYAPGALPMIFNMAGNRKKAMKKRFAKPPPPPRGLVFPVDAKRGD---RGSTPVAKAILSAAIGAVSPEKAEKVMKERNWRFGYVKHFVGMVEEQMKSEENALAVAKAGLAKAYEIFEFISADGESTTKFGEAMAKTGKSKFFTGFVKGEAASSKNMLEVPYKGQKLSGQALKDQVDKWVNYGTIEVTAGEAIKNCVDNPEYLD…	KDLYLIAYNLACCSGWAAIVYVALPIVVNALVTDPSTIGDALSSIYAAEDLSTVLFYVQSAALLEIVHAALGLVRSPVFVTTLQVGSRIAALFAITHSPASQVQFGAGMMILSWALVEVPRYLFYVFAIVSGDATKKTPFPLFWLRYSLFAVLYPTGITGELTVFLTAAKDPEFLNYYGEQYATFMYYFIMSFPVIYAPGALPMIMNMAANRRSAFKKRFAKPPPPPRGIVFPVTGTKGTEEIRSSTPTGKEIVAAAVGVSSPEKADKCRAERKWRFGYLRHLLGLVEEQCKSPQTALDVATAGMDKAYDTFQFVQPDGTSVS-LREAMSKPAXDKFHTGYIKGEAPMPEKVLEIPYKGKTLSGEALKTQVREWVEYGTIEPSAGDAIIKCADSPKYLD…
c6844	CAMNT_0042589125	1	663	2318	294	0	891	2303	675	67.7	457	206	540	4	12	80	-2	99	MALSPKDLYLVLYNLGCCLGWAYVLSIGVQTLVSD------GVSKSSLASIYTQPGLADTLTIVQSIALMEIIHAMIGFVRSPVFITAMQVGSRIAALFAIVNSPEAGAQFGAGFMILSWALVEVPRYAFYMAAIITGDATKGTPYPLFWLRYSLFAVLYPTGIFGELTVFISASKDSAFLNFLGEENTSLMYYFIMSFPVIYAPGALPMIFNMAGNRKKAMKKRFAKPPPPPRGLVFPV----DAKRGDRGSTPVAKAILSAAIGAVSPEKAEKVMKERNWRFGYVKHFVGMVEEQMKSEENALAVAKAGLAKAYEIFEFISADGESTTKFGEAMAKTGKSKFFTGFVKGEAASSKNMLEVPYKGQKLSGQALKDQVDKWVNYGTIEVTAGEAIKNCV…	MGKSISNAYLMLYNAVCCAGWATVLHLGLPGVISALLTFDVSATKEALASLYAVQGLSFVLNIVQTAALLEIVHAAVGLVRSPVVVTTLQVGSRIAAIFCAMNSPNAQTQFGCGFMVLSWAFVEVPRYAFYLAALITGDATKKTPYPLFWLRYSLFAILYPTGIFGELTVFLAAAKDPVFLGFLGEGSENIMYYFVMSFPVIYAPGALPMIFNMAANRKSAFKKRFARPPPPPRGLVWPVTKVKDDGKEERSSTPTAKAILAAAVEATSPEKADKIKNLKNWRFGYVKHFIGMVDEQCKTPEAALAVAEAGLEKAHSIFEFIDVSGTKIGSMKDAMAAKNTEKFYTGFIKGSKAQSTNRLEVPYKGKTLYGEELRKKVNEWVEYGTIEPSAGEAIIGCI…
c6844	CAMNT_0027350277	1	663	2423	381	0	890	2299	682	67.74	462	200	548	8	20	80.35	-1	99	MALSPKDLYLVLYNLGCCLGWAYVLSIGV----QTLVSDGVSK-SSLASIYTQPGLADTLTIVQSIALMEIIHAMIGFVRSPVFITAMQVGSRIAALFAIVNSPEAGAQFGAGFMILSWALVEVPRYAFYMAAIITGDATKGTPYPLFWLRYSLFAVLYPTGIFGELTVFISASKDSAFLNFLGEENTSLMYYFIMSFPVIYAPGALPMIFNMAGNRKKAMKKRFAKPPPPPRGLVFPVDAKRGDRGSTPVAKAILSAAIGAVSPEKAEKVMKERNWRFGYVKHFVGMVEEQMKSEENALAVAKAGLAKAYEIFEFISADGESTTKFGEAMAKTGKSKFFTGFVKGEAAS-----SKNMLEVPYKGQKLSGQALKDQVDKWVNYGTIEVTAGEAIKNCV…	MSLSIKDLYLIGYNAACCIGWAKVLALALPMVMRTLATDPFSMGDCLSSVYGLEGLSEALSLVQMAALLEIVHAALGLVRSPVFVTTMQVGSRIAALYAITFSPESQVQFGAGLMILSWSLVEVPRYAFYVSAIVTGDATKKTPFPLFWLRYSLFAILYPTGITGELTVFLTASKDPSFLQLYGESYQSLMYYFIMSFPVIYAPGALPMILNMASNRKKAFKKRFAKPPPPPRGLVWPIDPKRGDRSSTPVAKSILSAALSVADQQAAQNVLKERNWRFGYVKHFIKLVQQQMQSPEKALQVAQAGLDQAYKSFQFVHSDG-TTTSFQEAMSKPSPTQFHTGHIAGNSKSYGTIDQKQTLEVPYKDTILKGQALKDQVDQWVSYGTIEPSAGESIKLCV…
c6844	CAMNT_0023184873	3	663	2425	359	0	889	2298	689	67.34	464	197	543	5	28	78.81	-2	99	LSPKDLYLVLYNLGCCLGWAYVLSIGVQTLV-SDGVSKSSLA--------------------SIYTQPGLADTLTIVQSIALMEIIHAMIGFVRSPVFITAMQVGSRIAALFAIVNSPEAGAQFGAGFMILSWALVEVPRYAFYMAAIITGDATKGTPYPLFWLRYSLFAVLYPTGIFGELTVFISASKDSAFLNFLGEENTSLMYYFIMSFPVIYAPGALPMIFNMAGNRKKAMKKRFAKPPPPPRGLVFPVDAKRGD----RGSTPVAKAILSAAIGAVSPEKAEKVMKERNWRFGYVKHFVGMVEEQMKSEENALAVAKAGLAKAYEIFEFISADGESTTKFGEAMAKTGKSKFFTGFVKGEAASSKNM-LEVPYKGQKLSGQALKDQVDKWVNYG…	LGPKDLYLILYNALCCLGWAYVLALGIPSIFNSVASSDSSLLDALKTAGNELFFATPATAGWSDESSPTLATVLTIVQSAAILEVVHAAVGLVRSPVFVTMMQVGSRIVALHMVNASPKAQTQWGAALMIISWALVEVPRYLFYLTAIITGDATKGTPFPIFWLRYSLFAVLYPTGISGELSVFISSSKCDSFLSLLGEGKESMMYWYAMAFPIIYAPGALPMILNMAGNRKRAFKKRFAKPPPPPRGLVWPVTETKADGTEVRASTATAKEVLAAAIGAVNPELAEKVRNEKKWRFGYVKHLVNMVEAQCKSPEDALKVANAGLNKAYTTFQFISKDGKTTTSFASAMSAQNDTKFCTGFVKGELAPPKDKKLEIAYKGKQISGDELKAQVKKWVEYG…
c6844	CAMNT_0049868863	2	663	3640	1565	0	888	2294	692	66.76	462	200	543	5	30	78.47	-1	99	ALSPKDLYLVLYNLGCCLGWAYVLSIGVQTLVSDGVS------------KSSLASIY------------TQPGLADTLTIVQSIALMEIIHAMIGFVRSPVFITAMQVGSRIAALFAIVNSPEAGAQFGAGFMILSWALVEVPRYAFYMAAIITGDATKGTPYPLFWLRYSLFAVLYPTGIFGELTVFISASKDSAFLNFLGEENTSLMYYFIMSFPVIYAPGALPMIFNMAGNRKKAMKKRFAKPPPPPRGLVFPVDAKRGD----RGSTPVAKAILSAAIGAVSPEKAEKVMKERNWRFGYVKHFVGMVEEQMKSEENALAVAKAGLAKAYEIFEFISADGESTTKFGEAMAKTGKSKFFTGFVKGEAASSK-NMLEVPYKGQKLSGQALKDQVDKW…	ALGQKDFYLILYNALCCIGWAYILALGIPSFISSVASATSSGESIVEALKTAGRQVYAATPASAGWAPESTPSLANVLFYVQSAAILEIVHAAIGFVRSPVFVTTLQVGSRIVALHMITNSPNAQSQWGAALMIFSWALVEVPRYLFYVTAIVTGDATKKTPFPLFWLRYSLFAVLYPTGISGELSVFISASKCNTFLSLLGEKNKSIMYWYAMVFPIIYAPGALPMILNMASNRKNAFKKRFAKPPPPPRGLVWPVTETKPNGEEVRSSTPVAKEILAAAISAVNPELAEKVRKEKKWRFGYVKHLVAMVESQCKSPEDALKVANAGLNKAYSLFQFISKDGSKTTTFAEAMSAKNDTTFCTGFIKGELTSPKVRKLEVGYKGKSISGSELKEQVKKW…
c6844	CAMNT_0042657589	2	663	2392	326	0	887	2291	689	66.91	461	201	543	5	27	78.81	-1	99	ALSPKDLYLVLYNLGCCLGWAYVLSIGVQTLVSDGVS---------KSSLASIY------------TQPGLADTLTIVQSIALMEIIHAMIGFVRSPVFITAMQVGSRIAALFAIVNSPEAGAQFGAGFMILSWALVEVPRYAFYMAAIITGDATKGTPYPLFWLRYSLFAVLYPTGIFGELTVFISASKDSAFLNFLGEENTSLMYYFIMSFPVIYAPGALPMIFNMAGNRKKAMKKRFAKPPPPPRGLVFPVDAKRGD----RGSTPVAKAILSAAIGAVSPEKAEKVMKERNWRFGYVKHFVGMVEEQMKSEENALAVAKAGLAKAYEIFEFISADGESTTKFGEAMAKTGKSKFFTGFVKGEAASSKNM-LEVPYKGQKLSGQALKDQVDKWVNY…	SLGIKDLYLILYNGACCIGWAYVLFVGIPSFVSAVASSDASLIDALKAAGSSVYFATPATAGFGDEVTPSLATVLFYVQSAALLEIVHAALGLVRSPVFVTAMQVGSRIVALHMITSSPKAQTQWGAALMIFSWALVEVPRYLFYVTAIVTGDATKGTPYPLFWLRYSLFAVLYPTGISGELSVFLSSSKCDTFLSLLGEGKESVMYWYAMAFPIIYAPGALPMILNMAGNRKKAFKKRFARPAPPPRGLVWPVTEVKANGEEVRSSTPTAKEILAAAIEAVNPELADKVRKEKKWRFGYVKHLINMVEEQCKSPEAALKVANAGINKAYLTFQFISKDGKTTTSFAEAMSRKNDTKFSTGFVKGELAAPKDKKCEVQYKGKSISGDELRAQVKKWVDY…
c6844	CAMNT_0050348199	2	663	3613	1538	0	885	2287	692	66.62	461	201	542	5	30	78.32	-3	99	ALSPKDLYLVLYNLGCCLGWAYVLSIGVQTLVSDGVS------------KSSLASIY------------TQPGLADTLTIVQSIALMEIIHAMIGFVRSPVFITAMQVGSRIAALFAIVNSPEAGAQFGAGFMILSWALVEVPRYAFYMAAIITGDATKGTPYPLFWLRYSLFAVLYPTGIFGELTVFISASKDSAFLNFLGEENTSLMYYFIMSFPVIYAPGALPMIFNMAGNRKKAMKKRFAKPPPPPRGLVFPVDAKRGD----RGSTPVAKAILSAAIGAVSPEKAEKVMKERNWRFGYVKHFVGMVEEQMKSEENALAVAKAGLAKAYEIFEFISADGESTTKFGEAMAKTGKSKFFTGFVKGEAASSK-NMLEVPYKGQKLSGQALKDQVDKW…	ALGQKDFYLILYNALCCIGWAYILALGIPSFISSVASATSSGESIVEALKTAGRQVYAATPASAGWAPESTPSLANVLFYVQSAAILEIVHAAIGFVRSPVFVTTLQVGSRIVALHMITNSPNAQSQWGAALMIFSWALVEVPRYLFYVTAIVTGDATKKTPFPLFWLRYSLFAVLYPTGISGELSVFISASKCNTFLSLLGEKNKSIMYWYAMVFPIIYAPGALPMILNMASNRKNAFKKRFAKPPPPPRGLVWPVTETKPNGEEVRSSTPVAKEILAAAISAVNPELAEKVRKEKKWRFGYVKHLVAMVESQCKSPEDALKVANAGLNKAYSLFQFISKDGSKTTTFAGAMSAKNDTTFCTGFIKGELTSPKVRKLEVGYKGKSISGSELKEQVKKW…
c6844	CAMNT_0050236871	2	663	3594	1519	0	885	2287	692	66.62	461	201	542	5	30	78.32	-1	99	ALSPKDLYLVLYNLGCCLGWAYVLSIGVQTLVSDGVS------------KSSLASIY------------TQPGLADTLTIVQSIALMEIIHAMIGFVRSPVFITAMQVGSRIAALFAIVNSPEAGAQFGAGFMILSWALVEVPRYAFYMAAIITGDATKGTPYPLFWLRYSLFAVLYPTGIFGELTVFISASKDSAFLNFLGEENTSLMYYFIMSFPVIYAPGALPMIFNMAGNRKKAMKKRFAKPPPPPRGLVFPVDAKRGD----RGSTPVAKAILSAAIGAVSPEKAEKVMKERNWRFGYVKHFVGMVEEQMKSEENALAVAKAGLAKAYEIFEFISADGESTTKFGEAMAKTGKSKFFTGFVKGEAASSK-NMLEVPYKGQKLSGQALKDQVDKW…	ALGQKDFYLILYNALCCIGWAYILALGIPSFISSVASATSSGESIVEALKTAGRQVYAATPASAGWAPESTPSLANVLFYVQSAAILEIVHAAIGFVRSPVFVTTLQVGSRIVALHMITNSPNAQSQWGAALMIFSWALVEVPRYLFYVTAIVTGDATKKTPFPLFWLRYSLFAVLYPTGISGELSVFISASKCNTFLSLLGEKNKSIMYWYAMVFPIIYAPGALPMILNMASNRKNAFKKRFAKPPPPPRGLVWPVTETKPNGEEVRSSTPVAKEILAAAISAVNPELAEKVRKEKKWRFGYVKHLVAMVESQCKSPEDALKVANAGLNKAYSLFQFISKDGSKTTTFAGAMSAKNDTTFCTGFIKGELTSPKVRKLEVGYKGKSISGSELKEQVKKW…
c6844	CAMNT_0011943727	2	663	3599	1524	0	885	2287	692	66.62	461	201	542	5	30	78.32	-1	99	ALSPKDLYLVLYNLGCCLGWAYVLSIGVQTLVSDGVS------------KSSLASIY------------TQPGLADTLTIVQSIALMEIIHAMIGFVRSPVFITAMQVGSRIAALFAIVNSPEAGAQFGAGFMILSWALVEVPRYAFYMAAIITGDATKGTPYPLFWLRYSLFAVLYPTGIFGELTVFISASKDSAFLNFLGEENTSLMYYFIMSFPVIYAPGALPMIFNMAGNRKKAMKKRFAKPPPPPRGLVFPVDAKRGD----RGSTPVAKAILSAAIGAVSPEKAEKVMKERNWRFGYVKHFVGMVEEQMKSEENALAVAKAGLAKAYEIFEFISADGESTTKFGEAMAKTGKSKFFTGFVKGEAASSK-NMLEVPYKGQKLSGQALKDQVDKW…	ALGQKDFYLILYNALCCIGWAYILALGIPSFISSVASATSSGESIVEALKTAGRQVYAATPASAGWAPESTPSLANVLFYVQSAAILEIVHAAIGFVRSPVFVTTLQVGSRIVALHMITNSPNAQSQWGAALMIFSWALVEVPRYLFYVTAIVTGDATKKTPFPLFWLRYSLFAVLYPTGISGELSVFISASKCNTFLSLLGEKNKSIMYWYAMVFPIIYAPGALPMILNMASNRKNAFKKRFAKPPPPPRGLVWPVTETKPNGEEVRSSTPVAKEILAAAISAVNPELAEKVRKEKKWRFGYVKHLVAMVESQCKSPEDALKVANAGLNKAYSLFQFISKDGSKTTTFAGAMSAKNDTTFCTGFIKGELTSPKVRKLEVGYKGKSISGSELKEQVKKW…
c6844	CAMNT_0013029355	2	663	68	2143	0	885	2287	692	66.62	461	201	543	5	30	78.47	2	99	ALSPKDLYLVLYNLGCCLGWAYVLSIGVQTLV-SDGVSKSSLASIY-----------------------TQPGLADTLTIVQSIALMEIIHAMIGFVRSPVFITAMQVGSRIAALFAIVNSPEAGAQFGAGFMILSWALVEVPRYAFYMAAIITGDATKGTPYPLFWLRYSLFAVLYPTGIFGELTVFISASKDSAFLNFLGEENTSLMYYFIMSFPVIYAPGALPMIFNMAGNRKKAMKKRFAKPPPPPRGLVFPVDAKRGD----RGSTPVAKAILSAAIGAVSPEKAEKVMKERNWRFGYVKHFVGMVEEQMKSEENALAVAKAGLAKAYEIFEFISADGESTTKFGEAMAKTGKSKFFTGFVKGEAASSKNM-LEVPYKGQKLSGQALKDQVDKW…	SLGPKDIYLILYNAVCCLGWAYVLALGIPSLFNSVASSTSSGASLLDALKTAGNELYFATPSTAGWSDESSPSLAWILALVQGAAIMEIVHAAAGLVRSPVFVTAMQVGSRIVALQMVSASPKAQTQWGAALMILSWALVEVPRYLFYVTAIISGDATKGTPYPIFWLRYSLFAVLYPTGISGELSVFINSSKCDTFLSLLGENSKSLMYWYAMAFPIIYAPGAIPMILNMAGNRKKAFKKRFARPPPPPRGLVWPVTETKANGEELRASTATAKEILAAAVGAVNPELGEKVRNEKKWRFGYVKHLINMVEAQCKSPEDALKVANAGLNKAYTMFQFISKDGKTTTSFASAMSAQNDTKFCTGFVKGELAPPKDKKLEIDYQGRKISGNELKEQVKKW…
c6844	CAMNT_0050064987	2	663	3744	1669	0	885	2286	692	66.62	461	201	542	5	30	78.32	-1	99	ALSPKDLYLVLYNLGCCLGWAYVLSIGVQTLVSDGVS------------KSSLASIY------------TQPGLADTLTIVQSIALMEIIHAMIGFVRSPVFITAMQVGSRIAALFAIVNSPEAGAQFGAGFMILSWALVEVPRYAFYMAAIITGDATKGTPYPLFWLRYSLFAVLYPTGIFGELTVFISASKDSAFLNFLGEENTSLMYYFIMSFPVIYAPGALPMIFNMAGNRKKAMKKRFAKPPPPPRGLVFPVDAKRGD----RGSTPVAKAILSAAIGAVSPEKAEKVMKERNWRFGYVKHFVGMVEEQMKSEENALAVAKAGLAKAYEIFEFISADGESTTKFGEAMAKTGKSKFFTGFVKGEAASSK-NMLEVPYKGQKLSGQALKDQVDKW…	ALGQKDFYLILYNALCCIGWAYILALGIPSFISSVASATSSGESIVEALKTAGRQVYAATPASAGWAPESTPSLANVLFYVQSAAILEIVHAAIGFVRSPVFVTTLQVGSRIVALHMITNSPNAQSQWGAALMIFSWALVEVPRYLFYVTAIVTGDATKKTPFPLFWLRYSLFAVLYPTGISGELSVFISASKCNTFLSLLGEKNKSIMYWYAMVFPIIYAPGALPMILNMASNRKNAFKKRFAKPPPPPRGLVWPVTETKPNGEEVRSSTPVAKEILAAAISAVNPELAEKVRKEKKWRFGYVKHLVAMVESQCKSPEDALKVANAGLNKAYSLFQFISKDGSKTTTFAGAMSAKNDTTFCTGFIKGELTSPKVRKLEVGYKGKSISGSELKEQVKKW…
c6844	CAMNT_0049979385	2	663	3562	1487	0	885	2286	692	66.62	461	201	542	5	30	78.32	-1	99	ALSPKDLYLVLYNLGCCLGWAYVLSIGVQTLVSDGVS------------KSSLASIY------------TQPGLADTLTIVQSIALMEIIHAMIGFVRSPVFITAMQVGSRIAALFAIVNSPEAGAQFGAGFMILSWALVEVPRYAFYMAAIITGDATKGTPYPLFWLRYSLFAVLYPTGIFGELTVFISASKDSAFLNFLGEENTSLMYYFIMSFPVIYAPGALPMIFNMAGNRKKAMKKRFAKPPPPPRGLVFPVDAKRGD----RGSTPVAKAILSAAIGAVSPEKAEKVMKERNWRFGYVKHFVGMVEEQMKSEENALAVAKAGLAKAYEIFEFISADGESTTKFGEAMAKTGKSKFFTGFVKGEAASSK-NMLEVPYKGQKLSGQALKDQVDKW…	ALGQKDFYLILYNALCCIGWAYILALGIPSFISSVASATSSGESIVEALKTAGRQVYAATPASAGWAPESTPSLANVLFYVQSAAILEIVHAAIGFVRSPVFVTTLQVGSRIVALHMITNSPNAQSQWGAALMIFSWALVEVPRYLFYVTAIVTGDATKKTPFPLFWLRYSLFAVLYPTGISGELSVFISASKCNTFLSLLGEKNKSIMYWYAMVFPIIYAPGALPMILNMASNRKNAFKKRFAKPPPPPRGLVWPVTETKPNGEEVRSSTPVAKEILAAAISAVNPELAEKVRKEKKWRFGYVKHLVAMVESQCKSPEDALKVANAGLNKAYSLFQFISKDGSKTTTFAGAMSAKNDTTFCTGFIKGELTSPKVRKLEVGYKGKSISGSELKEQVKKW…
c6844	CAMNT_0050414527	2	663	38	2113	0	885	2286	692	66.62	461	201	542	5	30	78.32	2	99	ALSPKDLYLVLYNLGCCLGWAYVLSIGVQTLVSDGVS------------KSSLASIY------------TQPGLADTLTIVQSIALMEIIHAMIGFVRSPVFITAMQVGSRIAALFAIVNSPEAGAQFGAGFMILSWALVEVPRYAFYMAAIITGDATKGTPYPLFWLRYSLFAVLYPTGIFGELTVFISASKDSAFLNFLGEENTSLMYYFIMSFPVIYAPGALPMIFNMAGNRKKAMKKRFAKPPPPPRGLVFPVDAKRGD----RGSTPVAKAILSAAIGAVSPEKAEKVMKERNWRFGYVKHFVGMVEEQMKSEENALAVAKAGLAKAYEIFEFISADGESTTKFGEAMAKTGKSKFFTGFVKGEAASSK-NMLEVPYKGQKLSGQALKDQVDKW…	ALGQKDFYLILYNALCCIGWAYILALGIPSFISSVASATSSGESIVEALKTAGRQVYAATPASAGWAPESTPSLANVLFYVQSAAILEIVHAAIGFVRSPVFVTTLQVGSRIVALHMITNSPNAQSQWGAALMIFSWALVEVPRYLFYVTAIVTGDATKKTPFPLFWLRYSLFAVLYPTGISGELSVFISASKCNTFLSLLGEKNKSIMYWYAMVFPIIYAPGALPMILNMASNRKNAFKKRFAKPPPPPRGLVWPVTETKPNGEEVRSSTPVAKEILAAAISAVNPELAEKVRKEKKWRFGYVKHLVAMVESQCKSPEDALKVANAGLNKAYSLFQFISKDGSKTTTFAGAMSAKNDTTFCTGFIKGELTSPKVRKLEVGYKGKSISGSELKEQVKKW…
c6844	CAMNT_0049831301	2	663	3671	1596	0	885	2286	692	66.62	461	201	542	5	30	78.32	-2	99	ALSPKDLYLVLYNLGCCLGWAYVLSIGVQTLVSDGVS------------KSSLASIY------------TQPGLADTLTIVQSIALMEIIHAMIGFVRSPVFITAMQVGSRIAALFAIVNSPEAGAQFGAGFMILSWALVEVPRYAFYMAAIITGDATKGTPYPLFWLRYSLFAVLYPTGIFGELTVFISASKDSAFLNFLGEENTSLMYYFIMSFPVIYAPGALPMIFNMAGNRKKAMKKRFAKPPPPPRGLVFPVDAKRGD----RGSTPVAKAILSAAIGAVSPEKAEKVMKERNWRFGYVKHFVGMVEEQMKSEENALAVAKAGLAKAYEIFEFISADGESTTKFGEAMAKTGKSKFFTGFVKGEAASSK-NMLEVPYKGQKLSGQALKDQVDKW…	ALGQKDFYLILYNALCCIGWAYILALGIPSFISSVASATSSGESIVEALKTAGRQVYAATPASAGWAPESTPSLANVLFYVQSAAILEIVHAAIGFVRSPVFVTTLQVGSRIVALHMITNSPNAQSQWGAALMIFSWALVEVPRYLFYVTAIVTGDATKKTPFPLFWLRYSLFAVLYPTGISGELSVFISASKCNTFLSLLGEKNKSIMYWYAMVFPIIYAPGALPMILNMASNRKNAFKKRFAKPPPPPRGLVWPVTETKPNGEEVRSSTPVAKEILAAAISAVNPELAEKVRKEKKWRFGYVKHLVAMVESQCKSPEDALKVANAGLNKAYSLFQFISKDGSKTTTFAGAMSAKNDTTFCTGFIKGELTSPKVRKLEVGYKGKSISGSELKEQVKKW…
c6844	CAMNT_0049902043	2	663	3636	1561	0	885	2286	692	66.62	461	201	542	5	30	78.32	-1	99	ALSPKDLYLVLYNLGCCLGWAYVLSIGVQTLVSDGVS------------KSSLASIY------------TQPGLADTLTIVQSIALMEIIHAMIGFVRSPVFITAMQVGSRIAALFAIVNSPEAGAQFGAGFMILSWALVEVPRYAFYMAAIITGDATKGTPYPLFWLRYSLFAVLYPTGIFGELTVFISASKDSAFLNFLGEENTSLMYYFIMSFPVIYAPGALPMIFNMAGNRKKAMKKRFAKPPPPPRGLVFPVDAKRGD----RGSTPVAKAILSAAIGAVSPEKAEKVMKERNWRFGYVKHFVGMVEEQMKSEENALAVAKAGLAKAYEIFEFISADGESTTKFGEAMAKTGKSKFFTGFVKGEAASSK-NMLEVPYKGQKLSGQALKDQVDKW…	ALGQKDFYLILYNALCCIGWAYILALGIPSFISSVASATSSGESIVEALKTAGRQVYAATPASAGWAPESTPSLANVLFYVQSAAILEIVHAAIGFVRSPVFVTTLQVGSRIVALHMITNSPNAQSQWGAALMIFSWALVEVPRYLFYVTAIVTGDATKKTPFPLFWLRYSLFAVLYPTGISGELSVFISASKCNTFLSLLGEKNKSIMYWYAMVFPIIYAPGALPMILNMASNRKNAFKKRFAKPPPPPRGLVWPVTETKPNGEEVRSSTPVAKEILAAAISAVNPELAEKVRKEKKWRFGYVKHLVAMVESQCKSPEDALKVANAGLNKAYSLFQFISKDGSKTTTFAGAMSAKNDTTFCTGFIKGELTSPKVRKLEVGYKGKSISGSELKEQVKKW…
c6844	CAMNT_0011903873	2	663	3588	1513	0	885	2286	692	66.62	461	201	542	5	30	78.32	-2	99	ALSPKDLYLVLYNLGCCLGWAYVLSIGVQTLVSDGVS------------KSSLASIY------------TQPGLADTLTIVQSIALMEIIHAMIGFVRSPVFITAMQVGSRIAALFAIVNSPEAGAQFGAGFMILSWALVEVPRYAFYMAAIITGDATKGTPYPLFWLRYSLFAVLYPTGIFGELTVFISASKDSAFLNFLGEENTSLMYYFIMSFPVIYAPGALPMIFNMAGNRKKAMKKRFAKPPPPPRGLVFPVDAKRGD----RGSTPVAKAILSAAIGAVSPEKAEKVMKERNWRFGYVKHFVGMVEEQMKSEENALAVAKAGLAKAYEIFEFISADGESTTKFGEAMAKTGKSKFFTGFVKGEAASSK-NMLEVPYKGQKLSGQALKDQVDKW…	ALGQKDFYLILYNALCCIGWAYILALGIPSFISSVASATSSGESIVEALKTAGRQVYAATPASAGWAPESTPSLANVLFYVQSAAILEIVHAAIGFVRSPVFVTTLQVGSRIVALHMITNSPNAQSQWGAALMIFSWALVEVPRYLFYVTAIVTGDATKKTPFPLFWLRYSLFAVLYPTGISGELSVFISASKCNTFLSLLGEKNKSIMYWYAMVFPIIYAPGALPMILNMASNRKNAFKKRFAKPPPPPRGLVWPVTETKPNGEEVRSSTPVAKEILAAAISAVNPELAEKVRKEKKWRFGYVKHLVAMVESQCKSPEDALKVANAGLNKAYSLFQFISKDGSKTTTFAGAMSAKNDTTFCTGFIKGELTSPKVRKLEVGYKGKSISGSELKEQVKKW…
c6844	CAMNT_0013310779	2	663	58	2127	0	885	2286	690	67.25	464	198	547	5	28	79.28	1	99	ALSPKDLYLVLYNLGCCLGWAYVLSIGVQTLVSDGVS---------KSSLASIY------------TQPGLADTLTIVQSIALMEIIHAMIGFVRSPVFITAMQVGSRIAALFAIVNSPEAGAQFGAGFMILSWALVEVPRYAFYMAAIITGDATKGTPYPLFWLRYSLFAVLYPTGIFGELTVFISASKDSAFLNFLGEENTSLMYYFIMSFPVIYAPGALPMIFNMAGNRKKAMKKRFAKPPPPPRGLVFPVDAKRGD----RGSTPVAKAILSAAIGAVSPEKAEKVMKERNWRFGYVKHFVGMVEEQMKSEENALAVAKAGLAKAYEIFEFISADGESTTKFGEAMAKTGKSKFFTGFVKGEAASSKNM-LEVPYKGQKLSGQALKDQVDKWVNY…	ALGPKDLYLVLYNALCCLGWAYVLALGIPSLLSSVASSDASLVEALKTAGAELYRATPATAGWADESSPSLAFVLTVVQSAALLEILHAAAGLVRSPVFVTTMQVGSRIVALHMLNTSPKAQAQWGAALMIISWALVEVPRYLFYVAAIVTGDATKGTPFPLFWLRYSLFAVLYPSGISGELSVFINSSKCDTFLGLLGPGKESLMYWYAMMFPIIYAPGALPMIMNMAGNRKRAFKKRFAKPPPPPRGLVWPVTETKANGEEVRSSTPIAKEILAAAIGAVNPELAEKVHNERKWRFGYVKHLVNMVEAQCKSPEDALKVANAGLNKAYTLFQFVSKDGKTTTSFASAMSAKNDAKFCTGFVKGELEKPKDKKLEIAYKGKQISGEELKVQVKKWVDY…
c6844	CAMNT_0050166179	2	663	3613	1538	0	884	2285	692	66.62	461	201	542	5	30	78.32	-3	99	ALSPKDLYLVLYNLGCCLGWAYVLSIGVQTLVSDGVS------------KSSLASIY------------TQPGLADTLTIVQSIALMEIIHAMIGFVRSPVFITAMQVGSRIAALFAIVNSPEAGAQFGAGFMILSWALVEVPRYAFYMAAIITGDATKGTPYPLFWLRYSLFAVLYPTGIFGELTVFISASKDSAFLNFLGEENTSLMYYFIMSFPVIYAPGALPMIFNMAGNRKKAMKKRFAKPPPPPRGLVFPVDAKRGD----RGSTPVAKAILSAAIGAVSPEKAEKVMKERNWRFGYVKHFVGMVEEQMKSEENALAVAKAGLAKAYEIFEFISADGESTTKFGEAMAKTGKSKFFTGFVKGEAASSK-NMLEVPYKGQKLSGQALKDQVDKW…	ALGQKDFYLILYNALCCIGWAYILALGIPSFISSVASATSSGESIVEALKTAGRQVYAATPASAGWAPESTPSLANVLFYVQSAAILEIVHAAIGFVRSPVFVTTLQVGSRIVALHMITNSPNAQSQWGAALMIFSWALVEVPRYLFYVTAIVTGDATKKTPFPLFWLRYSLFAVLYPTGISGELSVFISASKCNTFLSLLGEKNKSIMYWYAMVFPIIYAPGALPMILNMASNRKNAFKKRFAKPPPPPRGLVWPVTETKPNGEEVRSSTPVAKEILAAAISAVNPELAEKVRKEKKWRFGYVKHLVAMVESQCKSPEDALKVANAGLNKAYSLFQFISKDGSKTTTFAGAMSAKNDTTFCTGFIKGELTSPKVRKLEVGYKGKSISGSELKEQVKKW…
c6844	CAMNT_0050134577	2	663	3604	1529	0	884	2285	692	66.62	461	201	542	5	30	78.32	-2	99	ALSPKDLYLVLYNLGCCLGWAYVLSIGVQTLVSDGVS------------KSSLASIY------------TQPGLADTLTIVQSIALMEIIHAMIGFVRSPVFITAMQVGSRIAALFAIVNSPEAGAQFGAGFMILSWALVEVPRYAFYMAAIITGDATKGTPYPLFWLRYSLFAVLYPTGIFGELTVFISASKDSAFLNFLGEENTSLMYYFIMSFPVIYAPGALPMIFNMAGNRKKAMKKRFAKPPPPPRGLVFPVDAKRGD----RGSTPVAKAILSAAIGAVSPEKAEKVMKERNWRFGYVKHFVGMVEEQMKSEENALAVAKAGLAKAYEIFEFISADGESTTKFGEAMAKTGKSKFFTGFVKGEAASSK-NMLEVPYKGQKLSGQALKDQVDKW…	ALGQKDFYLILYNALCCIGWAYILALGIPSFISSVASATSSGESIVEALKTAGRQVYAATPASAGWAPESTPSLANVLFYVQSAAILEIVHAAIGFVRSPVFVTTLQVGSRIVALHMITNSPNAQSQWGAALMIFSWALVEVPRYLFYVTAIVTGDATKKTPFPLFWLRYSLFAVLYPTGISGELSVFISASKCNTFLSLLGEKNKSIMYWYAMVFPIIYAPGALPMILNMASNRKNAFKKRFAKPPPPPRGLVWPVTETKPNGEEVRSSTPVAKEILAAAISAVNPELAEKVRKEKKWRFGYVKHLVAMVESQCKSPEDALKVANAGLNKAYSLFQFISKDGSKTTTFAGAMSAKNDTTFCTGFIKGELTSPKVRKLEVGYKGKSISGSELKEQVKKW…
c6844	CAMNT_0050119721	2	663	8	2083	0	884	2285	692	66.62	461	201	542	5	30	78.32	2	99	ALSPKDLYLVLYNLGCCLGWAYVLSIGVQTLVSDGVS------------KSSLASIY------------TQPGLADTLTIVQSIALMEIIHAMIGFVRSPVFITAMQVGSRIAALFAIVNSPEAGAQFGAGFMILSWALVEVPRYAFYMAAIITGDATKGTPYPLFWLRYSLFAVLYPTGIFGELTVFISASKDSAFLNFLGEENTSLMYYFIMSFPVIYAPGALPMIFNMAGNRKKAMKKRFAKPPPPPRGLVFPVDAKRGD----RGSTPVAKAILSAAIGAVSPEKAEKVMKERNWRFGYVKHFVGMVEEQMKSEENALAVAKAGLAKAYEIFEFISADGESTTKFGEAMAKTGKSKFFTGFVKGEAASSK-NMLEVPYKGQKLSGQALKDQVDKW…	ALGQKDFYLILYNALCCIGWAYILALGIPSFISSVASATSSGESIVEALKTAGRQVYAATPASAGWAPESTPSLANVLFYVQSAAILEIVHAAIGFVRSPVFVTTLQVGSRIVALHMITNSPNAQSQWGAALMIFSWALVEVPRYLFYVTAIVTGDATKKTPFPLFWLRYSLFAVLYPTGISGELSVFISASKCNTFLSLLGEKNKSIMYWYAMVFPIIYAPGALPMILNMASNRKNAFKKRFAKPPPPPRGLVWPVTETKPNGEEVRSSTPVAKEILAAAISAVNPELAEKVRKEKKWRFGYVKHLVAMVESQCKSPEDALKVANAGLNKAYSLFQFISKDGSKTTTFAGAMSAKNDTTFCTGFIKGELTSPKVRKLEVGYKGKSISGSELKEQVKKW…
c6844	CAMNT_0050464767	2	663	59	2134	0	884	2285	692	66.62	461	201	542	5	30	78.32	2	99	ALSPKDLYLVLYNLGCCLGWAYVLSIGVQTLVSDGVS------------KSSLASIY------------TQPGLADTLTIVQSIALMEIIHAMIGFVRSPVFITAMQVGSRIAALFAIVNSPEAGAQFGAGFMILSWALVEVPRYAFYMAAIITGDATKGTPYPLFWLRYSLFAVLYPTGIFGELTVFISASKDSAFLNFLGEENTSLMYYFIMSFPVIYAPGALPMIFNMAGNRKKAMKKRFAKPPPPPRGLVFPVDAKRGD----RGSTPVAKAILSAAIGAVSPEKAEKVMKERNWRFGYVKHFVGMVEEQMKSEENALAVAKAGLAKAYEIFEFISADGESTTKFGEAMAKTGKSKFFTGFVKGEAASSK-NMLEVPYKGQKLSGQALKDQVDKW…	ALGQKDFYLILYNALCCIGWAYILALGIPSFISSVASATSSGESIVEALKTAGRQVYAATPASAGWAPESTPSLANVLFYVQSAAILEIVHAAIGFVRSPVFVTTLQVGSRIVALHMITNSPNAQSQWGAALMIFSWALVEVPRYLFYVTAIVTGDATKKTPFPLFWLRYSLFAVLYPTGISGELSVFISASKCNTFLSLLGEKNKSIMYWYAMVFPIIYAPGALPMILNMASNRKNAFKKRFAKPPPPPRGLVWPVTETKPNGEEVRSSTPVAKEILAAAISAVNPELAEKVRKEKKWRFGYVKHLVAMVESQCKSPEDALKVANAGLNKAYSLFQFISKDGSKTTTFAGAMSAKNDTTFCTGFIKGELTSPKVRKLEVGYKGKSISGSELKEQVKKW…
c6844	CAMNT_0050378921	2	663	3735	1660	0	884	2285	692	66.62	461	201	542	5	30	78.32	-1	99	ALSPKDLYLVLYNLGCCLGWAYVLSIGVQTLVSDGVS------------KSSLASIY------------TQPGLADTLTIVQSIALMEIIHAMIGFVRSPVFITAMQVGSRIAALFAIVNSPEAGAQFGAGFMILSWALVEVPRYAFYMAAIITGDATKGTPYPLFWLRYSLFAVLYPTGIFGELTVFISASKDSAFLNFLGEENTSLMYYFIMSFPVIYAPGALPMIFNMAGNRKKAMKKRFAKPPPPPRGLVFPVDAKRGD----RGSTPVAKAILSAAIGAVSPEKAEKVMKERNWRFGYVKHFVGMVEEQMKSEENALAVAKAGLAKAYEIFEFISADGESTTKFGEAMAKTGKSKFFTGFVKGEAASSK-NMLEVPYKGQKLSGQALKDQVDKW…	ALGQKDFYLILYNALCCIGWAYILALGIPSFISSVASATSSGESIVEALKTAGRQVYAATPASAGWAPESTPSLANVLFYVQSAAILEIVHAAIGFVRSPVFVTTLQVGSRIVALHMITNSPNAQSQWGAALMIFSWALVEVPRYLFYVTAIVTGDATKKTPFPLFWLRYSLFAVLYPTGISGELSVFISASKCNTFLSLLGEKNKSIMYWYAMVFPIIYAPGALPMILNMASNRKNAFKKRFAKPPPPPRGLVWPVTETKPNGEEVRSSTPVAKEILAAAISAVNPELAEKVRKEKKWRFGYVKHLVAMVESQCKSPEDALKVANAGLNKAYSLFQFISKDGSKTTTFAGAMSAKNDTTFCTGFIKGELTSPKVRKLEVGYKGKSISGSELKEQVKKW…
c6844	CAMNT_0050321895	2	663	2440	365	0	884	2285	692	66.62	461	201	542	5	30	78.32	-3	99	ALSPKDLYLVLYNLGCCLGWAYVLSIGVQTLVSDGVS------------KSSLASIY------------TQPGLADTLTIVQSIALMEIIHAMIGFVRSPVFITAMQVGSRIAALFAIVNSPEAGAQFGAGFMILSWALVEVPRYAFYMAAIITGDATKGTPYPLFWLRYSLFAVLYPTGIFGELTVFISASKDSAFLNFLGEENTSLMYYFIMSFPVIYAPGALPMIFNMAGNRKKAMKKRFAKPPPPPRGLVFPVDAKRGD----RGSTPVAKAILSAAIGAVSPEKAEKVMKERNWRFGYVKHFVGMVEEQMKSEENALAVAKAGLAKAYEIFEFISADGESTTKFGEAMAKTGKSKFFTGFVKGEAASSK-NMLEVPYKGQKLSGQALKDQVDKW…	ALGQKDFYLILYNALCCIGWAYILALGIPSFISSVASATSSGESIVEALKTAGRQVYAATPASAGWAPESTPSLANVLFYVQSAAILEIVHAAIGFVRSPVFVTTLQVGSRIVALHMITNSPNAQSQWGAALMIFSWALVEVPRYLFYVTAIVTGDATKKTPFPLFWLRYSLFAVLYPTGISGELSVFISASKCNTFLSLLGEKNKSIMYWYAMVFPIIYAPGALPMILNMASNRKNAFKKRFAKPPPPPRGLVWPVTETKPNGEEVRSSTPVAKEILAAAISAVNPELAEKVRKEKKWRFGYVKHLVAMVESQCKSPEDALKVANAGLNKAYSLFQFISKDGSKTTTFAGAMSAKNDTTFCTGFIKGELTSPKVRKLEVGYKGKSISGSELKEQVKKW…
c6844	CAMNT_0050271411	2	663	63	2138	0	884	2285	692	66.62	461	201	542	5	30	78.32	3	99	ALSPKDLYLVLYNLGCCLGWAYVLSIGVQTLVSDGVS------------KSSLASIY------------TQPGLADTLTIVQSIALMEIIHAMIGFVRSPVFITAMQVGSRIAALFAIVNSPEAGAQFGAGFMILSWALVEVPRYAFYMAAIITGDATKGTPYPLFWLRYSLFAVLYPTGIFGELTVFISASKDSAFLNFLGEENTSLMYYFIMSFPVIYAPGALPMIFNMAGNRKKAMKKRFAKPPPPPRGLVFPVDAKRGD----RGSTPVAKAILSAAIGAVSPEKAEKVMKERNWRFGYVKHFVGMVEEQMKSEENALAVAKAGLAKAYEIFEFISADGESTTKFGEAMAKTGKSKFFTGFVKGEAASSK-NMLEVPYKGQKLSGQALKDQVDKW…	ALGQKDFYLILYNALCCIGWAYILALGIPSFISSVASATSSGESIVEALKTAGRQVYAATPASAGWAPESTPSLANVLFYVQSAAILEIVHAAIGFVRSPVFVTTLQVGSRIVALHMITNSPNAQSQWGAALMIFSWALVEVPRYLFYVTAIVTGDATKKTPFPLFWLRYSLFAVLYPTGISGELSVFISASKCNTFLSLLGEKNKSIMYWYAMVFPIIYAPGALPMILNMASNRKNAFKKRFAKPPPPPRGLVWPVTETKPNGEEVRSSTPVAKEILAAAISAVNPELAEKVRKEKKWRFGYVKHLVAMVESQCKSPEDALKVANAGLNKAYSLFQFISKDGSKTTTFAGAMSAKNDTTFCTGFIKGELTSPKVRKLEVGYKGKSISGSELKEQVKKW…
c6844	CAMNT_0050196247	2	663	58	2133	0	884	2285	692	66.62	461	201	542	5	30	78.32	1	99	ALSPKDLYLVLYNLGCCLGWAYVLSIGVQTLVSDGVS------------KSSLASIY------------TQPGLADTLTIVQSIALMEIIHAMIGFVRSPVFITAMQVGSRIAALFAIVNSPEAGAQFGAGFMILSWALVEVPRYAFYMAAIITGDATKGTPYPLFWLRYSLFAVLYPTGIFGELTVFISASKDSAFLNFLGEENTSLMYYFIMSFPVIYAPGALPMIFNMAGNRKKAMKKRFAKPPPPPRGLVFPVDAKRGD----RGSTPVAKAILSAAIGAVSPEKAEKVMKERNWRFGYVKHFVGMVEEQMKSEENALAVAKAGLAKAYEIFEFISADGESTTKFGEAMAKTGKSKFFTGFVKGEAASSK-NMLEVPYKGQKLSGQALKDQVDKW…	ALGQKDFYLILYNALCCIGWAYILALGIPSFISSVASATSSGESIVEALKTAGRQVYAATPASAGWAPESTPSLANVLFYVQSAAILEIVHAAIGFVRSPVFVTTLQVGSRIVALHMITNSPNAQSQWGAALMIFSWALVEVPRYLFYVTAIVTGDATKKTPFPLFWLRYSLFAVLYPTGISGELSVFISASKCNTFLSLLGEKNKSIMYWYAMVFPIIYAPGALPMILNMASNRKNAFKKRFAKPPPPPRGLVWPVTETKPNGEEVRSSTPVAKEILAAAISAVNPELAEKVRKEKKWRFGYVKHLVAMVESQCKSPEDALKVANAGLNKAYSLFQFISKDGSKTTTFAGAMSAKNDTTFCTGFIKGELTSPKVRKLEVGYKGKSISGSELKEQVKKW…
c6844	CAMNT_0027427985	2	663	2457	391	0	884	2285	689	66.62	459	203	542	5	27	78.66	-1	99	ALSPKDLYLVLYNLGCCLGWAYVLSIGVQTLVSDGVS---------KSSLASIY------------TQPGLADTLTIVQSIALMEIIHAMIGFVRSPVFITAMQVGSRIAALFAIVNSPEAGAQFGAGFMILSWALVEVPRYAFYMAAIITGDATKGTPYPLFWLRYSLFAVLYPTGIFGELTVFISASKDSAFLNFLGEENTSLMYYFIMSFPVIYAPGALPMIFNMAGNRKKAMKKRFAKPPPPPRGLVFPVDAKRGD----RGSTPVAKAILSAAIGAVSPEKAEKVMKERNWRFGYVKHFVGMVEEQMKSEENALAVAKAGLAKAYEIFEFISADGESTTKFGEAMAKTGKSKFFTGFVKGEAASSKNM-LEVPYKGQKLSGQALKDQVDKWVNY…	SLGMKDLYLILYNGACCIGWAYVLFVGIPSFFSAVASSDASLIDALKAAGSSVYFATPATAGFGDEVTPSLATVLFYVQSAALLEIVHAALGLVRSPVFVTAMQVGSRIVALHMITSSPKAQTQWGAALMIFSWALVEVPRYLFYVTAIVTGDATKGTPYPLFWLRYSLFAVLYPTGISGELSVFLSSSKCDTFLSLLGEGKESVMYWYAMAFPIIYAPGALPMILNMAGNRKKAFKKRFARPAPPPRGLVWPVTEVKANGEEVRSSTPTAKEILAAAIEAVNPELADKVRKEKKWRFGYVKHLINMVEEQCKSPEAALKVANAGINKAYLTFQFISKDGKTTTSFAEAMSRKNDTKFSTGFVKGELAAPKDKKCEVQYKGKSISGDELRAQVKKWVDY…
c6844	CAMNT_0048317095	2	663	56	2131	0	884	2285	692	66.62	461	201	542	5	30	78.32	2	99	ALSPKDLYLVLYNLGCCLGWAYVLSIGVQTLVSDGVS------------KSSLASIY------------TQPGLADTLTIVQSIALMEIIHAMIGFVRSPVFITAMQVGSRIAALFAIVNSPEAGAQFGAGFMILSWALVEVPRYAFYMAAIITGDATKGTPYPLFWLRYSLFAVLYPTGIFGELTVFISASKDSAFLNFLGEENTSLMYYFIMSFPVIYAPGALPMIFNMAGNRKKAMKKRFAKPPPPPRGLVFPVDAKRGD----RGSTPVAKAILSAAIGAVSPEKAEKVMKERNWRFGYVKHFVGMVEEQMKSEENALAVAKAGLAKAYEIFEFISADGESTTKFGEAMAKTGKSKFFTGFVKGEAASSK-NMLEVPYKGQKLSGQALKDQVDKW…	ALGQKDFYLILYNALCCIGWAYILALGIPSFISSVASATSSGESIVEALKTAGRQVYAATPASAGWAPESTPSLANVLFYVQSAAILEIVHAAIGFVRSPVFVTTLQVGSRIVALHMITNSPNAQSQWGAALMIFSWALVEVPRYLFYVTAIVTGDATKKTPFPLFWLRYSLFAVLYPTGISGELSVFISASKCNTFLSLLGEKNKSIMYWYAMVFPIIYAPGALPMILNMASNRKNAFKKRFAKPPPPPRGLVWPVTETKPNGEEVRSSTPVAKEILAAAISAVNPELAEKVRKEKKWRFGYVKHLVAMVESQCKSPEDALKVANAGLNKAYSLFQFISKDGSKTTTFAGAMSAKNDTTFCTGFIKGELTSPKVRKLEVGYKGKSISGSELKEQVKKW…
c6844	CAMNT_0048239327	2	663	59	2134	0	884	2285	692	66.62	461	201	542	5	30	78.32	2	99	ALSPKDLYLVLYNLGCCLGWAYVLSIGVQTLVSDGVS------------KSSLASIY------------TQPGLADTLTIVQSIALMEIIHAMIGFVRSPVFITAMQVGSRIAALFAIVNSPEAGAQFGAGFMILSWALVEVPRYAFYMAAIITGDATKGTPYPLFWLRYSLFAVLYPTGIFGELTVFISASKDSAFLNFLGEENTSLMYYFIMSFPVIYAPGALPMIFNMAGNRKKAMKKRFAKPPPPPRGLVFPVDAKRGD----RGSTPVAKAILSAAIGAVSPEKAEKVMKERNWRFGYVKHFVGMVEEQMKSEENALAVAKAGLAKAYEIFEFISADGESTTKFGEAMAKTGKSKFFTGFVKGEAASSK-NMLEVPYKGQKLSGQALKDQVDKW…	ALGQKDFYLILYNALCCIGWAYILALGIPSFISSVASATSSGESIVEALKTAGRQVYAATPASAGWAPESTPSLANVLFYVQSAAILEIVHAAIGFVRSPVFVTTLQVGSRIVALHMITNSPNAQSQWGAALMIFSWALVEVPRYLFYVTAIVTGDATKKTPFPLFWLRYSLFAVLYPTGISGELSVFISASKCNTFLSLLGEKNKSIMYWYAMVFPIIYAPGALPMILNMASNRKNAFKKRFAKPPPPPRGLVWPVTETKPNGEEVRSSTPVAKEILAAAISAVNPELAEKVRKEKKWRFGYVKHLVAMVESQCKSPEDALKVANAGLNKAYSLFQFISKDGSKTTTFAGAMSAKNDTTFCTGFIKGELTSPKVRKLEVGYKGKSISGSELKEQVKKW…
c6844	CAMNT_0003377833	6	663	6	2060	0	884	2284	685	66.86	458	200	540	5	27	78.83	3	99	KDLYLVLYNLGCCLGWAYVLSIGVQTLVSDGVS---------KSSLASIY------------TQPGLADTLTIVQSIALMEIIHAMIGFVRSPVFITAMQVGSRIAALFAIVNSPEAGAQFGAGFMILSWALVEVPRYAFYMAAIITGDATKGTPYPLFWLRYSLFAVLYPTGIFGELTVFISASKDSAFLNFLGEENTSLMYYFIMSFPVIYAPGALPMIFNMAGNRKKAMKKRFAKPPPPPRGLVFPVDAKRGD----RGSTPVAKAILSAAIGAVSPEKAEKVMKERNWRFGYVKHFVGMVEEQMKSEENALAVAKAGLAKAYEIFEFISADGESTTKFGEAMAKTGKSKFFTGFVKGEAASSKNM-LEVPYKGQKLSGQALKDQVDKWVNYGTIE…	KDLYLILYNGACCIGWAYVLFVGIPSFFSAVASSDASLIDALKAAGSSVYFATPATAGFGDEVTPSLATVLFYVQSAALLEIVHAALGLVRSPVFVTAMQVGSRIVALHMITSSPKAQTQWGAALMIFSWALVEVPRYLFYVTAIVTGDATKGTPYPLFWLRYSLFAVLYPTGISGELSVFLSSSKCDTFLSLLGEGKESVMYWYAMAFPIIYAPGALPMILNMAGNRKKAFKKRFARPAPPPRGLVWPVTEVKANGEEVRSSTPTAKEILAAAIEAVNPELADKVRKEKKWRFGYVKHLINMVEEQCKSPEAALKVANAGINKAYLTFQFISKDGKTTTSFAEAMSRKNDTKFSTGFVKGELAAPKDKKCEVQYKGKSISGDELRAQVKKWVDYGTIE…
# Query: c14925
c14925	CAMNT_0038798273	1	478	1576	146	0	850	2195	478	84.94	406	71	441	1	1	92.26	-2	100	MKLTLASAICALTFSSVSAFAPSTQVGSSFVGTVELQSRNVAAAPQRQSVRESTCLMMAAERRVVVTGMGITSCLGNTLEDVTTSLKEAKSGITFAEDYQELGIKSQICGRPNLTDEDFKELIPKAQLRFMGNNAKFAYIAMKNAIEDAGLKPEEYEENPRVAGILGQGGTSIPDITETVDAVNSGKKRWKNKVGPFRVTRSMGSTVSAVLSTAFKVQGPSFSISSACSTGAHCIGTGFEQILLGKSDMAFCGAGENEGWGFTAMFDCMGALSTSYNETPEKASRAFDQDRDGFVIAGGGGVMILEELEHAKARGAKIYAELVGYGANSDGYDMVAPSGVGGERCMGLAMDEANARAGEKPIDYINTHGTSTPVGDLAELGAIKRKFDAEGYKPNVGST…	MKLTFATAICALSFTSVSAFAPSTTVGSSFVGSVQLQSRDVVSSNSQHAVRGLTALMMA-DRRVVVTGMGITSCLGNSLEDVTASLKEAKSGIKFSEKYAELGIKSNVCGRPDLTDADFKELIPKQSLRFMGNNAKFAYVAMKNAIDDAGLKPEEYEENPRIASILGQGGTSIPDISETVAAVESGAKRWKNKVGPFRVTRSMGSTVSAVLSTAFKLQGPSFSISSACSTGAHCIGTGFEQILMGKSDMAFCGAGENEDWGFTAMFDCMGALSTSYNDTPETASRAFDQSRDGFVIAGGGGIVILEELEHAKARGAKIYAELVGYGANSDGYDMVAPSGIGGERCMKIAMDEADERGGNKEVEYINTHGTSTPVGDVMELAAIKRRFDDEGYQPMVGST…
c14925	CAMNT_0038761813	1	478	1584	154	0	849	2194	478	84.94	406	71	441	1	1	92.26	-1	100	MKLTLASAICALTFSSVSAFAPSTQVGSSFVGTVELQSRNVAAAPQRQSVRESTCLMMAAERRVVVTGMGITSCLGNTLEDVTTSLKEAKSGITFAEDYQELGIKSQICGRPNLTDEDFKELIPKAQLRFMGNNAKFAYIAMKNAIEDAGLKPEEYEENPRVAGILGQGGTSIPDITETVDAVNSGKKRWKNKVGPFRVTRSMGSTVSAVLSTAFKVQGPSFSISSACSTGAHCIGTGFEQILLGKSDMAFCGAGENEGWGFTAMFDCMGALSTSYNETPEKASRAFDQDRDGFVIAGGGGVMILEELEHAKARGAKIYAELVGYGANSDGYDMVAPSGVGGERCMGLAMDEANARAGEKPIDYINTHGTSTPVGDLAELGAIKRKFDAEGYKPNVGST…	MKLTFATAICALSFTSVSAFAPSTTVGSSFVGSVQLQSRDVVSSNSQHAVRGLTALMMA-DRRVVVTGMGITSCLGNSLEDVTASLKEAKSGIKFSEKYAELGIKSNVCGRPDLTDADFKELIPKQSLRFMGNNAKFAYVAMKNAIDDAGLKPEEYEENPRIASILGQGGTSIPDISETVAAVESGAKRWKNKVGPFRVTRSMGSTVSAVLSTAFKLQGPSFSISSACSTGAHCIGTGFEQILMGKSDMAFCGAGENEDWGFTAMFDCMGALSTSYNDTPETASRAFDQSRDGFVIAGGGGIVILEELEHAKARGAKIYAELVGYGANSDGYDMVAPSGIGGERCMKIAMDEADERGGNKEVEYINTHGTSTPVGDVMELAAIKRRFDDEGYQPMVGST…
c14925	CAMNT_0050489659	19	461	1	1329	0	833	2152	443	89.39	396	47	422	0	0	95.26	1	96	AFAPSTQVGSSFVGTVELQSRNVAAAPQRQSVRESTCLMMAAERRVVVTGMGITSCLGNTLEDVTTSLKEAKSGITFAEDYQELGIKSQICGRPNLTDEDFKELIPKAQLRFMGNNAKFAYIAMKNAIEDAGLKPEEYEENPRVAGILGQGGTSIPDITETVDAVNSGKKRWKNKVGPFRVTRSMGSTVSAVLSTAFKVQGPSFSISSACSTGAHCIGTGFEQILLGKSDMAFCGAGENEGWGFTAMFDCMGALSTSYNETPEKASRAFDQDRDGFVIAGGGGVMILEELEHAKARGAKIYAELVGYGANSDGYDMVAPSGVGGERCMGLAMDEANARAGEKPIDYINTHGTSTPVGDLAELGAIKRKFDAEGYKPNVGSTKSLSGHALGAAGIHEAIY…	AFAPATQVGSSFVGSVQLQSRNVAASTQQHSTRESTSCLMMADRRVVVTGMGITSCLGNTLEDVTASLKEAKSGITFAEDYAELGIKSQVCGRPKLTEDDFKELIPKASLRFMGNNAKFAYIAMANAIADAGLKPEEYEENPRVAGILGQGGTSIPDITETVDAVNSGAKRWKNKVGPFRVTRSMGSTVSAVLSTAFKLQGPSFSISSACSTGAHCIGTGYEQILLGKSDMAFCGAGENEGWGFTAMFDCMGALSTSYNDTPEKASRAFDQDRDGFVIAGGGGVVILEELEHAKARGAKIYAEVTGYGANSDGYDMVAPSGVGGERCMKIAMDEADSRAGKKEIDYINTHGTSTPVGDIEELGAIKRRFDEEGYKPNVGSTKSLSGHALGATGVHEAIY…
c14925	CAMNT_0040511049	1	478	1602	172	0	833	2152	478	83.47	399	78	438	1	1	91.63	-2	100	MKLTLASAICALTFSSVSAFAPSTQVGSSFVGTVELQSRNVAAAPQRQSVRESTCLMMAAERRVVVTGMGITSCLGNTLEDVTTSLKEAKSGITFAEDYQELGIKSQICGRPNLTDEDFKELIPKAQLRFMGNNAKFAYIAMKNAIEDAGLKPEEYEENPRVAGILGQGGTSIPDITETVDAVNSGKKRWKNKVGPFRVTRSMGSTVSAVLSTAFKVQGPSFSISSACSTGAHCIGTGFEQILLGKSDMAFCGAGENEGWGFTAMFDCMGALSTSYNETPEKASRAFDQDRDGFVIAGGGGVMILEELEHAKARGAKIYAELVGYGANSDGYDMVAPSGVGGERCMGLAMDEANARAGEKPIDYINTHGTSTPVGDLAELGAIKRKFDAEGYKPNVGST…	MKLSVATALCTLAVANVSAFAPSTQVGSSFVGSVQLQSRNVVSKTPQSPVRESTSLMMA-DRRVVVTGMGITSCLGNNLEDVTTSLKEAKSGIVFCEDYKELGIKSQVAGRVQLTEEDFKEQIPKNFLRFMGVNARFAYIAMKEAIANSGLKPEDYEENPRVAGILGQGGTSIPDIKETVDAVQSGKSRWKNKVGPFRVTRSMGSTVSAVLSTAFKLQGPSFSISSACSTGAHCIGTGYEQILLGKADIAFCGAGEIEEWGFTAMFDCMGALSTSYNDTPEKASRAFDKDRDGFVISGGGGILILEELEHAKARGAKIYAELTGYGANSDGYDMVAPSGIGGEKCMKLAMDEANKRAGVKNVEYVNTHGTSTPVGDIAELGAIKRRFDEEGYQPMVGST…
c14925	CAMNT_0040561921	1	478	7	1437	0	832	2149	478	83.47	399	78	438	1	1	91.63	1	100	MKLTLASAICALTFSSVSAFAPSTQVGSSFVGTVELQSRNVAAAPQRQSVRESTCLMMAAERRVVVTGMGITSCLGNTLEDVTTSLKEAKSGITFAEDYQELGIKSQICGRPNLTDEDFKELIPKAQLRFMGNNAKFAYIAMKNAIEDAGLKPEEYEENPRVAGILGQGGTSIPDITETVDAVNSGKKRWKNKVGPFRVTRSMGSTVSAVLSTAFKVQGPSFSISSACSTGAHCIGTGFEQILLGKSDMAFCGAGENEGWGFTAMFDCMGALSTSYNETPEKASRAFDQDRDGFVIAGGGGVMILEELEHAKARGAKIYAELVGYGANSDGYDMVAPSGVGGERCMGLAMDEANARAGEKPIDYINTHGTSTPVGDLAELGAIKRKFDAEGYKPNVGST…	MKLSVATALCTLAVANVSAFAPSTQVGSSFVGSVQLQSRNVVSKTPQSPVRESTSLMMA-DRRVVVTGMGITSCLGNNLEDVTTSLKEAKSGIVFCEDYKELGIKSQVAGRVQLTEEDFKEQIPKNFLRFMGVNARFAYIAMKEAIANSGLKPEDYEENPRVAGILGQGGTSIPDIKETVDAVQSGKSRWKNKVGPFRVTRSMGSTVSAVLSTAFKLQGPSFSISSACSTGAHCIGTGYEQILLGKADIAFCGAGEIEEWGFTAMFDCMGALSTSYNDTPEKASRAFDKDRDGFVISGGGGILILEELEHAKARGAKIYAELTGYGANSDGYDMVAPSGIGGEKCMKLAMDEANKRAGVKNVEYVNTHGTSTPVGDIAELGAIKRRFDEEGYQPMVGST…
c14925	CAMNT_0040443779	1	478	1623	193	0	832	2150	478	83.47	399	78	438	1	1	91.63	-3	100	MKLTLASAICALTFSSVSAFAPSTQVGSSFVGTVELQSRNVAAAPQRQSVRESTCLMMAAERRVVVTGMGITSCLGNTLEDVTTSLKEAKSGITFAEDYQELGIKSQICGRPNLTDEDFKELIPKAQLRFMGNNAKFAYIAMKNAIEDAGLKPEEYEENPRVAGILGQGGTSIPDITETVDAVNSGKKRWKNKVGPFRVTRSMGSTVSAVLSTAFKVQGPSFSISSACSTGAHCIGTGFEQILLGKSDMAFCGAGENEGWGFTAMFDCMGALSTSYNETPEKASRAFDQDRDGFVIAGGGGVMILEELEHAKARGAKIYAELVGYGANSDGYDMVAPSGVGGERCMGLAMDEANARAGEKPIDYINTHGTSTPVGDLAELGAIKRKFDAEGYKPNVGST…	MKLSVATALCTLAVANVSAFAPSTQVGSSFVGSVQLQSRNVVSKTPQSPVRESTSLMMA-DRRVVVTGMGITSCLGNNLEDVTTSLKEAKSGIVFCEDYKELGIKSQVAGRVQLTEEDFKEQIPKNFLRFMGVNARFAYIAMKEAIANSGLKPEDYEENPRVAGILGQGGTSIPDIKETVDAVQSGKSRWKNKVGPFRVTRSMGSTVSAVLSTAFKLQGPSFSISSACSTGAHCIGTGYEQILLGKADIAFCGAGEIEEWGFTAMFDCMGALSTSYNDTPEKASRAFDKDRDGFVISGGGGILILEELEHAKARGAKIYAELTGYGANSDGYDMVAPSGIGGEKCMKLAMDEANKRAGVKNVEYVNTHGTSTPVGDIAELGAIKRRFDEEGYQPMVGST…
c14925	CAMNT_0050602587	47	478	2	1297	0	825	2131	432	90.74	392	40	415	0	0	96.06	2	90	RQSVRESTCLMMAAERRVVVTGMGITSCLGNTLEDVTTSLKEAKSGITFAEDYQELGIKSQICGRPNLTDEDFKELIPKAQLRFMGNNAKFAYIAMKNAIEDAGLKPEEYEENPRVAGILGQGGTSIPDITETVDAVNSGKKRWKNKVGPFRVTRSMGSTVSAVLSTAFKVQGPSFSISSACSTGAHCIGTGFEQILLGKSDMAFCGAGENEGWGFTAMFDCMGALSTSYNETPEKASRAFDQDRDGFVIAGGGGVMILEELEHAKARGAKIYAELVGYGANSDGYDMVAPSGVGGERCMGLAMDEANARAGEKPIDYINTHGTSTPVGDLAELGAIKRKFDAEGYKPNVGSTKSLSGHALGAAGIHEAIYTILMMNNDFMAESANIENLVEEAADMNI…	QHSTRESTSCLMMADRRVVVTGMGITSCLGNTLEDVTASLKEAKSGITFAEDYAELGIKSQVCGRPKLTEDDFKKLIPKASLRFMGNNAKFAYIAMANAIADAGLKPEEYEENPRVAGILGQGGTSIPDITETVDAVNSGAKRWKNKVGPFRVTRSMGSTVSAVLSTAFKLQGPSFSISSACSTGAHCIGTGYEQILLGKSDMAFCGAGKNEGWGFTAMFDCMGALSTSYNDTPEKASRAFDQDRDGFVIAGGGGVVILEELEHAKARGAKIYAEVTGYGANSDGYDMVAPSGVGGERCMKIAMDEADSRAGKKEIDYINTHGTSTPVGDIAELGAIKRRFDEEGYKPNVGSTKSLSGHALGAAGVHEAIYTVLMMDNDFMAESANIENLVEEAQDMNI…
c14925	CAMNT_0040614279	5	478	1597	179	0	825	2131	474	83.54	396	77	434	1	1	91.56	-3	99	LASAICALTFSSVSAFAPSTQVGSSFVGTVELQSRNVAAAPQRQSVRESTCLMMAAERRVVVTGMGITSCLGNTLEDVTTSLKEAKSGITFAEDYQELGIKSQICGRPNLTDEDFKELIPKAQLRFMGNNAKFAYIAMKNAIEDAGLKPEEYEENPRVAGILGQGGTSIPDITETVDAVNSGKKRWKNKVGPFRVTRSMGSTVSAVLSTAFKVQGPSFSISSACSTGAHCIGTGFEQILLGKSDMAFCGAGENEGWGFTAMFDCMGALSTSYNETPEKASRAFDQDRDGFVIAGGGGVMILEELEHAKARGAKIYAELVGYGANSDGYDMVAPSGVGGERCMGLAMDEANARAGEKPIDYINTHGTSTPVGDLAELGAIKRKFDAEGYKPNVGSTKSLS…	VATALCTLAVANVSAFAPSTQVGSSFVGSVQLQSRNVVSKTPQSPVRESTSLMMA-DRRVVVTGMGITSCLGNNLEDVTTSLKEAKSGIVFCEDYKELGIKSQVAGRVQLTEEDFKEQIPKNFLRFMGVNARFAYIAMKEAIANSGLKPEDYEENPRVAGILGQGGTSIPDIKETVDAVQSGKSRWKNKVGPFRVTRSMGSTVSAVLSTAFKLQGPSFSISSACSTGAHCIGTGYEQILLGKADIAFCGAGEIEEWGFTAMFDCMGALSTSYNDTPEKASRAFDKDRDGFVISGGGGILILEELEHAKARGAKIYAELTGYGANSDGYDMVAPSGIGGEKCMKLAMDEANKRAGVKNVEYVNTHGTSTPVGDIAELGAIKRRFDEEGYQPMVGSTKSLS…
c14925	CAMNT_0007462797	1	478	64	1491	0	817	2110	478	82.22	393	83	431	1	2	90.17	1	100	MKLTLASAICALTFSSVSAFAPSTQVGSSFVGTVELQSRNVAAAPQRQSVRESTCLMMAAERRVVVTGMGITSCLGNTLEDVTTSLKEAKSGITFAEDYQELGIKSQICGRPNLTDEDFKELIPKAQLRFMGNNAKFAYIAMKNAIEDAGLKPEEYEENPRVAGILGQGGTSIPDITETVDAVNSGKKRWKNKVGPFRVTRSMGSTVSAVLSTAFKVQGPSFSISSACSTGAHCIGTGFEQILLGKSDMAFCGAGENEGWGFTAMFDCMGALSTSYNETPEKASRAFDQDRDGFVIAGGGGVMILEELEHAKARGAKIYAELVGYGANSDGYDMVAPSGVGGERCMGLAMDEANARAGEKPIDYINTHGTSTPVGDLAELGAIKRKFDAEGYKPNVGST…	MKLTLATSLCVLTFNGVSAFAPSAQVGSSFVGSVQLRSRNVAATKTHATSTTTVLSM--ADRRVVVTGMGITSCLGNTLEDVTSSLQEGKCGIKFSEKYAELGMKSNVCGRPDLTDVDYKELIPKESLRFMGQNAKYAYIAMKNAVEHSGLKPEEYQENPRVAGILGQGGTSIPDITETVDAVNSGNKRWKNKVGPFRVTRSMGSTVSAVLSTAFKIQGPSFSISSACSTGAHCIGTGFEQILLGKSDMAFCGAGEAEDWGFTAMFDCMGALSTSYNDTPESASRAFDKTRDGFVIAGGGGVVILEELEHAKARGAKIYAELVGYGANSDGYDMVAPSGVGGERCMKIAMDEANAKGGEKKVEYINTHGTSTPVGDVMELAAIKRRFDEEGYHPSVGST…
c14925	CAMNT_0040473543	1	478	32	1450	0	816	2109	478	82.64	395	78	433	2	5	90.59	2	100	MKLTLASAICALTFSSVSAFAPSTQVGSSFVGTVELQSRNVAAAPQRQSVRESTCLMMAAERRVVVTGMGITSCLGNTLEDVTTSLKEAKSGITFAEDYQELGIKSQICGRPNLTDEDFKELIPKAQLRFMGNNAKFAYIAMKNAIEDAGLKPEEYEENPRVAGILGQGGTSIPDITETVDAVNSGKKRWKNKVGPFRVTRSMGSTVSAVLSTAFKVQGPSFSISSACSTGAHCIGTGFEQILLGKSDMAFCGAGENEGWGFTAMFDCMGALSTSYNETPEKASRAFDQDRDGFVIAGGGGVMILEELEHAKARGAKIYAELVGYGANSDGYDMVAPSGVGGERCMGLAMDEANARAGEKPIDYINTHGTSTPVGDLAELGAIKRKFDAEGYKPNVGST…	MKLSVATALCTLAVANVSAFAPSTQVGSSFVGSVQLQSRNVVSKTPQSPVRESTSLMMA-DRRVVVTGMGITSCLGNNLEDVTTSLKEAKSGIVFCEDYKELGIKSQVAGRVQLTEEDFKEQIPKNFLRFMGVNAH----AMKEAIANSGLKPEDYEENPRVAGILGQGGTSIPDIKETVDAVQSGKSRWKNKVGPFRVTRSMGSTVSAVLSTAFKLQGPSFSISSACSTGAHCIGTGYEQILLGKADIAFCGAGEIEEWGFTAMFDCMGALSTSYNDTPEKASRAFDKDRDGFVISGGGGILILEELEHAKARGAKIYAELTGYGANSDGYDMVAPSGIGGEKCMKLAMDEANKRAGVKNVEYVNTHGTSTPVGDIAELGAIKRRFDEEGYQPMVGST…
c14925	CAMNT_0017905135	1	477	1506	73	0	814	2103	478	82.22	393	84	432	1	1	90.38	-2	99	MKLTLASAICALTFSSVSAFAPSTQVGSSFVGTVELQSRNVAAAPQ-RQSVRESTCLMMAAERRVVVTGMGITSCLGNTLEDVTTSLKEAKSGITFAEDYQELGIKSQICGRPNLTDEDFKELIPKAQLRFMGNNAKFAYIAMKNAIEDAGLKPEEYEENPRVAGILGQGGTSIPDITETVDAVNSGKKRWKNKVGPFRVTRSMGSTVSAVLSTAFKVQGPSFSISSACSTGAHCIGTGFEQILLGKSDMAFCGAGENEGWGFTAMFDCMGALSTSYNETPEKASRAFDQDRDGFVIAGGGGVMILEELEHAKARGAKIYAELVGYGANSDGYDMVAPSGVGGERCMGLAMDEANARAGEKPIDYINTHGTSTPVGDLAELGAIKRKFDAEGYKPNVGS…	MKFTLATAICFLTVNSVGAFAPSTQVGSFFVGRVQLQARDVASARKCSPPTGHTTTTLSMTERRVVVTGMGITSCLGNTLEDVTASLRDAKCGIEFSEKYAELGMKSNVCGRPSLTEEDYTELIPKQSLRFMGQNAKYAYIAMKRAVEDAGLKPEDYEENPRVAGILGQGGTSIPDITETVDAVLSGNKRWKNKVGPFRVTRSMGSTVSAVLSTAFKLQGPSFSISSACSTGAHCIGTGFEQILLGKSDMAFCGAGEAEDWGFTAMFDCMGALSTSYNDTPKTASRAFDKNRDGFVIAGGGGVVILEELEHAKARGAKIYAELVGYGANSDGYDMVAPSGVGGERCMKIAMEEANARNGEKPVEYINTHGTSTPVGDVMELAAIKRRFDEEGYQPCVGS…
c14925	CAMNT_0017873809	1	477	688	2121	0	814	2103	478	82.22	393	84	432	1	1	90.38	1	99	MKLTLASAICALTFSSVSAFAPSTQVGSSFVGTVELQSRNVAAAPQ-RQSVRESTCLMMAAERRVVVTGMGITSCLGNTLEDVTTSLKEAKSGITFAEDYQELGIKSQICGRPNLTDEDFKELIPKAQLRFMGNNAKFAYIAMKNAIEDAGLKPEEYEENPRVAGILGQGGTSIPDITETVDAVNSGKKRWKNKVGPFRVTRSMGSTVSAVLSTAFKVQGPSFSISSACSTGAHCIGTGFEQILLGKSDMAFCGAGENEGWGFTAMFDCMGALSTSYNETPEKASRAFDQDRDGFVIAGGGGVMILEELEHAKARGAKIYAELVGYGANSDGYDMVAPSGVGGERCMGLAMDEANARAGEKPIDYINTHGTSTPVGDLAELGAIKRKFDAEGYKPNVGS…	MKFTLATAICFLTVNSVGAFAPSTQVGSFFVGRVQLQARDVASARKCSPPTGHTTTTLSMTERRVVVTGMGITSCLGNTLEDVTASLRDAKCGIEFSEKYAELGMKSNVCGRPSLTEEDYTELIPKQSLRFMGQNAKYAYIAMKRAVEDAGLKPEDYEENPRVAGILGQGGTSIPDITETVDAVLSGNKRWKNKVGPFRVTRSMGSTVSAVLSTAFKLQGPSFSISSACSTGAHCIGTGFEQILLGKSDMAFCGAGEAEDWGFTAMFDCMGALSTSYNDTPKTASRAFDKNRDGFVIAGGGGVVILEELEHAKARGAKIYAELVGYGANSDGYDMVAPSGVGGERCMKIAMEEANARNGEKPVEYINTHGTSTPVGDVMELAAIKRRFDEEGYQPCVGS…
c14925	CAMNT_0027350403	1	478	325	1722	0	778	2008	479	78.29	375	90	413	2	14	86.22	1	100	MKLTLASAICALTFSSVSAFAPSTQVGSSFVGTVELQSRNVAAAPQRQSVRESTCLMMA-AERRVVVTGMGITSCLGNTLEDVTTSLKEAKSGITFAEDYQELGIKSQICGRPNLTDEDFKELIPKAQLRFMGNNAKFAYIAMKNAIEDAGLKPEEYEENPRVAGILGQGGTSIPDITETVDAVNSGKKRWKNKVGPFRVTRSMGSTVSAVLSTAFKVQGPSFSISSACSTGAHCIGTGFEQILLGKSDMAFCGAGENEGWGFTAMFDCMGALSTSYNETPEKASRAFDQDRDGFVIAGGGGVMILEELEHAKARGAKIYAELVGYGANSDGYDMVAPSGVGGERCMGLAMDEANARAGEKPIDYINTHGTSTPVGDLAELGAIKRKFDAEGYKPNVGS…	MKLTFATTICVLAAPTISAFSPSSFVGEHF-------------QPSNSAVSSTSLSMMADGPRRVVVTGMGITSCLGNNLEDVKNSLHQAKCGITFSDEYAELGIKSNIRGKPDLSDDDYKELIPKTALRFMGTNAKYAYIAMSRAIEDAGLKPEDYQENPRCAGILGQGGTSIPDIVETVDAVQGGGKRWKNKVGPFRVTRSMGSTVSAVLSTSFKIQGPSFSISSACSTGAHCIGTGFEQILLGKADMAFCGAGENESWEFTAMFDCMGALSTQYNDTPEKASRAFDKDRDGFVIAGGGGVVILEELEHAKARGAKIYAEVTGYGANSDGYDMVAPSGVGGENCMKIAMTEANERAGEKPVDYVNTHGTSTPVGDVMELAAIKRRFDEEGYQPNVGS…
c14925	CAMNT_0043428749	1	478	47	1483	0	768	1984	481	77.55	373	103	417	4	5	86.69	2	100	MKLTLA-SAICALTFSSVSAFAPSTQVGSSFVGTVELQSR--NVAAAPQRQSVRESTCLMMAAERRVVVTGMGITSCLGNTLEDVTTSLKEAKSGITFAEDYQELGIKSQICGRPNLTDEDFKELIPKAQLRFMGNNAKFAYIAMKNAIEDAGLKPEEYEENPRVAGILGQGGTSIPDITETVDAVNSGKKRWKNKVGPFRVTRSMGSTVSAVLSTAFKVQGPSFSISSACSTGAHCIGTGFEQILLGKSDMAFCGAGENEGWGFTAMFDCMGALSTSYNETPEKASRAFDQDRDGFVIAGGGGVMILEELEHAKARGAKIYAELVGYGANSDGYDMVAPSGVGGERCMGLAMDEANARAGEKPIDYINTHGTSTPVGDLAELGAIKRKFDAEGYKPNV…	MKFPVATSAIFVFAVSSVSAFAPS-NVGSAFVGNVRIQGREATLSAVKNDSSPRQNTCLYMATDRRVVVTGMGITSCLGNTLEDVTTSLKEGKSGITFNQEWSDLGIKSQVCGIPDLTEADFKELIPKASLRFMGTNAKYAYVAMQRAIEDSKLTPEEYENNPRIAAILGQGGTSIPDIVETVDAVKNGG-RWKNKVGPFRVTRSMGSTTSAVLSTAFKLQGPSFSISSACSTGAHCIGTGFEQIILGKSEMAFCGAGENVQWQFTSMFDCMGALTTKRNDDPTKASRAFDQDRDGFCIAGGGGVVILEELEHAKARGARIYAELTGYGANSDGYDMVAPSGVGGQNCMKIAMDEADSRGGKKNVDYVNTHGTSTPVGDVMELSAIKNRFDEAGYQPNV…
c14925	CAMNT_0051677923	1	478	126	1565	0	743	1919	482	76.97	371	105	413	4	6	85.68	3	100	MKLTLASAICALTFSSVSAFAPSTQVG-SSFVGTVELQSRNVAAAPQRQSVRES-TCLMMAAE--RRVVVTGMGITSCLGNTLEDVTTSLKEAKSGITFAEDYQELGIKSQICGRPNLTDEDFKELIPKAQLRFMGNNAKFAYIAMKNAIEDAGLKPEEYEENPRVAGILGQGGTSIPDITETVDAVNSGKKRWKNKVGPFRVTRSMGSTVSAVLSTAFKVQGPSFSISSACSTGAHCIGTGFEQILLGKSDMAFCGAGENEGWGFTAMFDCMGALSTSYNETPEKASRAFDQDRDGFVIAGGGGVMILEELEHAKARGAKIYAELVGYGANSDGYDMVAPSGVGGERCMGLAMDEANARAGEKPIDYINTHGTSTPVGDLAELGAIKRKFDAEGYKPN…	MKLCLWT--IALIPAAASAFTHSATVGGNAFIGNARLSQQRVVSSSSARSNDDSSTRLSMAASGIRRVVVTGMGITSCLGNTLEDVKNSLYNCEPGISFAEDYAELGIRSQVCGRPNLTDADFKELIPKASLRFMGQNAKFAYVAMSRCIEDAGLKPEDYEENKRCAAILGQGGTSIIDITETVEAVKGGSKRWKNKVGPFRVTRSMGSTVSAVLATAFKLQGPSFSISSACSTGAHCIGTGYDMIQLGKADIAFCGAGENEGWEFTSMFDCMGALSTSYNDTPKTASRAFDKTRDGFVIAGGGGIVLLEELEHAKARGAKIYAELVGYAANSDGYDMVAPSGVGGQDCMSLAMDEADSKNGEKQVDYINTHGTSTPVGDLAELGAINRLFTEKGYQPN…
c14925	CAMNT_0051781201	1	478	187	1626	0	743	1919	482	76.97	371	105	413	4	6	85.68	1	100	MKLTLASAICALTFSSVSAFAPSTQVG-SSFVGTVELQSRNVAAAPQRQSVRES-TCLMMAAE--RRVVVTGMGITSCLGNTLEDVTTSLKEAKSGITFAEDYQELGIKSQICGRPNLTDEDFKELIPKAQLRFMGNNAKFAYIAMKNAIEDAGLKPEEYEENPRVAGILGQGGTSIPDITETVDAVNSGKKRWKNKVGPFRVTRSMGSTVSAVLSTAFKVQGPSFSISSACSTGAHCIGTGFEQILLGKSDMAFCGAGENEGWGFTAMFDCMGALSTSYNETPEKASRAFDQDRDGFVIAGGGGVMILEELEHAKARGAKIYAELVGYGANSDGYDMVAPSGVGGERCMGLAMDEANARAGEKPIDYINTHGTSTPVGDLAELGAIKRKFDAEGYKPN…	MKLCLWT--IALIPAAASAFTHSATVGGNAFIGNARLSQQRVVSSSSARSNDDSSTRLSMAASGIRRVVVTGMGITSCLGNTLEDVKNSLYNCEPGISFAEDYAELGIRSQVCGRPNLTDADFKELIPKASLRFMGQNAKFAYVAMSRCIEDAGLKPEDYEENKRCAAILGQGGTSIIDITETVEAVKGGSKRWKNKVGPFRVTRSMGSTVSAVLATAFKLQGPSFSISSACSTGAHCIGTGYDMIQLGKADIAFCGAGENEGWEFTSMFDCMGALSTSYNDTPKTASRAFDKTRDGFVIAGGGGIVLLEELEHAKARGAKIYAELVGYAANSDGYDMVAPSGVGGQDCMSLAMDEADSKNGEKQVDYINTHGTSTPVGDLAELGAINRLFTEKGYQPN…
c14925	CAMNT_0023055395	1	478	217	1656	0	744	1921	482	77.18	372	104	412	4	6	85.48	1	100	MKLTLASAICALTFSSVSAFAPSTQVG-SSFVGTVELQSRNVAAAPQRQSVRES-TCLMMAAE--RRVVVTGMGITSCLGNTLEDVTTSLKEAKSGITFAEDYQELGIKSQICGRPNLTDEDFKELIPKAQLRFMGNNAKFAYIAMKNAIEDAGLKPEEYEENPRVAGILGQGGTSIPDITETVDAVNSGKKRWKNKVGPFRVTRSMGSTVSAVLSTAFKVQGPSFSISSACSTGAHCIGTGFEQILLGKSDMAFCGAGENEGWGFTAMFDCMGALSTSYNETPEKASRAFDQDRDGFVIAGGGGVMILEELEHAKARGAKIYAELVGYGANSDGYDMVAPSGVGGERCMGLAMDEANARAGEKPIDYINTHGTSTPVGDLAELGAIKRKFDAEGYKPN…	MKLCLWT--IALIPAAASAFTHSATVGGNAFIGNARLSQQRVVSSSSARSNDDSSTRLSMAASGIRRVVVTGMGITSCLGNTLEDVKNSLYNCEPGITFAEDYAELGIRSQVCGRPNLTDADFKELIPKASLRFMGQNAKFAYVAMSRCIEDAGLKPEDYEENKRCAAILGQGGTSIIDITETVXAVKGGSKRWKNKVGPFRVTRSMGSTVSAVLATAFKLQGPSFSISSACSTGAHCIGTGYDMIQLGKADIAFCGAGENEGWEFTSMFDCMGALSTSYNDTPKTASRAFDKTRDGFVIAGGGGIVLLEELEHAKARGAKIYAELVGYAANSDGYDMVAPSGVGGQDCMSLAMDEADSKNGEKQVDYINTHGTSTPVGDLAELGAINRLFTEKGYQPN…
c14925	CAMNT_0013061545	1	478	1511	147	0	736	1901	479	76.41	366	88	407	5	25	84.97	-1	100	MKLTLASAICALTFSSVSA-FAPSTQVGSSFVGTVELQSRNVAAAPQRQSVRESTCLMMAAERRVVVTGMGITSCLGNTLEDVTTSLKEAKSGITFAEDYQELGIKSQICGRPNLTDEDFKELIPKAQLRFMGNNAKFAYIAMKNAIEDAGLKPEEYEENPRVAGILGQGGTSIPDITETVDAVNSGKKRWKNKVGPFRVTRSMGSTVSAVLSTAFKVQGPSFSISSACSTGAHCIGTGFEQILLGKSDMAFCGAGENEGWGFTAMFDCMGALSTSYNETPEKASRAFDQDRDGFVIAGGGGVMILEELEHAKARGAKIYAELVGYGANSDGYDMVAPSGVGGERCMGLAMDEANARAGEKPIDYINTHGTSTPVGDLAELGAIKRKFDAEGYKPNVGS…	IKMKFQSAI-VLTFSPLAAAFAPS--------------------ASQTKTI--STTALSMADRRVVVTGMGITSCLGNTLEDVKASLHDAKSGIKFDQEWADLGIKSNVRGRPDLTDEDFKELIPKANLRFMGTNAKYAYIAMERAIEDSGMKPEEYQENPRVCAILGQGGTSIPDIVETVEAVKGGG-RWKNKVGPFRVTRSMGSTVSAVLATAFKVQGMSFSISSACSTGAHCIGTGYEQILLNKADVAFCGAGENVDWDFTSMFDCMGALSTSYNDTPEKASRAFDKNRDGFCIAGGGGVVILEELEHAKARGAKIYAELVGYGANSDGYDMVAPSGVGGERCMELAMEDAKNHNGDKPVEYINTHGTSTPVGDLAELGAIKRLFDRKGYQPNVGS…
c14925	CAMNT_0023017469	1	478	457	1896	0	745	1923	482	77.18	372	104	413	4	6	85.68	1	100	MKLTLASAICALTFSSVSAFAPSTQVG-SSFVGTVELQSRNVAAAPQRQSVRES-TCLMMAAE--RRVVVTGMGITSCLGNTLEDVTTSLKEAKSGITFAEDYQELGIKSQICGRPNLTDEDFKELIPKAQLRFMGNNAKFAYIAMKNAIEDAGLKPEEYEENPRVAGILGQGGTSIPDITETVDAVNSGKKRWKNKVGPFRVTRSMGSTVSAVLSTAFKVQGPSFSISSACSTGAHCIGTGFEQILLGKSDMAFCGAGENEGWGFTAMFDCMGALSTSYNETPEKASRAFDQDRDGFVIAGGGGVMILEELEHAKARGAKIYAELVGYGANSDGYDMVAPSGVGGERCMGLAMDEANARAGEKPIDYINTHGTSTPVGDLAELGAIKRKFDAEGYKPN…	MKLCLWT--IALIPAAASAFTHSATVGGNAFIGNARLSQQRVVSSSSARSNDDSSTRLSMAASGIRRVVVTGMGITSCLGNTLEDVKNSLYNCEPGITFAEDYAELGIRSQVCGRPNLTDADFKELIPKASLRFMGQNAKFAYVAMSRCIEDAGLKPEDYEENKRCAAILGQGGTSIIDITETVEAVKGGSKRWKNKVGPFRVTRSMGSTVSAVLATAFKLQGPSFSISSACSTGAHCIGTGYDMIQLGKADIAFCGAGENEGWEFTSMFDCMGALSTSYNDTPKTASRAFDKTRDGFVIAGGGGIVLLEELEHAKARGAKIYAELVGYAANSDGYDMVAPSGVGGQDCMSLAMDEADSKNGEKQVDYINTHGTSTPVGDLAELGAINRLFTEKGYQPN…
c14925	CAMNT_0028308717	1	478	1580	141	0	743	1919	482	76.97	371	105	413	4	6	85.68	-1	100	MKLTLASAICALTFSSVSAFAPSTQVG-SSFVGTVELQSRNVAAAPQRQSVRES-TCLMMAAE--RRVVVTGMGITSCLGNTLEDVTTSLKEAKSGITFAEDYQELGIKSQICGRPNLTDEDFKELIPKAQLRFMGNNAKFAYIAMKNAIEDAGLKPEEYEENPRVAGILGQGGTSIPDITETVDAVNSGKKRWKNKVGPFRVTRSMGSTVSAVLSTAFKVQGPSFSISSACSTGAHCIGTGFEQILLGKSDMAFCGAGENEGWGFTAMFDCMGALSTSYNETPEKASRAFDQDRDGFVIAGGGGVMILEELEHAKARGAKIYAELVGYGANSDGYDMVAPSGVGGERCMGLAMDEANARAGEKPIDYINTHGTSTPVGDLAELGAIKRKFDAEGYKPN…	MKLCLWT--IALIPAAASAFTHSATVGGNAFIGNARLSQQRVVSSSSARSNDDSSTRLSMAASGIRRVVVTGMGITSCLGNTLEDVKNSLYNCEPGISFAEDYAELGIRSQVCGRPNLTDADFKELIPKASLRFMGQNAKFAYVAMSRCIEDAGLKPEDYEENKRCAAILGQGGTSIIDITETVEAVKGGSKRWKNKVGPFRVTRSMGSTVSAVLATAFKLQGPSFSISSACSTGAHCIGTGYDMIQLGKADIAFCGAGENEGWEFTSMFDCMGALSTSYNDTPKTASRAFDKTRDGFVIAGGGGIVLLEELEHAKARGAKIYAELVGYAANSDGYDMVAPSGVGGQDCMSLAMDEADSKNGEKQVDYINTHGTSTPVGDLAELGAINRLFTEKGYQPN…
c14925	CAMNT_0028308717	41	124	2052	1795	4e-25	117	293	86	68.6	59	25	67	1	2	77.91	-3	100	VAAAPQRQSVRESTCLMMAAE--RRVVVTGMGITSCLGNTLEDVTTSLKEAKSGITFAEDYQELGIKSQICGRPNLTDEDFKELIP	VSSSSARSNDDSSTRLSMAASGIRRVVVTGMGITSCLGNTLEDVKNSLYNCEPGISFAEDYAELGIRSQVCGRPNLTDADFKELIP
c14925	CAMNT_0022999559	1	478	667	2106	0	745	1923	482	77.18	372	104	413	4	6	85.68	1	100	MKLTLASAICALTFSSVSAFAPSTQVG-SSFVGTVELQSRNVAAAPQRQSVRES-TCLMMAAE--RRVVVTGMGITSCLGNTLEDVTTSLKEAKSGITFAEDYQELGIKSQICGRPNLTDEDFKELIPKAQLRFMGNNAKFAYIAMKNAIEDAGLKPEEYEENPRVAGILGQGGTSIPDITETVDAVNSGKKRWKNKVGPFRVTRSMGSTVSAVLSTAFKVQGPSFSISSACSTGAHCIGTGFEQILLGKSDMAFCGAGENEGWGFTAMFDCMGALSTSYNETPEKASRAFDQDRDGFVIAGGGGVMILEELEHAKARGAKIYAELVGYGANSDGYDMVAPSGVGGERCMGLAMDEANARAGEKPIDYINTHGTSTPVGDLAELGAIKRKFDAEGYKPN…	MKLCLWT--IALIPAAASAFTHSATVGGNAFIGNARLSQQRVVSSSSARSNDDSSTRLSMAASGIRRVVVTGMGITSCLGNTLEDVKNSLYNCEPGITFAEDYAELGIRSQVCGRPNLTDADFKELIPKASLRFMGQNAKFAYVAMSRCIEDAGLKPEDYEENKRCAAILGQGGTSIIDITETVEAVKGGSKRWKNKVGPFRVTRSMGSTVSAVLATAFKLQGPSFSISSACSTGAHCIGTGYDMIQLGKADIAFCGAGENEGWEFTSMFDCMGALSTSYNDTPKTASRAFDKTRDGFVIAGGGGIVLLEELEHAKARGAKIYAELVGYAANSDGYDMVAPSGVGGQDCMSLAMDEADSKNGEKQVDYINTHGTSTPVGDLAELGAINRLFTEKGYQPN…
c14925	CAMNT_0023138115	1	478	27	1463	0	731	1888	482	77.39	373	102	410	3	7	85.06	3	100	MKLTLASAICALTFSSVSAFAPSTQVGSSFVGTVELQSRN----VAAAPQRQSVRESTCLMMAAERRVVVTGMGITSCLGNTLEDVTTSLKEAKSGITFAEDYQELGIKSQICGRPNLTDEDFKELIPKAQLRFMGNNAKFAYIAMKNAIEDAGLKPEEYEENPRVAGILGQGGTSIPDITETVDAVNSGKKRWKNKVGPFRVTRSMGSTVSAVLSTAFKVQGPSFSISSACSTGAHCIGTGFEQILLGKSDMAFCGAGENEGWGFTAMFDCMGALSTSYNETPEKASRAFDQDRDGFVIAGGGGVMILEELEHAKARGAKIYAELVGYGANSDGYDMVAPSGVGGERCMGLAMDEANARAGEKPIDYINTHGTSTPVGDLAELGAIKRKFDAEGYKPN…	MKFSAASA-CVLVVSPVAAFVASPGVGSSFVGGARLQQQNSXQHVPAAVRAGST--SLSMEITGLKRVVVTGMGITSCLGNTLDDVKESLFECKPGIKFSEEYAEKGIRSQVCARPDLTDADFKELIPKASLRFMGENAKFAYVAMKNAIEHSGLKPEEYEENPRVAGILGQGGTSIPDIVETVEAVNNGGKRWKNKVGPFRVTRSMGSTVSAVLATAFKIQGPSWSISSACSTGAHCIGTGFEQIQLGKSDIAFCGAGEAEDWGFSAMFDCMGALSTARNDDPLHASRAFDQDRDGFVIAGGGGVVVLEELEHAKARGAKIYAELVGYGANSDGYDMVAPSGFGGQRCMKLAIDDANKNGGEKPVEYVNTHGTSTPVGDPQELGGIKSVFTEEGYQPM…
c14925	CAMNT_0039084173	9	478	364	1767	0	734	1895	472	76.06	359	107	397	2	6	84.11	1	98	ICALTFSSVSAFAPSTQVGSSFVGTVELQSRNVAAAPQRQSVRESTCLMMAAE--RRVVVTGMGITSCLGNTLEDVTTSLKEAKSGITFAEDYQELGIKSQICGRPNLTDEDFKELIPKAQLRFMGNNAKFAYIAMKNAIEDAGLKPEEYEENPRVAGILGQGGTSIPDITETVDAVNSGKKRWKNKVGPFRVTRSMGSTVSAVLSTAFKVQGPSFSISSACSTGAHCIGTGFEQILLGKSDMAFCGAGENEGWGFTAMFDCMGALSTSYNETPEKASRAFDQDRDGFVIAGGGGVMILEELEHAKARGAKIYAELVGYGANSDGYDMVAPSGVGGERCMGLAMDEANARAGEKPIDYINTHGTSTPVGDLAELGAIKRKFDAEGYKPNVGSTKSLSGH…	VAAAFLGGVGAFAFTTSHRPSLVGGDVVS----ASLPSRRSASARTALHMSVTGLRRVVVTGMGITSCLGNTLEEVSESLRECKSGITFSEEYSELGIKSQVCGRPDLDDKDFKALIPKASLRFMGTNAKYAYIAMERAIQDSGLKPEEYEENPRVAGILGQGGTSIPDIVETVDAVKAQTKRWKNKVGPFRVTRSMGSTVSAVLATAFKIQGPSFSISSACSTGAHCIGTGFEQIQLGKADMAFCGAGENESWEFTAMFDCMGALSTQRNEEPTKASRAFDTTRDGFVIAGGGGVVILEELEHAKARGAKIYAELVGYGANSDGYDMVAPSGVGGQRCMTIAMDQANELGGQKEVEYVNTHGTSTPVGDVMELSGIKTVFDGLGYQPQVGSTKSLSGH…
c14925	CAMNT_0049078875	1	478	1579	185	0	731	1886	481	74.84	360	102	406	4	19	84.41	-2	100	MKLTLASAICALT-FSSVSAFA-PSTQVGSSFVGTVELQSRNVAAAPQRQSVRESTCLMMA-AERRVVVTGMGITSCLGNTLEDVTTSLKEAKSGITFAEDYQELGIKSQICGRPNLTDEDFKELIPKAQLRFMGNNAKFAYIAMKNAIEDAGLKPEEYEENPRVAGILGQGGTSIPDITETVDAVNSGKKRWKNKVGPFRVTRSMGSTVSAVLSTAFKVQGPSFSISSACSTGAHCIGTGFEQILLGKSDMAFCGAGENEGWGFTAMFDCMGALSTSYNETPEKASRAFDQDRDGFVIAGGGGVMILEELEHAKARGAKIYAELVGYGANSDGYDMVAPSGVGGERCMGLAMDEANARAGEKPIDYINTHGTSTPVGDLAELGAIKRKFDAEGYKPNV…	MKLCTATSIIVLTSFSSAGAFTTPSPQFGTRVV----------------RSAKSGTQLHMANGLKRVVVTGMGIVSCLGNTLEDVKKSLHECESGITFSEECQELGIKSQVRGIPALSDEDFKELIPKSSLRFCGNNAKYAYVAMERAIENSGLKTEDYQENPRVASIIGQGGTSIPDIVQTVEAVQGGGKRWKNKVGPFRVTRSMGSTCSAVLATAFKTQGPSFSISSACSTGAHCIGTGFEQIQLGKSDIAFCGAGENVSWEFTSMFDCMGALSTTYNETPKTASRPFDKSRDGFVIAGGGGILVLEELEHAKARGAKIYAELVGYGANADGFDMVAPSGVGGQRCMQIAMDEANRLGGEKPIEYINTHGTSTPVGDVMELGAIKTLFDEKGYQPNV…
c14925	CAMNT_0022976333	41	478	831	2150	0	741	1914	440	81.14	357	81	391	1	2	88.86	3	92	VAAAPQRQSVRESTCLMMAAE--RRVVVTGMGITSCLGNTLEDVTTSLKEAKSGITFAEDYQELGIKSQICGRPNLTDEDFKELIPKAQLRFMGNNAKFAYIAMKNAIEDAGLKPEEYEENPRVAGILGQGGTSIPDITETVDAVNSGKKRWKNKVGPFRVTRSMGSTVSAVLSTAFKVQGPSFSISSACSTGAHCIGTGFEQILLGKSDMAFCGAGENEGWGFTAMFDCMGALSTSYNETPEKASRAFDQDRDGFVIAGGGGVMILEELEHAKARGAKIYAELVGYGANSDGYDMVAPSGVGGERCMGLAMDEANARAGEKPIDYINTHGTSTPVGDLAELGAIKRKFDAEGYKPNVGSTKSLSGHALGAAGIHEAIYTILMMNNDFMAESANIENLV…	VSSSSARSNDDSSTRLSMAASGIRRVVVTGMGITSCLGNTLEDVKNSLYNCEPGITFAEDYAELGIRSQVCGRPNLTDADFKELIPKASLRFMGQNAKFAYVAMSRCIEDAGLKPEDYEENKRCAAILGQGGTSIIDITETVEAVKGGSKRWKNKVGPFRVTRSMGSTVSAVLATAFKLQGPSFSISSACSTGAHCIGTGYDMIQLGKADIAFCGAGENEGWEFTSMFDCMGALSTSYNDTPKTASRAFDKTRDGFVIAGGGGIVLLEELEHAKARGAKIYAELVGYAANSDGYDMVAPSGVGGQDCMSLAMDEADSKNGEKQVDYINTHGTSTPVGDLAELGAINRLFTEKGYQPNVGSTKSLSGHALGAAGVHEAIYTILMMNNDFMAESANINELV…
c14925	CAMNT_0028394089	9	478	1525	98	0	732	1889	476	75.63	360	110	402	4	6	84.45	-3	98	ICALTF--SSVSAFAPSTQVG-SSFVGTVEL-QSRNVAAAPQRQSVRESTCLMMAAE--RRVVVTGMGITSCLGNTLEDVTTSLKEAKSGITFAEDYQELGIKSQICGRPNLTDEDFKELIPKAQLRFMGNNAKFAYIAMKNAIEDAGLKPEEYEENPRVAGILGQGGTSIPDITETVDAVNSGKKRWKNKVGPFRVTRSMGSTVSAVLSTAFKVQGPSFSISSACSTGAHCIGTGFEQILLGKSDMAFCGAGENEGWGFTAMFDCMGALSTSYNETPEKASRAFDQDRDGFVIAGGGGVMILEELEHAKARGAKIYAELVGYGANSDGYDMVAPSGVGGERCMGLAMDEANARAGEKPIDYINTHGTSTPVGDLAELGAIKRKFDAEGYKPNVGSTKS…	LCTLAFLPAAASAFTQSATVGGNAFIGNARLSKQRVVASSTTRRQADSSTHLSMEVTGLRRVVVTGMGITSCLGNTLDEVKESLYNCKPGIEYAEDYAELGIRSQVVGRPKITPDEFKELIPKTSLRFMGQNAKFAYVAMTRCIEDAGLKPEDYEENSRCAAILGQGGTSIIDITETVDAVRSQAKRWKNKVGPFRVTRSMGSTVSAVLATAFKLQGPSFSISSACSTGAHCIGTGYEMIELGKADMAFCGAGENEGWEFTSMFDCMGALSTSYNESPKTASRAFDKTRDGFVIAGGGGIVLLEELEHAKARGAKIYAEVVGYAANSDGYDMVAPSGVGGQRCMELAMSEADRHNGEKQVDYINTHGTSTPVGDVMELGAIKTLFSEKGYQPNVGSTKS…
c14925	CAMNT_0049111807	1	478	1581	133	0	729	1882	485	74.23	360	116	407	3	9	83.92	-3	100	MKLTLASAICALTFSSVSAFAPSTQVGSSFVG--TVELQSRNVAAAPQRQS-----VRESTCLMMAAERRVVVTGMGITSCLGNTLEDVTTSLKEAKSGITFAEDYQELGIKSQICGRPNLTDEDFKELIPKAQLRFMGNNAKFAYIAMKNAIEDAGLKPEEYEENPRVAGILGQGGTSIPDITETVDAVNSGKKRWKNKVGPFRVTRSMGSTVSAVLSTAFKVQGPSFSISSACSTGAHCIGTGFEQILLGKSDMAFCGAGENEGWGFTAMFDCMGALSTSYNETPEKASRAFDQDRDGFVIAGGGGVMILEELEHAKARGAKIYAELVGYGANSDGYDMVAPSGVGGERCMGLAMDEANARAGEKPIDYINTHGTSTPVGDLAELGAIKRKFDAEGY…	MKLCLAASLIVLATAASPAVAFTA--GSSFVGGATQVGSVRGVVAFSTKTSRPAAPSNTALCMEVTGLRRVVVTGMGIVSCLGNTLEDVKTSLHECKSGITFSEECAELGIKSQVRGIPSLTEEDFKELIPKASLRFCGKNAKYAYVAMDRAIQDAGLKPEDYQENPKVAAIIGQGGTSIPDIVETVEAVQEGGKRWKNKVGPFRVTRSMGSTCSAVLATAFKCQGASFSISSACSTGAHCIGTGFEQIQLGKSDIAFCGAGENVSWEFTSMFDCMGALSTSYNDTPEKASRPFDKNRDGFVIAGGGGIIVLEELEHAKARGAKIYAEVVGYGANSDGYDMVAPSGLGGQRCMKLAIEDAARNADDKPVDYINTHGTSTPVGDVMELGAIKTLFTEEGY…
c14925	CAMNT_0000161925	1	478	1785	355	0	734	1895	480	75.42	362	113	402	3	5	83.75	-3	100	MKLTLASAICALTFSSVSAFAPSTQVGSS-FVGTVELQSRNVAAAPQRQSVRESTCLMMAAE-RRVVVTGMGITSCLGNTLEDVTTSLKEAKSGITFAEDYQELGIKSQICGRPNLTDEDFKELIPKAQLRFMGNNAKFAYIAMKNAIEDAGLKPEEYEENPRVAGILGQGGTSIPDITETVDAVNSGKKRWKNKVGPFRVTRSMGSTVSAVLSTAFKVQGPSFSISSACSTGAHCIGTGFEQILLGKSDMAFCGAGENEGWGFTAMFDCMGALSTSYNETPEKASRAFDQDRDGFVIAGGGGVMILEELEHAKARGAKIYAELVGYGANSDGYDMVAPSGVGGERCMGLAMDEANARAGEKPIDYINTHGTSTPVGDLAELGAIKRKFDAEGYKPNVG…	MKFLIVAASVAASIGGADAFAFTTSHSTALFRNNDEKLSSPIYS---RRSASAKTALHMSTGLRRVVVTGMGITSCLGNTLEDVTKSLHECKSGITFSEEYSELGIKSQVRGRPDLTDKDYKALIPKQSLRFMGTNAKYAYIAMDRAIEDSGLKPEDYEENPRVAGILGQGGTSIPDIMETVDAVKAQTKRWKNKVGPFRVTRSMGSTVSAVLATAFKIQGPSFSISSACSTGAHCIGTGFEQIQLGKADMAFCGAGENESWEFTAMFDCMGALSTQRNDDPEKASRAFDKDRDGFVIAGGGGVIILEEMEHAKARGAKIYAELVGYGANSDGYDMVAPSGVGGQRCMKLAMDQANDLGGKKEVEYVNTHGTSTPVGDVMELGGIKTVFDDLGYKPYVG…
c14925	CAMNT_0039018505	42	478	461	1777	0	730	1884	439	79.73	350	87	386	1	2	87.93	2	91	AAAPQRQSVRESTCLMMAAE--RRVVVTGMGITSCLGNTLEDVTTSLKEAKSGITFAEDYQELGIKSQICGRPNLTDEDFKELIPKAQLRFMGNNAKFAYIAMKNAIEDAGLKPEEYEENPRVAGILGQGGTSIPDITETVDAVNSGKKRWKNKVGPFRVTRSMGSTVSAVLSTAFKVQGPSFSISSACSTGAHCIGTGFEQILLGKSDMAFCGAGENEGWGFTAMFDCMGALSTSYNETPEKASRAFDQDRDGFVIAGGGGVMILEELEHAKARGAKIYAELVGYGANSDGYDMVAPSGVGGERCMGLAMDEANARAGEKPIDYINTHGTSTPVGDLAELGAIKRKFDAEGYKPNVGSTKSLSGHALGAAGIHEAIYTILMMNNDFMAESANIENLVE…	ASLPSRRSATARTALHMSVTGLRRVVVTGMGITSCLGNTLEEVESSLRECKSGITFSDEYSELGIKSQVRGRPDLDDKDFKALIPKASLRFMGTNAKYAYIAMERAIQDAGLKPEEYEENPRVAGILGQGGTSIPDIVDTVDAVKGGTKRWKNKVGPFRVTRSMGSTVSAVLATAFKIQGPSFSISSACSTGAHCIGTGFEQIQLGKADMAFCGAGENESWEFTAMFDCMGALSTQRNEDPTKASRAFDTTRDGFVIAGGGGVVILEELEHAKARGAKIYAELVGYGANSDGYDMVAPSGVGGQRCMTIAMDQADELGGKKEVEYVNTHGTSTPVGDVMELSGIKTVFDALGYQPQVGSTKSLSGHALGAAGVHEAIYTLLMMNKDFMAESANIEELVE…
c14925	CAMNT_0000185495	1	478	1848	418	0	734	1895	480	75.42	362	113	402	3	5	83.75	-2	100	MKLTLASAICALTFSSVSAFAPSTQVGSS-FVGTVELQSRNVAAAPQRQSVRESTCLMMAAE-RRVVVTGMGITSCLGNTLEDVTTSLKEAKSGITFAEDYQELGIKSQICGRPNLTDEDFKELIPKAQLRFMGNNAKFAYIAMKNAIEDAGLKPEEYEENPRVAGILGQGGTSIPDITETVDAVNSGKKRWKNKVGPFRVTRSMGSTVSAVLSTAFKVQGPSFSISSACSTGAHCIGTGFEQILLGKSDMAFCGAGENEGWGFTAMFDCMGALSTSYNETPEKASRAFDQDRDGFVIAGGGGVMILEELEHAKARGAKIYAELVGYGANSDGYDMVAPSGVGGERCMGLAMDEANARAGEKPIDYINTHGTSTPVGDLAELGAIKRKFDAEGYKPNVG…	MKFLIVAASVAASIGGADAFAFTTSHSTALFRNNDEKLSSPIYS---RRSASAKTALHMSTGLRRVVVTGMGITSCLGNTLEDVTKSLHECKSGITFSEEYSELGIKSQVRGRPDLTDKDYKALIPKQSLRFMGTNAKYAYIAMDRAIEDSGLKPEDYEENPRVAGILGQGGTSIPDIMETVDAVKAQTKRWKNKVGPFRVTRSMGSTVSAVLATAFKIQGPSFSISSACSTGAHCIGTGFEQIQLGKADMAFCGAGENESWEFTAMFDCMGALSTQRNDDPEKASRAFDKDRDGFVIAGGGGVIILEEMEHAKARGAKIYAELVGYGANSDGYDMVAPSGVGGQRCMKLAMDQANDLGGKKEVEYVNTHGTSTPVGDVMELGGIKTVFDDLGYKPYVG…
c14925	CAMNT_0040340839	1	478	60	1496	0	725	1872	482	74.48	359	116	401	4	7	83.2	3	100	MKLTLASAICALTFSSVSAFA-PSTQVGSSFVGTVEL---QSRNVAAAPQRQSVRESTCLMMAAERRVVVTGMGITSCLGNTLEDVTTSLKEAKSGITFAEDYQELGIKSQICGRPNLTDEDFKELIPKAQLRFMGNNAKFAYIAMKNAIEDAGLKPEEYEENPRVAGILGQGGTSIPDITETVDAVNSGKKRWKNKVGPFRVTRSMGSTVSAVLSTAFKVQGPSFSISSACSTGAHCIGTGFEQILLGKSDMAFCGAGENEGWGFTAMFDCMGALSTSYNETPEKASRAFDQDRDGFVIAGGGGVMILEELEHAKARGAKIYAELVGYGANSDGYDMVAPSGVGGERCMGLAMDEANARAGEKPIDYINTHGTSTPVGDLAELGAIKRKFDAEGYKPN…	MKFCVASACLVLAVSPVVAFVQPAT--GSAFVGGVKFAQQQQERFTDAKSSQRAGSSTSLSMEL-KRVVITGMGITSCLGNTLEDVTKSLKDCESGITFSEEFAELGIKSQVRGIPEFDDKDFKELIPKQSLRFMGTNAKYAYIALDRAIQDSGLKPEEYQENPRVAAIIGQGGTSIPDIVETVNAVEAGGKRWKNKVGPFRVTRSMGSTCSAVLATAFKVQGPSFSISSACSTGAHCIGTGFEQIQMGKSDIAICGAGENVNWEFTSMFDCMGALSTSYNEDPKTASRAFDKTRDGFVIAGGGGIVILEELEHAKARGAKIYCEVAGYAANSDGYDMVAPSGVGGQRCMKLAMDDADRNCGEKKIEYINTHGTSTPVGDIAELGAIKTLFTEEGYQPM…
c14925	CAMNT_0012962727	9	478	63	1475	0	724	1869	474	76.37	362	105	401	5	7	84.6	3	98	ICALTF-SSVSAFA-PSTQVGSSFVGTVELQSRNVAAA--PQRQSVRESTCLMMAAERRVVVTGMGITSCLGNTLEDVTTSLKEAKSGITFAEDYQELGIKSQICGRPNLTDEDFKELIPKAQLRFMGNNAKFAYIAMKNAIEDAGLKPEEYEENPRVAGILGQGGTSIPDITETVDAVNSGKKRWKNKVGPFRVTRSMGSTVSAVLSTAFKVQGPSFSISSACSTGAHCIGTGFEQILLGKSDMAFCGAGENEGWGFTAMFDCMGALSTSYNETPEKASRAFDQDRDGFVIAGGGGVMILEELEHAKARGAKIYAELVGYGANSDGYDMVAPSGVGGERCMGLAMDEANARAGEKPIDYINTHGTSTPVGDLAELGAIKRKFDAEGYKPNVGSTKSLS…	INSLKFASSILRFRRPIQQTKMKFTGVIFLSNSLLTAAFAPASQTRTISTTALSMADRRVVVTGMGITSCLGNTLDDVKQSLHEAKPGIKFDPEWAELGIKSNVRGKPE--GLDFKELIPKAQLRFMGDNAKYAYVAMQRAVEDSGLKPEEYEENPRVCAILGQGGTSIPDIVETVDAVKAGG-RWKNKVGPFRVTRSMGSTVSAVLATAFKIQGMSFSISSACSTGAHCIGTGYEQILLNKSDVAFCGAGENVDWDFTSMFDCMGALSTSYNDTPEKASRAFDKKRDGFCIAGGGGVVVLEELEHAKARGAKIYAELVGYAANSDGYDMVAPSGVGGERCMELAIADAKSHAGEKPIEYINTHGTSTPVGDLAELGAIKRLFDRLGYQPNVGSTKSLS…
c14925	CAMNT_0052334737	1	478	1688	252	0	727	1876	482	74.69	360	115	402	4	7	83.4	-1	100	MKLTLASAICALTFSSVSAFA-PSTQVGSSFVGTVEL---QSRNVAAAPQRQSVRESTCLMMAAERRVVVTGMGITSCLGNTLEDVTTSLKEAKSGITFAEDYQELGIKSQICGRPNLTDEDFKELIPKAQLRFMGNNAKFAYIAMKNAIEDAGLKPEEYEENPRVAGILGQGGTSIPDITETVDAVNSGKKRWKNKVGPFRVTRSMGSTVSAVLSTAFKVQGPSFSISSACSTGAHCIGTGFEQILLGKSDMAFCGAGENEGWGFTAMFDCMGALSTSYNETPEKASRAFDQDRDGFVIAGGGGVMILEELEHAKARGAKIYAELVGYGANSDGYDMVAPSGVGGERCMGLAMDEANARAGEKPIDYINTHGTSTPVGDLAELGAIKRKFDAEGYKPN…	MKFCVASACLVLAVSPVVAFVQPAT--GSAFVGGVKFAQQQQERFTDAKSSQRAGSSTSLSMEL-KRVVITGMGITSCLGNTLEDVTKSLKDCESGITFSEEFAELGIKSQVRGIPELDDKDFKELIPKQSLRFMGTNAKYAYIALDRAIQDSGLKPEEYQENPRVAAIIGQGGTSIPDIVETVNAVEAGGKRWKNKVGPFRVTRSMGSTCSAVLATAFKVQGPSFSISSACSTGAHCIGTGFEQIQMGKSDIAICGAGENVNWEFTSMFDCMGALSTSYNEDPKTASRAFDKTRDGFVIAGGGGIVILEELEHAKARGAKIYCEVAGYAANSDGYDMVAPSGVGGQRCMKLAMDDADRNCGEKKIEYINTHGTSTPVGDIAELGAIKTLFTEEGYQPM…
c14925	CAMNT_0000440777	1	478	279	1748	0	731	1887	491	74.34	365	112	402	3	14	81.87	3	100	MKLTLASAICALTFSSVSAFAPSTQVGSSFVGTVELQSRNVAAAPQRQSV-----------RESTCLMMAAE--RRVVVTGMGITSCLGNTLEDVTTSLKEAKSGITFAEDYQELGIKSQICGRPNLTDEDFKELIPKAQLRFMGNNAKFAYIAMKNAIEDAGLKPEEYEENPRVAGILGQGGTSIPDITETVDAVNSGKKRWKNKVGPFRVTRSMGSTVSAVLSTAFKVQGPSFSISSACSTGAHCIGTGFEQILLGKSDMAFCGAGENEGWGFTAMFDCMGALSTSYNETPEKASRAFDQDRDGFVIAGGGGVMILEELEHAKARGAKIYAELVGYGANSDGYDMVAPSGVGGERCMGLAMDEANARAGEKPIDYINTHGTSTPVGDLAELGAIKRK…	MKLGTAATFCAVVHTAAAF-TASTSAGGAFVGRARLAPEQRSAAVSRSKIGATRSRTGGAAASTTRLSMEVTGLKRVVVTGMGITSCLGNTLEDVTTSLKECKSGITFCEEAAEKGIRSQVHARPNLTDKDFKALIPKTSLRFCGENAKFAYIAMANAIEDSGLKDEEYQENPRAAGILGQGGTSIPDIVETVSAVEGGSARWKNKVGPFRVTRSMGSTVSAVLATAFKLQGPSWSISSACSTGAHCIGTGMEQIQLGKADLAFCGAGEAEGWGFTSMFDCMGALSTGYNDTPEKASRAFDQDRDGFVIAGGGGVIVLEELEHAKARGAKIYAELVGYAANSDGYDMVAPSGVGGQNCMKLAMADADKNGGEREVEYINTHGTSTPVGDVKELGAIKTV…
c14925	CAMNT_0048177605	46	478	1404	112	0	724	1870	433	80.6	349	82	387	2	2	89.38	-2	91	QRQSVRESTCLMMAAERRVVVTGMGITSCLGNTLEDVTTSLKEAKSGITFAEDYQELGIKSQICGRPNLTDEDFKELIPKAQLRFMGNNAKFAYIAMKNAIEDAGLKPEEYEENPRVAGILGQGGTSIPDITETVDAVNSGKKRWKNKVGPFRVTRSMGSTVSAVLSTAFKVQGPSFSISSACSTGAHCIGTGFEQILLGKSDMAFCGAGENEGWGFTAMFDCMGALSTSYNETPEKASRAFDQDRDGFVIAGGGGVMILEELEHAKARGAKIYAELVGYGANSDGYDMVAPSGVGGERCMGLAMDEANARAGEKPIDYINTHGTSTPVGDLAELGAIKRKFDAEGYKPNVGSTKSLSGHALGAAGIHEAIYTILMMNNDFMAESANIENLVEEAADMN…	QTRTFATSTTLHMA-DRRVVVTGMGITSCLGNTLEDVKASLYNCESGIEFDQEWADLGIKSNVRGRPTLTDKDFKTLIPKASLRFMGTNAKYAYVAMQNAIEDSGLEPEQYQENPRVCAILGQGGTSIPDIVETVEAVKNGG-RWKNKVGPFRVTRSMGSTVSAVLATAFKVQGMSFSISSACSTGAHCIGTGFEQILLNKSDIAFCGAGENVDWDFTSMFDCMGALSTSYNDNPKKASRAFDKNRDGFCIAGGGGVVVLEELEHAKARGAKIYAELVGYAANSDGYDMVAPSGVGGERCMELAMADAANHSDDKPVEYINTHGTSTPVGDLAELGAIKRLFDSKGYQPNVGSTKSLSGHALGAAGVHEAIYTILMMNNDFMAESANIEELVDEAEGMN…
c14925	CAMNT_0000490011	1	478	301	1770	0	731	1887	491	74.34	365	112	402	3	14	81.87	1	100	MKLTLASAICALTFSSVSAFAPSTQVGSSFVGTVELQSRNVAAAPQRQSV-----------RESTCLMMAAE--RRVVVTGMGITSCLGNTLEDVTTSLKEAKSGITFAEDYQELGIKSQICGRPNLTDEDFKELIPKAQLRFMGNNAKFAYIAMKNAIEDAGLKPEEYEENPRVAGILGQGGTSIPDITETVDAVNSGKKRWKNKVGPFRVTRSMGSTVSAVLSTAFKVQGPSFSISSACSTGAHCIGTGFEQILLGKSDMAFCGAGENEGWGFTAMFDCMGALSTSYNETPEKASRAFDQDRDGFVIAGGGGVMILEELEHAKARGAKIYAELVGYGANSDGYDMVAPSGVGGERCMGLAMDEANARAGEKPIDYINTHGTSTPVGDLAELGAIKRK…	MKLGTAATFCAVVHTAAAF-TASTSAGGAFVGRARLAPEQRSAAVSRSKIGATRSRTGGAAASTTRLSMEVTGLKRVVVTGMGITSCLGNTLEDVTTSLKECKSGITFCEEAAEKGIRSQVHARPNLTDKDFKALIPKTSLRFCGENAKFAYIAMANAIEDSGLKDEEYQENPRAAGILGQGGTSIPDIVETVSAVEGGSARWKNKVGPFRVTRSMGSTVSAVLATAFKLQGPSWSISSACSTGAHCIGTGMEQIQLGKADLAFCGAGEAEGWGFTSMFDCMGALSTGYNDTPEKASRAFDQDRDGFVIAGGGGVIVLEELEHAKARGAKIYAELVGYAANSDGYDMVAPSGVGGQNCMKLAMADADKNGGEREVEYINTHGTSTPVGDVKELGAIKTV…
c14925	CAMNT_0020174721	1	478	1669	212	0	725	1872	494	74.49	368	102	407	2	24	82.39	-1	100	MKLTLASAICALTFSSVSAFAPSTQVGSSFVGTVELQSRNVAAAPQRQSVREST----------------CLMMAAERRVVVTGMGITSCLGNTLEDVTTSLKEAKSGITFAEDYQELGIKSQICGRPNLTDEDFKELIPKAQLRFMGNNAKFAYIAMKNAIEDAGLKPEEYEENPRVAGILGQGGTSIPDITETVDAVNSGKKRWKNKVGPFRVTRSMGSTVSAVLSTAFKVQGPSFSISSACSTGAHCIGTGFEQILLGKSDMAFCGAGENEGWGFTAMFDCMGALSTSYNETPEKASRAFDQDRDGFVIAGGGGVMILEELEHAKARGAKIYAELVGYGANSDGYDMVAPSGVGGERCMGLAMDEANARAGEKPIDYINTHGTSTPVGDLAELGAI…	MKFSAAASACILVVAPVAAFVSSPGVGSSFVGGARLQ--------QEQQVRSHVPAATRAAAPSSSATSLSMEITGLKRVVVTGMGITSCLGNTLDDVKDSLYNCKPGIKFSEEYAEKGIRSQVCARPDLTDEDFKELIPKASLRFMGENAKFAYIAMKNAIDDSGLKPEEYEENPRVAGILGQGGTSIPDIVETVEAVNAGGKRWKNKVGPFRVTRSMGSTVSAVLATAFKVQGPSWSISSACSTGAHCIGTGFEQIQLGKSDIAFCGAGEAEDWGFSAMFDCMGALSTQYNDDPLHASRAFDKDRDGFVIAGGGGVVVLEELEHAKARGARIYAELVGYGANSDGYDMVAPSGFGGQRCMKLAIDDANKNGGEKEVEYVNTHGTSTPVGDPQELGGI…
c14925	CAMNT_0040312461	1	478	1676	240	0	725	1871	482	74.48	359	116	401	4	7	83.2	-1	100	MKLTLASAICALTFSSVSAFA-PSTQVGSSFVGTVEL---QSRNVAAAPQRQSVRESTCLMMAAERRVVVTGMGITSCLGNTLEDVTTSLKEAKSGITFAEDYQELGIKSQICGRPNLTDEDFKELIPKAQLRFMGNNAKFAYIAMKNAIEDAGLKPEEYEENPRVAGILGQGGTSIPDITETVDAVNSGKKRWKNKVGPFRVTRSMGSTVSAVLSTAFKVQGPSFSISSACSTGAHCIGTGFEQILLGKSDMAFCGAGENEGWGFTAMFDCMGALSTSYNETPEKASRAFDQDRDGFVIAGGGGVMILEELEHAKARGAKIYAELVGYGANSDGYDMVAPSGVGGERCMGLAMDEANARAGEKPIDYINTHGTSTPVGDLAELGAIKRKFDAEGYKPN…	MKFCVASACLVLAVSPVVAFVQPAT--GSAFVGGVKFAQQQQERFTDAKSSQRAGSSTSLSMEL-KRVVITGMGITSCLGNTLEDVTKSLKDCESGITFSEEFAELGIKSQVRGIPEFDDKDFKELIPKQSLRFMGTNAKYAYIALDRAIQDSGLKPEEYQENPRVAAIIGQGGTSIPDIVETVNAVEAGGKRWKNKVGPFRVTRSMGSTCSAVLATAFKVQGPSFSISSACSTGAHCIGTGFEQIQMGKSDIAICGAGENVNWEFTSMFDCMGALSTSYNEDPKTASRAFDKTRDGFVIAGGGGIVILEELEHAKARGAKIYCEVAGYAANSDGYDMVAPSGVGGQRCMKLAMDDADRNCGEKKIEYINTHGTSTPVGDIAELGAIKTLFTEEGYQPM…
c14925	CAMNT_0000151551	45	478	233	1537	0	727	1876	435	80.46	350	84	382	1	1	87.82	2	91	PQRQSVRESTCLMMAAE-RRVVVTGMGITSCLGNTLEDVTTSLKEAKSGITFAEDYQELGIKSQICGRPNLTDEDFKELIPKAQLRFMGNNAKFAYIAMKNAIEDAGLKPEEYEENPRVAGILGQGGTSIPDITETVDAVNSGKKRWKNKVGPFRVTRSMGSTVSAVLSTAFKVQGPSFSISSACSTGAHCIGTGFEQILLGKSDMAFCGAGENEGWGFTAMFDCMGALSTSYNETPEKASRAFDQDRDGFVIAGGGGVMILEELEHAKARGAKIYAELVGYGANSDGYDMVAPSGVGGERCMGLAMDEANARAGEKPIDYINTHGTSTPVGDLAELGAIKRKFDAEGYKPNVGSTKSLSGHALGAAGIHEAIYTILMMNNDFMAESANIENLVEEAAD…	PYVDTASAKTALHMSTGLRRVVVTGMGITSCLGNTLEDVTKSLHECKSGITFSEEYSELGIKSQVRGRPDLTDKDYKALIPKQSLRFMGTNAKYAYIAMDRAIEDSGLKPEDYEENPRVAGILGQGGTSIPDIMETVDAVKAQTKRWKNKVGPFRVTRSMGSTVSAVLATAFKIQGPSFSISSACSTGAHCIGTGFEQIQLGKADMAFCGAGENESWEFTAMFDCMGALSTQRNDDPEKASRAFDKDRDGFVIAGGGGVIILEEMEHAKARGAKIYAELVGYGANSDGYDMVAPSGVGGQRCMKLAMDQANDLGGKKEVEYVNTHGTSTPVGDVMELGGIKTVFDDLGYKPYVGSTKSLSGHSLGAAGVHEAIYTILMMQNGFMAESANIEDLVEEAEG…
c14925	CAMNT_0040269781	46	478	1394	102	0	722	1864	433	80.83	350	81	386	2	2	89.15	-1	91	QRQSVRESTCLMMAAERRVVVTGMGITSCLGNTLEDVTTSLKEAKSGITFAEDYQELGIKSQICGRPNLTDEDFKELIPKAQLRFMGNNAKFAYIAMKNAIEDAGLKPEEYEENPRVAGILGQGGTSIPDITETVDAVNSGKKRWKNKVGPFRVTRSMGSTVSAVLSTAFKVQGPSFSISSACSTGAHCIGTGFEQILLGKSDMAFCGAGENEGWGFTAMFDCMGALSTSYNETPEKASRAFDQDRDGFVIAGGGGVMILEELEHAKARGAKIYAELVGYGANSDGYDMVAPSGVGGERCMGLAMDEANARAGEKPIDYINTHGTSTPVGDLAELGAIKRKFDAEGYKPNVGSTKSLSGHALGAAGIHEAIYTILMMNNDFMAESANIENLVEEAADMN…	QTRTFATSTSLHMA-DRRVVVTGMGITSCLGNTLEDVKASLYNCESGIEFDQEWADLGIKSNIRGRPSLTDKEFKELIPKASLRFMGTNAKYAYIAMDRAIEDSGLTPEQYQENPRVCAILGQGGTSIPDIVETVEAVKNGG-RWKNKVGPFRVTRSMGSTVSAVLATAFKVQGMSFSISSACSTGAHCIGTGFEQILLNKSDIAFCGAGENVDWDFTSMFDCMGALSTSYNDTPKKASRAFDKNRDGFCIAGGGGVVVLEELEHAKARGAKIYAELVGYAANSDGYDMVAPSGVGGERCMELAMADAAAHSDDKPVEYINTHGTSTPVGDLAELGAIKRLFDKKGYQPNVGSTKSLSGHALGAAGVHEAIYTILMMNNDFMAESANIEELVDEAEGMS…
c14925	CAMNT_0048507879	47	478	179	1471	0	722	1863	432	80.56	348	83	381	1	1	88.19	2	90	RQSVRESTCLMMAAERRVVVTGMGITSCLGNTLEDVTTSLKEAKSGITFAEDYQELGIKSQICGRPNLTDEDFKELIPKAQLRFMGNNAKFAYIAMKNAIEDAGLKPEEYEENPRVAGILGQGGTSIPDITETVDAVNSGKKRWKNKVGPFRVTRSMGSTVSAVLSTAFKVQGPSFSISSACSTGAHCIGTGFEQILLGKSDMAFCGAGENEGWGFTAMFDCMGALSTSYNETPEKASRAFDQDRDGFVIAGGGGVMILEELEHAKARGAKIYAELVGYGANSDGYDMVAPSGVGGERCMGLAMDEANARAGEKPIDYINTHGTSTPVGDLAELGAIKRKFDAEGYKPNVGSTKSLSGHALGAAGIHEAIYTILMMNNDFMAESANIENLVEEAADMNI…	RTSVSASTTSLFMDYRRVVVTGMGITSCLGNNLEDVKKSLHDCEPGIEFDQEWADLGIKSNVRGRPSLTDADFKELIPKAHLRFMGTNAKYAYIAMKDAVADSGMAPEDYQENPRVCAILGQGGTSIPDIVETVTAVKNGG-RWKNKVGPFRVTRSMGSTVSAVLATAFKVQGMSFSISSACSTGAHCIGTGYEQILLNKSDMAFCGAGENVDWDFTSMFDCMGALSTSYNDTPKKASRAFDKSRDGFCIAGGGGVVILEELEHAKARGAKIYAELVGYGANSDGYDMVAPSGVGGERCMELAMDDADAHNGEKPVEYINTHGTSTPVGDLAELGGIKRLFDRKGYQPNVGSTKSLSGHALGAAGVHEAIYTILMMNNDFMAESANIEELVDEAEGMNI…
c14925	CAMNT_0048411891	47	478	179	1471	0	722	1863	432	80.56	348	83	381	1	1	88.19	2	90	RQSVRESTCLMMAAERRVVVTGMGITSCLGNTLEDVTTSLKEAKSGITFAEDYQELGIKSQICGRPNLTDEDFKELIPKAQLRFMGNNAKFAYIAMKNAIEDAGLKPEEYEENPRVAGILGQGGTSIPDITETVDAVNSGKKRWKNKVGPFRVTRSMGSTVSAVLSTAFKVQGPSFSISSACSTGAHCIGTGFEQILLGKSDMAFCGAGENEGWGFTAMFDCMGALSTSYNETPEKASRAFDQDRDGFVIAGGGGVMILEELEHAKARGAKIYAELVGYGANSDGYDMVAPSGVGGERCMGLAMDEANARAGEKPIDYINTHGTSTPVGDLAELGAIKRKFDAEGYKPNVGSTKSLSGHALGAAGIHEAIYTILMMNNDFMAESANIENLVEEAADMNI…	RTSVSASTTSLFMDYRRVVVTGMGITSCLGNNLEDVKKSLHDCEPGIEFDQEWADLGIKSNVRGRPSLTDADFKELIPKAHLRFMGTNAKYAYIAMKDAVADSGMAPEDYQENPRVCAILGQGGTSIPDIVETVTAVKNGG-RWKNKVGPFRVTRSMGSTVSAVLATAFKVQGMSFSISSACSTGAHCIGTGYEQILLNKSDMAFCGAGENVDWDFTSMFDCMGALSTSYNDTPKKASRAFDKSRDGFCIAGGGGVVILEELEHAKARGAKIYAELVGYGANSDGYDMVAPSGVGGERCMELAMDDADAHNGEKPVEYINTHGTSTPVGDLAELGGIKRLFDRKGYQPNVGSTKSLSGHALGAAGVHEAIYTILMMNNDFMAESANIEELVDEAEGMNI…
c14925	CAMNT_0007764677	3	478	1484	57	0	721	1861	476	74.58	355	121	402	0	0	84.45	-1	99	LTLASAICALTFSSVSAFAPSTQVGSSFVGTVELQSRNVAAAPQRQSVRESTCLMMAAERRVVVTGMGITSCLGNTLEDVTTSLKEAKSGITFAEDYQELGIKSQICGRPNLTDEDFKELIPKAQLRFMGNNAKFAYIAMKNAIEDAGLKPEEYEENPRVAGILGQGGTSIPDITETVDAVNSGKKRWKNKVGPFRVTRSMGSTVSAVLSTAFKVQGPSFSISSACSTGAHCIGTGFEQILLGKSDMAFCGAGENEGWGFTAMFDCMGALSTSYNETPEKASRAFDQDRDGFVIAGGGGVMILEELEHAKARGAKIYAELVGYGANSDGYDMVAPSGVGGERCMGLAMDEANARAGEKPIDYINTHGTSTPVGDLAELGAIKRKFDAEGYKPNVGSTKS…	MKFQSAVVILAVAPVAAFTSRPLQGSTFVGSAKWGLSSSSGAASKNSERIGATSLCMADRRVVVTGMGITSCLGNTLDDVKASLYNAEPGITFQEEFAELGIKSQVAGVPALTEDDFKELIPKGALRFMGTNAQYAYIAMDRAIQDSGLKPEEYQENPRVAAIIGQGGTSIPDIVETVEAVQSGGKRWKNKVGPFRVTRSMGSTCSAVLATNFKVQGPSYSISSACSTGAHCIGTGFEQILLDKCDIAFCGAGENVNWEFTSMFDCMGALSTSYNDTPKKASRAFDKTRDGFVIAGGGGIVVLEELEHAKKRGAKIYAELVGYAANSDGYDMVAPSGVGGERCMDAAMADAARHGGDKPVDYINTHGTSTPVGDVAELGAIKRLFTAKGYQPNVGSTKS…
c14925	CAMNT_0048467633	47	478	239	1531	0	722	1864	432	80.56	348	83	381	1	1	88.19	2	90	RQSVRESTCLMMAAERRVVVTGMGITSCLGNTLEDVTTSLKEAKSGITFAEDYQELGIKSQICGRPNLTDEDFKELIPKAQLRFMGNNAKFAYIAMKNAIEDAGLKPEEYEENPRVAGILGQGGTSIPDITETVDAVNSGKKRWKNKVGPFRVTRSMGSTVSAVLSTAFKVQGPSFSISSACSTGAHCIGTGFEQILLGKSDMAFCGAGENEGWGFTAMFDCMGALSTSYNETPEKASRAFDQDRDGFVIAGGGGVMILEELEHAKARGAKIYAELVGYGANSDGYDMVAPSGVGGERCMGLAMDEANARAGEKPIDYINTHGTSTPVGDLAELGAIKRKFDAEGYKPNVGSTKSLSGHALGAAGIHEAIYTILMMNNDFMAESANIENLVEEAADMNI…	RTSVSASTTSLFMDYRRVVVTGMGITSCLGNNLEDVKKSLHDCEPGIEFDQEWADLGIKSNVRGRPSLTDADFKELIPKAHLRFMGTNAKYAYIAMKDAVADSGMAPEDYQENPRVCAILGQGGTSIPDIVETVTAVKNGG-RWKNKVGPFRVTRSMGSTVSAVLATAFKVQGMSFSISSACSTGAHCIGTGYEQILLNKSDMAFCGAGENVDWDFTSMFDCMGALSTSYNDTPKKASRAFDKSRDGFCIAGGGGVVILEELEHAKARGAKIYAELVGYGANSDGYDMVAPSGVGGERCMELAMDDADAHNGEKPVEYINTHGTSTPVGDLAELGGIKRLFDRKGYQPNVGSTKSLSGHALGAAGVHEAIYTILMMNNDFMAESANIEELVDEAEGMNI…
c14925	CAMNT_0004701309	27	478	95	1444	0	720	1858	452	76.55	346	104	389	1	2	86.06	2	95	GSSFVGTVELQSRNVAAAPQRQSVRESTCLMMAAERRVVVTGMGITSCLGNTLEDVTTSLKEAKSGITFAEDYQELGIKSQICGRPNLTDEDFKELIPKAQLRFMGNNAKFAYIAMKNAIEDAGLKPEEYEENPRVAGILGQGGTSIPDITETVDAVNSGKKRWKNKVGPFRVTRSMGSTVSAVLSTAFKVQGPSFSISSACSTGAHCIGTGFEQILLGKSDMAFCGAGENEGWGFTAMFDCMGALSTSYNETPEKASRAFDQDRDGFVIAGGGGVMILEELEHAKARGAKIYAELVGYGANSDGYDMVAPSGVGGERCMGLAMDEANARAGEKPIDYINTHGTSTPVGDLAELGAIKRKFDAEGYKPNVGSTKSLSGHALGAAGIHEAIYTILMMNND…	GSTFVGGAKFGERSSTEASQSQRTASTTLYM--ADRRVVVTGMGITSCLGNTLEDVKKSLYDAEPGITFQDKFAELGIKSNVAGVPDISEAEFKELIPKAALRFMGTNAKYAYIALDRAVQDSGLKPEEYEENPRVCAIIGQGGTSIPDIVETCDAVLGGGKRWKNKVGPFRVTRSMGSTCSAVLATNFKVQGPSYSISSACSTGAHCIGTGFEQILLDKSDIAFCGAGENVNWQFTSMFDCMGALSTSYNDDPKTASRAFDKTRDGFVIAGGGGIIVLEELEHAKARGAKIYAELVGYAANSDGYDMVAPSGVGGERCMQLAIDDAARHAEDVPVDYINTHGTSTPVGDIAELGAIKRLFEDKGYQPNVGSTKSLSGHALGAAGVHEAIYTILMMEND…
c14925	CAMNT_0042605851	1	478	1547	117	0	728	1880	479	74.95	359	117	399	3	3	83.3	-2	100	MKLTLASAICALTFSSVSAFAPSTQVGSSFVGTVEL-QSRNVAAAPQRQSVRESTCLMMAAERRVVVTGMGITSCLGNTLEDVTTSLKEAKSGITFAEDYQELGIKSQICGRPNLTDEDFKELIPKAQLRFMGNNAKFAYIAMKNAIEDAGLKPEEYEENPRVAGILGQGGTSIPDITETVDAVNSGKKRWKNKVGPFRVTRSMGSTVSAVLSTAFKVQGPSFSISSACSTGAHCIGTGFEQILLGKSDMAFCGAGENEGWGFTAMFDCMGALSTSYNETPEKASRAFDQDRDGFVIAGGGGVMILEELEHAKARGAKIYAELVGYGANSDGYDMVAPSGVGGERCMGLAMDEANARAGEKPIDYINTHGTSTPVGDLAELGAIKRKFDAEGYKPNVGS…	MKFCVASACLVLAASPVVAFVQPA-AGSAFVGGAKFAQQQRFTDAKSSQRAGSSTSLSMEL-KRVVVTGMGIVSCLGNTLEDVTKSLKDCECGITFSEEFAELGIKSQVRGIPDLDDNDFKELIPKQSLRFMGTNAKYAYIALDRAIQDSGLKPEEYQENPRVAAIIGQGGTSIPDIVETVNAVEAGGKRWKNKVGPFRVTRSMGSTCSAVLATAFKVQGPSFSISSACSTGAHCIGTGFEQIQMGKSDIAICGAGENVNWEFTSMFDCMGALSTSYNETPKTASRAFDKNRDGFVIAGGGGIVILEELEHAKARGAKIYCEVAGYAANSDGYDMVAPSGVGGERCMKLAMNDADKNCGEKNIEYINTHGTSTPVGDIAELGAIKRLFDEEGYQPMVGS…
c14925	CAMNT_0013315819	44	478	348	1646	0	724	1868	435	80	348	85	387	2	2	88.97	3	91	APQRQSVRESTCLMMAAERRVVVTGMGITSCLGNTLEDVTTSLKEAKSGITFAEDYQELGIKSQICGRPNLTDEDFKELIPKAQLRFMGNNAKFAYIAMKNAIEDAGLKPEEYEENPRVAGILGQGGTSIPDITETVDAVNSGKKRWKNKVGPFRVTRSMGSTVSAVLSTAFKVQGPSFSISSACSTGAHCIGTGFEQILLGKSDMAFCGAGENEGWGFTAMFDCMGALSTSYNETPEKASRAFDQDRDGFVIAGGGGVMILEELEHAKARGAKIYAELVGYGANSDGYDMVAPSGVGGERCMGLAMDEANARAGEKPIDYINTHGTSTPVGDLAELGAIKRKFDAEGYKPNVGSTKSLSGHALGAAGIHEAIYTILMMNNDFMAESANIENLVEEAAD…	ASQTRSSVSSTSLFMA-DRRVVVTGMGITSCLGNNLEDVKKSLHECEPGIEFDQEWADLGIKSNVRGRPSLTEADFKKLIPKASLRFMGTNAKYAYVAMADAVEDSGMAPEDYQENPRVCAILGQGGTSIPDIVETVDAVKNGG-RWKNKVGPFRVTRSMGSTVSAVLATAFKIQGMSFSISSACSTGAHCIGTGYEQILLDKADVAFCGAGENVDWDFTSMFDCMGALSTSYNDTPKKASRAFDKNRDGFCIAGGGGVVILEELEHAKARGAKIYAELVGYGANSDGYDMVAPSGVGGERCMELAMAEADKNNGEKPVEYINTHGTSTPVGDLAELGAIKRLFDKKGYQPNVGSTKSLSGHALGAAGVHETIYTILMMNNDFMAESANIEELVDEAEG…
c14925	CAMNT_0003433035	46	478	311	1603	0	722	1863	433	80.83	350	81	386	2	2	89.15	2	91	QRQSVRESTCLMMAAERRVVVTGMGITSCLGNTLEDVTTSLKEAKSGITFAEDYQELGIKSQICGRPNLTDEDFKELIPKAQLRFMGNNAKFAYIAMKNAIEDAGLKPEEYEENPRVAGILGQGGTSIPDITETVDAVNSGKKRWKNKVGPFRVTRSMGSTVSAVLSTAFKVQGPSFSISSACSTGAHCIGTGFEQILLGKSDMAFCGAGENEGWGFTAMFDCMGALSTSYNETPEKASRAFDQDRDGFVIAGGGGVMILEELEHAKARGAKIYAELVGYGANSDGYDMVAPSGVGGERCMGLAMDEANARAGEKPIDYINTHGTSTPVGDLAELGAIKRKFDAEGYKPNVGSTKSLSGHALGAAGIHEAIYTILMMNNDFMAESANIENLVEEAADMN…	QTRTFATSTSLHMA-DRRVVVTGMGITSCLGNTLEDVKASLYNCESGIEFDQEWADLGIKSNIRGRPSLTDKEFKELIPKASLRFMGTNAKYAYIAMDRAIEHSGLTPEQYQENPRVCAILGQGGTSIPDIVETVEAVKNGG-RWKNKVGPFRVTRSMGSTVSAVLATAFKVQGMSFSISSACSTGAHCIGTGFEQILLNKSDIAFCGAGENVDWDFTSMFDCMGALSTSYNDTPKKASRAFDKNRDGFCIAGGGGVVVLEELEHAKARGAKIYAELVGYAANSDGYDMVAPSGVGGERCMELAMADAAARSDDKPVEYINTHGTSTPVGDLAELGAIKRLFDKKGYQPNVGSTKSLSGHALGAAGVHEAIYTILMMNNDFMAESANIEELVDEAEGMS…
c14925	CAMNT_0022942559	46	478	1356	64	0	721	1861	433	80.83	350	81	386	2	2	89.15	-2	91	QRQSVRESTCLMMAAERRVVVTGMGITSCLGNTLEDVTTSLKEAKSGITFAEDYQELGIKSQICGRPNLTDEDFKELIPKAQLRFMGNNAKFAYIAMKNAIEDAGLKPEEYEENPRVAGILGQGGTSIPDITETVDAVNSGKKRWKNKVGPFRVTRSMGSTVSAVLSTAFKVQGPSFSISSACSTGAHCIGTGFEQILLGKSDMAFCGAGENEGWGFTAMFDCMGALSTSYNETPEKASRAFDQDRDGFVIAGGGGVMILEELEHAKARGAKIYAELVGYGANSDGYDMVAPSGVGGERCMGLAMDEANARAGEKPIDYINTHGTSTPVGDLAELGAIKRKFDAEGYKPNVGSTKSLSGHALGAAGIHEAIYTILMMNNDFMAESANIENLVEEAADMN…	QTRTFATSTSLHMA-DRRVVVTGMGITSCLGNTLEDVKASLYNCESGIEFDQEWADLGIKSNIRGRPSLTDKEFKELIPKASLRFMGTNAKYAYIAMDRAIEHSGLTPEQYQENPRVCAILGQGGTSIPDIVETVEAVKNGG-RWKNKVGPFRVTRSMGSTVSAVLATAFKVQGMSFSISSACSTGAHCIGTGFEQILLNKSDIAFCGAGENVDWDFTSMFDCMGALSTSYNDTPKKASRAFDKNRDGFCIAGGGGVVVLEELEHAKARGAKIYAELVGYAANSDGYDMVAPSGVGGERCMELAMADAAARSDDKPVEYINTHGTSTPVGDLAELGAIKRLFDKKGYQPNVGSTKSLSGHALGAAGVHEAIYTILMMNNDFMAESANIEELVDEAEGMS…
c14925	CAMNT_0040220127	46	478	285	1577	0	723	1865	433	80.83	350	81	386	2	2	89.15	3	91	QRQSVRESTCLMMAAERRVVVTGMGITSCLGNTLEDVTTSLKEAKSGITFAEDYQELGIKSQICGRPNLTDEDFKELIPKAQLRFMGNNAKFAYIAMKNAIEDAGLKPEEYEENPRVAGILGQGGTSIPDITETVDAVNSGKKRWKNKVGPFRVTRSMGSTVSAVLSTAFKVQGPSFSISSACSTGAHCIGTGFEQILLGKSDMAFCGAGENEGWGFTAMFDCMGALSTSYNETPEKASRAFDQDRDGFVIAGGGGVMILEELEHAKARGAKIYAELVGYGANSDGYDMVAPSGVGGERCMGLAMDEANARAGEKPIDYINTHGTSTPVGDLAELGAIKRKFDAEGYKPNVGSTKSLSGHALGAAGIHEAIYTILMMNNDFMAESANIENLVEEAADMN…	QTRTFATSTSLHMA-DRRVVVTGMGITSCLGNTLEDVKASLYNCESGIEFDQEWADLGIKSNIRGRPSLTDKEFKELIPKASLRFMGTNAKYAYIAMDRAIEDSGLTPEQYQENPRVCAILGQGGTSIPDIVETVEAVKNGG-RWKNKVGPFRVTRSMGSTVSAVLATAFKVQGMSFSISSACSTGAHCIGTGFEQILLNKSDIAFCGAGENVDWDFTSMFDCMGALSTSYNDTPKKASRAFDKNRDGFCIAGGGGVVVLEELEHAKARGAKIYAELVGYAANSDGYDMVAPSGVGGERCMELAMADAAAHSDDKPVEYINTHGTSTPVGDLAELGAIKRLFDKKGYQPNVGSTKSLSGHALGAAGVHEAIYTILMMNNDFMAESANIEELVDEAEGMS…
# Query: c5520
c5520	CAMNT_0040541067	27	291	806	12	7e-169	481	1237	265	86.79	230	35	250	0	0	94.34	-1	91	PRVASSIRSSSTLNMVAEDAKVILVTGASRGLGRAIAVDLGKQGQKVIVNYAGSEDAANETVEMVKAAGGDAIAIQANCADPDDIKAMFKTATEEYGTVDVLVNNAGITKDTLVMRMKPAQWQDVIDVNLSGVFYCTQQFFKIASKKRTGRVINISSVVGQIGNPGQANYAAAKGGVIGLTMSNAKEFSVRGITVNCVCPGFIASDMTATLSEEYLETVSKGIPLGRLGQPDEVAGMVRFLALDPAADYITGHTFNVDGGIAIGA	PRVATSIRSSSSLQMVADDAKVILVTGSSRGLGRAIAVDLGSKGQKVIVNYAGSEDAANETVEMVKAAGGDAVAIQANCGDVNDIKEMFKAAKEAFGTVDVLVNNAGITKDTLVMRMKPAQWQDVIDINLSGVFYCTQEFFKLASKKRSGRIINISSVVGQIGNPGQANYAAAKAGVIGLTKSNAKEFSMRGVTVNCVCPGFIESDMTAKLSDEYLETVSEGIPLGRLGKPSEVAGMVEFLAINPAADYITGHCFNVDGGIAIGA
c5520	CAMNT_0040613831	27	291	126	920	9e-168	479	1234	265	86.79	230	35	250	0	0	94.34	3	91	PRVASSIRSSSTLNMVAEDAKVILVTGASRGLGRAIAVDLGKQGQKVIVNYAGSEDAANETVEMVKAAGGDAIAIQANCADPDDIKAMFKTATEEYGTVDVLVNNAGITKDTLVMRMKPAQWQDVIDVNLSGVFYCTQQFFKIASKKRTGRVINISSVVGQIGNPGQANYAAAKGGVIGLTMSNAKEFSVRGITVNCVCPGFIASDMTATLSEEYLETVSKGIPLGRLGQPDEVAGMVRFLALDPAADYITGHTFNVDGGIAIGA	PRVATSIRSSSSLQMVADDAKVILVTGSSRGLGRAIAVDLGSKGQKVIVNYAGSEDAANETVEMVKAAGGDAVAIQANCGDVNDIKEMFKAAKEAFGTVDVLVNNAGITKDTLVMRMKPAQWQDVIDINLSGVFYCTQEFFKLASKKRSGRIINISSVVGQIGNPGQANYAAAKAGVIGLTKSNAKEFSMRGVTVNCVCPGFIESDMTAKLSDEYLETVSEGIPLGRLGKPSEVAGMVEFLAINPAADYITGHCFNVDGGIAIGA
c5520	CAMNT_0043422949	27	290	101	895	1e-162	467	1201	265	83.77	222	42	245	1	1	92.45	2	91	PRVASSI-RSSSTLNMVAEDAKVILVTGASRGLGRAIAVDLGKQGQKVIVNYAGSEDAANETVEMVKAAGGDAIAIQANCADPDDIKAMFKTATEEYGTVDVLVNNAGITKDTLVMRMKPAQWQDVIDVNLSGVFYCTQQFFKIASKKRTGRVINISSVVGQIGNPGQANYAAAKGGVIGLTMSNAKEFSVRGITVNCVCPGFIASDMTATLSEEYLETVSKGIPLGRLGQPDEVAGMVRFLALDPAADYITGHTFNVDGGIAIG	PRNAPTITRSTATLQMVADDAKVILITGSSRGLGRAMAIEFGKQGQKVVVNYAGAEDAANDTVEMVKAAGGDAIAVKANCGDTDDIAAMFKTVIEEFGTVDVLINNAGITKDTLVMRMKPEQWQSVIDINLSGVFYCTQAFFKIAMKKRTGRIINISSVVGQIGNPGQANYAAAKGGVIALTKSNAKEFSVRGVTVNCICPGFIESDMTAKLSEEYLDEVSKGIPLGRLGKPEEVAGMARFLALDPAADYITGHTFNVDGGIAIG
c5520	CAMNT_0051827311	27	291	845	51	7e-162	464	1194	265	84.15	223	42	246	0	0	92.83	-1	91	PRVASSIRSSSTLNMVAEDAKVILVTGASRGLGRAIAVDLGKQGQKVIVNYAGSEDAANETVEMVKAAGGDAIAIQANCADPDDIKAMFKTATEEYGTVDVLVNNAGITKDTLVMRMKPAQWQDVIDVNLSGVFYCTQQFFKIASKKRTGRVINISSVVGQIGNPGQANYAAAKGGVIGLTMSNAKEFSVRGITVNCVCPGFIASDMTATLSEEYLETVSKGIPLGRLGQPDEVAGMVRFLALDPAADYITGHTFNVDGGIAIGA	PSVVSPRRSANALSMVADDAKVILVTGASRGLGRAIAVELGNQGQKVVVNYAGSKDAADETVEMVKAAGGDAIAVQANCANIDEIGAMFKTSVEAFGTVDVLINNAGITKDTLVMRMKPDMWQSVIDVNLSGVFYCTQAFFKVASKKRTGRIINISSVVGQIGNPGQANYAAAKGGVIGLTMSNAKEFATRGITVNCVCPGFIATDMTSELSEEYLKQVSEGIPLKRLGKPEEVAGMCRFLALDPAADYITGHTFNVDGGIAIGA
c5520	CAMNT_0028339723	27	291	875	81	1e-161	463	1192	265	84.15	223	42	246	0	0	92.83	-3	91	PRVASSIRSSSTLNMVAEDAKVILVTGASRGLGRAIAVDLGKQGQKVIVNYAGSEDAANETVEMVKAAGGDAIAIQANCADPDDIKAMFKTATEEYGTVDVLVNNAGITKDTLVMRMKPAQWQDVIDVNLSGVFYCTQQFFKIASKKRTGRVINISSVVGQIGNPGQANYAAAKGGVIGLTMSNAKEFSVRGITVNCVCPGFIASDMTATLSEEYLETVSKGIPLGRLGQPDEVAGMVRFLALDPAADYITGHTFNVDGGIAIGA	PSVVSPRRSANALSMVADDAKVILVTGASRGLGRAIAVELGNQGQKVVVNYAGSKDAADETVEMVKAAGGDAIAVQANCANIDEIGAMFKTSVEAFGTVDVLINNAGITKDTLVMRMKPDMWQSVIDVNLSGVFYCTQAFFKVASKKRTGRIINISSVVGQIGNPGQANYAAAKGGVIGLTMSNAKEFATRGITVNCVCPGFIATDMTSELSEEYLKQVSEGIPLKRLGKPEEVAGMCRFLALDPAADYITGHTFNVDGGIAIGA
c5520	CAMNT_0023093597	27	291	935	141	4e-161	463	1191	265	84.15	223	42	246	0	0	92.83	-2	91	PRVASSIRSSSTLNMVAEDAKVILVTGASRGLGRAIAVDLGKQGQKVIVNYAGSEDAANETVEMVKAAGGDAIAIQANCADPDDIKAMFKTATEEYGTVDVLVNNAGITKDTLVMRMKPAQWQDVIDVNLSGVFYCTQQFFKIASKKRTGRVINISSVVGQIGNPGQANYAAAKGGVIGLTMSNAKEFSVRGITVNCVCPGFIASDMTATLSEEYLETVSKGIPLGRLGQPDEVAGMVRFLALDPAADYITGHTFNVDGGIAIGA	PSVVSPRRSANALSMVADDAKVILVTGASRGLGRAIAVELGNQGQKVVVNYAGSKDAADETVEMVKAAGGDAIAVQANCANIDEIGAMFKTSVEAFGTVDVLINNAGITKDTLVMRMKPDMWQSVIDVNLSGVFYCTQAFFKVASKKRTGRIINISSVVGQIGNPGQANYAAAKGGVIGLTMSNAKEFATRGITVNCVCPGFIATDMTSELSEEYLKQVSEGIPLKRLGKPEEVAGMCRFLALDPAADYITGHTFNVDGGIAIGA
c5520	CAMNT_0007479541	27	291	924	130	5e-161	463	1191	265	83.4	221	44	240	0	0	90.57	-1	91	PRVASSIRSSSTLNMVAEDAKVILVTGASRGLGRAIAVDLGKQGQKVIVNYAGSEDAANETVEMVKAAGGDAIAIQANCADPDDIKAMFKTATEEYGTVDVLVNNAGITKDTLVMRMKPAQWQDVIDVNLSGVFYCTQQFFKIASKKRTGRVINISSVVGQIGNPGQANYAAAKGGVIGLTMSNAKEFSVRGITVNCVCPGFIASDMTATLSEEYLETVSKGIPLGRLGQPDEVAGMVRFLALDPAADYITGHTFNVDGGIAIGA	PRLSTPVRATSTLQMVAEDAKVILVTGSSRGLGRAIAVEMGSQGQKVIVNYAGSEDAANETVEMVKAAGGDAVAIQANCADPDDIKKMFAAAVEAFGTVDVLINNAGITKDGLVMRMKPDQWQSVIDVNLSGVFYCTQAFFKLAAKKRTGRIINISSVVGQIGNPGQANYAAAKGGVIALTMSNAKEFSTRGVTVNCICPGFIESDMTAKLPAEYLEEVCKGIPLGRLGKATEVAGMSRFLALDDAADYITGHCFNVDGGIAIGS
c5520	CAMNT_0040450429	27	291	2543	1749	8e-161	480	1236	265	86.79	230	35	250	0	0	94.34	-2	91	PRVASSIRSSSTLNMVAEDAKVILVTGASRGLGRAIAVDLGKQGQKVIVNYAGSEDAANETVEMVKAAGGDAIAIQANCADPDDIKAMFKTATEEYGTVDVLVNNAGITKDTLVMRMKPAQWQDVIDVNLSGVFYCTQQFFKIASKKRTGRVINISSVVGQIGNPGQANYAAAKGGVIGLTMSNAKEFSVRGITVNCVCPGFIASDMTATLSEEYLETVSKGIPLGRLGQPDEVAGMVRFLALDPAADYITGHTFNVDGGIAIGA	PRVATSIRSSSSLQMVADDAKVILVTGSSRGLGRAIAVDLGSKGQKVIVNYAGSEDAANETVEMVKAAGGDAVAIQANCGDVNDIKEMFKAAKEAFGTVDVLVNNAGITKDTLVMRMKPAQWQDVIDINLSGVFYCTQEFFKLASKKRSGRIINISSVVGQIGNPGQANYAAAKAGVIGLTKSNAKEFSMRGVTVNCVCPGFIESDMTAKLSDEYLETVSEGIPLGRLGKPSEVAGMVEFLAINPAADYITGHCFNVDGGIAIGA
c5520	CAMNT_0023049989	27	291	1074	280	2e-160	464	1193	265	84.15	223	42	246	0	0	92.83	-3	91	PRVASSIRSSSTLNMVAEDAKVILVTGASRGLGRAIAVDLGKQGQKVIVNYAGSEDAANETVEMVKAAGGDAIAIQANCADPDDIKAMFKTATEEYGTVDVLVNNAGITKDTLVMRMKPAQWQDVIDVNLSGVFYCTQQFFKIASKKRTGRVINISSVVGQIGNPGQANYAAAKGGVIGLTMSNAKEFSVRGITVNCVCPGFIASDMTATLSEEYLETVSKGIPLGRLGQPDEVAGMVRFLALDPAADYITGHTFNVDGGIAIGA	PSVVSPRRSANALSMVADDAKVILVTGASRGLGRAIAVELGNQGQKVVVNYAGSKDAADETVEMVKAAGGDAIAVQANCANIDEIGAMFKTSVEAFGTVDVLINNAGITKDTLVMRMKPDMWQSVIDVNLSGVFYCTQAFFKVASKKRTGRIINISSVVGQIGNPGQANYAAAKGGVIGLTMSNAKEFATRGITVNCVCPGFIATDMTSELSEEYLKQVSEGIPLKRLGKPEEVAGMCRFLALDPAADYITGHTFNVDGGIAIGA
c5520	CAMNT_0022962249	27	291	126	920	2e-160	464	1193	265	84.15	223	42	246	0	0	92.83	3	91	PRVASSIRSSSTLNMVAEDAKVILVTGASRGLGRAIAVDLGKQGQKVIVNYAGSEDAANETVEMVKAAGGDAIAIQANCADPDDIKAMFKTATEEYGTVDVLVNNAGITKDTLVMRMKPAQWQDVIDVNLSGVFYCTQQFFKIASKKRTGRVINISSVVGQIGNPGQANYAAAKGGVIGLTMSNAKEFSVRGITVNCVCPGFIASDMTATLSEEYLETVSKGIPLGRLGQPDEVAGMVRFLALDPAADYITGHTFNVDGGIAIGA	PSVVSPRRSANALSMVADDAKVILVTGASRGLGRAIAVELGNQGQKVVVNYAGSKDAADETVEMVKAAGGDAIAVQANCANIDEIGAMFKTSVEAFGTVDVLINNAGITKDTLVMRMKPDMWQSVIDVNLSGVFYCTQAFFKVASKKRTGRIINISSVVGQIGNPGQANYAAAKGGVIGLTMSNAKEFATRGITVNCVCPGFIATDMTSELSEEYLKQVSEGIPLKRLGKPEEVAGMCRFLALDPAADYITGHTFNVDGGIAIGA
c5520	CAMNT_0040471503	27	291	2587	1793	3e-160	479	1234	265	86.79	230	35	250	0	0	94.34	-1	91	PRVASSIRSSSTLNMVAEDAKVILVTGASRGLGRAIAVDLGKQGQKVIVNYAGSEDAANETVEMVKAAGGDAIAIQANCADPDDIKAMFKTATEEYGTVDVLVNNAGITKDTLVMRMKPAQWQDVIDVNLSGVFYCTQQFFKIASKKRTGRVINISSVVGQIGNPGQANYAAAKGGVIGLTMSNAKEFSVRGITVNCVCPGFIASDMTATLSEEYLETVSKGIPLGRLGQPDEVAGMVRFLALDPAADYITGHTFNVDGGIAIGA	PRVATSIRSSSSLQMVADDAKVILVTGSSRGLGRAIAVDLGSKGQKVIVNYAGSEDAANETVEMVKAAGGDAVAIQANCGDVNDIKEMFKAAKEAFGTVDVLVNNAGITKDTLVMRMKPAQWQDVIDINLSGVFYCTQEFFKLASKKRSGRIINISSVVGQIGNPGQANYAAAKAGVIGLTKSNAKEFSMRGVTVNCVCPGFIESDMTAKLSDEYLETVSEGIPLGRLGKPSEVAGMVEFLAINPAADYITGHCFNVDGGIAIGA
c5520	CAMNT_0028311109	27	291	126	920	4e-159	464	1193	265	84.15	223	42	246	0	0	92.83	3	91	PRVASSIRSSSTLNMVAEDAKVILVTGASRGLGRAIAVDLGKQGQKVIVNYAGSEDAANETVEMVKAAGGDAIAIQANCADPDDIKAMFKTATEEYGTVDVLVNNAGITKDTLVMRMKPAQWQDVIDVNLSGVFYCTQQFFKIASKKRTGRVINISSVVGQIGNPGQANYAAAKGGVIGLTMSNAKEFSVRGITVNCVCPGFIASDMTATLSEEYLETVSKGIPLGRLGQPDEVAGMVRFLALDPAADYITGHTFNVDGGIAIGA	PSVVSPRRSANALSMVADDAKVILVTGASRGLGRAIAVELGNQGQKVVVNYAGSKDAADETVEMVKAAGGDAIAVQANCANIDEIGAMFKTSVEAFGTVDVLINNAGITKDTLVMRMKPDMWQSVIDVNLSGVFYCTQAFFKVASKKRTGRIINISSVVGQIGNPGQANYAAAKGGVIGLTMSNAKEFATRGITVNCVCPGFIATDMTSELSEEYLKQVSEGIPLKRLGKPEEVAGMCRFLALDPAADYITGHTFNVDGGIAIGA
c5520	CAMNT_0050513795	39	291	1632	874	4e-159	468	1205	253	88.54	224	29	242	0	0	95.65	-2	87	LNMVAEDAKVILVTGASRGLGRAIAVDLGKQGQKVIVNYAGSEDAANETVEMVKAAGGDAIAIQANCADPDDIKAMFKTATEEYGTVDVLVNNAGITKDTLVMRMKPAQWQDVIDVNLSGVFYCTQQFFKIASKKRTGRVINISSVVGQIGNPGQANYAAAKGGVIGLTMSNAKEFSVRGITVNCVCPGFIASDMTATLSEEYLETVSKGIPLGRLGQPDEVAGMVRFLALDPAADYITGHTFNVDGGIAIGA	LKMVADDAKVILVTGASRGLGRAIAVDLGKQGQKVIVNYAGSEDAANETVEMVRAVGGEAIAIQANCAEPDDIKAMFKQAKEEFGGVDVLVNNAGITQDTLVMRMKPKQWQDVIDINLSGVFYCTQEFFKLAAKRRSGRIINISSVVGQIGNPGQANYAAAKGGVIGLTMSNAKEFSTRGVTVNCVCPGFIASDMTAKLSDEYLEEVSKGIPLGRLGKPEEVAGMVKFLALDDAADYITGHCFNVDGGIAIGA
c5520	CAMNT_0051801619	27	291	126	920	5e-159	464	1193	265	84.15	223	42	246	0	0	92.83	3	91	PRVASSIRSSSTLNMVAEDAKVILVTGASRGLGRAIAVDLGKQGQKVIVNYAGSEDAANETVEMVKAAGGDAIAIQANCADPDDIKAMFKTATEEYGTVDVLVNNAGITKDTLVMRMKPAQWQDVIDVNLSGVFYCTQQFFKIASKKRTGRVINISSVVGQIGNPGQANYAAAKGGVIGLTMSNAKEFSVRGITVNCVCPGFIASDMTATLSEEYLETVSKGIPLGRLGQPDEVAGMVRFLALDPAADYITGHTFNVDGGIAIGA	PSVVSPRRSANALSMVADDAKVILVTGASRGLGRAIAVELGNQGQKVVVNYAGSKDAADETVEMVKAAGGDAIAVQANCANIDEIGAMFKTSVEAFGTVDVLINNAGITKDTLVMRMKPDMWQSVIDVNLSGVFYCTQAFFKVASKKRTGRIINISSVVGQIGNPGQANYAAAKGGVIGLTMSNAKEFATRGITVNCVCPGFIATDMTSELSEEYLKQVSEGIPLKRLGKPEEVAGMCRFLALDPAADYITGHTFNVDGGIAIGA
c5520	CAMNT_0042697035	27	290	105	896	2e-157	465	1197	264	84.09	222	42	243	0	0	92.05	3	91	PRVASSIRSSSTLNMVAEDAKVILVTGASRGLGRAIAVDLGKQGQKVIVNYAGSEDAANETVEMVKAAGGDAIAIQANCADPDDIKAMFKTATEEYGTVDVLVNNAGITKDTLVMRMKPAQWQDVIDVNLSGVFYCTQQFFKIASKKRTGRVINISSVVGQIGNPGQANYAAAKGGVIGLTMSNAKEFSVRGITVNCVCPGFIASDMTATLSEEYLETVSKGIPLGRLGQPDEVAGMVRFLALDPAADYITGHTFNVDGGIAIG	PRLSTNVASSSSLNMVAEDAKVILVTGASRGLGRAIAIELGSQGQKVVVNYAGSEDAANETVDLVKAAGGDAIAIQADCSQPDDIKEMFSKATETFGTVDVLINNAGITKDGLVMRMKPKAWQDVIDINLSGVFYCTQAFFKLAMKKRTGRIINISSVVGQIGNPGQANYAAAKGGVIGLTRSNAKEFSGRGVTVNCICPGFIESDMTGKLSEEYLEEVSKGIPLGRLGKPSEVAGMARFLALDDAADYITGHTFNVDGGIAIG
c5520	CAMNT_0028399075	27	291	1036	242	4e-157	456	1173	265	84.53	224	41	248	0	0	93.58	-3	91	PRVASSIRSSSTLNMVAEDAKVILVTGASRGLGRAIAVDLGKQGQKVIVNYAGSEDAANETVEMVKAAGGDAIAIQANCADPDDIKAMFKTATEEYGTVDVLVNNAGITKDTLVMRMKPAQWQDVIDVNLSGVFYCTQQFFKIASKKRTGRVINISSVVGQIGNPGQANYAAAKGGVIGLTMSNAKEFSVRGITVNCVCPGFIASDMTATLSEEYLETVSKGIPLGRLGQPDEVAGMVRFLALDPAADYITGHTFNVDGGIAIGA	PSVASSRRSASALNMVADDAKVILVTGASRGLGRAIAVDLGSQGQKVVVNYAGSKDAADETVEMIKAAGGDAVAVQANCANPDEIDAMFKEATDAFGTVDVLINNAGITKDTLVMRMKPEMWQAVIDVNLSGVFYCTKAFFKLAAKKRAGRIINISSVVGQIGNPGQANYAAAKGGVIGLTMSNAKEFSSRGVTVNCVCPGFIATDMTAELSEDYLKKVSEGIPLGRLGKPEEVAGMCRFLALDPACDYITGHTFNVDGGIAIGA
c5520	CAMNT_0025465223	28	291	1050	265	6e-157	454	1168	264	82.95	219	43	244	1	2	92.42	-2	91	RVASSIRSSSTLNMVAEDAKVILVTGASRGLGRAIAVDLGKQGQKVIVNYAGSEDAANETVEMVKAAGGDAIAIQANCADPDDIKAMFKTATEEYGTVDVLVNNAGITKDTLVMRMKPAQWQDVIDVNLSGVFYCTQQFFKIASKKRTGRVINISSVVGQIGNPGQANYAAAKGGVIGLTMSNAKEFSVRGITVNCVCPGFIASDMTATLSEEYLETVSKGIPLGRLGQPDEVAGMVRFLALDPAADYITGHTFNVDGGIAIGA	RAASS--SPSTLSMVADDAKVCLVTGASRGLGRSIAVELGKQGQKVVVNYAGSEDAANETVELVKAAGGDAIAVKADCSNPDDIAAMFKTVVDEYGTCDVLVNNAGITKDGLVMRMKPEQWQAVIDINLSGVFYCTQAFFKLAAKKRTGRIVNISSVVGQIGNPGQANYAAAKGGVIGLTMSNAKEFAGRGITVNCLCPGFIETDMTAELPEDYLKQVSAGIPLGRLGKPEEVAGMTRFLALDPAADYITGHTFNVDGGIAMGA
c5520	CAMNT_0028506007	27	291	875	75	2e-156	449	1156	267	80.15	214	51	239	1	2	89.51	-2	91	PR--VASSIRSSSTLNMVAEDAKVILVTGASRGLGRAIAVDLGKQGQKVIVNYAGSEDAANETVEMVKAAGGDAIAIQANCADPDDIKAMFKTATEEYGTVDVLVNNAGITKDTLVMRMKPAQWQDVIDVNLSGVFYCTQQFFKIASKKRTGRVINISSVVGQIGNPGQANYAAAKGGVIGLTMSNAKEFSVRGITVNCVCPGFIASDMTATLSEEYLETVSKGIPLGRLGQPDEVAGMVRFLALDPAADYITGHTFNVDGGIAIGA	PRSAIARPAASTSSLQMVADDAKVILVTGSSRGLGRSIAVELGKQGQKVVVNYAGSEGAAQETVQMIKDAGGDAIAVQANCADPDEIKVMFAKIVEEYGTCDVLINNAGITADTLVMRMKPEQWQSVIDVNLSGVFYCTQAFFKLAAKKRTGRIVNISSVVGQIGNPGQANYAAAKGGVIALTMSNAKEFAARGVTVNCLCPGFIETDMTAKLSEDYLKQVSDGIPLKRLGKPEEVAGMTRFLALDPAADYITGHTFNVDGGIAIGA
c5520	CAMNT_0023143885	27	291	53	853	2e-155	449	1155	267	80.15	214	51	240	1	2	89.89	2	91	PR--VASSIRSSSTLNMVAEDAKVILVTGASRGLGRAIAVDLGKQGQKVIVNYAGSEDAANETVEMVKAAGGDAIAIQANCADPDDIKAMFKTATEEYGTVDVLVNNAGITKDTLVMRMKPAQWQDVIDVNLSGVFYCTQQFFKIASKKRTGRVINISSVVGQIGNPGQANYAAAKGGVIGLTMSNAKEFSVRGITVNCVCPGFIASDMTATLSEEYLETVSKGIPLGRLGQPDEVAGMVRFLALDPAADYITGHTFNVDGGIAIGA	PRSAIARPAASTSSLQMVADDAKVILVTGSSRGLGRSIAVELGKSGQKIVVNYAGSEAAAQETVEMIKEVGGDAIAVQANCADPDEIKAMFAKIVEEYGTCDVLVNNAGITADTLVMRMKPQQWQSVIDINLSGVFYCTQAFFKLAAKKRTGRIVNISSVVGQIGNPGQANYAAAKGGVIGLTMSNAKEFAGRGVTVNCLCPGFIETDMTAKLSEDYLKQVSEGIPLKRLGKPEEVAGMCRFLALDPAADYITGHTFNVDGGIAIGA
c5520	CAMNT_0027368345	27	290	963	154	4e-155	447	1151	270	80	216	48	238	1	6	88.15	-1	91	PRVASSIR------SSSTLNMVAEDAKVILVTGASRGLGRAIAVDLGKQGQKVIVNYAGSEDAANETVEMVKAAGGDAIAIQANCADPDDIKAMFKTATEEYGTVDVLVNNAGITKDTLVMRMKPAQWQDVIDVNLSGVFYCTQQFFKIASKKRTGRVINISSVVGQIGNPGQANYAAAKGGVIGLTMSNAKEFSVRGITVNCVCPGFIASDMTATLSEEYLETVSKGIPLGRLGQPDEVAGMVRFLALDPAADYITGHTFNVDGGIAIG	PRSNNLLRNHHGASSSSAMQMVADDAKVILVTGSSRGLGRSIALELGALGQKVVVNYAGSKEAAEDTVEKIKEAGGDAIAIQANCGDVKEVQSMFKTAAEEFGTVDVLVNNAGITKDTLVMRMKPEQWQSVIDINLSGVFYCTQAFFKIASKKRTGRVINISSVVGQIGNPGQANYAAAKGGVIALTKSNAKEFSTRGITVNCICPGFIESDMTGKLSEEYLEEVSKGIPLGRLGKPEEVAGMTRFLALDPAADYITGHCFNVDGGIAIG
c5520	CAMNT_0023108865	27	291	1040	240	1e-154	448	1153	267	80.15	214	51	240	1	2	89.89	-1	91	PR--VASSIRSSSTLNMVAEDAKVILVTGASRGLGRAIAVDLGKQGQKVIVNYAGSEDAANETVEMVKAAGGDAIAIQANCADPDDIKAMFKTATEEYGTVDVLVNNAGITKDTLVMRMKPAQWQDVIDVNLSGVFYCTQQFFKIASKKRTGRVINISSVVGQIGNPGQANYAAAKGGVIGLTMSNAKEFSVRGITVNCVCPGFIASDMTATLSEEYLETVSKGIPLGRLGQPDEVAGMVRFLALDPAADYITGHTFNVDGGIAIGA	PRSAIARPAASTSSLQMVADDAKVILVTGSSRGLGRSIAVELGKSGQKIVVNYAGSEAAALETVEMIKEVGGDAIAVQANCADPDEIKAMFAKIVEEYGTCDVLVNNAGITADTLVMRMKPQQWQSVIDINLSGVFYCTQAFFKLAAKKRTGRIVNISSVVGQIGNPGQANYAAAKGGVIGLTMSNAKEFAGRGVTVNCLCPGFIETDMTAKLSEDYLKQVSEGIPLKRLGKPEEVAGMCRFLALDPAADYITGHTFNVDGGIAIGA
c5520	CAMNT_0043938887	27	291	884	84	4e-154	446	1146	267	81.65	218	47	241	2	2	90.26	-1	91	PRVA-SSIR-SSSTLNMVAEDAKVILVTGASRGLGRAIAVDLGKQGQKVIVNYAGSEDAANETVEMVKAAGGDAIAIQANCADPDDIKAMFKTATEEYGTVDVLVNNAGITKDTLVMRMKPAQWQDVIDVNLSGVFYCTQQFFKIASKKRTGRVINISSVVGQIGNPGQANYAAAKGGVIGLTMSNAKEFSVRGITVNCVCPGFIASDMTATLSEEYLETVSKGIPLGRLGQPDEVAGMVRFLALDPAADYITGHTFNVDGGIAIGA	PHLARSNVRASSSTMQMVADDAKVILVTGSSRGLGRSIAIELGSLGQKVVVNYAGSKEAAEETVAAVKAAGGDAIAIQANCAKPDEIKDMFQGAIDAFGTVDVLINNAGITKDTLVMRMKPDQWQDVIDVNLSGVFYCTQAFFKLAMKKRTGRIINISSVVGQIGNPGQANYAAAKAGVIGLTMSNAKEFSARGITVNCVCPGFIESDMTAKLSPEYLETVCKGIPAGRLGKPEEVAGLTRFLALDPAADYITGHCFNVDGGIAIGS
c5520	CAMNT_0038786087	29	291	138	932	6e-154	446	1147	265	82.26	218	45	238	1	2	89.81	3	90	VASSIRSSSTLNMVAEDAKVILVTGASRGLGRAIAVDLGKQGQKVIVNYAGSEDAANETVEMVKAAGGDAIAIQANCADPDDIKAMFK--TATEEYGTVDVLVNNAGITKDTLVMRMKPAQWQDVIDVNLSGVFYCTQQFFKIASKKRTGRVINISSVVGQIGNPGQANYAAAKGGVIGLTMSNAKEFSVRGITVNCVCPGFIASDMTATLSEEYLETVSKGIPLGRLGQPDEVAGMVRFLALDPAADYITGHTFNVDGGIAIGA	LSNGLRTTSTLNMVADDAKVILVTGASRGLGRAIACDLGAKGQKVVVNYAGSVDAANETVEMVKAAGGDAIAVQANVGSPDDIKEMFAVITANEDFGTVDVLINNAGITKDGLVMRMKPKQWQDVIDINLSGVFYTTQAFFKLAMKKRKGRIINISSVVGQIGNPGQANYAAAKGGVIGLTMSNAKEFSTRGITVNCICPGFIESDMTAELSDDYLAEVSKGIPLGRLGKPAEVAGMASFLALDDAADYITGHTFNVDGGIAIGA
c5520	CAMNT_0017885003	27	291	1048	248	6e-154	461	1186	267	82.77	221	44	246	1	2	92.13	-3	91	PRVASS--IRSSSTLNMVAEDAKVILVTGASRGLGRAIAVDLGKQGQKVIVNYAGSEDAANETVEMVKAAGGDAIAIQANCADPDDIKAMFKTATEEYGTVDVLVNNAGITKDTLVMRMKPAQWQDVIDVNLSGVFYCTQQFFKIASKKRTGRVINISSVVGQIGNPGQANYAAAKGGVIGLTMSNAKEFSVRGITVNCVCPGFIASDMTATLSEEYLETVSKGIPLGRLGQPDEVAGMVRFLALDPAADYITGHTFNVDGGIAIGA	PRLSTSRPLASSSSLHMVAEDAKVILVTGASRGLGRAIAVELGSQGQKIIVNYAGSEDAAKETVEMVKAAGGDAVAVRANCGDPDEIKNMFDAATEAFGTVDVLINNAGITKDGLVIRMKPSQWQEVIDINLSGVFYCTQAFFKLAAKKRSGRVINISSVVGQIGNPGQANYAAAKGGVIGLTMSNAKEFANRGVTVNCICPGFIESDMTGKLSEEYLEEVSKGIPLGRLGKPSEVAGMARFLALDDAADYITGHCFNVDGGIAIGA
c5520	CAMNT_0017901113	27	291	1554	2354	1e-153	461	1186	267	82.77	221	44	246	1	2	92.13	3	91	PRVASS--IRSSSTLNMVAEDAKVILVTGASRGLGRAIAVDLGKQGQKVIVNYAGSEDAANETVEMVKAAGGDAIAIQANCADPDDIKAMFKTATEEYGTVDVLVNNAGITKDTLVMRMKPAQWQDVIDVNLSGVFYCTQQFFKIASKKRTGRVINISSVVGQIGNPGQANYAAAKGGVIGLTMSNAKEFSVRGITVNCVCPGFIASDMTATLSEEYLETVSKGIPLGRLGQPDEVAGMVRFLALDPAADYITGHTFNVDGGIAIGA	PRLSTSRPLASSSSLHMVAEDAKVILVTGASRGLGRAIAVELGSQGQKIIVNYAGSEDAAKETVEMVKAAGGDAVAVRANCGDPDEIKNMFDAATEAFGTVDVLINNAGITKDGLVIRMKPSQWQEVIDINLSGVFYCTQAFFKLAAKKRSGRVINISSVVGQIGNPGQANYAAAKGGVIGLTMSNAKEFANRGVTVNCICPGFIESDMTGKLSEEYLEEVSKGIPLGRLGKPSEVAGMARFLALDDAADYITGHCFNVDGGIAIGA
c5520	CAMNT_0038752927	29	291	1064	270	2e-153	446	1147	265	82.26	218	45	238	1	2	89.81	-3	90	VASSIRSSSTLNMVAEDAKVILVTGASRGLGRAIAVDLGKQGQKVIVNYAGSEDAANETVEMVKAAGGDAIAIQANCADPDDIKAMFK--TATEEYGTVDVLVNNAGITKDTLVMRMKPAQWQDVIDVNLSGVFYCTQQFFKIASKKRTGRVINISSVVGQIGNPGQANYAAAKGGVIGLTMSNAKEFSVRGITVNCVCPGFIASDMTATLSEEYLETVSKGIPLGRLGQPDEVAGMVRFLALDPAADYITGHTFNVDGGIAIGA	LSNGLRTTSTLNMVADDAKVILVTGASRGLGRAIACDLGAKGQKVVVNYAGSVDAANETVEMVKAAGGDAIAVQANVGSPDDIKEMFAAITANEDFGTVDVLINNAGITKDGLVMRMKPKQWQDVIDINLSGVFYTTQAFFKLAMKKRKGRIINISSVVGQIGNPGQANYAAAKGGVIGLTMSNAKEFSTRGITVNCICPGFIESDMTAELSDDYLAEVSKGIPLGRLGKPAEVAGMASFLALDDAADYITGHTFNVDGGIAIGA
c5520	CAMNT_0050050839	32	291	888	109	2e-151	439	1128	260	81.92	213	47	233	0	0	89.62	-3	89	SIRSSSTLNMVAEDAKVILVTGASRGLGRAIAVDLGKQGQKVIVNYAGSEDAANETVEMVKAAGGDAIAIQANCADPDDIKAMFKTATEEYGTVDVLVNNAGITKDTLVMRMKPAQWQDVIDVNLSGVFYCTQQFFKIASKKRTGRVINISSVVGQIGNPGQANYAAAKGGVIGLTMSNAKEFSVRGITVNCVCPGFIASDMTATLSEEYLETVSKGIPLGRLGQPDEVAGMVRFLALDPAADYITGHTFNVDGGIAIGA	SISSTSQLHMVADDAKVCLVTGASRGLGRAIALDLGRAGQKVVVNYAGSEAAALACVEEIKAAGGDAIAVQADCSNPDSIKKMFDKIIEEYGTCDVLVNNAGITKDGLVMRMKPEQWQSVIDINLSGVFYTTQAFFKIASKKRTGRVINISSVVGQIGNPGQANYAAAKGGVIGLTMSNAKEFSGRGVTVNCLCPGFIETDMTAKLSDEYLEEVSKGIPLGRLGKPEEVAGMTRFLAIDPAADYITGHCFNVDGGIAMGA
c5520	CAMNT_0050125799	32	291	840	61	2e-151	439	1128	260	81.92	213	47	233	0	0	89.62	-1	89	SIRSSSTLNMVAEDAKVILVTGASRGLGRAIAVDLGKQGQKVIVNYAGSEDAANETVEMVKAAGGDAIAIQANCADPDDIKAMFKTATEEYGTVDVLVNNAGITKDTLVMRMKPAQWQDVIDVNLSGVFYCTQQFFKIASKKRTGRVINISSVVGQIGNPGQANYAAAKGGVIGLTMSNAKEFSVRGITVNCVCPGFIASDMTATLSEEYLETVSKGIPLGRLGQPDEVAGMVRFLALDPAADYITGHTFNVDGGIAIGA	SISSTSQLHMVADDAKVCLVTGASRGLGRAIALDLGRAGQKVVVNYAGSEAAALACVEEIKAAGGDAIAVQADCSNPDSIKKMFDKIIEEYGTCDVLVNNAGITKDGLVMRMKPEQWQSVIDINLSGVFYTTQAFFKIASKKRTGRVINISSVVGQIGNPGQANYAAAKGGVIGLTMSNAKEFSGRGVTVNCLCPGFIETDMTAKLSDEYLEEVSKGIPLGRLGKPEEVAGMTRFLAIDPAADYITGHCFNVDGGIAMGA
c5520	CAMNT_0011915467	32	291	215	994	2e-151	439	1128	260	81.92	213	47	233	0	0	89.62	2	89	SIRSSSTLNMVAEDAKVILVTGASRGLGRAIAVDLGKQGQKVIVNYAGSEDAANETVEMVKAAGGDAIAIQANCADPDDIKAMFKTATEEYGTVDVLVNNAGITKDTLVMRMKPAQWQDVIDVNLSGVFYCTQQFFKIASKKRTGRVINISSVVGQIGNPGQANYAAAKGGVIGLTMSNAKEFSVRGITVNCVCPGFIASDMTATLSEEYLETVSKGIPLGRLGQPDEVAGMVRFLALDPAADYITGHTFNVDGGIAIGA	SISSTSQLHMVADDAKVCLVTGASRGLGRAIALDLGRAGQKVVVNYAGSEAAALACVEEIKAAGGDAIAVQADCSNPDSIKKMFDKIIEEYGTCDVLVNNAGITKDGLVMRMKPEQWQSVIDINLSGVFYTTQAFFKIASKKRTGRVINISSVVGQIGNPGQANYAAAKGGVIGLTMSNAKEFSGRGVTVNCLCPGFIETDMTAKLSDEYLEEVSKGIPLGRLGKPEEVAGMTRFLAIDPAADYITGHCFNVDGGIAMGA
c5520	CAMNT_0049977153	32	291	175	954	3e-151	439	1128	260	81.92	213	47	233	0	0	89.62	1	89	SIRSSSTLNMVAEDAKVILVTGASRGLGRAIAVDLGKQGQKVIVNYAGSEDAANETVEMVKAAGGDAIAIQANCADPDDIKAMFKTATEEYGTVDVLVNNAGITKDTLVMRMKPAQWQDVIDVNLSGVFYCTQQFFKIASKKRTGRVINISSVVGQIGNPGQANYAAAKGGVIGLTMSNAKEFSVRGITVNCVCPGFIASDMTATLSEEYLETVSKGIPLGRLGQPDEVAGMVRFLALDPAADYITGHTFNVDGGIAIGA	SISSTSQLHMVADDAKVCLVTGASRGLGRAIALDLGRAGQKVVVNYAGSEAAALACVEEIKAAGGDAIAVQADCSNPDSIKKMFDKIIEEYGTCDVLVNNAGITKDGLVMRMKPEQWQSVIDINLSGVFYTTQAFFKIASKKRTGRVINISSVVGQIGNPGQANYAAAKGGVIGLTMSNAKEFSGRGVTVNCLCPGFIETDMTAKLSDEYLEEVSKGIPLGRLGKPEEVAGMTRFLAIDPAADYITGHCFNVDGGIAMGA
c5520	CAMNT_0050173715	32	291	888	109	3e-151	439	1128	260	81.92	213	47	233	0	0	89.62	-2	89	SIRSSSTLNMVAEDAKVILVTGASRGLGRAIAVDLGKQGQKVIVNYAGSEDAANETVEMVKAAGGDAIAIQANCADPDDIKAMFKTATEEYGTVDVLVNNAGITKDTLVMRMKPAQWQDVIDVNLSGVFYCTQQFFKIASKKRTGRVINISSVVGQIGNPGQANYAAAKGGVIGLTMSNAKEFSVRGITVNCVCPGFIASDMTATLSEEYLETVSKGIPLGRLGQPDEVAGMVRFLALDPAADYITGHTFNVDGGIAIGA	SISSTSQLHMVADDAKVCLVTGASRGLGRAIALDLGRAGQKVVVNYAGSEAAALACVEEIKAAGGDAIAVQADCSNPDSIKKMFDKIIEEYGTCDVLVNNAGITKDGLVMRMKPEQWQSVIDINLSGVFYTTQAFFKIASKKRTGRVINISSVVGQIGNPGQANYAAAKGGVIGLTMSNAKEFSGRGVTVNCLCPGFIETDMTAKLSDEYLEEVSKGIPLGRLGKPEEVAGMTRFLAIDPAADYITGHCFNVDGGIAMGA
c5520	CAMNT_0050090053	32	291	211	990	3e-151	439	1128	260	81.92	213	47	233	0	0	89.62	1	89	SIRSSSTLNMVAEDAKVILVTGASRGLGRAIAVDLGKQGQKVIVNYAGSEDAANETVEMVKAAGGDAIAIQANCADPDDIKAMFKTATEEYGTVDVLVNNAGITKDTLVMRMKPAQWQDVIDVNLSGVFYCTQQFFKIASKKRTGRVINISSVVGQIGNPGQANYAAAKGGVIGLTMSNAKEFSVRGITVNCVCPGFIASDMTATLSEEYLETVSKGIPLGRLGQPDEVAGMVRFLALDPAADYITGHTFNVDGGIAIGA	SISSTSQLHMVADDAKVCLVTGASRGLGRAIALDLGRAGQKVVVNYAGSEAAALACVEEIKAAGGDAIAVQADCSNPDSIKKMFDKIIEEYGTCDVLVNNAGITKDGLVMRMKPEQWQSVIDINLSGVFYTTQAFFKIASKKRTGRVINISSVVGQIGNPGQANYAAAKGGVIGLTMSNAKEFSGRGVTVNCLCPGFIETDMTAKLSDEYLEEVSKGIPLGRLGKPEEVAGMTRFLAIDPAADYITGHCFNVDGGIAMGA
c5520	CAMNT_0050235867	32	291	893	114	3e-151	439	1128	260	81.92	213	47	233	0	0	89.62	-1	89	SIRSSSTLNMVAEDAKVILVTGASRGLGRAIAVDLGKQGQKVIVNYAGSEDAANETVEMVKAAGGDAIAIQANCADPDDIKAMFKTATEEYGTVDVLVNNAGITKDTLVMRMKPAQWQDVIDVNLSGVFYCTQQFFKIASKKRTGRVINISSVVGQIGNPGQANYAAAKGGVIGLTMSNAKEFSVRGITVNCVCPGFIASDMTATLSEEYLETVSKGIPLGRLGQPDEVAGMVRFLALDPAADYITGHTFNVDGGIAIGA	SISSTSQLHMVADDAKVCLVTGASRGLGRAIALDLGRAGQKVVVNYAGSEAAALACVEEIKAAGGDAIAVQADCSNPDSIKKMFDKIIEEYGTCDVLVNNAGITKDGLVMRMKPEQWQSVIDINLSGVFYTTQAFFKIASKKRTGRVINISSVVGQIGNPGQANYAAAKGGVIGLTMSNAKEFSGRGVTVNCLCPGFIETDMTAKLSDEYLEEVSKGIPLGRLGKPEEVAGMTRFLAIDPAADYITGHCFNVDGGIAMGA
c5520	CAMNT_0049938713	32	291	193	972	3e-151	439	1128	260	81.92	213	47	233	0	0	89.62	1	89	SIRSSSTLNMVAEDAKVILVTGASRGLGRAIAVDLGKQGQKVIVNYAGSEDAANETVEMVKAAGGDAIAIQANCADPDDIKAMFKTATEEYGTVDVLVNNAGITKDTLVMRMKPAQWQDVIDVNLSGVFYCTQQFFKIASKKRTGRVINISSVVGQIGNPGQANYAAAKGGVIGLTMSNAKEFSVRGITVNCVCPGFIASDMTATLSEEYLETVSKGIPLGRLGQPDEVAGMVRFLALDPAADYITGHTFNVDGGIAIGA	SISSTSQLHMVADDAKVCLVTGASRGLGRAIALDLGRAGQKVVVNYAGSEAAALACVEEIKAAGGDAIAVQADCSNPDSIKKMFDKIIEEYGTCDVLVNNAGITKDGLVMRMKPEQWQSVIDINLSGVFYTTQAFFKIASKKRTGRVINISSVVGQIGNPGQANYAAAKGGVIGLTMSNAKEFSGRGVTVNCLCPGFIETDMTAKLSDEYLEEVSKGIPLGRLGKPEEVAGMTRFLAIDPAADYITGHCFNVDGGIAMGA
c5520	CAMNT_0048287531	32	291	892	113	3e-151	439	1128	260	81.92	213	47	233	0	0	89.62	-3	89	SIRSSSTLNMVAEDAKVILVTGASRGLGRAIAVDLGKQGQKVIVNYAGSEDAANETVEMVKAAGGDAIAIQANCADPDDIKAMFKTATEEYGTVDVLVNNAGITKDTLVMRMKPAQWQDVIDVNLSGVFYCTQQFFKIASKKRTGRVINISSVVGQIGNPGQANYAAAKGGVIGLTMSNAKEFSVRGITVNCVCPGFIASDMTATLSEEYLETVSKGIPLGRLGQPDEVAGMVRFLALDPAADYITGHTFNVDGGIAIGA	SISSTSQLHMVADDAKVCLVTGASRGLGRAIALDLGRAGQKVVVNYAGSEAAALACVEEIKAAGGDAIAVQADCSNPDSIKKMFDKIIEEYGTCDVLVNNAGITKDGLVMRMKPEQWQSVIDINLSGVFYTTQAFFKIASKKRTGRVINISSVVGQIGNPGQANYAAAKGGVIGLTMSNAKEFSGRGVTVNCLCPGFIETDMTAKLSDEYLEEVSKGIPLGRLGKPEEVAGMTRFLAIDPAADYITGHCFNVDGGIAMGA
c5520	CAMNT_0050451871	32	291	224	1003	4e-151	439	1128	260	81.92	213	47	233	0	0	89.62	2	89	SIRSSSTLNMVAEDAKVILVTGASRGLGRAIAVDLGKQGQKVIVNYAGSEDAANETVEMVKAAGGDAIAIQANCADPDDIKAMFKTATEEYGTVDVLVNNAGITKDTLVMRMKPAQWQDVIDVNLSGVFYCTQQFFKIASKKRTGRVINISSVVGQIGNPGQANYAAAKGGVIGLTMSNAKEFSVRGITVNCVCPGFIASDMTATLSEEYLETVSKGIPLGRLGQPDEVAGMVRFLALDPAADYITGHTFNVDGGIAIGA	SISSTSQLHMVADDAKVCLVTGASRGLGRAIALDLGRAGQKVVVNYAGSEAAALACVEEIKAAGGDAIAVQADCSNPDSIKKMFDKIIEEYGTCDVLVNNAGITKDGLVMRMKPEQWQSVIDINLSGVFYTTQAFFKIASKKRTGRVINISSVVGQIGNPGQANYAAAKGGVIGLTMSNAKEFSGRGVTVNCLCPGFIETDMTAKLSDEYLEEVSKGIPLGRLGKPEEVAGMTRFLAIDPAADYITGHCFNVDGGIAMGA
c5520	CAMNT_0048319397	32	291	893	114	4e-151	439	1128	260	81.92	213	47	233	0	0	89.62	-3	89	SIRSSSTLNMVAEDAKVILVTGASRGLGRAIAVDLGKQGQKVIVNYAGSEDAANETVEMVKAAGGDAIAIQANCADPDDIKAMFKTATEEYGTVDVLVNNAGITKDTLVMRMKPAQWQDVIDVNLSGVFYCTQQFFKIASKKRTGRVINISSVVGQIGNPGQANYAAAKGGVIGLTMSNAKEFSVRGITVNCVCPGFIASDMTATLSEEYLETVSKGIPLGRLGQPDEVAGMVRFLALDPAADYITGHTFNVDGGIAIGA	SISSTSQLHMVADDAKVCLVTGASRGLGRAIALDLGRAGQKVVVNYAGSEAAALACVEEIKAAGGDAIAVQADCSNPDSIKKMFDKIIEEYGTCDVLVNNAGITKDGLVMRMKPEQWQSVIDINLSGVFYTTQAFFKIASKKRTGRVINISSVVGQIGNPGQANYAAAKGGVIGLTMSNAKEFSGRGVTVNCLCPGFIETDMTAKLSDEYLEEVSKGIPLGRLGKPEEVAGMTRFLAIDPAADYITGHCFNVDGGIAMGA
c5520	CAMNT_0050198661	32	291	227	1006	4e-151	439	1128	260	81.92	213	47	233	0	0	89.62	2	89	SIRSSSTLNMVAEDAKVILVTGASRGLGRAIAVDLGKQGQKVIVNYAGSEDAANETVEMVKAAGGDAIAIQANCADPDDIKAMFKTATEEYGTVDVLVNNAGITKDTLVMRMKPAQWQDVIDVNLSGVFYCTQQFFKIASKKRTGRVINISSVVGQIGNPGQANYAAAKGGVIGLTMSNAKEFSVRGITVNCVCPGFIASDMTATLSEEYLETVSKGIPLGRLGQPDEVAGMVRFLALDPAADYITGHTFNVDGGIAIGA	SISSTSQLHMVADDAKVCLVTGASRGLGRAIALDLGRAGQKVVVNYAGSEAAALACVEEIKAAGGDAIAVQADCSNPDSIKKMFDKIIEEYGTCDVLVNNAGITKDGLVMRMKPEQWQSVIDINLSGVFYTTQAFFKIASKKRTGRVINISSVVGQIGNPGQANYAAAKGGVIGLTMSNAKEFSGRGVTVNCLCPGFIETDMTAKLSDEYLEEVSKGIPLGRLGKPEEVAGMTRFLAIDPAADYITGHCFNVDGGIAMGA
c5520	CAMNT_0049824835	32	291	213	992	4e-151	439	1128	260	81.92	213	47	233	0	0	89.62	3	89	SIRSSSTLNMVAEDAKVILVTGASRGLGRAIAVDLGKQGQKVIVNYAGSEDAANETVEMVKAAGGDAIAIQANCADPDDIKAMFKTATEEYGTVDVLVNNAGITKDTLVMRMKPAQWQDVIDVNLSGVFYCTQQFFKIASKKRTGRVINISSVVGQIGNPGQANYAAAKGGVIGLTMSNAKEFSVRGITVNCVCPGFIASDMTATLSEEYLETVSKGIPLGRLGQPDEVAGMVRFLALDPAADYITGHTFNVDGGIAIGA	SISSTSQLHMVADDAKVCLVTGASRGLGRAIALDLGRAGQKVVVNYAGSEAAALACVEEIKAAGGDAIAVQADCSNPDSIKKMFDKIIEEYGTCDVLVNNAGITKDGLVMRMKPEQWQSVIDINLSGVFYTTQAFFKIASKKRTGRVINISSVVGQIGNPGQANYAAAKGGVIGLTMSNAKEFSGRGVTVNCLCPGFIETDMTAKLSDEYLEEVSKGIPLGRLGKPEEVAGMTRFLAIDPAADYITGHCFNVDGGIAMGA
c5520	CAMNT_0049913047	32	291	231	1010	4e-151	439	1128	260	81.92	213	47	233	0	0	89.62	3	89	SIRSSSTLNMVAEDAKVILVTGASRGLGRAIAVDLGKQGQKVIVNYAGSEDAANETVEMVKAAGGDAIAIQANCADPDDIKAMFKTATEEYGTVDVLVNNAGITKDTLVMRMKPAQWQDVIDVNLSGVFYCTQQFFKIASKKRTGRVINISSVVGQIGNPGQANYAAAKGGVIGLTMSNAKEFSVRGITVNCVCPGFIASDMTATLSEEYLETVSKGIPLGRLGQPDEVAGMVRFLALDPAADYITGHTFNVDGGIAIGA	SISSTSQLHMVADDAKVCLVTGASRGLGRAIALDLGRAGQKVVVNYAGSEAAALACVEEIKAAGGDAIAVQADCSNPDSIKKMFDKIIEEYGTCDVLVNNAGITKDGLVMRMKPEQWQSVIDINLSGVFYTTQAFFKIASKKRTGRVINISSVVGQIGNPGQANYAAAKGGVIGLTMSNAKEFSGRGVTVNCLCPGFIETDMTAKLSDEYLEEVSKGIPLGRLGKPEEVAGMTRFLAIDPAADYITGHCFNVDGGIAMGA
c5520	CAMNT_0050273587	32	291	223	1002	4e-151	439	1128	260	81.92	213	47	233	0	0	89.62	1	89	SIRSSSTLNMVAEDAKVILVTGASRGLGRAIAVDLGKQGQKVIVNYAGSEDAANETVEMVKAAGGDAIAIQANCADPDDIKAMFKTATEEYGTVDVLVNNAGITKDTLVMRMKPAQWQDVIDVNLSGVFYCTQQFFKIASKKRTGRVINISSVVGQIGNPGQANYAAAKGGVIGLTMSNAKEFSVRGITVNCVCPGFIASDMTATLSEEYLETVSKGIPLGRLGQPDEVAGMVRFLALDPAADYITGHTFNVDGGIAIGA	SISSTSQLHMVADDAKVCLVTGASRGLGRAIALDLGRAGQKVVVNYAGSEAAALACVEEIKAAGGDAIAVQADCSNPDSIKKMFDKIIEEYGTCDVLVNNAGITKDGLVMRMKPEQWQSVIDINLSGVFYTTQAFFKIASKKRTGRVINISSVVGQIGNPGQANYAAAKGGVIGLTMSNAKEFSGRGVTVNCLCPGFIETDMTAKLSDEYLEEVSKGIPLGRLGKPEEVAGMTRFLAIDPAADYITGHCFNVDGGIAMGA
c5520	CAMNT_0050305671	32	291	235	1014	5e-151	439	1128	260	81.92	213	47	233	0	0	89.62	1	89	SIRSSSTLNMVAEDAKVILVTGASRGLGRAIAVDLGKQGQKVIVNYAGSEDAANETVEMVKAAGGDAIAIQANCADPDDIKAMFKTATEEYGTVDVLVNNAGITKDTLVMRMKPAQWQDVIDVNLSGVFYCTQQFFKIASKKRTGRVINISSVVGQIGNPGQANYAAAKGGVIGLTMSNAKEFSVRGITVNCVCPGFIASDMTATLSEEYLETVSKGIPLGRLGQPDEVAGMVRFLALDPAADYITGHTFNVDGGIAIGA	SISSTSQLHMVADDAKVCLVTGASRGLGRAIALDLGRAGQKVVVNYAGSEAAALACVEEIKAAGGDAIAVQADCSNPDSIKKMFDKIIEEYGTCDVLVNNAGITKDGLVMRMKPEQWQSVIDINLSGVFYTTQAFFKIASKKRTGRVINISSVVGQIGNPGQANYAAAKGGVIGLTMSNAKEFSGRGVTVNCLCPGFIETDMTAKLSDEYLEEVSKGIPLGRLGKPEEVAGMTRFLAIDPAADYITGHCFNVDGGIAMGA
c5520	CAMNT_0050419445	32	291	252	1031	6e-151	439	1128	260	81.92	213	47	233	0	0	89.62	3	89	SIRSSSTLNMVAEDAKVILVTGASRGLGRAIAVDLGKQGQKVIVNYAGSEDAANETVEMVKAAGGDAIAIQANCADPDDIKAMFKTATEEYGTVDVLVNNAGITKDTLVMRMKPAQWQDVIDVNLSGVFYCTQQFFKIASKKRTGRVINISSVVGQIGNPGQANYAAAKGGVIGLTMSNAKEFSVRGITVNCVCPGFIASDMTATLSEEYLETVSKGIPLGRLGQPDEVAGMVRFLALDPAADYITGHTFNVDGGIAIGA	SISSTSQLHMVADDAKVCLVTGASRGLGRAIALDLGRAGQKVVVNYAGSEAAALACVEEIKAAGGDAIAVQADCSNPDSIKKMFDKIIEEYGTCDVLVNNAGITKDGLVMRMKPEQWQSVIDINLSGVFYTTQAFFKIASKKRTGRVINISSVVGQIGNPGQANYAAAKGGVIGLTMSNAKEFSGRGVTVNCLCPGFIETDMTAKLSDEYLEEVSKGIPLGRLGKPEEVAGMTRFLAIDPAADYITGHCFNVDGGIAMGA
c5520	CAMNT_0048254515	32	291	255	1034	7e-151	439	1128	260	81.92	213	47	233	0	0	89.62	3	89	SIRSSSTLNMVAEDAKVILVTGASRGLGRAIAVDLGKQGQKVIVNYAGSEDAANETVEMVKAAGGDAIAIQANCADPDDIKAMFKTATEEYGTVDVLVNNAGITKDTLVMRMKPAQWQDVIDVNLSGVFYCTQQFFKIASKKRTGRVINISSVVGQIGNPGQANYAAAKGGVIGLTMSNAKEFSVRGITVNCVCPGFIASDMTATLSEEYLETVSKGIPLGRLGQPDEVAGMVRFLALDPAADYITGHTFNVDGGIAIGA	SISSTSQLHMVADDAKVCLVTGASRGLGRAIALDLGRAGQKVVVNYAGSEAAALACVEEIKAAGGDAIAVQADCSNPDSIKKMFDKIIEEYGTCDVLVNNAGITKDGLVMRMKPEQWQSVIDINLSGVFYTTQAFFKIASKKRTGRVINISSVVGQIGNPGQANYAAAKGGVIGLTMSNAKEFSGRGVTVNCLCPGFIETDMTAKLSDEYLEEVSKGIPLGRLGKPEEVAGMTRFLAIDPAADYITGHCFNVDGGIAMGA
c5520	CAMNT_0050382655	32	291	255	1034	7e-151	439	1128	260	81.92	213	47	233	0	0	89.62	3	89	SIRSSSTLNMVAEDAKVILVTGASRGLGRAIAVDLGKQGQKVIVNYAGSEDAANETVEMVKAAGGDAIAIQANCADPDDIKAMFKTATEEYGTVDVLVNNAGITKDTLVMRMKPAQWQDVIDVNLSGVFYCTQQFFKIASKKRTGRVINISSVVGQIGNPGQANYAAAKGGVIGLTMSNAKEFSVRGITVNCVCPGFIASDMTATLSEEYLETVSKGIPLGRLGQPDEVAGMVRFLALDPAADYITGHTFNVDGGIAIGA	SISSTSQLHMVADDAKVCLVTGASRGLGRAIALDLGRAGQKVVVNYAGSEAAALACVEEIKAAGGDAIAVQADCSNPDSIKKMFDKIIEEYGTCDVLVNNAGITKDGLVMRMKPEQWQSVIDINLSGVFYTTQAFFKIASKKRTGRVINISSVVGQIGNPGQANYAAAKGGVIGLTMSNAKEFSGRGVTVNCLCPGFIETDMTAKLSDEYLEEVSKGIPLGRLGKPEEVAGMTRFLAIDPAADYITGHCFNVDGGIAMGA
c5520	CAMNT_0050345731	32	291	904	125	8e-151	439	1128	260	81.92	213	47	233	0	0	89.62	-3	89	SIRSSSTLNMVAEDAKVILVTGASRGLGRAIAVDLGKQGQKVIVNYAGSEDAANETVEMVKAAGGDAIAIQANCADPDDIKAMFKTATEEYGTVDVLVNNAGITKDTLVMRMKPAQWQDVIDVNLSGVFYCTQQFFKIASKKRTGRVINISSVVGQIGNPGQANYAAAKGGVIGLTMSNAKEFSVRGITVNCVCPGFIASDMTATLSEEYLETVSKGIPLGRLGQPDEVAGMVRFLALDPAADYITGHTFNVDGGIAIGA	SISSTSQLHMVADDAKVCLVTGASRGLGRAIALDLGRAGQKVVVNYAGSEAAALACVEEIKAAGGDAIAVQADCSNPDSIKKMFDKIIEEYGTCDVLVNNAGITKDGLVMRMKPEQWQSVIDINLSGVFYTTQAFFKIASKKRTGRVINISSVVGQIGNPGQANYAAAKGGVIGLTMSNAKEFSGRGVTVNCLCPGFIETDMTAKLSDEYLEEVSKGIPLGRLGKPEEVAGMTRFLAIDPAADYITGHCFNVDGGIAMGA
c5520	CAMNT_0042968249	35	291	1043	273	3e-150	438	1127	257	80.16	206	51	236	0	0	91.83	-2	88	SSSTLNMVAEDAKVILVTGASRGLGRAIAVDLGKQGQKVIVNYAGSEDAANETVEMVKAAGGDAIAIQANCADPDDIKAMFKTATEEYGTVDVLVNNAGITKDTLVMRMKPAQWQDVIDVNLSGVFYCTQQFFKIASKKRTGRVINISSVVGQIGNPGQANYAAAKGGVIGLTMSNAKEFSVRGITVNCVCPGFIASDMTATLSEEYLETVSKGIPLGRLGQPDEVAGMVRFLALDPAADYITGHTFNVDGGIAIGA	AAASLHMVADDAKVCLVTGASRGLGRAIAVELGNHGQKVVVNYAGSEDAAKETVEMIKAAGGDAIAVKADCSSPDDIDAMFKTVVDEYGTCDVLINNAGITSDTLVMRMKPEQWQSVIDINLSGVFYTTKAFFKVASKKRTGRIVNISSVVGQIGNPGQANYAAAKGGVIGLTMSNAKEFAGRGITVNCLCPGFIETDMTAKLSEDYLKQVSEGIPLKRLGKPEEVAGMCRFLSLDPAADYITGHCFNVDGGIAMGA
c5520	CAMNT_0048381927	32	287	191	958	9e-150	433	1114	256	82.03	210	46	229	0	0	89.45	2	88	SIRSSSTLNMVAEDAKVILVTGASRGLGRAIAVDLGKQGQKVIVNYAGSEDAANETVEMVKAAGGDAIAIQANCADPDDIKAMFKTATEEYGTVDVLVNNAGITKDTLVMRMKPAQWQDVIDVNLSGVFYCTQQFFKIASKKRTGRVINISSVVGQIGNPGQANYAAAKGGVIGLTMSNAKEFSVRGITVNCVCPGFIASDMTATLSEEYLETVSKGIPLGRLGQPDEVAGMVRFLALDPAADYITGHTFNVDGGI	SISSTSQLHMVADDAKVCLVTGASRGLGRAIALDLGRAGQKVVVNYAGSEAAALACVEEIKAAGGDAIAVQADCSNPDSIKKMFDKIIEEYGTCDVLVNNAGITKDGLVMRMKPEQWQSVIDINLSGVFYTTQAFFKIASKKRTGRVINISSVVGQIGNPGQANYAAAKGGVIGLTMSNAKEFSGRGVTVNCLCPGFIETDMTAKLSDEYLEEVSKGIPLGRLGKPEEVAGMTRFLAIDPAADYITGHCFNVDGGI
c5520	CAMNT_0000496407	29	291	878	90	1e-149	436	1120	263	78.33	206	57	235	0	0	89.35	-1	90	VASSIRSSSTLNMVAEDAKVILVTGASRGLGRAIAVDLGKQGQKVIVNYAGSEDAANETVEMVKAAGGDAIAIQANCADPDDIKAMFKTATEEYGTVDVLVNNAGITKDTLVMRMKPAQWQDVIDVNLSGVFYCTQQFFKIASKKRTGRVINISSVVGQIGNPGQANYAAAKGGVIGLTMSNAKEFSVRGITVNCVCPGFIASDMTATLSEEYLETVSKGIPLGRLGQPDEVAGMVRFLALDPAADYITGHTFNVDGGIAIGA	IARRRSTATSLQMVADDAKVCLVTGGSRGLGRAIALELGSQGQKVVVNYAGSVDAANDTVEAIKAAGGDAIAVQADCSKPDDIDVMFKAIVDEYGTCDVLINNAGITSDTLVMRMKPEQWQSVIDVNLSGVFYCTKAFFKVASKKRTGRIVNISSVVGQIGNPGQANYAAAKGGVIGLTMSNAKEFAGRGITVNCLCPGFIETDMTAKLSEDYLKQVSEGIPLKRLGKPEEVAGMTRFLALDPAADYITGHCFNVDGGIAMGA
c5520	CAMNT_0000426961	29	291	235	1023	1e-149	435	1119	263	78.33	206	57	235	0	0	89.35	1	90	VASSIRSSSTLNMVAEDAKVILVTGASRGLGRAIAVDLGKQGQKVIVNYAGSEDAANETVEMVKAAGGDAIAIQANCADPDDIKAMFKTATEEYGTVDVLVNNAGITKDTLVMRMKPAQWQDVIDVNLSGVFYCTQQFFKIASKKRTGRVINISSVVGQIGNPGQANYAAAKGGVIGLTMSNAKEFSVRGITVNCVCPGFIASDMTATLSEEYLETVSKGIPLGRLGQPDEVAGMVRFLALDPAADYITGHTFNVDGGIAIGA	IARRRSTATSLQMVADDAKVCLVTGGSRGLGRAIALELGSQGQKVVVNYAGSVDAANDTVEAIKAAGGDAIAVQADCSKPDDIDVMFKAIVDEYGTCDVLINNAGITSDTLVMRMKPEQWQSVIDVNLSGVFYCTKAFFKVASKKRTGRIVNISSVVGQIGNPGQANYAAAKGGVIGLTMSNAKEFAGRGITVNCLCPGFIETDMTAKLSEDYLKQVSEGIPLKRLGKPEEVAGMTRFLALDPAADYITGHCFNVDGGIAMGA
# Query: c5253
c5253	CAMNT_0050493489	48	395	482	1576	0	569	1467	365	77.81	284	64	310	2	17	84.93	2	88	LSMVTTGPLNCRMIGVGSAAPKTVITNFDLENVVETSDEWITTRTGISERHVLLHDDDETI----------------KTIATSAAAAALEMSKVPAEDIDLVIVATSTPDDMFGDSTSVAAALGCVNAVAFDLTAACSGFLFSSVVAGQFLQNEGNSYKNAIVVGADAMSRWINWDDRNSCILFGDGAGAAVFSADSEPSTDKSTFG-ILGSSAHSNGLSYDKLTCGYQGSPKTVQTPGEGSILSEGSYNQLAMDGREVYKFATREVPTVINEALEAAGMTTDDVDWLLLHQANIRIMETVAKRLGMPMDKVITNLSKYGNTSAASIPLALDEAVRSGQVKKGDVIACAGFGAGLSWGSAIMKWG	LSMVTTGPLNCRLAGIGSAAPKTVITNVDLESHVDTSDEWISTRTGISQRRVLLHADIAAIIETEVETEAEAEVENLKSLASKAALQALEMSNIAPEDIDLVLVATSSPDDMFGDATSVAASLGCTNAVAFDLTAACSGFLFGSVTAGQFLTNSGNSYKNAVVVGADALSRWIDWDDRNSCILFGDGAGAVVLSANEEGGDGDTDGPGILGSSAHSNGLGYDKLKCGYQGSPRSVNTAGSPTILSEGSYSRLAMDGREVYKFATREVPTVINEALEAADLTVEDVDWLLLHQANIRIMETVAKRLGMPMDKVITNLSKYGNTSAASIPLALDEAVRSGQVKKGDVIACAGFGAGLSWGSAIMKWG
c5253	CAMNT_0017880341	23	395	1331	195	0	557	1435	386	73.83	285	81	320	6	20	82.9	-3	94	FQPTS-FLGQPTHN--HVKASCSPSSTTLSMVTTGPLNCRMIGVGSAAPKTVITNFDLENVVETSDEWITTRTGISERHVLLH---DDD-------ETIKTIATSAAAAALEMSKVPAEDIDLVIVATSTPDDMFGDSTSVAAALGCVNAVAFDLTAACSGFLFSSVVAGQFLQNEGNSYKNAIVVGADAMSRWINWDDRNSCILFGDGAGAAVFSADSEPSTDKSTFGILGSSAHSNGLSYDKLTCGYQGSPKTVQTPGEGSILSEGSYNQLAMDGREVYKFATREVPTVINEALEAAGMTTDDVDWLLLHQANIRIMETVAKRLGMPMDKVITNLSKYGNTSAASIPLALDEAVRSGQVKKGDVIACAGFGAGLSWGSAIMKWG	FQPSSSFLGRNTYKTTHTR---NPSPTALSMVTTGPLKCRPIGIGSASPKTVITNVDLESVVETSDEWIRTRTGISERRVLLHPKGDYDAEKDGPFESIKTLASDAAGKALKMSGLSPDDIDLVLVATSSPDDMFGDATSVAASLGCQNAVAFDLTAACSGFLFGAVTAGQFLTNDGNSYKNAIVVGADALSRWIDWDDRNSCILFGDGAGAIVLSA----TEDDSNAGILGSSAHSNGLGYKELNCGYAGVARQVATPGEGTTLSSGSYNRLAMNGKEVYKFATREVPKVITEALEAANMQVEQVDWLLLHQANIRIMETVASRLGIPMEKVITNLSSYGNTSAGSIPLALDEAVRSGQVKEGDVIACAGFGAGLSWGAAIMRWG
c5253	CAMNT_0040478481	23	395	111	1259	0	561	1446	389	73.78	287	80	324	4	22	83.29	3	94	FQPTSFLGQPTHNHV-----KASCSPSSTTLSMVTTGPLNCRMIGVGSAAPKTVITNFDLENVVETSDEWITTRTGISERHVLLHDDDET-----------IKTIATSAAAAALEMSKVPAEDIDLVIVATSTPDDMFGDSTSVAAALGCVNAVAFDLTAACSGFLFSSVVAGQFLQNEGNSYKNAIVVGADAMSRWINWDDRNSCILFGDGAGAAVFSADSEPSTDKSTFGILGSSAHSNGLSYDKLTCGYQGSPKTVQTPGEGSILSEGSYNQLAMDGREVYKFATREVPTVINEALEAAGMTTDDVDWLLLHQANIRIMETVAKRLGMPMDKVITNLSKYGNTSAASIPLALDEAVRSGQVKKGDVIACAGFGAGLSWGSAIMKWG	FQPISFLGQSNQKMTVLPTQQSSHSSSKSTLSMVTTGPLNCRLVGIGSAAPKTILTNSDLESVVETSDEWISSRTGISQRRVLLHPTKGGESTDEGEEEESIKTLAADAAKSALEMSKVSPEDIDLVLVATSSPDDMFGDATSVAAALGCKNAVAFDLTAACSGFLFGSVTAGQFLTNTGNTYKNAIVVGADALSRWIDWDDRNSCILFGDGAGAVVLS-----STDDYA-GILGSSVHSNGLGYNELNCGYAGSPRLVETPGEGTVLSTGSYNRLAMNGKEVYKFATREVPKVINEALEAADMSVEDVDWLLLHQANIRIMETVAKKLGIPMEKVITNLASYGNTSAASIPLALDEAVREGKVKEGDVIACAGFGAGLSWGSAIMKWG
c5253	CAMNT_0040414321	23	395	2460	1312	0	561	1446	389	73.78	287	80	324	4	22	83.29	-3	94	FQPTSFLGQPTHNHV-----KASCSPSSTTLSMVTTGPLNCRMIGVGSAAPKTVITNFDLENVVETSDEWITTRTGISERHVLLHDDDET-----------IKTIATSAAAAALEMSKVPAEDIDLVIVATSTPDDMFGDSTSVAAALGCVNAVAFDLTAACSGFLFSSVVAGQFLQNEGNSYKNAIVVGADAMSRWINWDDRNSCILFGDGAGAAVFSADSEPSTDKSTFGILGSSAHSNGLSYDKLTCGYQGSPKTVQTPGEGSILSEGSYNQLAMDGREVYKFATREVPTVINEALEAAGMTTDDVDWLLLHQANIRIMETVAKRLGMPMDKVITNLSKYGNTSAASIPLALDEAVRSGQVKKGDVIACAGFGAGLSWGSAIMKWG	FQPISFLGQSNQKMTVLPTQQSSHSSSKSTLSMVTTGPLNCRLVGIGSAAPKTILTNSDLESVVETSDEWISSRTGISQRRVLLHPTKGGESTDEGEEEESIKTLAADAAKSALEMSKVSPEDIDLVLVATSSPDDMFGDATSVAAALGCKNAVAFDLTAACSGFLFGSVTAGQFLTNTGNTYKNAIVVGADALSRWIDWDDRNSCILFGDGAGAVVLS-----STDDYA-GILGSSVHSNGLGYNELNCGYAGSPRLVETPGEGTVLSTGSYNRLAMNGKEVYKFATREVPKVINEALEAADMSVEDVDWLLLHQANIRIMETVAKKLGIPMEKVITNLASYGNTSAASIPLALDEAVREGKVKEGDVIACAGFGAGLSWGSAIMKWG
c5253	CAMNT_0038803737	23	395	182	1309	0	547	1409	382	73.04	279	88	313	3	15	81.94	2	94	FQPTSFLGQPTHNHVKASCSPSSTTLSMVTTGPLNCRMIGVGSAAPKTVITNFDLENVVETSDEWITTRTGISERHVLLHDDD---------ETIKTIATSAAAAALEMSKVPAEDIDLVIVATSTPDDMFGDSTSVAAALGCVNAVAFDLTAACSGFLFSSVVAGQFLQNEGNSYKNAIVVGADAMSRWINWDDRNSCILFGDGAGAAVFSADSEPSTDKSTFGILGSSAHSNGLSYDKLTCGYQGSPKTVQTPGEGSILSEGSYNQLAMDGREVYKFATREVPTVINEALEAAGMTTDDVDWLLLHQANIRIMETVAKRLGMPMDKVITNLSKYGNTSAASIPLALDEAVRSGQVKKGDVIACAGFGAGLSWGSAIMKWG	FQTTSFLGQT--NRVSSVSSNTSGALSMVTTGPLNCRAIGIGSCAPKTIITNVDLESVVETSDEWIRTRTGISQRHVLLHKDDDHDDEVSKFESISTLAAGAAKNALDMSGLSPDDIDLVLVATSSPDDMFGDATTVAASLGCKNAVAFDLTAACSGFLFGSVTAGQFLTNAGNTYTNAIVVGADALSRWIDWDDRNSCILFGDGAGAVVLSATDGPAE----AGILGSSVHSNGLGQKQLNCVYEGSARQVDTPGDGTTLSTGSYSRLAMNGSEVYKFATREVPKVIQEALVAADMTVDDVDFLLLHQANIRIMETVSKRLGIPMEKVITNLADYGNTSAGSIPLALDEAVRSGQVKKGDVIACAGFGAGLSWGSAIIKWG
c5253	CAMNT_0040548051	23	395	202	1350	0	561	1446	389	73.78	287	80	324	4	22	83.29	1	94	FQPTSFLGQPTHNHV-----KASCSPSSTTLSMVTTGPLNCRMIGVGSAAPKTVITNFDLENVVETSDEWITTRTGISERHVLLHDDDET-----------IKTIATSAAAAALEMSKVPAEDIDLVIVATSTPDDMFGDSTSVAAALGCVNAVAFDLTAACSGFLFSSVVAGQFLQNEGNSYKNAIVVGADAMSRWINWDDRNSCILFGDGAGAAVFSADSEPSTDKSTFGILGSSAHSNGLSYDKLTCGYQGSPKTVQTPGEGSILSEGSYNQLAMDGREVYKFATREVPTVINEALEAAGMTTDDVDWLLLHQANIRIMETVAKRLGMPMDKVITNLSKYGNTSAASIPLALDEAVRSGQVKKGDVIACAGFGAGLSWGSAIMKWG	FQPISFLGQSNQKMTVLPTQQSSHSSSKSTLSMVTTGPLNCRLVGIGSAAPKTILTNSDLESVVETSDEWISSRTGISQRRVLLHPTKGGESTDEGEEEESIKTLAADAAKSALEMSKVSPEDIDLVLVATSSPDDMFGDATSVAAALGCKNAVAFDLTAACSGFLFGSVTAGQFLTNTGNTYKNAIVVGADALSRWIDWDDRNSCILFGDGAGAVVLS-----STDDYA-GILGSSVHSNGLGYNELNCGYAGSPRLVETPGEGTVLSTGSYNRLAMNGKEVYKFATREVPKVINEALEAADMSVEDVDWLLLHQANIRIMETVAKKLGIPMEKVITNLASYGNTSAASIPLALDEAVREGKVKEGDVIACAGFGAGLSWGSAIMKWG
c5253	CAMNT_0040587481	23	395	120	1268	0	561	1446	389	73.78	287	80	324	4	22	83.29	3	94	FQPTSFLGQPTHNHV-----KASCSPSSTTLSMVTTGPLNCRMIGVGSAAPKTVITNFDLENVVETSDEWITTRTGISERHVLLHDDDET-----------IKTIATSAAAAALEMSKVPAEDIDLVIVATSTPDDMFGDSTSVAAALGCVNAVAFDLTAACSGFLFSSVVAGQFLQNEGNSYKNAIVVGADAMSRWINWDDRNSCILFGDGAGAAVFSADSEPSTDKSTFGILGSSAHSNGLSYDKLTCGYQGSPKTVQTPGEGSILSEGSYNQLAMDGREVYKFATREVPTVINEALEAAGMTTDDVDWLLLHQANIRIMETVAKRLGMPMDKVITNLSKYGNTSAASIPLALDEAVRSGQVKKGDVIACAGFGAGLSWGSAIMKWG	FQPISFLGQSNQKMTVLPTQQSSHSSSKSTLSMVTTGPLNCRLVGIGSAAPKTILTNSDLESVVETSDEWISSRTGISQRRVLLHPTKGGESTDEGEEEESIKTLAADAAKSALEMSKVSPEDIDLVLVATSSPDDMFGDATSVAAALGCKNAVAFDLTAACSGFLFGSVTAGQFLTNTGNTYKNAIVVGADALSRWIDWDDRNSCILFGDGAGAVVLS-----STDDYA-GILGSSVHSNGLGYNELNCGYAGSPRLVETPGEGTVLSTGSYNRLAMNGKEVYKFATREVPKVINEALEAADMSVEDVDWLLLHQANIRIMETVAKKLGIPMEKVITNLASYGNTSAASIPLALDEAVREGKVKEGDVIACAGFGAGLSWGSAIMKWG
c5253	CAMNT_0040465333	23	395	2539	1391	0	561	1446	389	73.78	287	80	324	4	22	83.29	-3	94	FQPTSFLGQPTHNHV-----KASCSPSSTTLSMVTTGPLNCRMIGVGSAAPKTVITNFDLENVVETSDEWITTRTGISERHVLLHDDDET-----------IKTIATSAAAAALEMSKVPAEDIDLVIVATSTPDDMFGDSTSVAAALGCVNAVAFDLTAACSGFLFSSVVAGQFLQNEGNSYKNAIVVGADAMSRWINWDDRNSCILFGDGAGAAVFSADSEPSTDKSTFGILGSSAHSNGLSYDKLTCGYQGSPKTVQTPGEGSILSEGSYNQLAMDGREVYKFATREVPTVINEALEAAGMTTDDVDWLLLHQANIRIMETVAKRLGMPMDKVITNLSKYGNTSAASIPLALDEAVRSGQVKKGDVIACAGFGAGLSWGSAIMKWG	FQPISFLGQSNQKMTVLPTQQSSHSSSKSTLSMVTTGPLNCRLVGIGSAAPKTILTNSDLESVVETSDEWISSRTGISQRRVLLHPTKGGESTDEGEEEESIKTLAADAAKSALEMSKVSPEDIDLVLVATSSPDDMFGDATSVAAALGCKNAVAFDLTAACSGFLFGSVTAGQFLTNTGNTYKNAIVVGADALSRWIDWDDRNSCILFGDGAGAVVLS-----STDDYA-GILGSSVHSNGLGYNELNCGYAGSPRLVETPGEGTVLSTGSYNRLAMNGKEVYKFATREVPKVINEALEAADMSVEDVDWLLLHQANIRIMETVAKKLGIPMEKVITNLASYGNTSAASIPLALDEAVREGKVKEGDVIACAGFGAGLSWGSAIMKWG
c5253	CAMNT_0038757255	23	395	1296	169	0	547	1409	382	73.04	279	88	313	3	15	81.94	-3	94	FQPTSFLGQPTHNHVKASCSPSSTTLSMVTTGPLNCRMIGVGSAAPKTVITNFDLENVVETSDEWITTRTGISERHVLLHDDD---------ETIKTIATSAAAAALEMSKVPAEDIDLVIVATSTPDDMFGDSTSVAAALGCVNAVAFDLTAACSGFLFSSVVAGQFLQNEGNSYKNAIVVGADAMSRWINWDDRNSCILFGDGAGAAVFSADSEPSTDKSTFGILGSSAHSNGLSYDKLTCGYQGSPKTVQTPGEGSILSEGSYNQLAMDGREVYKFATREVPTVINEALEAAGMTTDDVDWLLLHQANIRIMETVAKRLGMPMDKVITNLSKYGNTSAASIPLALDEAVRSGQVKKGDVIACAGFGAGLSWGSAIMKWG	FQTTSFLGQT--NRVSSVSSNTSGALSMVTTGPLNCRAIGIGSCAPKTIITNVDLESVVETSDEWIRTRTGISQRHVLLHKDDDHDDEVSKFESISTLAAGAAKNALDMSGLSPDDIDLVLVATSSPDDMFGDATTVAASLGCKNAVAFDLTAACSGFLFGSVTAGQFLTNAGNTYTNAIVVGADALSRWIDWDDRNSCILFGDGAGAVVLSATDGPAE----AGILGSSVHSNGLGQKQLNCVYEGSARQVDTPGDGTTLSTGSYSRLAMNGSEVYKFATREVPKVIQEALVAADMTVDDVDFLLLHQANIRIMETVSKRLGIPMEKVITNLADYGNTSAGSIPLALDEAVRSGQVKKGDVIACAGFGAGLSWGSAIIKWG
c5253	CAMNT_0040501317	23	395	2529	1381	0	561	1446	389	73.78	287	80	324	4	22	83.29	-1	94	FQPTSFLGQPTHNHV-----KASCSPSSTTLSMVTTGPLNCRMIGVGSAAPKTVITNFDLENVVETSDEWITTRTGISERHVLLHDDDET-----------IKTIATSAAAAALEMSKVPAEDIDLVIVATSTPDDMFGDSTSVAAALGCVNAVAFDLTAACSGFLFSSVVAGQFLQNEGNSYKNAIVVGADAMSRWINWDDRNSCILFGDGAGAAVFSADSEPSTDKSTFGILGSSAHSNGLSYDKLTCGYQGSPKTVQTPGEGSILSEGSYNQLAMDGREVYKFATREVPTVINEALEAAGMTTDDVDWLLLHQANIRIMETVAKRLGMPMDKVITNLSKYGNTSAASIPLALDEAVRSGQVKKGDVIACAGFGAGLSWGSAIMKWG	FQPISFLGQSNQKMTVLPTQQSSHSSSKSTLSMVTTGPLNCRLVGIGSAAPKTILTNSDLESVVETSDEWISSRTGISQRRVLLHPTKGGESTDEGEEEESIKTLAADAAKSALEMSKVSPEDIDLVLVATSSPDDMFGDATSVAAALGCKNAVAFDLTAACSGFLFGSVTAGQFLTNTGNTYKNAIVVGADALSRWIDWDDRNSCILFGDGAGAVVLS-----STDDYA-GILGSSVHSNGLGYNELNCGYAGSPRLVETPGEGTVLSTGSYNRLAMNGKEVYKFATREVPKVINEALEAADMSVEDVDWLLLHQANIRIMETVAKKLGIPMEKVITNLASYGNTSAASIPLALDEAVREGKVKEGDVIACAGFGAGLSWGSAIMKWG
c5253	CAMNT_0040515071	23	395	2535	1387	0	561	1446	389	73.78	287	80	324	4	22	83.29	-1	94	FQPTSFLGQPTHNHV-----KASCSPSSTTLSMVTTGPLNCRMIGVGSAAPKTVITNFDLENVVETSDEWITTRTGISERHVLLHDDDET-----------IKTIATSAAAAALEMSKVPAEDIDLVIVATSTPDDMFGDSTSVAAALGCVNAVAFDLTAACSGFLFSSVVAGQFLQNEGNSYKNAIVVGADAMSRWINWDDRNSCILFGDGAGAAVFSADSEPSTDKSTFGILGSSAHSNGLSYDKLTCGYQGSPKTVQTPGEGSILSEGSYNQLAMDGREVYKFATREVPTVINEALEAAGMTTDDVDWLLLHQANIRIMETVAKRLGMPMDKVITNLSKYGNTSAASIPLALDEAVRSGQVKKGDVIACAGFGAGLSWGSAIMKWG	FQPISFLGQSNQKMTVLPTQQSSHSSSKSTLSMVTTGPLNCRLVGIGSAAPKTILTNSDLESVVETSDEWISSRTGISQRRVLLHPTKGGESTDEGEEEESIKTLAADAAKSALEMSKVSPEDIDLVLVATSSPDDMFGDATSVAAALGCKNAVAFDLTAACSGFLFGSVTAGQFLTNTGNTYKNAIVVGADALSRWIDWDDRNSCILFGDGAGAVVLS-----STDDYA-GILGSSVHSNGLGYNELNCGYAGSPRLVETPGEGTVLSTGSYNRLAMNGKEVYKFATREVPKVINEALEAADMSVEDVDWLLLHQANIRIMETVAKKLGIPMEKVITNLASYGNTSAASIPLALDEAVREGKVKEGDVIACAGFGAGLSWGSAIMKWG
c5253	CAMNT_0017901633	23	395	423	1559	0	556	1433	386	73.83	285	81	320	6	20	82.9	3	94	FQPTS-FLGQPTHN--HVKASCSPSSTTLSMVTTGPLNCRMIGVGSAAPKTVITNFDLENVVETSDEWITTRTGISERHVLLH---DDD-------ETIKTIATSAAAAALEMSKVPAEDIDLVIVATSTPDDMFGDSTSVAAALGCVNAVAFDLTAACSGFLFSSVVAGQFLQNEGNSYKNAIVVGADAMSRWINWDDRNSCILFGDGAGAAVFSADSEPSTDKSTFGILGSSAHSNGLSYDKLTCGYQGSPKTVQTPGEGSILSEGSYNQLAMDGREVYKFATREVPTVINEALEAAGMTTDDVDWLLLHQANIRIMETVAKRLGMPMDKVITNLSKYGNTSAASIPLALDEAVRSGQVKKGDVIACAGFGAGLSWGSAIMKWG	FQPSSSFLGRNTYKTTHTR---NPSPTALSMVTTGPLKCRPIGIGSASPKTVITNVDLESVVETSDEWIRTRTGISERRVLLHPKGDYDAEKDGPFESIKTLASDAAGKALKMSGLSPDDIDLVLVATSSPDDMFGDATSVAASLGCQNAVAFDLTAACSGFLFGAVTAGQFLTNDGNSYKNAIVVGADALSRWIDWDDRNSCILFGDGAGAIVLSA----TEDDSNAGILGSSAHSNGLGYKELNCGYAGVARHVATPGEGTTLSSGSYNRLAMNGKEVYKFATREVPKVITEALEAANMPVEQVDWLLLHQANIRIMETVASRLGIPMEKVITNLSSYGNTSAGSIPLALDEAVRSGQVKEGDVIACAGFGAGLSWGAAIMRWG
c5253	CAMNT_0017886453	23	395	2578	1442	0	555	1431	384	73.96	284	84	317	5	16	82.55	-3	94	FQPTS-FLGQPTHNHVKASCSPSSTTLSMVTTGPLNCRMIGVGSAAPKTVITNFDLENVVETSDEWITTRTGISERHVLLH---DDD-------ETIKTIATSAAAAALEMSKVPAEDIDLVIVATSTPDDMFGDSTSVAAALGCVNAVAFDLTAACSGFLFSSVVAGQFLQNEGNSYKNAIVVGADAMSRWINWDDRNSCILFGDGAGAAVFSADSEPSTDKSTFGILGSSAHSNGLSYDKLTCGYQGSPKTVQTPGEGSILSEGSYNQLAMDGREVYKFATREVPTVINEALEAAGMTTDDVDWLLLHQANIRIMETVAKRLGMPMDKVITNLSKYGNTSAASIPLALDEAVRSGQVKKGDVIACAGFGAGLSWGSAIMKWG	FQPSSSFLGHNTYKXTXTR-NPSPTALSMVTTGPLKCRPIGIGSASPKTVITNVDLESVVETSDEWIRTRTGISERRVLLHPKGDYDAEKDGPFESIKTLASDAAGKALKMSGLSPDDIDLVLVATSSPDDMFGDATSVAASLGCQNAVAFDLTAACSGFLFGAVTAGQFLTNDGNSYKNAIVVGADALSRWIDWDDRNSCILFGDGAGAIVLSA----TEDDSNAGILGSSAHSNGLGYKELNCGYAGVARHVATPGEGTTLSSGSYNRLAMNGKEVYKFATREVPKVITEALEAANMPVEQVDWLLLHQANIRIMETVASRLGIPMEKVITNLSSYGNTSAGSIPLALDEAVRSGQVKEGDVIACAGFGAGLSWGAAIMRWG
c5253	CAMNT_0007467495	23	395	165	1322	0	531	1368	390	69.74	272	97	305	3	21	78.21	3	94	FQPTSFLGQPTHN-------HVKASCSPSSTTLSMVTTGPLNCRMIGVGSAAPKTVITNFDLENVVETSDEWITTRTGISERHVLLHDDD----------ETIKTIATSAAAAALEMSKVPAEDIDLVIVATSTPDDMFGDSTSVAAALGCVNAVAFDLTAACSGFLFSSVVAGQFLQNEGNSYKNAIVVGADAMSRWINWDDRNSCILFGDGAGAAVFSADSEPSTDKSTFGILGSSAHSNGLSYDKLTCGYQGSPKTVQTPGEGSILSEGSYNQLAMDGREVYKFATREVPTVINEALEAAGMTTDDVDWLLLHQANIRIMETVAKRLGMPMDKVITNLSKYGNTSAASIPLALDEAVRSGQVKKGDVIACAGFGAGLSWGSAIMKWG	FQPTSFLGNQAFTPSSSSTRSTGTGTGTGTSALSMVTTGPLKCRPIGIGSAAPKTVITNVDLESVVETNDEWIRSRTGISERRVLLHPNADYNTEKDGEFESIRTLASDAASNALEMSGLSPDDIDLVIVATSSPDDMFGDATSVAAALGCKNAVAFDLTAACSGFLFGAVTAGQFLTNDGNTYNNAIVVGADALSRWIDWEDRNSCILFGDGAGAVVLTA----TDDVGDAGILGSSVHSNGLGYKDLNCRYAGEPVQVATPGEGTQLGSGSYDNLAMNGNEVYKFATRQVPKVIKEALVAADMEVEDVDWLLLHQANIRIMETVASRLGIPMEKVITNLSKYGNTSAGSIPLALDEAVRTGQVKEGDVIACAGFGAGLSWGSAIFKWG
c5253	CAMNT_0051683825	25	395	90	1235	0	527	1357	384	70.83	272	97	307	5	15	79.95	3	94	PTSFLGQPTHNHVK-ASCSPSSTTLSMVTTGPLNCRMIGVGSAAPKTVITNFDLENVVETSDEWITTRTGISERHVLLHDDDE--------TIKTIATSAAAAALEMSKVPAEDIDLVIVATSTPDDMFGDSTSVAAALGCVNAVAFDLTAACSGFLFSSVVAGQFLQNEGNSYKNAIVVGADAMSRWINWDDRNSCILFGDGAGAAVFSAD-SEPSTDKSTF---GILGSSAHSNGLSYDKLTCGYQGSPKTVQTPGEGSILSEGSYNQLAMDGREVYKFATREVPTVINEALEAAGMTTDDVDWLLLHQANIRIMETVAKRLGMPMDKVITNLSKYGNTSAASIPLALDEAVRSGQVKKGDVIACAGFGAGLSWGSAIMKWG	PTAFIASPSSSKSNTADLQKSTTKLSATCGGKLNCRAIGIGSAAPKTVVTNSDLENIVETDDEWIRTRTGISERRLLLHSDETLEEGEEPETIKSLAIGAAMGALEMSGVDPLDIDLVIVATSSPDDLFGDATSVAASVGATNAVAFDLTAACSGFLFSTVTAGQFLDK--GTMKNALVVGADALSRWIDWDDRNSCILFGDGAGAMVLSTTVSEEGGDDAEAALPGILGYSAHSNGKGYGDLNCGYKGSARPVDTPGEQTVLSAGSYNKLAMNGKKVYAFATREVPTVITEALDAAGMTVDDVDWLLLHQANIRIMETVAKRLGMPMDKVITNLSKYGNTSAASIPLALDEAVRSGQVKKGDVIACAGFGAGLSWGAAIIRWG
c5253	CAMNT_0023052737	25	395	1300	155	0	526	1355	384	70.83	272	97	307	5	15	79.95	-1	94	PTSFLGQPTHNHVK-ASCSPSSTTLSMVTTGPLNCRMIGVGSAAPKTVITNFDLENVVETSDEWITTRTGISERHVLLHDDDE--------TIKTIATSAAAAALEMSKVPAEDIDLVIVATSTPDDMFGDSTSVAAALGCVNAVAFDLTAACSGFLFSSVVAGQFLQNEGNSYKNAIVVGADAMSRWINWDDRNSCILFGDGAGAAVFSAD-SEPSTDKSTF---GILGSSAHSNGLSYDKLTCGYQGSPKTVQTPGEGSILSEGSYNQLAMDGREVYKFATREVPTVINEALEAAGMTTDDVDWLLLHQANIRIMETVAKRLGMPMDKVITNLSKYGNTSAASIPLALDEAVRSGQVKKGDVIACAGFGAGLSWGSAIMKWG	PTAFIASPSSSKSNTADLQKSTTKLSATCGGKLNCRAIGIGSAAPKTVVTNSDLENIVETDDEWIRTRTGISERRLLLHSDETLEEGEEPETIKSLAIDAAMGALEMSGVDPLDIDLVIVATSSPDDLFGDATSVAASVGATNAVAFDLTAACSGFLFSTVTAGQFLDK--GTMKNALVVGADALSRWIDWDDRNSCILFGDGAGAMVLSTTVSEEGGDDAEAALPGILGYSAHSNGKGYGDLNCGYKGSARPVDTPGEQTVLSAGSYNKLAMNGKKVYAFATREVPTVITEALDAAGMTVDDVDWLLLHQANIRIMETVAKRLGMPMDKVITNLSKYGNTSAASIPLALDEAVRSGQVKKGDVIACAGFGAGLSWGAAIIRWG
c5253	CAMNT_0028281277	25	395	1330	185	0	526	1356	384	70.83	272	97	307	5	15	79.95	-2	94	PTSFLGQPTHNHVK-ASCSPSSTTLSMVTTGPLNCRMIGVGSAAPKTVITNFDLENVVETSDEWITTRTGISERHVLLHDDDE--------TIKTIATSAAAAALEMSKVPAEDIDLVIVATSTPDDMFGDSTSVAAALGCVNAVAFDLTAACSGFLFSSVVAGQFLQNEGNSYKNAIVVGADAMSRWINWDDRNSCILFGDGAGAAVFSAD-SEPSTDKSTF---GILGSSAHSNGLSYDKLTCGYQGSPKTVQTPGEGSILSEGSYNQLAMDGREVYKFATREVPTVINEALEAAGMTTDDVDWLLLHQANIRIMETVAKRLGMPMDKVITNLSKYGNTSAASIPLALDEAVRSGQVKKGDVIACAGFGAGLSWGSAIMKWG	PTAFIASPSSSKSNTADLQKSTTKLSATCGGKLNCRAIGIGSAAPKTVVTNSDLENIVETDDEWIRTRTGISERRLLLHSDETLEEGEEPETIKSLAIGAAMGALEMSGVDPLDIDLVIVATSSPDDLFGDATSVAASVGATNAVAFDLTAACSGFLFSTVTAGQFLDK--GTMKNALVVGADALSRWIDWDDRNSCILFGDGAGAMVLSTTVSEEGGDDAEAALPGILGYSAHSNGKGYGDLNCGYKGSARPVDTPGEQTVLSAGSYNKLAMNGKKVYAFATREVPTVITEALDAAGMTVDDVDWLLLHQANIRIMETVAKRLGMPMDKVITNLSKYGNTSAASIPLALDEAVRSGQVKKGDVIACAGFGAGLSWGAAIIRWG
c5253	CAMNT_0022985093	25	395	376	1521	0	526	1355	384	70.83	272	97	307	5	15	79.95	1	94	PTSFLGQPTHNHVK-ASCSPSSTTLSMVTTGPLNCRMIGVGSAAPKTVITNFDLENVVETSDEWITTRTGISERHVLLHDDDE--------TIKTIATSAAAAALEMSKVPAEDIDLVIVATSTPDDMFGDSTSVAAALGCVNAVAFDLTAACSGFLFSSVVAGQFLQNEGNSYKNAIVVGADAMSRWINWDDRNSCILFGDGAGAAVFSAD-SEPSTDKSTF---GILGSSAHSNGLSYDKLTCGYQGSPKTVQTPGEGSILSEGSYNQLAMDGREVYKFATREVPTVINEALEAAGMTTDDVDWLLLHQANIRIMETVAKRLGMPMDKVITNLSKYGNTSAASIPLALDEAVRSGQVKKGDVIACAGFGAGLSWGSAIMKWG	PTAFIASPSSSKSNTADLQKSTTKLSATCGGKLNCRAIGIGSAAPKTVVTNSDLENIVETDDEWIRTRTGISERRLLLHSDETLEEGEEPETIKSLAIDAAMGALEMSGVDPLDIDLVIVATSSPDDLFGDATSVAASVGATNAVAFDLTAACSGFLFSTVTAGQFLDK--GTMKNALVVGADALSRWIDWDDRNSCILFGDGAGAMVLSTTVSEEGGDDAEAALPGILGYSAHSNGKGYGDLNCGYKGSARPVDTPGEQTVLSAGSYNKLAMNGKKVYAFATREVPTVITEALDAAGMTVDDVDWLLLHQANIRIMETVAKRLGMPMDKVITNLSKYGNTSAASIPLALDEAVRSGQVKKGDVIACAGFGAGLSWGAAIIRWG
c5253	CAMNT_0051799723	25	395	1301	156	3e-180	525	1351	384	70.57	271	98	306	5	15	79.69	-1	94	PTSFLGQPTHNHVK-ASCSPSSTTLSMVTTGPLNCRMIGVGSAAPKTVITNFDLENVVETSDEWITTRTGISERHVLLHDDDE--------TIKTIATSAAAAALEMSKVPAEDIDLVIVATSTPDDMFGDSTSVAAALGCVNAVAFDLTAACSGFLFSSVVAGQFLQNEGNSYKNAIVVGADAMSRWINWDDRNSCILFGDGAGAAVFSAD-SEPSTDKSTF---GILGSSAHSNGLSYDKLTCGYQGSPKTVQTPGEGSILSEGSYNQLAMDGREVYKFATREVPTVINEALEAAGMTTDDVDWLLLHQANIRIMETVAKRLGMPMDKVITNLSKYGNTSAASIPLALDEAVRSGQVKKGDVIACAGFGAGLSWGSAIMKWG	PTAFIASPSSSKSNTADLQKSTTKLSATCGGKLNCRAIGIGSAAPKTVVTNSDLENIVETDDEWIRTRTGISERRLLLHSDETLEEGEEPETIKSLAIGAAMGALEMSGVDPLDIDLVIVATSSPDDLFGDATSVAASVGATNGVAFDLTAACSGFLFSTVTAGQFLDK--GTMKNALVVGADALSRWIDWDDRNSCILFGDGAGAMVLSTTVSEEGGDDAEAALPGILGYSAHSNGKGYGDLNCGYKGSARPVDTPGEQTVLSAGSYNKLAMNGKKVYAFATREVPTVITEALDAAGMTVDDVDWLLLHQANIRIMETVAKRLGMPMDKVITNLSKYGNTSAASIPLALDEAVRSGQVKKGDVIACAGFGAGLSWGAAIIRWG
c5253	CAMNT_0038980717	40	395	1170	115	3e-179	518	1333	361	71.19	257	90	298	4	14	82.55	-2	90	SCSPS-----STTLSMVTTGPLNCRMIGVGSAAPKTVITNFDLENVVETSDEWITTRTGISERHVLLHDDDETIKTIATSAAAAALEMSKVPAEDIDLVIVATSTPDDMFGDSTSVAAALGCVNAVAFDLTAACSGFLFSSVVAGQFLQNEGNSYKNAIVVGADAMSRWINWDDRNSCILFGDGAGAAVFSADSEPSTDKSTFGILGSSAHSNGLSYDKLTCGYQGSPKTVQTPGEGSILSEGSYNQLAMDGREVYKFATREVPTVINEALEAAGMTTDDVDWLLLHQANIRIMETVAKRLGMPMDKVITNLSKYGNTSAASIPLALDEAVRSGQVKKGDVIACAGFGAGLSWGSAIMKWG	STSPSFSPRVKSQLQMATAGSLGCRPIGIGSAAPKTIITNFDLEDVVETSDEWISSRTGISQRHVLQHE--ETIKGLAIDAGKQALDMSGVDPEDIDLVICATSSSDDLFGDATSIAAALGCKNAMGFDLTAACSGFLFSTVTAGQFLNNPSN-MKNALVVGADALSRWVDWDDRNSCILFGDGAGAMVLTKDEE------SHGVLGYSAHSNGEGYDDLNLGYCGSPRMVATPGDGTTVSDGSYQKIAMNGREVYKFATREVPRVLNEAIEAADLTIDDVDWLLLHQANIRIMETVASRLGMPMEKVITNLADYGNTSAASIPIALDEAVRSGKVKKGDIIACAGFGAGLSWGSAILRWG
c5253	CAMNT_0038943567	40	395	1207	152	4e-179	518	1333	361	71.19	257	90	298	4	14	82.55	-3	90	SCSPS-----STTLSMVTTGPLNCRMIGVGSAAPKTVITNFDLENVVETSDEWITTRTGISERHVLLHDDDETIKTIATSAAAAALEMSKVPAEDIDLVIVATSTPDDMFGDSTSVAAALGCVNAVAFDLTAACSGFLFSSVVAGQFLQNEGNSYKNAIVVGADAMSRWINWDDRNSCILFGDGAGAAVFSADSEPSTDKSTFGILGSSAHSNGLSYDKLTCGYQGSPKTVQTPGEGSILSEGSYNQLAMDGREVYKFATREVPTVINEALEAAGMTTDDVDWLLLHQANIRIMETVAKRLGMPMDKVITNLSKYGNTSAASIPLALDEAVRSGQVKKGDVIACAGFGAGLSWGSAIMKWG	STSPSFSPRVKSQLQMATAGSLGCRPIGIGSAAPKTIITNFDLEDVVETSDEWISSRTGISQRHVLQHE--ETIKGLAIDAGKQALDMSGVDPEDIDLVICATSSSDDLFGDATSIAAALGCKNAMGFDLTAACSGFLFSTVTAGQFLNNPSN-MKNALVVGADALSRWVDWDDRNSCILFGDGAGAMVLTKDEE------SHGVLGYSAHSNGEGYDDLNLGYCGSPRMVATPGDGTTVSDGSYQKIAMNGREVYKFATREVPRVLNEAIEAADLTIDDVDWLLLHQANIRIMETVASRLGMPMEKVITNLADYGNTSAASIPIALDEAVRSGKVKKGDIIACAGFGAGLSWGSAILRWG
c5253	CAMNT_0027364579	32	394	399	1580	9e-179	521	1342	399	67.92	271	87	307	4	41	76.94	3	92	PTHNHVKASCSPSSTTLS---------------------MVTTGPLNCRMIGVGSAAPKTVITNFDLENVVETSDEWITTRTGISERHVLLHDDD---------------ETIKTIATSAAAAALEMSKVPAEDIDLVIVATSTPDDMFGDSTSVAAALGCVNAVAFDLTAACSGFLFSSVVAGQFLQNEGNSYKNAIVVGADAMSRWINWDDRNSCILFGDGAGAAVFSADSEPSTDKSTFGILGSSAHSNGLSYDKLTCGYQGSPKTVQTPGEGSILSEGSYNQLAMDGREVYKFATREVPTVINEALEAAGMTTDDVDWLLLHQANIRIMETVAKRLGMPMDKVITNLSKYGNTSAASIPLALDEAVRSGQVKKGDVIACAGFGAGLSWGSAIMKW	PTTNKFQTSI-PSSTSLTPIPSLRTNKSSSPTSSSSKLSMVTTGKMNCRAIGIGSAAPKTIITNQDLESVVETSDDWIRTRTGISQRHVLTFDLENPSSSEEEGDSETEIETIRTLGTDAARSALEMSGLDPSDIDLVLVATSSADDLFGDATSIAAALDCTNAVAFDLTAACSGFLFGSVTAGQFLSNSGNGYKNAIVVGADALSRWIDWDDRNSCILFGDGAGAMVLSA----CEDGQEAGILGSSAHSNGKGYKQLNCGYSGSPCKVATPGEGTNLSAGSYDKLSMNGKEVYKFATREVPRVINEALDAAGMTVDDVDHLLLHQANIRIMETVASRMGIPFEKVITNLADYGNTSAASIPLALDEAVRSGQVKEGDIIACAGFGAGLSWGSAILKW
c5253	CAMNT_0020191547	53	395	1181	156	7e-176	511	1315	347	70.61	245	93	291	2	9	83.86	-3	87	TGPLNCRMIGVGSAAPKTVITNFDLENVVETSDEWITTRTGISERHVLLH----DDDETIKTIATSAAAAALEMSKVPAEDIDLVIVATSTPDDMFGDSTSVAAALGCVNAVAFDLTAACSGFLFSSVVAGQFLQNEGNSYKNAIVVGADAMSRWINWDDRNSCILFGDGAGAAVFSADSEPSTDKSTFGILGSSAHSNGLSYDKLTCGYQGSPKTVQTPGEGSILSEGSYNQLAMDGREVYKFATREVPTVINEALEAAGMTTDDVDWLLLHQANIRIMETVAKRLGMPMDKVITNLSKYGNTSAASIPLALDEAVRSGQVKKGDVIACAGFGAGLSWGSAIMKWG	TGPLNCRPIGIGSAAPKNVVTNVDLESVVETSDEWISSRTGISQRHLLTHPTGDDSDETIKSLSIEAASNALEMSGLSPDDIDLIIVATSSPEDMFGDAPSVASALGCKNAFAYDLTAACSGFLFGTVTAGQFLHNSGNTIKNAIVVGADALSRWVDWEDRNVCILFGDGAGAMVLTA-----CDEGDNGILGGASHSNGLGYKDLNCAYSGSPRLVETPGDGITISKGEYSNLKMNGREVYKFATREVPTVLEEALESAGMTADDIDWLLLHQANIRIMDVVADRLGVPKEKIITNLASYGNTSAGSIPLALDEAVRDGKVKKGDVIACAGFGAGLSWGSAILKWG
c5253	CAMNT_0043428093	47	395	1271	177	2e-175	510	1313	366	70.77	259	89	295	3	18	80.6	-2	88	TLSMVTTGPLNCRMIGVGSAAPKTVITNFDLENVVETSDEWITTRTGISERHVLLHDDDE---------TIKTIATSAAAAALEMSKVPAEDIDLVIVATSTPDDMFGDSTSVAAALGCVNAVAFDLTAACSGFLFSSVVAGQFLQNEGNSYKNAIVVGADAMSRWINWDDRNSCILFGDGAGAAVFSAD--------SEPSTDKSTFGILGSSAHSNGLSYDKLTCGYQGSPKTVQTPGEGSILSEGSYNQLAMDGREVYKFATREVPTVINEALEAAGMTTDDVDWLLLHQANIRIMETVAKRLGMPMDKVITNLSKYGNTSAASIPLALDEAVRSGQVKKGDVIACAGFGAGLSWGSAIMKWG	SLSMVTSGPMSCRPIGIGSAAPKTIISNVDLENVVETSDEWIQSRTGISQRHVLISGSNNDEEDNEEVESIRTLGRDAAKGALEMSKLSPLDIDLVIVATSSADDLFGDATSVAAALGCTNAVAFDLTAACSGFLFATVTAGQFLSNSGNSYKNAIVVGADALSRWIDWEDRNSCILFGDGAGAMVLTADHKQNNNSDSDDEVGEEQFGILGSSTHSNGLSYKFLKCEYEGSDVVVNTP-DPVTLSKGSYTYLNMDGTQVYKFATREVPKVIKEALDAADMEVEDVDWLLLHQANIRIMEVVANRLKIPMDKVITNLADYGNTSAASIPLALDEAVRSGKVKKGDVIACAGFGAGLSWGSAILKWG
c5253	CAMNT_0020115739	53	395	1214	189	2e-175	510	1314	347	70.61	245	93	291	2	9	83.86	-3	87	TGPLNCRMIGVGSAAPKTVITNFDLENVVETSDEWITTRTGISERHVLLH----DDDETIKTIATSAAAAALEMSKVPAEDIDLVIVATSTPDDMFGDSTSVAAALGCVNAVAFDLTAACSGFLFSSVVAGQFLQNEGNSYKNAIVVGADAMSRWINWDDRNSCILFGDGAGAAVFSADSEPSTDKSTFGILGSSAHSNGLSYDKLTCGYQGSPKTVQTPGEGSILSEGSYNQLAMDGREVYKFATREVPTVINEALEAAGMTTDDVDWLLLHQANIRIMETVAKRLGMPMDKVITNLSKYGNTSAASIPLALDEAVRSGQVKKGDVIACAGFGAGLSWGSAIMKWG	TGPLNCRPIGIGSAAPKNVVTNVDLESVVETSDEWISSRTGISQRHLLTHPTGDDSDETIKSLSIEAASNALEMSGLSPDDIDLIIVATSSPEDMFGDAPSVASALGCKNAFAYDLTAACSGFLFGTVTAGQFLHNSGNTIKNAIVVGADALSRWVDWEDRNVCILFGDGAGAMVLTA-----CDEGDNGILGGASHSNGLGYKDLNCAYSGSPRLVETPGDGITISKGEYSNLKMNGREVYKFATREVPTVLEEALESAGMTADDIDWLLLHQANIRIMDVVADRLGVPKEKIITNLASYGNTSAGSIPLALDEAVRDGKVKKGDVIACAGFGAGLSWGSAILKWG
c5253	CAMNT_0042965841	50	395	1189	89	2e-174	505	1301	372	68.01	253	88	294	3	31	79.03	-1	88	MVTTGPLNCRMIGVGSAAPKTVITNFDLENVVETSDEWITTRTGISERHVLLH-----DDDET---------------------IKTIATSAAAAALEMSKVPAEDIDLVIVATSTPDDMFGDSTSVAAALGCVNAVAFDLTAACSGFLFSSVVAGQFLQNEGNSYKNAIVVGADAMSRWINWDDRNSCILFGDGAGAAVFSADSEPSTDKSTFGILGSSAHSNGLSYDKLTCGYQGSPKTVQTPGEGSILSEGSYNQLAMDGREVYKFATREVPTVINEALEAAGMTTDDVDWLLLHQANIRIMETVAKRLGMPMDKVITNLSKYGNTSAASIPLALDEAVRSGQVKKGDVIACAGFGAGLSWGSAIMKWG	MATTGPLACRPIGIGSAAPSTVVTNVDLESVVETNDEWIRTRTGISERRLLVAPKKKVDDEESEGEGGDDGETEAEEEEEKAETIRDLAVRAARSALDMSGVDPLDIDLVICATSSPDDMFGDAPSVAAALGCKEAFAYDITAACSGFLFSTVTAGQFLHNSGNSLKNALVIGADALSRWVDWDDRNSCILFGDGAGAMVLTADEDGTT-----GVLGGSSHSNGEGYEDLKCCYRGEPRLVKTPGDGTTLTKGSYNSLDMNGKEVYKFATREVPRVLKEGLEAADMTADDVDWLLLHQANIRIMEVVAKRLGIPMEKVITNLSKYGNTSAASIPLALDEAVRSGQVKKGDVIACAGFGAGLSWGSAIFRWG
c5253	CAMNT_0023132019	48	395	1204	155	2e-173	503	1296	355	70.7	251	92	291	4	12	81.97	-2	88	LSMVTTGPLNCRMIGVGSAAPKTVITNFDLENVVETSDEWITTRTGISERHVLLH---DDDE----TIKTIATSAAAAALEMSKVPAEDIDLVIVATSTPDDMFGDSTSVAAALGCVNAVAFDLTAACSGFLFSSVVAGQFLQNEGNSYKNAIVVGADAMSRWINWDDRNSCILFGDGAGAAVFSADSEPSTDKSTFGILGSSAHSNGLSYDKLTCGYQGSPKTVQTPGEGSILSEGSYNQLAMDGREVYKFATREVPTVINEALEAAGMTTDDVDWLLLHQANIRIMETVAKRLGMPMDKVITNLSKYGNTSAASIPLALDEAVRSGQVKKGDVIACAGFGAGLSWGSAIMKWG	LSMATTGPLSCRPIGIGSAAPKNVVTNKDLEAVVDTSDEWISSRTGISQRHLLTHPNADDDEEEAETLKTLSIQAASNALEMSGLDPEDIDLVIVATSSPDDMFGDGPSVASALGCKNAFAYDLTAACSGFLFSTVTAGQFLHNSGNTIKNAIVVGADALSRWVDWDDRNVCILFGDGAGAMVLTA----CDDDEDNGILGGASHSNGEGYVNLNCAYTGSPRTIATPEELT-LSKGEYGNLQMKGREVYKFATREVPTVLEEALDSAGMTADDIDWLLLHQANIRIMDVVADRLGVPKEKIITNLASYGNTSAGSIPIALDEAVRSGKVKKGDVIACAGFGAGLSWGSAILKWG
c5253	CAMNT_0020593953	38	395	206	1252	6e-173	502	1292	358	68.99	247	102	293	3	9	81.84	2	91	KASCSPSSTTLSMVTTGPLNCRMIGVGSAAPKTVITNFDLENVVETSDEWITTRTGISERHVLLHDDDETIKTIATSAAAAALEMSKVPAEDIDLVIVATSTPDDMFGDSTSVAAALGCVNAVAFDLTAACSGFLFSSVVAGQFLQNEGNSYKNAIVVGADAMSRWINWDDRNSCILFGDGAGAAVFSADSEPSTDKSTFGILGSSAHSNGLSYDKLTCGYQGSPKTVQTPGEGSILSEGSYNQLAMDGREVYKFATREVPTVINEALEAAGMTTDDVDWLLLHQANIRIMETVAKRLGMPMDKVITNLSKYGNTSAASIPLALDEAVRSGQVKKGDVIACAGFGAGLSWGSAIMKWG	RALAPRGNSQLNMATAGSLGCRPIGIGSAAPKTIITNSDLEDVVETSDEWISTRTGISQRRVLQHE--ESIKELGIDAGKQALEMAGTDPEDIDLVICATSSSDDLFGDATSIAAALGCKNAMGFDLTAACSGFLFASVTAGQFLNNPSN-MKNALVVGADALSRWVDWDDRNSCILFGDGAGAMVLT------KDEGSHGVLGYSAHSRGEGYDELNLGYCGSPRMVATPGDGTTLSDGSYQKIAMNGKEVYKFATREVPRVLTEAIEAADITVDDVDWLLLHQANIRIMETVASRLGMPMEKVLTNLADYGNTSAASIPIALDEAVRSGKVKKGDVIACAGFGAGLSWGSAILRWG
c5253	CAMNT_0006968429	42	395	206	1252	1e-171	497	1280	357	69.19	247	99	290	4	11	81.23	2	90	SPSSTT--LSMVTTGPLNCRMIGVGSAAPKTVITNFDLENVVETSDEWITTRTGISERHVLLHDDDETIKTIATSAAAAALEMSKVP-AEDIDLVIVATSTPDDMFGDSTSVAAALGCVNAVAFDLTAACSGFLFSSVVAGQFLQNEGNSYKNAIVVGADAMSRWINWDDRNSCILFGDGAGAAVFSADSEPSTDKSTFGILGSSAHSNGLSYDKLTCGYQGSPKTVQTPGEGSILSEGSYNQLAMDGREVYKFATREVPTVINEALEAAGMTTDDVDWLLLHQANIRIMETVAKRLGMPMDKVITNLSKYGNTSAASIPLALDEAVRSGQVKKGDVIACAGFGAGLSWGSAIMKWG	SPSKSTVALHMVTGGPLGCRPIGIGSAAPKTIITNADLEEVVETSDEWIRTRTGISQRHVLC--DGESLMQLGAQAGQQALEMAGITDPTDIDLVICATSSPDDLFGDATSIAASLGCTNAVGFDLTAACSGFLFGITTAGQFLSNPNGSTKTALVIGADALSRWVDWDDRNSCILFGDGAGAMVLTQDVE------SPGVLGYSAHSNGLGHEDLKLDYCGSPRMVATPGDGTTLSSGSYGKMSMNGKEVYKFATREVPKVLNESLEAASMTVDDVDWLLLHQANIRIMEIVAKKMGIPMEKVITNLSEYGNTSAASIPIALDEAVRSGKVKKGDIIACAGFGAGLSWGSAILKWG
c5253	CAMNT_0000474933	48	394	1383	346	2e-171	501	1291	353	70.82	250	90	291	3	13	82.44	-2	88	LSMVTTGPLNCRMIGVGSAAPKTVITNFDLENVVETSDEWITTRTGISERHVLLH---DDD---ETIKTIATSAAAAALEMSKVPAEDIDLVIVATSTPDDMFGDSTSVAAALGCVNAVAFDLTAACSGFLFSSVVAGQFLQNEGNSYKNAIVVGADAMSRWINWDDRNSCILFGDGAGAAVFSADSEPSTDKSTFGILGSSAHSNGLSYDKLTCGYQGSPKTVQTPGEGSILSEGSYNQLAMDGREVYKFATREVPTVINEALEAAGMTTDDVDWLLLHQANIRIMETVAKRLGMPMDKVITNLSKYGNTSAASIPLALDEAVRSGQVKKGDVIACAGFGAGLSWGSAIMKW	LSMATTGPLNCRPIGVGSAAPRTVVTNTDLESVVETNDEWIRTRTGISERRLLVAPNGEDDSEHETIRDLAIRAARGALDMSGVDPLDIDLVICATSSPEDMFGDAPSVAAALGCKEAFAYDLTAACSGFLFSTVTAGQFLHNSQNTMKNAIVIGADALSRVVDWDDRNSCILFGDGAGAMVLAADDEA-------GVLGGASHSNGEGYEDLKCCYVGEPRKVDTPGDGTTVTQGSYDKLTMNGKEVYKFATREVPAVLKEALEAADMTADDVDWLLLHQANIRIMEVVAKRLKIPMEKVITNLSKYGNTSAASIPLALDEAVRTGKVKKGDVIACAGFGAGLSWGSAIFRW
c5253	CAMNT_0038896233	48	395	463	1479	3e-171	502	1293	348	70.69	246	93	287	3	9	82.47	1	88	LSMVTTGPLNCRMIGVGSAAPKTVITNFDLENVVETSDEWITTRTGISERHVLLHDDDETIKTIATSAAAAALEMSKVPAEDIDLVIVATSTPDDMFGDSTSVAAALGCVNAVAFDLTAACSGFLFSSVVAGQFLQNEGNSYKNAIVVGADAMSRWINWDDRNSCILFGDGAGAAVFSADSEPSTDKSTFGILGSSAHSNGLSYDKLTCGYQGSPKTVQTPGEGSILSEGSYNQLAMDGREVYKFATREVPTVINEALEAAGMTTDDVDWLLLHQANIRIMETVAKRLGMPMDKVITNLSKYGNTSAASIPLALDEAVRSGQVKKGDVIACAGFGAGLSWGSAIMKWG	LNMATAGSLGCRPIGIGSATPKTLITNTDLEDVVETSDEWISSRTGISQRRVLQHE--ETLKGLGSDAGKQALEMSGLNPEDIDLVICATSSADDLFGDATSIAAELGCTNAVGFDLTAACSGFLFATVTAGQFLNNPGG-MKNALVIGADALSRWVDWDDRNSCILFGDGAGAMVLTKDED------AHGVLGYSAHSNGKGYKNLNCGYGGSPRHVATPGEGTTVSSGSYNQISMNGKEVYKFATREVPKVLKEAITAADMTVDDVDWLLLHQANIRIMETVASRLGIPMEKVITNLADYGNTSAASIPLALDEAVRSGKVKKGDVIACAGFGAGLSWGSAILRWG
c5253	CAMNT_0038831759	48	395	509	1525	6e-171	502	1293	348	70.69	246	93	287	3	9	82.47	2	88	LSMVTTGPLNCRMIGVGSAAPKTVITNFDLENVVETSDEWITTRTGISERHVLLHDDDETIKTIATSAAAAALEMSKVPAEDIDLVIVATSTPDDMFGDSTSVAAALGCVNAVAFDLTAACSGFLFSSVVAGQFLQNEGNSYKNAIVVGADAMSRWINWDDRNSCILFGDGAGAAVFSADSEPSTDKSTFGILGSSAHSNGLSYDKLTCGYQGSPKTVQTPGEGSILSEGSYNQLAMDGREVYKFATREVPTVINEALEAAGMTTDDVDWLLLHQANIRIMETVAKRLGMPMDKVITNLSKYGNTSAASIPLALDEAVRSGQVKKGDVIACAGFGAGLSWGSAIMKWG	LNMATAGSLGCRPIGIGSATPKTLITNTDLEDVVETSDEWISSRTGISQRRVLQHE--ETLKGLGSDAGKQALEMSGLNPEDIDLVICATSSADDLFGDATSIAAELGCTNAVGFDLTAACSGFLFATVTAGQFLNNPGG-MKNALVIGADALSRWVDWDDRNSCILFGDGAGAMVLTKDED------AHGVLGYSAHSNGKGYKNLNCGYGGSPRHVATPGEGTTVSSGSYNQISMNGKEVYKFATREVPKVLKEAITAADMTVDDVDWLLLHQANIRIMETVASRLGIPMEKVITNLADYGNTSAASIPLALDEAVRSGKVKKGDVIACAGFGAGLSWGSAILRWG
c5253	CAMNT_0039204937	46	395	291	1331	1e-169	495	1274	356	68.82	245	96	291	3	15	81.74	3	89	TTLSMVTTGPLNCRMIGVGSAAPKTVITNFDLENVVETSDEWITTRTGISERHVLLH------DDDETIKTIATSAAAAALEMSKVPAEDIDLVIVATSTPDDMFGDSTSVAAALGCVNAVAFDLTAACSGFLFSSVVAGQFLQNEGNSYKNAIVVGADAMSRWINWDDRNSCILFGDGAGAAVFSADSEPSTDKSTFGILGSSAHSNGLSYDKLTCGYQGSPKTVQTPGEGSILSEGSYNQLAMDGREVYKFATREVPTVINEALEAAGMTTDDVDWLLLHQANIRIMETVAKRLGMPMDKVITNLSKYGNTSAASIPLALDEAVRSGQVKKGDVIACAGFGAGLSWGSAIMKWG	TALSMATSGALNCRPIGVGSATPKTVVTNDDLENIVETNDEWISSRTGISQRRLLTHFKGEEGEEKENLVTISQEAAANALEMSGLDALDIDMVICCTSSPDDMFGDATSIAAGIGCKNAVAFDITAACSGFLFGSVTAGQFLHNK--SIKNAIVVGADALSRWVDWDDRNSCILFGDGAGAVVYTASDEP-------GMLGYSAHSNGLGHDDLMLGYKGEKRMIATPGEGTELSSGSYDNISMNGREVYKFATREVPVVLKEALEAANMTVDDIDWLLLHQANIRIIDIVAERLGIPKEKIITNLKNYGNTSAGSIPLALDEAVRSGQVKKGDIVACAGFGAGLSWGSTILKWG
c5253	CAMNT_0028400153	48	395	1189	119	1e-169	497	1279	359	70.19	252	94	292	3	13	81.34	-1	88	LSMVTTGPLNCRMIGVGSAAPKTVITNFDLENVVETSDEWITTRTGISERHVLLHD----------DDETIKTIATSAAAAALEMSKVPAEDIDLVIVATSTPDDMFGDSTSVAAALGCVNAVAFDLTAACSGFLFSSVVAGQFLQNEGNSYKNAIVVGADAMSRWINWDDRNSCILFGDGAGAAVFSADSEPSTDKSTF-GILGSSAHSNGLSYDKLTCGYQGSPKTVQTPGEGSILSEGSYNQLAMDGREVYKFATREVPTVINEALEAAGMTTDDVDWLLLHQANIRIMETVAKRLGMPMDKVITNLSKYGNTSAASIPLALDEAVRSGQVKKGDVIACAGFGAGLSWGSAIMKWG	LSATCGGKLNSRVIGVGSAAPSTVVTNTDLENIVETDDEWIRTRTGISERRLLLQSDDDDSESEEGKKETIKSLAADAASKALEMSELDAKDIDLVVVATSSPDDLFGDATSVAASIGATNAVAFDLTAACSGFLFATVTAGQFLDK--GDMKHAIVVGADALSRWVDWDDRNTCILFGDGAGATVMSTTAGDDDDDEDGPGILGYSVHSNGNGYTELNCGYKGSARPVATPDEDTILSEGSYNKLFMNGKEVYKFATREVPTVLEEALDAAGMTVDEVDWLLLHQANIRIMQTVAKRLGMPMDKVITNLANYGNTSAASIPLALDEAVRTGQVKKGDIIACAGFGAGLSWGSAIIRWG
c5253	CAMNT_0039140451	46	395	1267	227	3e-169	494	1273	356	68.82	245	96	292	3	15	82.02	-2	89	TTLSMVTTGPLNCRMIGVGSAAPKTVITNFDLENVVETSDEWITTRTGISERHVLLH------DDDETIKTIATSAAAAALEMSKVPAEDIDLVIVATSTPDDMFGDSTSVAAALGCVNAVAFDLTAACSGFLFSSVVAGQFLQNEGNSYKNAIVVGADAMSRWINWDDRNSCILFGDGAGAAVFSADSEPSTDKSTFGILGSSAHSNGLSYDKLTCGYQGSPKTVQTPGEGSILSEGSYNQLAMDGREVYKFATREVPTVINEALEAAGMTTDDVDWLLLHQANIRIMETVAKRLGMPMDKVITNLSKYGNTSAASIPLALDEAVRSGQVKKGDVIACAGFGAGLSWGSAIMKWG	TALSMATSGALNCRPIGVGSAAPKTVVTNDDLESIVETNDEWISSRTGISQRRLLTHFKGEEGEEKENLVTISQEAAANALEMSGLDALDIDMVICCTSSPDDMFGDATSIAAGIGCKNAVAFDITAACSGFLFGSVTAGQFLHNK--SIKNAIVVGADALSRWVDWDDRNSCILFGDGAGAVVYTASDEP-------GMLGYSAHSNGLGHDDLMLGYKGEKRMIATPGEGTELSSGSYDNISMNGREVYKFATREVPVVLKEALEAANMTVDDIDWLLLHQANIRIIDIVAERLGIPKEKIITNLKNYGNTSAGSIPLALDEAVRSGQVKKGDIVACAGFGAGLSWGSTILKWG
c5253	CAMNT_0000451943	48	394	257	1294	1e-168	501	1291	353	70.82	250	90	291	3	13	82.44	2	88	LSMVTTGPLNCRMIGVGSAAPKTVITNFDLENVVETSDEWITTRTGISERHVLLH---DDD---ETIKTIATSAAAAALEMSKVPAEDIDLVIVATSTPDDMFGDSTSVAAALGCVNAVAFDLTAACSGFLFSSVVAGQFLQNEGNSYKNAIVVGADAMSRWINWDDRNSCILFGDGAGAAVFSADSEPSTDKSTFGILGSSAHSNGLSYDKLTCGYQGSPKTVQTPGEGSILSEGSYNQLAMDGREVYKFATREVPTVINEALEAAGMTTDDVDWLLLHQANIRIMETVAKRLGMPMDKVITNLSKYGNTSAASIPLALDEAVRSGQVKKGDVIACAGFGAGLSWGSAIMKW	LSMATTGPLNCRPIGVGSAAPRTVVTNTDLESVVETNDEWIRTRTGISERRLLVAPNGEDDSEHETIRDLAIRAARGALDMSGVDPLDIDLVICATSSPEDMFGDAPSVAAALGCKEAFAYDLTAACSGFLFSTVTAGQFLHNSQNTMKNAIVIGADALSRVVDWDDRNSCILFGDGAGAMVLAADDEA-------GVLGGASHSNGEGYEDLKCCYVGEPRKVDTPGDGTTVTQGSYDKLTMNGKEVYKFATREVPAVLKEALEAADMTADDVDWLLLHQANIRIMEVVAKRLKIPMEKVITNLSKYGNTSAASIPLALDEAVRTGKVKKGDVIACAGFGAGLSWGSAIFRW
c5253	CAMNT_0049089359	24	395	235	1281	4e-168	491	1264	372	65.86	245	104	296	6	23	79.57	1	94	QPTSFLGQPTHNHVKASCSPSSTTLSMVTTGPLNCRMIGVGSAAPKTVITNFDLENVVETSDEWITTRTGISERHVLLHDDDETIKTIATSAAAAALEMSKVPAEDIDLVIVATSTPDDMFGDSTSVAAALGCVNAVAFDLTAACSGFLFSSVVAGQFLQNEGNSYKNAIVVGADAMSRWINWDDRNSCILFGDGAGAAVFSADSEPSTDKSTFGILGSSAHSNGLSYDKLTCGYQGSPKTVQTPGEGSILSEGSYNQLAMDGREVYKFATREVPTVINEALEAAGMTTDDVDWLLLHQANIRIMETVAKRLGMPMDKVITNLSKYGNTSAASIPLALDEAVRSGQVKKGDVIACAGFGAGLSWGSAIMKWG	QPVSFAG------------PTPTTLNAIG-GSLGCRLIGIGSCSPDTRITNGDLESVVETSDEWIATRTGISSRHVLLHE--ESLLSISSKAGKNAIEMAGLSPEDIDLVVLATSSADDLFGDATSIARECGCTNAFAFDLTAACSGFLFSIVTAGQFLNN-GN-VKNALVLGADALSRWVDWDDRNTCILFGDGAGAVVLT------RDESSPGVLGYAAHSNGAGYEKLNLAYTGNPRQVDTPGDGTTLSSGSYTKIGMDGKEVYKFATREVPQVLGEAIEGAGLTVDDIDWLLLHQANIRIMETVAKRLGVPMDKVITNLNEYGNTSAASIPLALDEAVREGKVKKGDVIACAGFGAGLSWGAAILKWG
c5253	CAMNT_0043986407	48	394	1301	222	3e-167	491	1264	364	67.58	246	97	291	4	21	79.95	-1	88	LSMVTTGPLNCRMIGVGSAAPKTVITNFDLENVVETSDEWITTRTGISERHVLLHDDD----------ETIKTIATSAAAAALEMSKVPAEDIDLVIVATSTPDDMFGDSTSVAAALGCVNAVAFDLTAACSGFLFSSVVAGQFLQNEGNSYKNAIVVGADAMSRWINWDDRNSCILFGDGAGAAVFSADSEPSTDKSTF-------GILGSSAHSNGLSYDKLTCGYQGSPKTVQTPGEGSILSEGSYNQLAMDGREVYKFATREVPTVINEALEAAGMTTDDVDWLLLHQANIRIMETVAKRLGMPMDKVITNLSKYGNTSAASIPLALDEAVRSGQVKKGDVIACAGFGAGLSWGSAIMKW	LKMATFGPMNCRPIGIGSATPKTLITNVDLESVVETSDEWIRSRTGIAQRRVLQHLDPTQALEAGEEVESLKSLGTQAAKNALEMSGLDPLDIDLVICATSSPDDMFGDATSIAAGLGATNAFAYDLTAACSGFLFGTVTAGQFLHC--GSIKNAIVVGADALSRWVDWEDRNSCILFGDGAGAMVLT--NTPDTTENSITNGECLPGILGYAAHSNGKGYNDLKCAYEGTGQIVATPGEGTTVSKGSYQRMSMNGREVYKFATREVPTVLKEALDAAGLTVDDVDWLLLHQANIRIMETVANRLGMPMEKVITNLSDYGNTSAASIPLALDEAVRKGQVKKGDIIACAGFGAGLSWGSAIIRW
c5253	CAMNT_0042691891	82	395	1	957	1e-166	483	1244	323	74.61	241	69	272	2	13	84.21	1	79	ETSDEWITTRTGISERHVLLHDDD---------ETIKTIATSAAAAALEMSKVPAEDIDLVIVATSTPDDMFGDSTSVAAALGCVNAVAFDLTAACSGFLFSSVVAGQFLQNEGNSYKNAIVVGADAMSRWINWDDRNSCILFGDGAGAAVFSADSEPSTDKSTFGILGSSAHSNGLSYDKLTCGYQGSPKTVQTPGEGSILSEGSYNQLAMDGREVYKFATREVPTVINEALEAAGMTTDDVDWLLLHQANIRIMETVAKRLGMPMDKVITNLSKYGNTSAASIPLALDEAVRSGQVKKGDVIACAGFGAGLSWGSAIMKWG	ETSDEWIRTRTGISERRVLLHPEDHELDSEVPFESIKTLATDAASDALAMSGLSPEDIDLVIVATSSPDDMFGDATSVAANLGCKNAVAFDLTAACSGFLFGSVTAGQFLTNAGNSYQNAIVVGADALSRWIDWDDRNSCILFGDGAGAVVLTA----TEDASKAGILGSSAHSNGMGYKQLNCGYEGEARQVATPGDGTRLSKGSYSRLAMNGKEVYKFATREVPKVIQEALDAADMEVEQVDWLLLHQANIRIMETVAKRLGIPMENVITNLASYGNTSAGSIPLALNEAVRSGQVKEGDVIACAGFGAGLSWGAAIMKWG
c5253	CAMNT_0020625905	45	395	263	1363	3e-166	485	1248	367	67.3	247	104	299	5	16	81.47	2	89	STTLSMVTTGPLNCRMIGVGSAAPKTVITNFDLENVVETSDEWITTRTGISERHVLLH-------DDD-----ETIKTIATSAAAAALEMSKVPAEDIDLVIVATSTPDDMFGDSTSVAAALGCVNAVAFDLTAACSGFLFSSVVAGQFLQNEGNS-YKNAIVVGADAMSRWINWDDRNSCILFGDGAGAAVFSA--DSEPSTD-KSTFGILGSSAHSNGLSYDKLTCGYQGSPKTVQTPGEGSILSEGSYNQLAMDGREVYKFATREVPTVINEALEAAGMTTDDVDWLLLHQANIRIMETVAKRLGMPMDKVITNLSKYGNTSAASIPLALDEAVRSGQVKKGDVIACAGFGAGLSWGSAIMKWG	NTKLNMATSGPMKCRPIGIGSSTPKTVVTNVDLENVVETSDEWIQTRTGIAERHLISNPLAEGEGDDDKEVEKESLASLSYEAAKNALDMSGLXADDXDLVICATSSPDDLFGDATTISAKLGCKNAFAFDLTAACSGFLFGIVTAGQFLDRSGKSGTKNAIVVGADALSRWVDWNDRNSCILFGDGAGAMVLTATDDAEDGDDSKDAFGVLGYSAHSNGLGHDDLMCGFKGDPITVATPGEGTPIMNGSYNFISMNGRKVYQFATREVPVVLEEALEAAELKVDDIDWLLLHQANIRIMETVAKRLGVPMEKVITNLSKYGNTSAGSIPLALDEAVRTGKVKKGDIIACAGFGAGLSWGSAIIRWG
c5253	CAMNT_0008773085	42	395	284	1330	3e-164	479	1234	355	65.35	232	116	291	4	7	81.97	2	90	SPSSTTLSMVTTGPLNCRMIGVGSAAPKTVITNFDLENVVETSDEWITTRTGISERHVLLHDDDETIKTIATSAAAAALEMSKVPAEDIDLVIVATSTPDDMFGDSTSVAAALGC-VNAVAFDLTAACSGFLFSSVVAGQFLQNEGNSYKNAIVVGADAMSRWINWDDRNSCILFGDGAGAAVFSADSEPSTDKSTFGILGSSAHSNGLSYDKLTCGYQGSPKTVQTPGEGSILSEGSYNQLAMDGREVYKFATREVPTVINEALEAAGMTTDDVDWLLLHQANIRIMETVAKRLGMPMDKVITNLSKYGNTSAASIPLALDEAVRSGQVKKGDVIACAGFGAGLSWGSAIMKWG	TPTSTTALGAKSGAMACRPIGIGSAAPKTVVTNVDLESVVETSDEWIQSRTGIAKRHVLLQG--ETLRDLQVQAANQALEMAGVTAEEIDVVICATSSPDDMFGDAPSVAAELGCNMDTIAFDLTAACSGFLFATVTASKFLAAPGSQSKKALVLGADALTRWVDWDDRNSCILFGDGAGAMVL--ETSPSEEEA--GVLGFSGHSNGKGYEDLNCGYKGEARPIATPGEATTLSSATYDKMTMNGKEVYKFATREVPTVLKEALEIAEIEVEDVDWLVLHQANIRIMEIVAKRLGIPMEKVITNLSEYGNTSAASIPLALDEAVRSGKVKKGDVLACAGFGAGLSWGAAILKWG
[truncated: 2,454 more rows]
