# Supplementary material for: Marine diatoms change their gene expression profile when exposed to microscale turbulence under nutrient replete conditions
Source: Sci Rep. 2017 Jun 19;7:3826. doi: 10.1038/s41598-017-03741-6 (PMC5476593; doi:10.1038/s41598-017-03741-6)
Supplement: Supplementary file 5 — Supplementary Table 12 [file 41598_2017_3741_MOESM5_ESM.xls]

## Sheet: chaetoceros_transcriptome_cpm1p
Supplementary Table 12. C. decipiens transcriptome annotation
TranscriptName	TransLength	HSPNameSP	HSPLengthSP	HSPEvalueSP	HITLengthSP	QCoverageSP	HCoverageSP	StrandSP	DescriptionSP	EnzymeIds	EnzymeDescs	Pathways	HSPNameUf	HSPLengthUf	HSPEvalueUf	HITLengthUf	QCoverageUf	HCoverageUf	StrandUf	DescriptionUf	Taxonomy	BPId	BPDesc	MFId	MFDesc	CCId	CCDesc	CDName	CDStartEnd	CDEvalue	CDDesc	OtherNCName	OtherNCEvalue	OtherNCDesc	LongOrfLength	LongOrfStrand	LongOrfFrame	ProbToBeNonCoding	lncRNA4Annocript
c0_g1_i1	297	-	-	-	-	-	-	-	-	-	-	-	UniRef90_B7FVT8	270	4e-21	494	90.9091	17.8138	-1	Predicted protein	Phaeodactylum tricornutum (strain CCAP 1055/1)	-	-	-	-	-	-	-	-	-	-	-	-	-	98	-	2	0.891508	0
c0_g1_i2	636	-	-	-	-	-	-	-	-	-	-	-	UniRef90_B7FVT8	387	8e-26	494	60.8491	26.1134	-1	Predicted protein	Phaeodactylum tricornutum (strain CCAP 1055/1)	-	-	-	-	-	-	-	-	-	-	-	-	-	136	-	2	0.820038	0
c1_g1_i1	1104	-	-	-	-	-	-	-	-	-	-	-	UniRef90_B7G9L0	348	1e-09	250	31.5217	42.4	1	Predicted protein	Phaeodactylum tricornutum (strain CCAP 1055/1)	-	-	-	-	-	-	-	-	-	-	-	-	-	220	+	2	0.00738246	0
c2_g1_i1	969	Q55BK0	465	7e-16	330	47.9876	41.8182	1	Ubiquitin fusion degradation protein 1 homolog	-	-	Protein degradation; proteasomal ubiquitin-dependent pathway	UniRef90_B8C193	804	3e-131	321	82.9721	85.0467	1	Uncharacterized protein	Thalassiosira pseudonana	GO:0006511	ubiquitin-dependent protein catabolic process	-	-	-	-	pfam03152]---[COG5140]---[PLN03086	386-841]---[386-901]---[386-841	3.00e-26]---[1.00e-18]---[2.00e-08	pfam03152 UFD1 Ubiquitin fusion degradation protein UFD1. Post-translational ubiquitin-protein conjugates are recognized for degradation by the ubiquitin fusion degradation (UFD) pathway. Several proteins involved in this pathway have been identified. This family includes UFD1 a 40kD protein that is essential for vegetative cell viability. The human UFD1 gene is expressed at high levels during em…	-	-	-	309	+	1	0.0158895	0
c3_g1_i1	589	-	-	-	-	-	-	-	-	-	-	-	UniRef90_B8CGB4	273	5e-28	383	46.3497	23.7598	1	Uncharacterized protein	Thalassiosira pseudonana	-	-	-	-	-	-	-	-	-	-	-	-	-	126	+	1	0.0328186	0
c3_g1_i2	907	-	-	-	-	-	-	-	-	-	-	-	UniRef90_B8CGB4	669	6e-48	383	73.7596	55.8747	1	Uncharacterized protein	Thalassiosira pseudonana	-	-	-	-	-	-	-	-	-	-	-	-	-	236	+	1	0.0215813	0
c4_g1_i1	1748	-	-	-	-	-	-	-	-	-	-	-	-	-	-	-	-	-	-	-	-	-	-	-	-	-	-	-	-	-	-	-	-	-	475	-	0	0.0362712	0
c5_g1_i1	2240	-	-	-	-	-	-	-	-	-	-	-	UniRef90_B8CD59	444	2e-57	200	19.8214	72	-1	Uncharacterized protein	Thalassiosira pseudonana	-	-	-	-	-	-	pfam11875	868-1323	5e-10	pfam11875 DUF3395 Domain of unknown function (DUF3395). This domain is functionally uncharacterized. This domain is found in eukaryotes. This presumed domain is typically between 147 to 176 amino acids in length. This domain is found associated with pfam00226.	-	-	-	454	+	0	0.00130405	0
c7_g1_i1	448	-	-	-	-	-	-	-	-	-	-	-	UniRef90_B8BT86	333	1e-08	785	74.3304	14.5223	1	Uncharacterized protein	Thalassiosira pseudonana	-	-	-	-	-	-	-	-	-	-	-	-	-	149	+	0	0.160093	0
c8_g1_i1	1925	O43065	444	2e-07	1953	23.0649	6.91244	1	Probable helicase mot1	-	-	-	UniRef90_K0QYD7	1818	1e-47	1318	94.4416	41.2747	1	Uncharacterized protein	Thalassiosira oceanica	-	-	GO:0005524]---[GO:0003677]---[GO:0004386	ATP binding]---[DNA binding]---[helicase activity	-	-	pfam12054	734-1030	4e-07	pfam12054 DUF3535 Domain of unknown function (DUF3535). This presumed domain is functionally uncharacterized. This domain is found in eukaryotes. This domain is typically between 439 to 459 amino acids in length. This domain is found associated with pfam00271 pfam02985 pfam00176. This domain has two completely conserved residues (P and K) that may be functionally important.	-	-	-	641	+	1	0.0162891	0
c9_g1_i1	1396	-	-	-	-	-	-	-	-	-	-	-	UniRef90_B8C153	705	8e-36	994	50.5014	22.2334	-1	Uncharacterized protein	Thalassiosira pseudonana	GO:0007017]---[GO:0007067	microtubule-based process]---[mitosis	GO:0008080	N-acetyltransferase activity	GO:0005869	dynactin complex	-	-	-	-	-	-	-	365	-	1	0.476009	0
c10_g1_i1	854	-	-	-	-	-	-	-	-	-	-	-	UniRef90_K0SB46	252	2e-10	1191	29.5082	7.0529	1	Uncharacterized protein (Fragment)	Thalassiosira oceanica	-	-	GO:0004965	G-protein coupled GABA receptor activity	GO:0016021	integral to membrane	-	-	-	-	-	-	-	136	+	0	0.0183741	0
c11_g1_i1	1360	-	-	-	-	-	-	-	-	-	-	-	-	-	-	-	-	-	-	-	-	-	-	-	-	-	-	-	-	-	-	-	-	-	406	+	1	0.0539616	0
c12_g1_i1	2025	Q5U403	1152	1e-102	400	56.8889	91.5	-1	Diphosphomevalonate decarboxylase	4.1.1.33	Diphosphomevalonate decarboxylase.	Steroid biosynthesis; cholesterol biosynthesis	UniRef90_B8BS75	1026	6e-173	346	50.6667	98.8439	-1	Mevalonate disphosphate decarboxylase-like protein (Fragment)	Thalassiosira pseudonana	GO:0008299	isoprenoid biosynthetic process	GO:0005524]---[GO:0004163	ATP binding]---[diphosphomevalonate decarboxylase activity	-	-	PLN02407]---[COG3407]---[TIGR01240	458-1462]---[446-1456]---[461-1450	2.00e-165]---[2.00e-73]---[3.00e-67	PLN02407 PLN02407 diphosphomevalonate decarboxylase.]---[COG3407 MVD1 Mevalonate pyrophosphate decarboxylase Lipid metabolism .]---[TIGR01240 mevDPdecarb diphosphomevalonate decarboxylase. This enzyme catalyzes the last step in the synthesis of isopentenyl diphosphate (IPP) in the mevalonate pathway. Alternate names mevalonate diphosphate decarboxylase pyrophosphomevalonate decarboxylase Central …	-	-	-	450	-	2	0.614061	0
c13_g1_i1	1564	Q03961	642	4e-15	558	41.0486	34.767	1	Polysialic acid transport protein KpsD	-	-	-	UniRef90_UPI00041F6F1C	1368	2e-150	901	87.468	50.8324	1	hypothetical protein	Algoriphagus marincola	-	-	-	-	-	-	pfam02563]---[COG1596]---[TIGR03028]---[PRK15078	549-743]---[561-1091]---[561-1193]---[561-1223	3.00e-11]---[2.00e-22]---[3.00e-21]---[3.00e-10	pfam02563 Poly_export Polysaccharide biosynthesis/export protein. This is a family of periplasmic proteins involved in polysaccharide biosynthesis and/or export.]---[COG1596 Wza Periplasmic protein involved in polysaccharide export contains SLBB domain of b-grasp fold Cell wall/membrane/envelope biogenesis .]---[TIGR03028 EpsE polysaccharide export protein EpsE. Sequences in this family of protei…	-	-	-	497	+	2	0.00731933	0
c14_g1_i1	1287	-	-	-	-	-	-	-	-	-	-	-	-	-	-	-	-	-	-	-	-	-	-	-	-	-	-	-	-	-	-	-	-	-	363	+	2	0.0200986	0
c15_g1_i1	533	-	-	-	-	-	-	-	-	-	-	-	UniRef90_B7G2N4	381	5e-17	1038	71.4822	9.44123	1	Predicted protein	Phaeodactylum tricornutum (strain CCAP 1055/1)	-	-	-	-	-	-	-	-	-	-	-	-	-	177	+	0	0.0358725	0
c16_g1_i1	780	-	-	-	-	-	-	-	-	-	-	-	-	-	-	-	-	-	-	-	-	-	-	-	-	-	-	-	-	-	-	-	-	-	221	+	0	0.11982	0
c17_g1_i1	874	-	-	-	-	-	-	-	-	-	-	-	UniRef90_K0RCV8	516	2e-79	302	59.0389	59.6026	-1	Uncharacterized protein	Thalassiosira oceanica	-	-	-	-	-	-	-	-	-	-	-	-	-	183	-	2	0.0462219	0
c18_g1_i1	1876	-	-	-	-	-	-	-	-	-	-	-	-	-	-	-	-	-	-	-	-	-	-	-	-	-	-	-	-	-	-	-	-	-	531	-	1	0.0143853	0
c19_g1_i1	967	-	-	-	-	-	-	-	-	-	-	-	-	-	-	-	-	-	-	-	-	-	-	-	-	-	-	-	-	-	-	-	-	-	270	+	1	0.313565	0
c19_g1_i2	874	-	-	-	-	-	-	-	-	-	-	-	-	-	-	-	-	-	-	-	-	-	-	-	-	-	-	-	-	-	-	-	-	-	239	+	1	0.731963	0
c20_g1_i1	229	-	-	-	-	-	-	-	-	-	-	-	-	-	-	-	-	-	-	-	-	-	-	-	-	-	-	-	-	-	-	-	-	-	76	-	0	0.512272	0
c22_g1_i2	981	-	-	-	-	-	-	-	-	-	-	-	UniRef90_B5Y587	402	8e-08	2528	40.9786	4.74684	-1	Predicted protein	Phaeodactylum tricornutum (strain CCAP 1055/1)	-	-	-	-	-	-	-	-	-	-	-	-	-	326	-	1	0.155798	0
c23_g1_i1	884	Q2HIM5	219	3e-06	104	24.7738	56.7308	1	Membrane magnesium transporter	-	-	-	UniRef90_B7G6U5	303	3e-13	104	34.276	91.3462	1	Predicted protein	Phaeodactylum tricornutum (strain CCAP 1055/1)	-	-	-	-	-	-	-	-	-	-	-	-	-	153	+	2	0.00644725	0
c24_g1_i1	1307	-	-	-	-	-	-	-	-	-	-	-	UniRef90_B5Y5M6	1158	3e-42	1560	88.5998	20.0641	-1	Predicted protein	Phaeodactylum tricornutum (strain CCAP 1055/1)	-	-	GO:0000062]---[GO:0080019]---[GO:0030170]---[GO:0016746	fatty-acyl-CoA binding]---[fatty-acyl-CoA reductase (alcohol-forming) activity]---[pyridoxal phosphate binding]---[transferase activity, transferring acyl groups	-	-	COG0399]---[cd00616	911-1282]---[911-1282	6.00e-10]---[3.00e-09	COG0399 WecE Predicted pyridoxal phosphate-dependent enzyme apparently involved in regulation of cell wall biogenesis Cell envelope biogenesis outer membrane .]---[cd00616 AHBA_syn 3-amino-5-hydroxybenzoic acid synthase family (AHBA_syn). AHBA_syn family belongs to pyridoxal phosphate (PLP)-dependent aspartate aminotransferase superfamily (fold I). The members of this CD are involved in various b…	-	-	-	435	-	1	0.230966	0
c25_g1_i1	1018	-	-	-	-	-	-	-	-	-	-	-	UniRef90_B8BSX4	363	2e-18	210	35.6582	61.9048	1	Uncharacterized protein	Thalassiosira pseudonana	-	-	-	-	-	-	-	-	-	-	-	-	-	271	+	2	0.00666098	0
c26_g1_i1	931	Q8LK56	336	3e-09	1987	36.0902	5.58631	-1	Transcriptional activator DEMETER	-	-	-	UniRef90_B8BVH2	735	1e-92	251	78.9474	99.2032	-1	Uncharacterized protein (Fragment)	Thalassiosira pseudonana	GO:0006284	base-excision repair	GO:0003677]---[GO:0003906	DNA binding]---[DNA-(apurinic or apyrimidinic site) lyase activity	-	-	cd00056]---[COG0177]---[smart00478]---[pfam00730]---[COG2231]---[TIGR01083]---[COG0122]---[PRK10702]---[TIGR01084]---[TIGR00588]---[COG1194	230-721]---[152-715]---[227-703]---[275-715]---[152-721]---[200-718]---[308-745]---[170-718]---[200-715]---[344-646]---[350-715	6.00e-34]---[2.00e-33]---[8.00e-30]---[2.00e-24]---[4.00e-19]---[4.00e-18]---[2.00e-16]---[3.00e-11]---[8.00e-07]---[2.00e-06]---[2.00e-06	cd00056 ENDO3c endonuclease III includes endonuclease III (DNA-(apurinic or apyrimidinic site) lyase) alkylbase DNA glycosidases (Alka-family) and other DNA glycosidases.]---[COG0177 Nth Predicted EndoIII-related endonuclease DNA replication recombination and repair .]---[smart00478 ENDO3c endonuclease III. includes endonuclease III (DNA-(apurinic or apyrimidinic site) lyase) alkylbase DNA glycos…	-	-	-	293	-	0	0.352693	0
c28_g1_i1	375	-	-	-	-	-	-	-	-	-	-	-	-	-	-	-	-	-	-	-	-	-	-	-	-	-	-	-	-	-	-	-	-	-	125	+	0	0.0248796	0
c29_g1_i1	730	-	-	-	-	-	-	-	-	-	-	-	-	-	-	-	-	-	-	-	-	-	-	-	-	-	-	-	-	-	-	-	-	-	238	-	2	0.373942	0
c30_g1_i1	1249	Q17N71	1008	5e-19	1442	80.7046	21.8447	-1	Clustered mitochondria protein homolog	-	-	-	UniRef90_B7FT97	1017	3e-69	1504	81.4251	23.1383	-1	Predicted protein	Phaeodactylum tricornutum (strain CCAP 1055/1)	-	-	-	-	GO:0005737	cytoplasm	pfam12807	1028-1189	2e-09	pfam12807 eIF3_p135 Translation initiation factor eIF3 subunit 135. Translation initiation factor eIF3 is a multi-subunit protein complex required for initiation of protein biosynthesis in eukaryotic cells. The complex promotes ribosome dissociation the binding of the initiator methionyl-tRNA to the 40 S ribosomal subunit and mRNA recruitment to the ribosome. The protein product from TIF31 genes …	-	-	-	411	-	0	0.754046	0
c31_g1_i1	1029	-	-	-	-	-	-	-	-	-	-	-	-	-	-	-	-	-	-	-	-	-	-	-	-	-	-	-	-	-	-	-	-	-	305	-	0	0.0159088	0
c34_g1_i1	1860	-	-	-	-	-	-	-	-	-	-	-	UniRef90_F2USK8	1269	9e-35	623	68.2258	67.4157	1	Mbre TPR repeat protein	Salpingoeca rosetta (strain ATCC 50818 / BSB-021)	-	-	GO:0003777	microtubule motor activity	GO:0005871	kinesin complex	pfam13424]---[pfam13424]---[cd00189]---[COG0457	1176-1409]---[1302-1556]---[1191-1556]---[930-1619	3.00e-08]---[5.00e-07]---[7.00e-06]---[1.00e-06	pfam13424 TPR_12 Tetratricopeptide repeat. ]---[cd00189 TPR Tetratricopeptide repeat domain typically contains 34 amino acids WLF -X(2)- LIM - GAS -X(2)- YLF -X(8)- ASE -X(3)- FYL -X(2)- ASL -X(4)- PKE is the consensus sequence found in a variety of organisms including bacteria cyanobacteria yeast fungi plants and humans in various subcellular locations involved in a variety of functions includin…	-	-	-	541	+	2	0.0043013	0
c34_g1_i2	325	-	-	-	-	-	-	-	-	-	-	-	-	-	-	-	-	-	-	-	-	-	-	-	-	-	-	-	-	-	-	-	-	-	48	-	0	0.952618	1
c38_g1_i1	1427	O13842	708	9e-60	320	49.6146	78.125	-1	Chitin deacetylase 1	3.5.1.41	Chitin deacetylase.	-	UniRef90_B8C978	717	9e-133	303	50.2453	78.8779	-1	Chitooligosaccharide deacetylase (Fragment)	Thalassiosira pseudonana	GO:0005975	carbohydrate metabolic process	GO:0016810	hydrolase activity, acting on carbon-nitrogen (but not peptide) bonds	-	-	cd10977]---[TIGR03212]---[cd10980]---[cd10916]---[cd10979]---[cd10978]---[cd10938]---[COG0726]---[cd10585]---[pfam01522]---[cd10919]---[cd10941]---[cd10977]---[TIGR03212]---[cd10980	254-955]---[239-949]---[239-946]---[254-940]---[239-928]---[260-934]---[251-916]---[239-919]---[581-919]---[602-922]---[242-778]---[584-922]---[1077-1208]---[1080-1250]---[1101-1208	3.00e-137]---[6.00e-132]---[1.00e-83]---[1.00e-62]---[5.00e-37]---[5.00e-35]---[3.00e-33]---[9.00e-29]---[3.00e-10]---[2.00e-07]---[6.00e-07]---[1.00e-06]---[2.00e-15]---[8.00e-26]---[4.00e-08	cd10977 CE4_PuuE_SpCDA1 Catalytic domain of bacterial PuuE allantoinases Schizosaccharomyces pombe chitin deacetylase 1 (SpCDA1) and similar proteins. Allantoinase (EC 3.5.2.5) can hydrolyze allantoin((2 5-dioxoimidazolidin-4-yl)urea) one of the most important nitrogen carrier for some plants soil animals and microorganisms to allantoate. DAL1 gene from Saccharomyces cerevisiae encodes an allanto…	-	-	-	257	-	1	0.153963	0
c38_g1_i2	1303	O13842	897	3e-74	320	68.8411	98.4375	-1	Chitin deacetylase 1	3.5.1.41	Chitin deacetylase.	-	UniRef90_K0RUC6	966	1e-171	331	74.1366	98.1873	-1	Uncharacterized protein	Thalassiosira oceanica	GO:0005975	carbohydrate metabolic process	GO:0016810	hydrolase activity, acting on carbon-nitrogen (but not peptide) bonds	-	-	cd10938]---[cd10585]---[pfam01522]---[cd10919]---[cd10941]---[cd10942]---[TIGR03212]---[cd10977]---[cd10980]---[cd10916]---[cd10979]---[cd10978]---[COG0726	251-916]---[581-919]---[602-922]---[242-778]---[584-922]---[257-892]---[239-1126]---[254-1084]---[239-1084]---[254-1063]---[239-1102]---[260-1084]---[239-1126	1.00e-33]---[2.00e-10]---[1.00e-07]---[5.00e-07]---[9.00e-07]---[1.00e-05]---[1.00e-173]---[3.00e-165]---[4.00e-102]---[2.00e-66]---[3.00e-39]---[6.00e-36]---[1.00e-35	cd10938 CE4_HpPgdA_like Catalytic domain of Helicobacter pylori peptidoglycan deacetylase (HpPgdA) and similar proteins. This family is represented by a peptidoglycan deacetylase (HP0310 HpPgdA) from the gram-negative pathogen Helicobacter pylori. HpPgdA has the ability to bind a metal ion at the active site and is responsible for a peptidoglycan modification that counteracts the host immune resp…	-	-	-	363	-	0	0.0721801	0
c39_g1_i1	1579	Q9LTW0	1224	5e-39	350	77.5174	90.8571	1	ALA-interacting subunit 1	-	-	-	UniRef90_B7FWW6	1236	3e-94	389	78.2774	95.6298	1	Predicted protein	Phaeodactylum tricornutum (strain CCAP 1055/1)	-	-	-	-	GO:0016020	membrane	pfam03381]---[COG5035	281-1363]---[146-1375	8.00e-54]---[2.00e-50	pfam03381 CDC50 LEM3 (ligand-effect modulator 3) family / CDC50 family. Members of this family have been predicted to contain transmembrane helices. The family member LEM3 is a ligand-effect modulator mutation of which increases glucocorticoid receptor activity in response to dexamethasone and also confers increased activity on other intracellular receptors including the progesterone oestrogen an…	-	-	-	245	+	1	0.00430629	0
c39_g1_i2	1447	Q9LTW0	1092	4e-46	350	75.4665	90.8571	1	ALA-interacting subunit 1	-	-	-	UniRef90_B7FWW6	1104	8e-102	389	76.2958	95.6298	1	Predicted protein	Phaeodactylum tricornutum (strain CCAP 1055/1)	-	-	-	-	GO:0016020	membrane	pfam03381]---[COG5035	281-1231]---[146-1243	2.00e-62]---[9.00e-59	pfam03381 CDC50 LEM3 (ligand-effect modulator 3) family / CDC50 family. Members of this family have been predicted to contain transmembrane helices. The family member LEM3 is a ligand-effect modulator mutation of which increases glucocorticoid receptor activity in response to dexamethasone and also confers increased activity on other intracellular receptors including the progesterone oestrogen an…	-	-	-	410	+	1	0.00608992	0
c40_g1_i1	782	-	-	-	-	-	-	-	-	-	-	-	-	-	-	-	-	-	-	-	-	-	-	-	-	-	-	-	-	-	-	-	-	-	237	+	0	0.0541983	0
c41_g1_i1	1465	-	-	-	-	-	-	-	-	-	-	-	UniRef90_B7FR73	633	7e-19	352	43.2082	60.2273	1	Predicted protein	Phaeodactylum tricornutum (strain CCAP 1055/1)	-	-	GO:0003676]---[GO:0000166	nucleic acid binding]---[nucleotide binding	-	-	cd12402]---[cd12450]---[cd12401]---[cd12399	139-405]---[145-411]---[139-405]---[145-408	5.00e-10]---[4.00e-09]---[3.00e-06]---[4.00e-06	cd12402 RRM_eIF4B RNA recognition motif in eukaryotic translation initiation factor 4B (eIF-4B) and similar proteins. This subfamily corresponds to the RRM of eIF-4B a multi-domain RNA-binding protein that has been primarily implicated in promoting the binding of 40S ribosomal subunits to mRNA during translation initiation. It contains two RNA-binding domains the N-terminal well-conserved RNA rec…	-	-	-	402	+	0	0.0463004	0
c43_g1_i1	3311	Q8YXY3	2895	0	960	87.4358	99.1667	1	Isoleucine--tRNA ligase	6.1.1.5	Isoleucine--tRNA ligase.	-	UniRef90_B7FRF4	2946	0	1052	88.9761	93.7262	1	Predicted protein	Phaeodactylum tricornutum (strain CCAP 1055/1)	GO:0006428	isoleucyl-tRNA aminoacylation	GO:0002161]---[GO:0005524]---[GO:0004822	aminoacyl-tRNA editing activity]---[ATP binding]---[isoleucine-tRNA ligase activity	GO:0005737	cytoplasm	cd00818]---[cd07960]---[PLN02843]---[PRK05743]---[COG0060]---[PRK13804]---[TIGR00392]---[pfam00133]---[PRK06039]---[COG0525]---[TIGR00422]---[PRK13208]---[PLN02882]---[PRK05729]---[PTZ00427]---[cd00818]---[PTZ00419]---[PRK14900]---[PLN02943]---[PLN02381]---[COG0495	461-880]---[2270-2818]---[359-3244]---[320-3208]---[317-3208]---[320-3217]---[350-2875]---[389-2266]---[350-2947]---[368-2929]---[368-2818]---[338-2782]---[377-2839]---[368-2920]---[323-2734]---[1556-2263]---[398-2908]---[371-2878]---[353-3037]---[341-2917]---[368-2854	2.00e-60]---[5.00e-71]---[0.00e+00]---[0.00e+00]---[0.00e+00]---[0.00e+00]---[0.00e+00]---[0.00e+00]---[0.00e+00]---[5.00e-148]---[3.00e-136]---[2.00e-118]---[9.00e-115]---[1.00e-97]---[3.00e-93]---[2.00e-84]---[2.00e-82]---[9.00e-79]---[2.00e-76]---[5.00e-57]---[3.00e-53	cd00818 IleRS_core catalytic core domain of isoleucyl-tRNA synthetases. Isoleucine amino-acyl tRNA synthetases (IleRS) catalytic core domain . This class I enzyme is a monomer which aminoacylates the 2'-OH of the nucleotide at the 3' of the appropriate tRNA. The core domain is based on the Rossman fold and is responsible for the ATP-dependent formation of the enzyme bound aminoacyl-adenylate. It …	-	-	-	1052	+	1	0.00553858	0
c44_g1_i1	888	Q9GPF1	879	3e-59	421	98.9865	64.3705	1	AP-3 complex subunit mu	-	-	-	UniRef90_B8BW02	879	2e-90	427	98.9865	62.5293	1	Mu subunit of clathrin adaptor complex AP3	Thalassiosira pseudonana	GO:0006886]---[GO:0016192	intracellular protein transport]---[vesicle-mediated transport	-	-	GO:0030131	clathrin adaptor complex	cd09252]---[pfam00928]---[cd09260]---[cd09261]---[cd09251]---[cd07954]---[cd09253]---[cd09250]---[cd09259]---[cd09258]---[cd09255]---[cd09256]---[cd09262	65-877]---[65-883]---[65-883]---[65-883]---[155-883]---[155-868]---[155-877]---[59-871]---[71-871]---[71-883]---[188-865]---[167-817]---[254-361	1.00e-88]---[2.00e-57]---[4.00e-53]---[8.00e-52]---[3.00e-37]---[1.00e-35]---[1.00e-33]---[7.00e-27]---[3.00e-24]---[4.00e-24]---[2.00e-11]---[6.00e-11]---[5.00e-06	cd09252 AP-3_Mu3_Cterm C-terminal domain of medium Mu3 subunit in adaptor protein (AP) complex AP-3. AP complexes participate in the formation of intracellular coated transport vesicles and select cargo molecules for incorporation into the coated vesicles in the late secretory and endocytic pathways. There are four AP complexes AP-1 AP-2 AP-3 and AP-4 described in various eukaryotic organisms. Ea…	-	-	-	295	+	1	0.0140597	0
c45_g1_i1	708	-	-	-	-	-	-	-	-	-	-	-	-	-	-	-	-	-	-	-	-	-	-	-	-	-	-	-	-	-	-	-	-	-	84	+	2	0.290478	0
c45_g1_i2	591	-	-	-	-	-	-	-	-	-	-	-	UniRef90_B7FXE1	396	3e-12	132	67.0051	87.8788	1	Predicted protein	Phaeodactylum tricornutum (strain CCAP 1055/1)	-	-	-	-	-	-	pfam09696	93-446	4e-11	pfam09696 Ctf8 Ctf8. Ctf8 (chromosome transmissions fidelity 8) is a component of the Ctf18 RFC-like complex which is a DNA clamp loader involved in sister chromatid cohesion.	-	-	-	144	+	2	0.00990287	0
c46_g1_i1	264	-	-	-	-	-	-	-	-	-	-	-	-	-	-	-	-	-	-	-	-	-	-	-	-	-	-	-	-	-	-	-	-	-	61	+	2	0.948502	0
c49_g1_i1	524	Q6Z4I3	258	1e-10	138	49.2366	57.2464	-1	Thioredoxin H2-1	-	-	-	UniRef90_K0S8E0	372	2e-47	122	70.9924	100	-1	Uncharacterized protein (Fragment)	Thalassiosira oceanica	GO:0045454	cell redox homeostasis	-	-	-	-	pfam00085]---[cd02947]---[TIGR01068]---[cd02961]---[PTZ00051]---[cd02998]---[PRK09381]---[COG0526]---[TIGR01130]---[PTZ00102]---[TIGR01126]---[cd02995]---[cd02997]---[cd03005]---[pfam13098]---[cd02966	153-416]---[159-455]---[153-446]---[162-446]---[165-476]---[177-422]---[153-485]---[150-500]---[150-422]---[177-446]---[156-443]---[162-446]---[219-419]---[210-422]---[192-440]---[264-419	5.00e-14]---[5.00e-14]---[2.00e-12]---[4.00e-12]---[1.00e-09]---[1.00e-08]---[1.00e-08]---[1.00e-08]---[3.00e-08]---[8.00e-08]---[2.00e-07]---[4.00e-07]---[1.00e-06]---[1.00e-06]---[5.00e-06]---[9.00e-06	pfam00085 Thioredoxin Thioredoxin. Thioredoxins are small enzymes that participate in redox reactions via the reversible oxidation of an active centre disulfide bond. Some members with only the active site are not separated from the noise.]---[cd02947 TRX_family TRX family composed of two groups Group I which includes proteins that exclusively encode a TRX domain and Group II which are composed o…	-	-	-	174	-	0	0.568715	0
c52_g1_i1	1096	-	-	-	-	-	-	-	-	-	-	-	UniRef90_R1E147	378	2e-09	183	34.4891	74.3169	1	Superoxide dismutase Cu-Zn	Emiliania huxleyi CCMP1516	GO:0055114]---[GO:0006801	oxidation-reduction process]---[superoxide metabolic process	GO:0046872	metal ion binding	-	-	pfam00080	661-990	3e-06	pfam00080 Sod_Cu Copper/zinc superoxide dismutase (SODC). superoxide dismutases (SODs) catalyse the conversion of superoxide radicals to hydrogen peroxide and molecular oxygen. Three evolutionarily distinct families of SODs are known of which the copper/zinc-binding family is one. Defects in the human SOD1 gene cause familial amyotrophic lateral sclerosis (Lou Gehrig's disease). Structure is an e…	-	-	-	314	+	0	0.00139128	0
c53_g1_i1	859	P49209	579	1e-75	194	67.404	100	-1	60S ribosomal protein L9-1	-	-	-	UniRef90_B7FUB2	579	2e-98	205	67.404	99.5122	-1	Predicted protein	Phaeodactylum tricornutum (strain CCAP 1055/1)	GO:0006412	translation	GO:0019843]---[GO:0003735	rRNA binding]---[structural constituent of ribosome	GO:0005840	ribosome	PTZ00027]---[PRK05518]---[PTZ00179]---[TIGR03653]---[COG0097]---[TIGR03654]---[PRK05498]---[pfam00347]---[pfam00347]---[CHL00140	224-784]---[224-784]---[206-775]---[227-763]---[221-763]---[437-763]---[440-754]---[245-478]---[512-751]---[494-751	1.00e-85]---[8.00e-64]---[3.00e-59]---[7.00e-59]---[3.00e-42]---[5.00e-13]---[1.00e-12]---[4.00e-09]---[2.00e-07]---[3.00e-06	PTZ00027 PTZ00027 60S ribosomal protein L6 Provisional.]---[PRK05518 rpl6p 50S ribosomal protein L6P Reviewed.]---[PTZ00179 PTZ00179 60S ribosomal protein L9 Provisional.]---[TIGR03653 arch_L6P archaeal ribosomal protein L6P. Members of this protein family are the archaeal ribosomal protein L6P. The top-scoring proteins not selected by this model are eukaryotic cytosolic ribosomal protein L9. Bac…	-	-	-	195	-	0	0.0252583	0
c54_g1_i1	584	-	-	-	-	-	-	-	-	-	-	-	-	-	-	-	-	-	-	-	-	-	-	-	-	-	-	-	-	-	-	-	-	-	184	-	2	0.0514223	0
c55_g1_i1	343	-	-	-	-	-	-	-	-	-	-	-	-	-	-	-	-	-	-	-	-	-	-	-	-	-	-	-	-	-	-	-	-	-	46	-	2	0.9706	1
c58_g1_i1	330	-	-	-	-	-	-	-	-	-	-	-	-	-	-	-	-	-	-	-	-	-	-	-	-	-	-	-	-	-	-	-	-	-	55	-	0	0.852742	0
c58_g1_i2	353	-	-	-	-	-	-	-	-	-	-	-	-	-	-	-	-	-	-	-	-	-	-	-	-	-	-	-	-	-	-	-	-	-	55	-	0	0.890033	0
c59_g1_i1	1393	-	-	-	-	-	-	-	-	-	-	-	UniRef90_B7FP28	321	5e-24	303	23.0438	36.6337	1	Predicted protein	Phaeodactylum tricornutum (strain CCAP 1055/1)	-	-	-	-	-	-	-	-	-	-	-	-	-	378	+	1	0.00478681	0
c60_g1_i1	619	-	-	-	-	-	-	-	-	-	-	-	-	-	-	-	-	-	-	-	-	-	-	-	-	-	-	-	-	-	-	-	-	-	160	-	1	0.663404	0
c61_g1_i1	208	-	-	-	-	-	-	-	-	-	-	-	-	-	-	-	-	-	-	-	-	-	-	-	-	-	-	-	-	-	-	-	-	-	69	-	1	0.540669	0
c63_g1_i1	413	-	-	-	-	-	-	-	-	-	-	-	UniRef90_B8BXS1	252	1e-20	435	61.0169	17.4713	1	Fructose-bisphosphate aldolase	Thalassiosira pseudonana	GO:0006096	glycolysis	GO:0004332]---[GO:0008270	fructose-bisphosphate aldolase activity]---[zinc ion binding	-	-	-	-	-	-	-	-	-	97	+	2	0.348785	0
c65_g1_i1	226	Q8BWQ5	216	3e-08	790	95.5752	9.24051	1	Serine/threonine-protein kinase DCLK3	2.7.11.1	Non-specific serine/threonine protein kinase.	-	UniRef90_B7FUM9	222	2e-12	355	98.2301	21.4085	1	Predicted protein	Phaeodactylum tricornutum (strain CCAP 1055/1)	-	-	GO:0005524]---[GO:0004674	ATP binding]---[protein serine/threonine kinase activity	-	-	smart00220]---[pfam00069]---[cd00180]---[cd06606]---[pfam07714]---[smart00219]---[smart00221]---[COG0515]---[cd08215]---[cd06623]---[cd05572]---[cd05581]---[cd07829]---[cd05123]---[cd00192]---[cd06627]---[cd07841]---[cd05122]---[cd05118]---[cd05578	10-225]---[13-225]---[25-225]---[16-225]---[13-225]---[13-225]---[13-225]---[13-225]---[1-222]---[10-210]---[25-225]---[10-192]---[25-225]---[25-225]---[19-225]---[13-222]---[10-201]---[4-225]---[19-225]---[28-225	2.00e-20]---[4.00e-18]---[2.00e-16]---[6.00e-16]---[4.00e-11]---[2.00e-10]---[3.00e-10]---[8.00e-10]---[1.00e-09]---[3.00e-09]---[3.00e-09]---[4.00e-09]---[5.00e-09]---[7.00e-09]---[8.00e-09]---[2.00e-08]---[5.00e-08]---[5.00e-08]---[7.00e-08]---[2.00e-07	smart00220 S_TKc Serine/Threonine protein kinases catalytic domain. Phosphotransferases. Serine or threonine-specific kinase subfamily.]---[pfam00069 Pkinase Protein kinase domain. ]---[cd00180 PKc Catalytic domain of Protein Kinases. Protein Kinases (PKs) catalytic (c) domain. PKs catalyze the transfer of the gamma-phosphoryl group from ATP to serine/threonine or tyrosine residues on protein sub…	-	-	-	75	+	0	0.12164	0
c67_g1_i1	328	-	-	-	-	-	-	-	-	-	-	-	-	-	-	-	-	-	-	-	-	-	-	-	-	-	-	-	-	-	-	-	-	-	109	+	1	0.0149974	0
c68_g1_i1	1135	-	-	-	-	-	-	-	-	-	-	-	-	-	-	-	-	-	-	-	-	-	-	-	-	-	-	-	-	-	-	-	-	-	363	-	2	0.121974	0
c69_g1_i1	1590	-	-	-	-	-	-	-	-	-	-	-	UniRef90_B8BR39	1428	2e-175	819	89.8113	58.2418	1	Uncharacterized protein	Thalassiosira pseudonana	-	-	-	-	-	-	-	-	-	-	-	-	-	476	+	1	0.00213238	0
c71_g1_i1	1260	P79110	858	2e-68	311	68.0952	96.463	-1	Tricarboxylate transport protein mitochondrial	-	-	-	UniRef90_B8BU97	825	5e-160	277	65.4762	100	-1	Mitochondriale tricarboxylate carrier protein	Thalassiosira pseudonana	GO:0006810	transport	-	-	GO:0016021	integral to membrane	pfam00153]---[pfam00153]---[pfam00153]---[PTZ00169]---[PTZ00168	294-563]---[567-836]---[837-1100]---[336-1118]---[327-1100	1.00e-23]---[7.00e-12]---[2.00e-22]---[2.00e-20]---[1.00e-08	pfam00153 Mito_carr Mitochondrial carrier protein. ]---[PTZ00169 PTZ00169 ADP/ATP transporter on adenylate translocase Provisional.]---[PTZ00168 PTZ00168 mitochondrial carrier protein Provisional.	-	-	-	297	-	1	0.440121	0
c72_g1_i1	986	-	-	-	-	-	-	-	-	-	-	-	-	-	-	-	-	-	-	-	-	-	-	-	-	-	-	-	-	-	-	-	-	-	300	-	1	0.403703	0
c73_g1_i1	1414	-	-	-	-	-	-	-	-	-	-	-	UniRef90_K0TD76	642	6e-44	295	45.4031	71.5254	-1	Uncharacterized protein	Thalassiosira oceanica	-	-	-	-	-	-	-	-	-	-	-	-	-	336	-	2	0.601644	0
c75_g1_i1	2119	-	-	-	-	-	-	-	-	-	-	-	UniRef90_B8LC27	2031	9e-94	1066	95.8471	64.9156	-1	Predicted protein	Thalassiosira pseudonana	-	-	-	-	-	-	pfam02536]---[pfam02536]---[pfam02536]---[PLN03196	1002-1775]---[1005-1727]---[1236-1733]---[894-1604	1.00e-11]---[5.00e-10]---[3.00e-07]---[3.00e-12	pfam02536 mTERF mTERF. This family contains one sequence of known function Human mitochondrial transcription termination factor (mTERF) the rest of the family consists of hypothetical proteins none of which have any functional information. mTERF is a multizipper protein possessing three putative leucine zippers one of which is bipartite. The protein binds DNA as a monomer. The leucine zippers are…	-	-	-	691	-	2	0.0964322	0
c76_g1_i1	392	-	-	-	-	-	-	-	-	-	-	-	-	-	-	-	-	-	-	-	-	-	-	-	-	-	-	-	-	-	-	-	-	-	130	-	1	0.960052	0
c79_g1_i1	353	-	-	-	-	-	-	-	-	-	-	-	-	-	-	-	-	-	-	-	-	-	-	-	-	-	-	-	-	-	-	-	-	-	70	-	2	0.730223	0
c82_g1_i1	1418	-	-	-	-	-	-	-	-	-	-	-	UniRef90_B7GDZ9	939	2e-30	550	66.22	64	1	Predicted protein	Phaeodactylum tricornutum (strain CCAP 1055/1)	-	-	GO:0004930	G-protein coupled receptor activity	GO:0016021	integral to membrane	-	-	-	-	-	-	-	460	+	1	0.161011	0
c82_g1_i2	1563	-	-	-	-	-	-	-	-	-	-	-	UniRef90_B8BZZ1	411	1e-20	433	26.2956	31.1778	1	Uncharacterized protein	Thalassiosira pseudonana	-	-	-	-	-	-	-	-	-	-	-	-	-	270	+	2	0.0323393	0
c84_g1_i1	1606	-	-	-	-	-	-	-	-	-	-	-	UniRef90_F0YNC3	870	2e-82	689	54.1719	37.5907	1	Expressed protein	Aureococcus anophagefferens	-	-	-	-	-	-	-	-	-	-	-	-	-	442	+	0	0.00280944	0
c86_g1_i1	1134	O32960	1005	7e-44	307	88.6243	93.4853	-1	Epimerase family protein ML0860	-	-	-	UniRef90_B7FPL8	771	1e-72	258	67.9894	96.5116	-1	Predicted protein	Phaeodactylum tricornutum (strain CCAP 1055/1)	-	-	-	-	-	-	TIGR01777]---[COG1090]---[cd05242	1-999]---[1-999]---[1-1008	1.00e-69]---[4.00e-66]---[3.00e-74	TIGR01777 yfcH TIGR01777 family protein. This model represents a clade of proteins of unknown function including the E. coli yfcH protein Hypothetical proteins Conserved .]---[COG1090 COG1090 Predicted nucleoside-diphosphate sugar epimerase General function prediction only .]---[cd05242 SDR_a8 atypical (a) SDRs subgroup 8. This subgroup contains atypical SDRs of unknown function. Proteins in this…	-	-	-	378	-	0	0.113599	0
c87_g1_i1	740	P58684	522	4e-21	192	70.5405	83.8542	1	Probable signal peptidase complex subunit 2	-	-	-	UniRef90_B5YMJ8	582	4e-64	243	78.6486	79.4239	1	Predicted protein	Thalassiosira pseudonana	GO:0006465	signal peptide processing	GO:0008233	peptidase activity	GO:0016021]---[GO:0005787	integral to membrane]---[signal peptidase complex	pfam06703	71-607	5e-34	pfam06703 SPC25 Microsomal signal peptidase 25 kDa subunit (SPC25). This family consists of several microsomal signal peptidase 25 kDa subunit proteins. Translocation of polypeptide chains across the endoplasmic reticulum (ER) membrane is triggered by signal sequences. Subsequently signal recognition particle interacts with its membrane receptor and the ribosome-bound nascent chain is targeted to…	-	-	-	223	+	1	0.00276461	0
c88_g1_i1	623	-	-	-	-	-	-	-	-	-	-	-	UniRef90_B7FY51	114	1e-07	306	18.2986	14.7059	-1	Predicted protein (Fragment)	Phaeodactylum tricornutum (strain CCAP 1055/1)	-	-	GO:0000166	nucleotide binding	-	-	-	-	-	-	-	-	-	136	+	0	0.5	0
c90_g1_i1	3079	-	-	-	-	-	-	-	-	-	-	-	UniRef90_B7FW71	2439	2e-84	1102	79.214	76.0436	1	Predicted protein	Phaeodactylum tricornutum (strain CCAP 1055/1)	-	-	-	-	-	-	-	-	-	-	-	-	-	921	+	2	0.00650729	0
c94_g1_i1	1786	Q3SYU7	1548	1e-73	898	86.6741	54.6771	1	Transportin-1	-	-	-	UniRef90_B8BYT2	1683	0	832	94.2329	68.2692	1	Uncharacterized protein	Thalassiosira pseudonana	-	-	-	-	-	-	-	-	-	-	-	-	-	577	+	1	0.0226011	0
c96_g1_i1	1552	-	-	-	-	-	-	-	-	-	-	-	UniRef90_W7T885	1020	1e-42	334	65.7216	94.012	1	Uncharacterized protein	Nannochloropsis gaditana	-	-	-	-	-	-	pfam13383	489-1331	4e-57	pfam13383 Methyltransf_22 Methyltransferase domain. This family appears to be a methyltransferase domain.	-	-	-	451	+	2	0.00506882	0
c97_g1_i1	2342	-	-	-	-	-	-	-	-	-	-	-	UniRef90_K0T4Q0	1479	2e-75	1089	63.1512	46.281	1	Uncharacterized protein (Fragment)	Thalassiosira oceanica	-	-	-	-	-	-	-	-	-	-	-	-	-	496	+	2	0.00205734	0
c98_g1_i1	1152	-	-	-	-	-	-	-	-	-	-	-	UniRef90_K0SPH0	495	5e-37	379	42.9688	37.9947	-1	Uncharacterized protein (Fragment)	Thalassiosira oceanica	-	-	-	-	-	-	-	-	-	-	-	-	-	323	-	0	0.360203	0
c99_g1_i1	2460	Q552M6	675	2e-16	438	27.439	45.6621	-1	Putative ZDHHC-type palmitoyltransferase 7	2.3.1.225	Protein S-acyltransferase.	-	UniRef90_A0A024TQD3	639	2e-46	250	25.9756	78	-1	Palmitoyltransferase	Aphanomyces invadans	-	-	-	-	-	-	pfam01529]---[COG5273	1464-1931]---[1386-1925	1.00e-27]---[2.00e-18	pfam01529 zf-DHHC DHHC palmitoyltransferase. This family includes the well known DHHC zinc binding domain as well as three of the four conserved transmembrane regions found in this family of palmitoyltransferase enzymes.]---[COG5273 COG5273 Uncharacterized protein containing DHHC-type Zn finger General function prediction only .	-	-	-	417	-	1	0.00172809	0
c100_g1_i1	898	-	-	-	-	-	-	-	-	-	-	-	UniRef90_K7H3T2	513	9e-06	500	57.1269	33	1	Uncharacterized protein	Caenorhabditis japonica	-	-	GO:0005234]---[GO:0004970	extracellular-glutamate-gated ion channel activity]---[ionotropic glutamate receptor activity	GO:0016020]---[GO:0016021	membrane]---[integral to membrane	-	-	-	-	-	-	-	297	+	0	0.00243051	0
c101_g1_i1	1347	Q7MIL2	885	5e-78	292	65.7016	98.2877	1	4-hydroxy-tetrahydrodipicolinate synthase	4.3.3.7	4-hydroxy-tetrahydrodipicolinate synthase.	Amino-acid biosynthesis; L-lysine biosynthesis via DAP pathway; (S)-tetrahydrodipicolinate from L-aspartate: step 3/4	UniRef90_K0RLJ7	966	5e-118	352	71.7149	91.1932	1	Uncharacterized protein	Thalassiosira oceanica	GO:0009089	lysine biosynthetic process via diaminopimelate	GO:0008840	dihydrodipicolinate synthase activity	-	-	PRK03620]---[cd00951]---[PRK03170]---[cd00950]---[PLN02417]---[COG0329]---[cd00408]---[TIGR00674]---[pfam00701]---[TIGR02313]---[cd00954]---[PRK04147]---[TIGR00683]---[cd00953]---[TIGR03249]---[cd00952	286-780]---[286-780]---[268-1158]---[268-1140]---[265-1152]---[268-1152]---[274-1140]---[268-1143]---[268-1152]---[268-1095]---[268-1143]---[268-1143]---[268-1101]---[265-1110]---[286-1143]---[367-1116	2.00e-19]---[9.00e-18]---[3.00e-125]---[4.00e-114]---[7.00e-113]---[1.00e-100]---[2.00e-99]---[6.00e-94]---[1.00e-92]---[3.00e-58]---[6.00e-45]---[2.00e-42]---[2.00e-36]---[3.00e-18]---[2.00e-17]---[3.00e-15	PRK03620 PRK03620 5-dehydro-4-deoxyglucarate dehydratase Provisional.]---[cd00951 KDGDH 5-dehydro-4-deoxyglucarate dehydratase also called 5-keto-4-deoxy-glucarate dehydratase (KDGDH). 5-dehydro-4-deoxyglucarate dehydratase also called 5-keto-4-deoxy-glucarate dehydratase (KDGDH) which is member of dihydrodipicolinate synthase (DHDPS) family that comprises several pyruvate-dependent class I aldol…	-	-	-	375	+	0	0.00249859	0
c102_g1_i1	786	-	-	-	-	-	-	-	-	-	-	-	-	-	-	-	-	-	-	-	-	-	-	-	-	-	-	-	-	-	-	-	-	-	107	-	0	0.624522	0
c103_g1_i1	358	-	-	-	-	-	-	-	-	-	-	-	-	-	-	-	-	-	-	-	-	-	-	-	-	-	-	-	-	-	-	-	-	-	118	-	2	0.0391948	0
c104_g1_i1	817	Q9M9L0	243	1e-24	84	29.743	97.619	1	Anaphase-promoting complex subunit 11	-	-	Protein modification; protein ubiquitination	UniRef90_B8CBK3	276	2e-33	97	33.7821	97.9381	1	Anaphase promoting complex subunit (Fragment)	Thalassiosira pseudonana	-	-	GO:0008270	zinc ion binding	-	-	pfam12678]---[pfam12861]---[COG5194]---[cd00162]---[pfam13639]---[COG5219]---[smart00184]---[pfam13923]---[COG5243	240-464]---[237-473]---[240-479]---[309-473]---[303-464]---[297-470]---[309-461]---[309-461]---[291-467	1.00e-34]---[1.00e-34]---[3.00e-28]---[8.00e-11]---[7.00e-10]---[2.00e-08]---[1.00e-07]---[1.00e-06]---[2.00e-06	pfam12678 zf-rbx1 RING-H2 zinc finger. There are 8 cysteine/ histidine residues which are proposed to be the conserved residues involved in zinc binding. The protein of which this domain is the conserved region participates in diverse functions relevant to chromosome metabolizm and cell cycle control.]---[pfam12861 zf-Apc11 Anaphase-promoting complex subunit 11 RING-H2 finger. Apc11 is one of the…	-	-	-	154	+	2	0.00273752	0
c105_g1_i1	1037	Q68FU5	219	6e-14	155	21.1186	48.3871	1	Uncharacterized protein C9orf85 homolog	-	-	-	UniRef90_B7GD96	777	3e-48	232	74.9277	92.2414	1	Predicted protein	Phaeodactylum tricornutum (strain CCAP 1055/1)	-	-	-	-	-	-	pfam10217	140-370	4e-30	pfam10217 DUF2039 Uncharacterized conserved protein (DUF2039). This entry is a region of approximately 100 residues containing three pairs of cysteine residues. The region is conserved from plants to humans but its function is unknown.	-	-	-	287	+	1	0.0312116	0
c106_g1_i1	1542	-	-	-	-	-	-	-	-	-	-	-	-	-	-	-	-	-	-	-	-	-	-	-	-	-	-	-	-	-	-	-	-	-	274	+	1	0.0479216	0
c107_g1_i1	978	P23398	264	1e-32	133	26.9939	66.1654	1	Polyubiquitin (Fragment)	-	-	-	UniRef90_K0RSN2	276	4e-35	271	28.2209	33.9483	1	Uncharacterized protein	Thalassiosira oceanica	-	-	-	-	-	-	cd01803]---[pfam00240]---[smart00213]---[cd01769]---[cd01806]---[PTZ00044]---[pfam11976]---[cd00196]---[cd01802]---[cd01805]---[cd01809]---[cd01807]---[cd01793]---[cd01797]---[cd01798]---[cd01796]---[TIGR00601]---[cd01808]---[cd01800]---[cd01812	243-470]---[258-464]---[243-458]---[252-458]---[243-470]---[243-470]---[243-455]---[252-458]---[243-470]---[243-437]---[243-458]---[243-458]---[243-470]---[243-458]---[249-458]---[270-458]---[243-437]---[255-458]---[264-470]---[255-452	1.00e-33]---[4.00e-25]---[4.00e-25]---[2.00e-24]---[3.00e-24]---[9.00e-22]---[1.00e-17]---[9.00e-15]---[2.00e-14]---[3.00e-13]---[7.00e-13]---[6.00e-12]---[9.00e-11]---[3.00e-10]---[4.00e-10]---[2.00e-09]---[2.00e-09]---[2.00e-08]---[4.00e-08]---[4.00e-07	cd01803 Ubiquitin Ubiquitin. Ubiquitin (includes Ubq/RPL40e and Ubq/RPS27a fusions as well as homopolymeric multiubiquitin protein chains).]---[pfam00240 ubiquitin Ubiquitin family. This family contains a number of ubiquitin-like proteins SUMO (smt3 homologue) Nedd8 Elongin B Rub1 and Parkin. A number of them are thought to carry a distinctive five-residue motif termed the proteasome-interacting …	-	-	-	149	+	2	0.0122903	0
c108_g1_i1	2122	-	-	-	-	-	-	-	-	-	-	-	UniRef90_B7G7P5	636	1e-33	671	29.9717	31.7437	1	Predicted protein	Phaeodactylum tricornutum (strain CCAP 1055/1)	-	-	-	-	-	-	-	-	-	-	-	-	-	291	-	2	0.00356817	0
c109_g1_i1	1600	-	-	-	-	-	-	-	-	-	-	-	-	-	-	-	-	-	-	-	-	-	-	-	-	-	-	-	-	-	-	-	-	-	232	-	0	0.0188674	0
c110_g1_i1	206	-	-	-	-	-	-	-	-	-	-	-	-	-	-	-	-	-	-	-	-	-	-	-	-	-	-	-	-	-	-	-	-	-	68	-	1	0.961517	1
c114_g1_i1	955	P43188	570	2e-79	222	59.6859	85.5856	1	Adenylate kinase chloroplastic	2.7.4.3	Adenylate kinase.	-	UniRef90_K0S9C9	633	7e-117	380	66.2827	55.5263	1	Uncharacterized protein	Thalassiosira oceanica	-	-	GO:0004017]---[GO:0005524	adenylate kinase activity]---[ATP binding	-	-	PLN02842]---[PRK00279]---[TIGR01351]---[cd01428]---[pfam00406]---[PRK14530]---[PLN02674]---[COG0563]---[PRK13808]---[PRK02496]---[PRK14532]---[PRK14528]---[PRK14527]---[PLN02459]---[PRK14529]---[TIGR01360]---[PTZ00088]---[PRK14526]---[PRK14531]---[TIGR01359	300-893]---[291-908]---[294-902]---[294-875]---[303-842]---[294-911]---[294-899]---[291-902]---[291-887]---[294-905]---[291-908]---[294-899]---[276-899]---[267-827]---[291-665]---[288-905]---[291-794]---[291-914]---[294-899]---[297-875	6.00e-93]---[5.00e-88]---[7.00e-83]---[2.00e-79]---[7.00e-79]---[2.00e-53]---[2.00e-52]---[2.00e-48]---[4.00e-45]---[3.00e-43]---[2.00e-41]---[3.00e-40]---[5.00e-40]---[8.00e-34]---[1.00e-33]---[1.00e-31]---[5.00e-31]---[7.00e-31]---[3.00e-30]---[3.00e-30	PLN02842 PLN02842 nucleotide kinase.]---[PRK00279 adk adenylate kinase Reviewed.]---[TIGR01351 adk adenylate kinase. Adenylate kinase (EC 2.7.4.3) converts ATP AMP to ADP ADP that is uses ATP as a phosphate donor for AMP. Most members of this family are known or believed to be adenylate kinase. However some members accept other nucleotide triphosphates as donors may be unable to use ATP and may f…	-	-	-	287	+	2	0.00688396	0
c115_g1_i1	952	-	-	-	-	-	-	-	-	-	-	-	UniRef90_B7G6X5	375	2e-36	432	39.3908	27.5463	-1	Predicted protein	Phaeodactylum tricornutum (strain CCAP 1055/1)	-	-	-	-	-	-	-	-	-	-	-	-	-	274	-	1	0.0424121	0
c116_g1_i1	781	-	-	-	-	-	-	-	-	-	-	-	-	-	-	-	-	-	-	-	-	-	-	-	-	-	-	-	-	-	-	-	-	-	123	-	1	0.681099	0
c117_g1_i1	736	-	-	-	-	-	-	-	-	-	-	-	UniRef90_UPI000469EB18	657	3e-117	344	89.2663	63.6628	1	restriction endonuclease	Sulfitobacter mediterraneus	-	-	-	-	-	-	-	-	-	-	-	-	-	245	+	0	0.060319	0
c118_g1_i1	770	-	-	-	-	-	-	-	-	-	-	-	UniRef90_B8C1Z5	636	6e-06	420	82.5974	41.4286	-1	Uncharacterized protein	Thalassiosira pseudonana	-	-	-	-	-	-	-	-	-	-	-	-	-	234	-	1	0.0283922	0
c119_g1_i1	316	-	-	-	-	-	-	-	-	-	-	-	-	-	-	-	-	-	-	-	-	-	-	-	-	-	-	-	-	-	-	-	-	-	80	+	2	0.974124	1
c120_g1_i1	1594	-	-	-	-	-	-	-	-	-	-	-	-	-	-	-	-	-	-	-	-	-	-	-	-	-	-	-	-	-	-	-	-	-	491	+	1	0.00514457	0
c122_g1_i1	2194	P9WQ35	840	4e-32	443	38.2862	56.2077	-1	Adenylate cyclase	4.6.1.1	Adenylate cyclase.	-	UniRef90_K0T1N4	1242	2e-65	650	56.6089	58.4615	-1	Uncharacterized protein (Fragment)	Thalassiosira oceanica	GO:0009190]---[GO:0035556	cyclic nucleotide biosynthetic process]---[intracellular signal transduction	GO:0000166]---[GO:0016849	nucleotide binding]---[phosphorus-oxygen lyase activity	GO:0016021	integral to membrane	pfam00211]---[cd07302]---[smart00044]---[cd07556]---[COG2114	735-1334]---[738-1328]---[795-1454]---[849-1325]---[723-1331	1.00e-40]---[4.00e-36]---[4.00e-33]---[3.00e-18]---[2.00e-15	pfam00211 Guanylate_cyc Adenylate and Guanylate cyclase catalytic domain. ]---[cd07302 CHD cyclase homology domain. Catalytic domains of the mononucleotidyl cyclases (MNC's) also called cyclase homology domains (CHDs) are part of the class III nucleotidyl cyclases. This class includes eukaryotic and prokaryotic adenylate cyclases (AC's) and guanylate cyclases (GC's). They seem to share a common c…	-	-	-	536	-	2	0.338454	0
c124_g1_i1	3653	O23617	2418	7e-116	862	66.1922	90.0232	-1	Alpha alpha-trehalose-phosphate synthase UDP-forming 5	2.4.1.15	Alpha alpha-trehalose-phosphate synthase (UDP-forming).	-	UniRef90_B7G836	3348	0	1199	91.6507	97.4979	-1	Bifunctional trehalose-6-phosphate synthase	Phaeodactylum tricornutum (strain CCAP 1055/1)	GO:0005992	trehalose biosynthetic process	GO:0003824	catalytic activity	-	-	pfam02358]---[TIGR00685]---[PRK14501]---[PLN02205]---[cd03788]---[PLN03063]---[pfam00982]---[COG0380]---[PLN03064]---[TIGR02400]---[PRK10117]---[TIGR02398]---[COG1877	242-979]---[212-997]---[212-2632]---[212-2638]---[1142-2629]---[212-2509]---[1139-2521]---[1145-2641]---[344-2521]---[1139-2629]---[1112-2452]---[1151-2380]---[212-1033	6.00e-34]---[1.00e-16]---[2.00e-120]---[7.00e-117]---[2.00e-99]---[2.00e-96]---[2.00e-95]---[9.00e-76]---[2.00e-73]---[7.00e-73]---[2.00e-38]---[7.00e-37]---[3.00e-29	pfam02358 Trehalose_PPase Trehalose-phosphatase. This family consist of trehalose-phosphatases EC 3.1.3.12 these enzyme catalyse the de-phosphorylation of trehalose-6-phosphate to trehalose and orthophosphate. The aligned region is present in trehalose-phosphatases and comprises the entire length of the protein it is also found in the C-terminus of trehalose-6-phosphate synthase EC 2.4.1.15 adjac…	-	-	-	1167	-	1	0.0105671	0
c125_g1_i1	2366	Q71VM4	1494	0	526	63.1445	91.635	-1	Importin subunit alpha-1a	-	-	-	UniRef90_B8CG63	1617	0	560	68.3432	98.75	-1	Importin subunit alpha	Thalassiosira pseudonana	GO:0006606	protein import into nucleus	GO:0008565	protein transporter activity	GO:0005737]---[GO:0005634	cytoplasm]---[nucleus	cd00020]---[cd00020]---[cd00020]---[cd00020]---[pfam00514]---[pfam00514]---[pfam00514]---[pfam00514]---[pfam00514]---[smart00185]---[smart00185]---[smart00185]---[smart00185]---[COG1413]---[pfam13646]---[pfam13513]---[COG5064]---[cd00020]---[cd00020]---[pfam01749	1507-1872]---[1132-1470]---[1006-1365]---[1639-1977]---[1639-1758]---[1132-1254]---[1006-1125]---[1762-1884]---[1258-1380]---[1639-1758]---[1006-1125]---[1762-1887]---[1132-1254]---[1021-1851]---[1564-1848]---[1642-1809]---[604-2142]---[883-1239]---[733-1113]---[1912-2217	9.00e-34]---[5.00e-30]---[1.00e-27]---[6.00e-22]---[1.00e-09]---[3.00e-08]---[4.00e-08]---[3.00e-07]---[5.00e-06]---[4.00e-09]---[1.00e-07]---[8.00e-07]---[1.00e-06]---[5.00e-08]---[2.00e-07]---[9.00e-07]---[0.00e+00]---[1.00e-23]---[2.00e-18]---[1.00e-07	cd00020 ARM Armadillo/beta-catenin-like repeats. An approximately 40 amino acid long tandemly repeated sequence motif first identified in the Drosophila segment polarity gene armadillo these repeats were also found in the mammalian armadillo homolog beta-catenin the junctional plaque protein plakoglobin the adenomatous polyposis coli (APC) tumor suppressor protein and a number of other proteins. …	-	-	-	548	-	2	0.119687	0
c126_g1_i1	946	-	-	-	-	-	-	-	-	-	-	-	-	-	-	-	-	-	-	-	-	-	-	-	-	-	-	-	-	-	-	-	-	-	245	-	2	0.302312	0
c126_g1_i2	1041	-	-	-	-	-	-	-	-	-	-	-	-	-	-	-	-	-	-	-	-	-	-	-	-	-	-	-	-	-	-	-	-	-	185	-	1	0.230582	0
c127_g1_i1	2651	-	-	-	-	-	-	-	-	-	-	-	-	-	-	-	-	-	-	-	-	-	-	-	-	-	-	pfam08457	791-1333	7e-06	pfam08457 Sfi1 Sfi1 spindle body protein. This is a family of fungal spindle pole body proteins that play a role in spindle body duplication. They contain binding sites for calmodulin-like proteins called centrins which are present in microtubule-organizing centres.	-	-	-	412	-	2	0.00776419	0
c128_g1_i1	3107	-	-	-	-	-	-	-	-	-	-	-	-	-	-	-	-	-	-	-	-	-	-	-	-	-	-	-	-	-	-	-	-	-	1005	+	0	0.00897758	0
c129_g1_i1	631	P22869	513	2e-24	527	81.2995	31.3093	1	Methane monooxygenase component A alpha chain	1.14.13.25	Methane monooxygenase (soluble).	-	UniRef90_B9KSM9	630	1e-145	555	99.8415	37.8378	1	Methane monooxygenase	Alphaproteobacteria	GO:0006725	cellular aromatic compound metabolic process	GO:0004497]---[GO:0015049	monooxygenase activity]---[methane monooxygenase activity	-	-	cd01057]---[pfam02332	2-622]---[5-124	4.00e-100]---[6.00e-07	cd01057 AAMH_A Aromatic and Alkene Monooxygenase Hydroxylase subunit A ferritin-like diiron-binding domain. Aromatic and Alkene Monooxygenase Hydroxylases subunit A (AAMH_A). Subunit A of the soluble hydroxylase of multicomponent aromatic and alkene monooxygenases are members of a superfamily of ferritin-like iron-storage proteins. AAMH exists as a hexamer (an alpha2-beta2-gamma2 homodimer) with …	-	-	-	210	+	1	0.0742088	0
c130_g1_i1	1245	-	-	-	-	-	-	-	-	-	-	-	UniRef90_B7FX78	963	1e-83	327	77.3494	98.1651	-1	Predicted protein	Phaeodactylum tricornutum (strain CCAP 1055/1)	-	-	-	-	-	-	-	-	-	-	-	-	-	379	-	1	0.138296	0
c131_g1_i1	1254	-	-	-	-	-	-	-	-	-	-	-	-	-	-	-	-	-	-	-	-	-	-	-	-	-	-	cd00229]---[pfam13472]---[cd01841]---[COG2755]---[pfam00657	152-712]---[155-712]---[179-712]---[143-721]---[152-715	4.00e-15]---[6.00e-10]---[1.00e-08]---[2.00e-07]---[3.00e-07	cd00229 SGNH_hydrolase SGNH_hydrolase or GDSL_hydrolase is a diverse family of lipases and esterases. The tertiary fold of the enzyme is substantially different from that of the alpha/beta hydrolase family and unique among all known hydrolases its active site closely resembles the typical Ser-His-Asp(Glu) triad from other serine hydrolases but may lack the carboxlic acid.]---[pfam13472 Lipase_GDS…	-	-	-	296	+	1	0.0061724	0
c132_g1_i1	1255	Q05090	408	2e-08	686	32.51	17.4927	1	Kinesin light chain	-	-	-	UniRef90_B8CBL3	1215	2e-64	640	96.8127	70.7812	1	Uncharacterized protein	Thalassiosira pseudonana	-	-	-	-	-	-	pfam13424	59-361	2e-12	pfam13424 TPR_12 Tetratricopeptide repeat.	-	-	-	418	+	1	0.00924573	0
c133_g1_i1	1114	-	-	-	-	-	-	-	-	-	-	-	UniRef90_B5Y409	630	2e-30	309	56.553	65.6958	1	Predicted protein	Phaeodactylum tricornutum (strain CCAP 1055/1)	-	-	-	-	GO:0016021	integral to membrane	-	-	-	-	-	-	-	305	+	0	0.0175382	0
c134_g1_i1	2011	Q12767	480	3e-19	1356	23.8687	15.118	1	Uncharacterized protein KIAA0195	-	-	-	UniRef90_B8CEV4	1512	2e-115	1377	75.1865	36.2382	1	Uncharacterized protein	Thalassiosira pseudonana	-	-	-	-	-	-	-	-	-	-	-	-	-	505	+	1	0.00670916	0
c136_g1_i1	1601	Q55D16	438	9e-53	445	27.3579	32.809	1	KIN17-like protein	-	-	-	UniRef90_B8CEK2	639	5e-92	420	39.9126	50.7143	1	Uncharacterized protein	Thalassiosira pseudonana	-	-	GO:0046872	metal ion binding	-	-	pfam10357]---[cd13155	197-502]---[1265-1417	5.00e-46]---[3.00e-08	pfam10357 Kin17_mid Domain of Kin17 curved DNA-binding protein. Kin17_mid is the conserved central 169 residue region of a family of Kin17 proteins. Towards the N-terminal end there is a zinc-finger domain and in human and mouse members there is a RecA-like domain further downstream. The Kin17 protein in humans forms intra-nuclear foci during cell proliferation and is re-distributed in the nucleo…	-	-	-	475	+	1	0.00483056	0
c137_g1_i1	1550	Q14318	639	3e-12	412	41.2258	45.6311	1	Peptidyl-prolyl cis-trans isomerase FKBP8	5.2.1.8	Peptidylprolyl isomerase.	-	UniRef90_B5Y3V0	669	1e-33	436	43.1613	47.4771	1	Predicted protein	Phaeodactylum tricornutum (strain CCAP 1055/1)	GO:0006457	protein folding	-	-	-	-	cd00189]---[pfam13414	930-1118]---[930-1118	2.00e-08]---[4.00e-06	cd00189 TPR Tetratricopeptide repeat domain typically contains 34 amino acids WLF -X(2)- LIM - GAS -X(2)- YLF -X(8)- ASE -X(3)- FYL -X(2)- ASL -X(4)- PKE is the consensus sequence found in a variety of organisms including bacteria cyanobacteria yeast fungi plants and humans in various subcellular locations involved in a variety of functions including protein-protein interactions but common featur…	-	-	-	469	+	2	0.00554781	0
c138_g1_i1	2059	O48921	1572	4e-169	576	76.3477	89.4097	-1	Cytochrome P450 97B2 chloroplastic	-	-	-	UniRef90_B7GCY2	1749	0	644	84.9441	92.0807	-1	Lutein deficient 1-like protein	Phaeodactylum tricornutum (strain CCAP 1055/1)	-	-	GO:0020037]---[GO:0005506]---[GO:0004497]---[GO:0016705	heme binding]---[iron ion binding]---[monooxygenase activity]---[oxidoreductase activity, acting on paired donors, with incorporation or reduction of molecular oxygen	-	-	PLN02302]---[PLN02687]---[PLN02183]---[PLN03112]---[PLN00110]---[PLN02426]---[PLN02655]---[PTZ00404]---[PLN02966]---[PLN03234]---[PLN00168]---[PLN02196]---[PLN02500]---[PLN02738]---[PLN02936]---[pfam00067]---[COG2124]---[PLN02290]---[PLN03195]---[PLN02169	232-858]---[178-879]---[133-954]---[118-912]---[178-813]---[232-876]---[100-885]---[235-924]---[229-840]---[112-813]---[214-879]---[178-867]---[220-930]---[103-1593]---[103-1599]---[223-1563]---[100-1479]---[220-1521]---[103-1482]---[223-1476	3.00e-29]---[1.00e-26]---[1.00e-23]---[3.00e-22]---[7.00e-22]---[9.00e-20]---[4.00e-19]---[2.00e-18]---[4.00e-18]---[1.00e-16]---[6.00e-16]---[1.00e-15]---[1.00e-14]---[4.00e-149]---[2.00e-141]---[3.00e-61]---[1.00e-39]---[7.00e-37]---[1.00e-21]---[6.00e-18	PLN02302 PLN02302 ent-kaurenoic acid oxidase.]---[PLN02687 PLN02687 flavonoid 3'-monooxygenase.]---[PLN02183 PLN02183 ferulate 5-hydroxylase.]---[PLN03112 PLN03112 cytochrome P450 family protein Provisional.]---[PLN00110 PLN00110 flavonoid 3' 5'-hydroxylase (F3'5'H) Provisional.]---[PLN02426 PLN02426 cytochrome P450 family 94 subfamily C protein.]---[PLN02655 PLN02655 ent-kaurene oxidase.]---[PTZ…	-	-	-	627	-	1	0.0551669	0
c138_g1_i2	1841	O48921	1437	2e-163	576	78.0554	84.0278	-1	Cytochrome P450 97B2 chloroplastic	-	-	-	UniRef90_B7GCY2	1629	0	644	88.4845	85.7143	-1	Lutein deficient 1-like protein	Phaeodactylum tricornutum (strain CCAP 1055/1)	-	-	GO:0020037]---[GO:0005506]---[GO:0004497]---[GO:0016705	heme binding]---[iron ion binding]---[monooxygenase activity]---[oxidoreductase activity, acting on paired donors, with incorporation or reduction of molecular oxygen	-	-	PLN02302]---[PLN02687]---[PLN03112]---[PLN02183]---[PLN00110]---[PLN02426]---[PTZ00404]---[PLN02966]---[PLN02655]---[PLN03234]---[PLN00168]---[PLN02196]---[PLN02394]---[PLN02738]---[PLN02936]---[pfam00067]---[COG2124]---[PLN02290]---[PLN03195]---[PLN02169	5-640]---[14-661]---[11-694]---[80-736]---[17-595]---[17-658]---[5-706]---[5-622]---[41-667]---[17-595]---[17-661]---[17-649]---[26-580]---[17-1375]---[14-1381]---[14-1345]---[14-1261]---[2-1303]---[14-1264]---[17-1258	8.00e-30]---[3.00e-26]---[6.00e-22]---[1.00e-21]---[1.00e-21]---[2.00e-19]---[4.00e-19]---[2.00e-18]---[1.00e-17]---[1.00e-16]---[2.00e-15]---[3.00e-15]---[2.00e-14]---[5.00e-142]---[1.00e-134]---[3.00e-61]---[9.00e-39]---[9.00e-38]---[2.00e-20]---[7.00e-18	PLN02302 PLN02302 ent-kaurenoic acid oxidase.]---[PLN02687 PLN02687 flavonoid 3'-monooxygenase.]---[PLN03112 PLN03112 cytochrome P450 family protein Provisional.]---[PLN02183 PLN02183 ferulate 5-hydroxylase.]---[PLN00110 PLN00110 flavonoid 3' 5'-hydroxylase (F3'5'H) Provisional.]---[PLN02426 PLN02426 cytochrome P450 family 94 subfamily C protein.]---[PTZ00404 PTZ00404 cytochrome P450 Provisional.…	-	-	-	586	-	1	0.0684575	0
c139_g1_i1	2192	-	-	-	-	-	-	-	-	-	-	-	UniRef90_B8BYG1	780	7e-94	371	35.5839	69.8113	-1	Uncharacterized protein	Thalassiosira pseudonana	-	-	-	-	-	-	-	-	-	-	-	-	-	401	-	1	0.754839	0
c139_g1_i2	780	-	-	-	-	-	-	-	-	-	-	-	-	-	-	-	-	-	-	-	-	-	-	-	-	-	-	-	-	-	-	-	-	-	249	-	1	0.52791	0
c141_g1_i1	723	-	-	-	-	-	-	-	-	-	-	-	-	-	-	-	-	-	-	-	-	-	-	-	-	-	-	-	-	-	-	-	-	-	238	+	2	0.0232065	0
c142_g1_i1	2435	Q9M0Y8	2193	0	742	90.0616	97.7089	-1	Vesicle-fusing ATPase	3.6.4.6	Vesicle-fusing ATPase.	-	UniRef90_B8BY63	2208	0	735	90.6776	99.4558	-1	Uncharacterized protein	Thalassiosira pseudonana	-	-	GO:0005524]---[GO:0017111	ATP binding]---[nucleoside-triphosphatase activity	-	-	pfam00004]---[cd00009]---[smart00382]---[TIGR03689]---[pfam00004]---[cd00009]---[smart00382]---[COG0464]---[COG0464]---[TIGR01243]---[TIGR01243]---[COG1222]---[PRK03992]---[TIGR01242]---[TIGR01241]---[CHL00176]---[COG0465]---[PRK10733]---[PTZ00454]---[PTZ00361]---[COG1223]---[CHL00195]---[TIGR03922	352-687]---[352-741]---[346-690]---[1069-1641]---[1108-1533]---[1108-1539]---[1102-1539]---[337-1566]---[853-1641]---[340-1641]---[790-1641]---[856-1644]---[826-1572]---[838-1641]---[949-1539]---[949-1554]---[841-1563]---[784-1539]---[928-1641]---[835-1641]---[820-1539]---[832-1554]---[838-1539	5.00e-11]---[3.00e-12]---[2.00e-08]---[2.00e-41]---[9.00e-37]---[3.00e-21]---[3.00e-13]---[3.00e-57]---[1.00e-50]---[6.00e-50]---[2.00e-47]---[9.00e-46]---[3.00e-44]---[2.00e-39]---[4.00e-35]---[9.00e-33]---[8.00e-32]---[1.00e-30]---[9.00e-28]---[5.00e-27]---[8.00e-22]---[3.00e-10]---[4.00e-08	pfam00004 AAA ATPase family associated with various cellular activities (AAA). AAA family proteins often perform chaperone-like functions that assist in the assembly operation or disassembly of protein complexes.]---[cd00009 AAA The AAA (ATPases Associated with a wide variety of cellular Activities) superfamily represents an ancient group of ATPases belonging to the ASCE (for additional strand ca…	-	-	-	747	-	2	0.0634855	0
c144_g1_i1	316	-	-	-	-	-	-	-	-	-	-	-	-	-	-	-	-	-	-	-	-	-	-	-	-	-	-	-	-	-	-	-	-	-	105	-	1	0.587337	0
c145_g1_i1	809	-	-	-	-	-	-	-	-	-	-	-	-	-	-	-	-	-	-	-	-	-	-	-	-	-	-	-	-	-	-	-	-	-	104	-	2	0.211661	0
c147_g1_i1	676	-	-	-	-	-	-	-	-	-	-	-	-	-	-	-	-	-	-	-	-	-	-	-	-	-	-	-	-	-	-	-	-	-	188	+	0	0.00794695	0
c148_g1_i1	581	-	-	-	-	-	-	-	-	-	-	-	-	-	-	-	-	-	-	-	-	-	-	-	-	-	-	-	-	-	-	-	-	-	114	+	0	0.0143485	0
c152_g1_i1	313	-	-	-	-	-	-	-	-	-	-	-	-	-	-	-	-	-	-	-	-	-	-	-	-	-	-	-	-	-	-	-	-	-	53	-	0	0.928492	0
c152_g1_i2	503	-	-	-	-	-	-	-	-	-	-	-	-	-	-	-	-	-	-	-	-	-	-	-	-	-	-	-	-	-	-	-	-	-	53	-	0	0.908659	0
c153_g1_i1	612	-	-	-	-	-	-	-	-	-	-	-	UniRef90_K0TP60	498	7e-40	607	81.3725	34.2669	1	Uncharacterized protein	Thalassiosira oceanica	GO:0032012	regulation of ARF protein signal transduction	GO:0005086	ARF guanyl-nucleotide exchange factor activity	-	-	PLN03076]---[pfam12783	55-294]---[415-612	6.00e-08]---[6.00e-08	PLN03076 PLN03076 ARF guanine nucleotide exchange factor (ARF-GEF) Provisional.]---[pfam12783 Sec7_N Guanine nucleotide exchange factor in Golgi transport N-terminal. The full-length Sec7 functions proximally in the secretory pathway as a protein binding scaffold for the coat protein complexes COPII-COPI. The COPII-COPI-protein switch is necessary for maturation of the vesicular-tubular cluster V…	-	-	-	204	+	0	0.00253581	0
c154_g1_i1	1964	-	-	-	-	-	-	-	-	-	-	-	-	-	-	-	-	-	-	-	-	-	-	-	-	-	-	TIGR00870	1127-1522	1e-07	TIGR00870 trp transient-receptor-potential calcium channel protein. The Transient Receptor Potential Ca2 Channel (TRP-CC) Family (TC. 1.A.4)The TRP-CC family has also been called the store-operated calcium channel (SOC) family. The prototypical members include the Drosophila retinal proteinsTRP and TRPL (Montell and Rubin 1989 Hardie and Minke 1993). SOC members of the family mediate the entry of…	-	-	-	654	-	1	0.292606	0
c154_g1_i2	543	-	-	-	-	-	-	-	-	-	-	-	-	-	-	-	-	-	-	-	-	-	-	-	-	-	-	-	-	-	-	-	-	-	180	-	2	0.233114	0
c155_g1_i1	1253	-	-	-	-	-	-	-	-	-	-	-	UniRef90_B8C930	585	2e-44	264	46.6879	68.1818	1	Uncharacterized protein	Thalassiosira pseudonana	-	-	-	-	-	-	-	-	-	-	-	-	-	285	+	2	0.00639989	0
c156_g1_i1	327	-	-	-	-	-	-	-	-	-	-	-	-	-	-	-	-	-	-	-	-	-	-	-	-	-	-	-	-	-	-	-	-	-	70	-	0	0.437851	0
c157_g1_i1	620	-	-	-	-	-	-	-	-	-	-	-	-	-	-	-	-	-	-	-	-	-	-	-	-	-	-	-	-	-	-	-	-	-	177	+	2	0.043646	0
c158_g1_i1	651	-	-	-	-	-	-	-	-	-	-	-	-	-	-	-	-	-	-	-	-	-	-	-	-	-	-	-	-	-	-	-	-	-	184	-	0	0.140338	0
c160_g1_i1	561	-	-	-	-	-	-	-	-	-	-	-	-	-	-	-	-	-	-	-	-	-	-	-	-	-	-	-	-	-	-	-	-	-	187	+	0	0.0269814	0
c162_g1_i1	1336	-	-	-	-	-	-	-	-	-	-	-	-	-	-	-	-	-	-	-	-	-	-	-	-	-	-	-	-	-	-	-	-	-	287	+	0	0.00898741	0
c162_g1_i2	1691	-	-	-	-	-	-	-	-	-	-	-	-	-	-	-	-	-	-	-	-	-	-	-	-	-	-	-	-	-	-	-	-	-	427	+	1	0.0126125	0
c163_g1_i1	814	-	-	-	-	-	-	-	-	-	-	-	UniRef90_K0S5Y7	519	2e-10	761	63.7592	22.7332	-1	Uncharacterized protein	Thalassiosira oceanica	-	-	-	-	-	-	-	-	-	-	-	-	-	271	-	0	0.0489498	0
c164_g1_i1	729	-	-	-	-	-	-	-	-	-	-	-	-	-	-	-	-	-	-	-	-	-	-	-	-	-	-	-	-	-	-	-	-	-	171	+	0	0.00622161	0
c166_g1_i1	2341	Q9S7J8	1950	1e-145	1001	83.2977	59.2408	1	Copper-transporting ATPase RAN1	3.6.3.54	Cu( ) exporting ATPase.	-	UniRef90_B5YP36	2007	0	940	85.7326	65.6383	1	Copper transporter (Fragment)	Thalassiosira pseudonana	-	-	GO:0005524]---[GO:0004008]---[GO:0046872	ATP binding]---[copper-exporting ATPase activity]---[metal ion binding	GO:0016021	integral to membrane	pfam00122]---[TIGR01517]---[pfam00702]---[TIGR01116]---[TIGR01517]---[TIGR01523]---[TIGR01522]---[TIGR01524]---[COG2217]---[TIGR01511]---[TIGR01525]---[PRK10671]---[TIGR01512]---[TIGR01494]---[PRK11033]---[COG2216]---[TIGR01497]---[COG0474]---[PRK01122]---[PRK14010]---[TIGR01647]---[TIGR01116]---[TIGR01522	103-897]---[304-945]---[1243-1701]---[1432-1836]---[1429-1836]---[1429-1857]---[1432-1848]---[1426-1926]---[1-1950]---[1-1938]---[76-1950]---[1-2013]---[82-1947]---[307-1950]---[307-1860]---[301-1791]---[307-1914]---[286-1914]---[301-1791]---[328-1953]---[310-1935]---[340-1068]---[268-1059	1.00e-61]---[7.00e-14]---[4.00e-16]---[2.00e-14]---[6.00e-09]---[3.00e-13]---[1.00e-12]---[2.00e-10]---[0.00e+00]---[0.00e+00]---[4.00e-179]---[4.00e-118]---[2.00e-117]---[3.00e-93]---[2.00e-86]---[8.00e-47]---[1.00e-46]---[2.00e-46]---[3.00e-42]---[9.00e-40]---[3.00e-33]---[4.00e-08]---[2.00e-07	pfam00122 E1-E2_ATPase E1-E2 ATPase. ]---[TIGR01517 ATPase-IIB_Ca plasma-membrane calcium-translocating P-type ATPase. This model describes the P-type ATPase responsible for translocating calcium ions across the plasma membrane of eukaryotes out of the cell. In some organisms this type of pump may also be found in vacuolar membranes. In humans and mice at least there are multiple isoforms of the …	-	-	-	755	+	0	0.00103734	0
c167_g1_i1	224	-	-	-	-	-	-	-	-	-	-	-	-	-	-	-	-	-	-	-	-	-	-	-	-	-	-	-	-	-	-	-	-	-	55	+	2	0.887611	0
c169_g1_i1	1156	-	-	-	-	-	-	-	-	-	-	-	UniRef90_F0YJ46	462	7e-26	180	39.9654	80.5556	-1	Selenoprotein (Fragment)	Aureococcus anophagefferens	GO:0045454	cell redox homeostasis	GO:0009055]---[GO:0015035	electron carrier activity]---[protein disulfide oxidoreductase activity	-	-	cd03419]---[TIGR02180]---[TIGR02181]---[cd02066]---[pfam00462]---[COG0695]---[cd03418	435-674]---[423-674]---[423-674]---[501-686]---[501-686]---[501-704]---[501-674	3.00e-12]---[5.00e-12]---[1.00e-10]---[2.00e-10]---[4.00e-09]---[4.00e-08]---[8.00e-07	cd03419 GRX_GRXh_1_2_like Glutaredoxin (GRX) family GRX human class 1 and 2 (h_1_2)-like subfamily composed of proteins similar to human GRXs approximately 10 kDa in size and proteins containing a GRX or GRX-like domain. GRX is a glutathione (GSH) dependent reductase catalyzing the disulfide reduction of target proteins such as ribonucleotide reductase. It contains a redox active CXXC motif in a …	-	-	-	120	-	2	0.205005	0
c170_g1_i1	2026	-	-	-	-	-	-	-	-	-	-	-	UniRef90_K0SUD2	1254	2e-92	648	61.8954	63.2716	-1	Uncharacterized protein	Thalassiosira oceanica	-	-	GO:0004843	ubiquitin-specific protease activity	-	-	-	-	-	-	-	-	-	473	-	0	0.0700618	0
c171_g1_i1	875	Q8VYP5	465	6e-17	307	53.1429	39.7394	-1	Probable protein S-acyltransferase 14	2.3.1.225	Protein S-acyltransferase.	-	UniRef90_B7FSA4	465	2e-23	377	53.1429	44.0318	-1	Palmitoyltransferase	Phaeodactylum tricornutum (strain CCAP 1055/1)	-	-	GO:0019706]---[GO:0008270	protein-cysteine S-palmitoleyltransferase activity]---[zinc ion binding	GO:0016021	integral to membrane	pfam01529]---[COG5273	1-351]---[1-108	3.00e-19]---[3.00e-16	pfam01529 zf-DHHC DHHC palmitoyltransferase. This family includes the well known DHHC zinc binding domain as well as three of the four conserved transmembrane regions found in this family of palmitoyltransferase enzymes.]---[COG5273 COG5273 Uncharacterized protein containing DHHC-type Zn finger General function prediction only .	-	-	-	279	-	2	0.417989	0
c172_g1_i1	751	-	-	-	-	-	-	-	-	-	-	-	-	-	-	-	-	-	-	-	-	-	-	-	-	-	-	COG1196]---[COG1196]---[COG1196]---[COG1196]---[COG1196]---[PHA02562]---[pfam01576]---[PRK03918]---[pfam10174]---[TIGR02168	54-704]---[54-653]---[51-662]---[237-719]---[63-683]---[42-734]---[120-668]---[216-617]---[246-701]---[219-626	2.00e-08]---[4.00e-08]---[2.00e-07]---[6.00e-07]---[2.00e-06]---[4.00e-08]---[3.00e-07]---[2.00e-06]---[3.00e-06]---[6.00e-06	COG1196 Smc Chromosome segregation ATPases Cell division and chromosome partitioning .]---[PHA02562 46 endonuclease subunit Provisional.]---[pfam01576 Myosin_tail_1 Myosin tail. The myosin molecule is a multi-subunit complex made up of two heavy chains and four light chains it is a fundamental contractile protein found in all eukaryote cell types. This family consists of the coiled-coil myosin he…	-	-	-	229	+	2	0.0598683	0
c172_g1_i2	1213	-	-	-	-	-	-	-	-	-	-	-	-	-	-	-	-	-	-	-	-	-	-	-	-	-	-	COG1196]---[COG1196]---[COG1196]---[COG1196]---[COG1196]---[COG1196]---[PHA02562]---[pfam01576]---[COG0419	324-1145]---[396-1166]---[372-1124]---[516-1115]---[354-1100]---[699-1181]---[381-1196]---[582-1130]---[405-1211	7.00e-10]---[1.00e-08]---[4.00e-08]---[2.00e-07]---[1.00e-06]---[2.00e-06]---[3.00e-09]---[1.00e-06]---[7.00e-06	COG1196 Smc Chromosome segregation ATPases Cell division and chromosome partitioning .]---[PHA02562 46 endonuclease subunit Provisional.]---[pfam01576 Myosin_tail_1 Myosin tail. The myosin molecule is a multi-subunit complex made up of two heavy chains and four light chains it is a fundamental contractile protein found in all eukaryote cell types. This family consists of the coiled-coil myosin he…	-	-	-	378	+	2	0.0131639	0
c173_g1_i1	980	-	-	-	-	-	-	-	-	-	-	-	UniRef90_B7FPU9	420	8e-24	243	42.8571	58.0247	1	Predicted protein	Phaeodactylum tricornutum (strain CCAP 1055/1)	-	-	-	-	-	-	-	-	-	-	-	-	-	226	+	0	0.00558741	0
c173_g1_i2	1075	-	-	-	-	-	-	-	-	-	-	-	-	-	-	-	-	-	-	-	-	-	-	-	-	-	-	-	-	-	-	-	-	-	136	+	2	0.0381453	0
c176_g1_i1	264	-	-	-	-	-	-	-	-	-	-	-	-	-	-	-	-	-	-	-	-	-	-	-	-	-	-	-	-	-	-	-	-	-	48	+	1	0.676243	0
c178_g1_i1	219	-	-	-	-	-	-	-	-	-	-	-	-	-	-	-	-	-	-	-	-	-	-	-	-	-	-	-	-	-	-	-	-	-	72	+	2	0.955163	1
c181_g1_i1	1631	-	-	-	-	-	-	-	-	-	-	-	UniRef90_B8CCF2	903	6e-75	575	55.3648	50.087	1	Uncharacterized protein	Thalassiosira pseudonana	-	-	-	-	-	-	-	-	-	-	-	-	-	476	+	0	0.000886164	0
c182_g1_i1	1520	-	-	-	-	-	-	-	-	-	-	-	UniRef90_K0RCQ5	1518	1e-156	4971	99.8684	10.1589	1	Uncharacterized protein (Fragment)	Thalassiosira oceanica	-	-	-	-	-	-	-	-	-	-	-	-	-	506	+	1	0.00438143	0
c183_g1_i1	582	-	-	-	-	-	-	-	-	-	-	-	-	-	-	-	-	-	-	-	-	-	-	-	-	-	-	-	-	-	-	-	-	-	151	-	1	0.300454	0
c184_g1_i1	715	-	-	-	-	-	-	-	-	-	-	-	-	-	-	-	-	-	-	-	-	-	-	-	-	-	-	-	-	-	-	-	-	-	117	+	2	0.116299	0
c185_g1_i1	783	-	-	-	-	-	-	-	-	-	-	-	UniRef90_B7FZS5	708	9e-85	285	90.4215	74.0351	1	Predicted protein	Phaeodactylum tricornutum (strain CCAP 1055/1)	-	-	GO:0016787	hydrolase activity	-	-	COG4099]---[COG0400	3-722]---[15-560	9.00e-10]---[1.00e-09	COG4099 COG4099 Predicted peptidase General function prediction only .]---[COG0400 COG0400 Predicted esterase General function prediction only .	-	-	-	242	+	2	0.00130486	0
c186_g1_i1	449	-	-	-	-	-	-	-	-	-	-	-	-	-	-	-	-	-	-	-	-	-	-	-	-	-	-	-	-	-	-	-	-	-	71	+	2	0.216676	0
c188_g1_i1	255	-	-	-	-	-	-	-	-	-	-	-	-	-	-	-	-	-	-	-	-	-	-	-	-	-	-	-	-	-	-	-	-	-	37	+	2	0.950597	1
c194_g1_i1	546	-	-	-	-	-	-	-	-	-	-	-	-	-	-	-	-	-	-	-	-	-	-	-	-	-	-	-	-	-	-	-	-	-	159	-	0	0.80026	0
c197_g1_i1	988	-	-	-	-	-	-	-	-	-	-	-	UniRef90_B8C7Q6	189	2e-17	139	19.1296	45.3237	1	Uncharacterized protein	Thalassiosira pseudonana	-	-	-	-	-	-	-	-	-	-	-	-	-	190	+	1	0.0374212	0
c198_g1_i1	598	-	-	-	-	-	-	-	-	-	-	-	UniRef90_F2GB72	492	7e-114	184	82.2742	89.1304	1	Restriction endonuclease	Alteromonas	-	-	GO:0004519]---[GO:0003676	endonuclease activity]---[nucleic acid binding	-	-	COG1403]---[pfam01844]---[cd00085]---[smart00507]---[pfam13395]---[TIGR01865]---[cd09643	324-584]---[366-503]---[336-497]---[333-485]---[366-509]---[339-518]---[339-518	2.00e-23]---[3.00e-15]---[7.00e-14]---[6.00e-11]---[4.00e-08]---[3.00e-06]---[3.00e-06	COG1403 McrA Restriction endonuclease Defense mechanisms .]---[pfam01844 HNH HNH endonuclease. ]---[cd00085 HNHc HNH nucleases HNH endonuclease signature which is found in viral prokaryotic and eukaryotic proteins. The alignment includes members of the large group of homing endonucleases yeast intron 1 protein MutS as well as bacterial colicins pyocins and anaredoxins.]---[smart00507 HNHc HNH nuc…	-	-	-	180	+	2	0.00748199	0
c198_g1_i2	550	-	-	-	-	-	-	-	-	-	-	-	UniRef90_F2GB72	492	8e-115	184	89.4545	89.1304	1	Restriction endonuclease	Alteromonas	-	-	GO:0004519]---[GO:0003676	endonuclease activity]---[nucleic acid binding	-	-	COG1403]---[pfam01844]---[cd00085]---[smart00507]---[pfam13395]---[TIGR01865]---[cd09643	276-536]---[318-455]---[288-449]---[285-437]---[318-461]---[291-470]---[291-470	8.00e-24]---[2.00e-15]---[5.00e-14]---[4.00e-11]---[3.00e-08]---[2.00e-06]---[2.00e-06	COG1403 McrA Restriction endonuclease Defense mechanisms .]---[pfam01844 HNH HNH endonuclease. ]---[cd00085 HNHc HNH nucleases HNH endonuclease signature which is found in viral prokaryotic and eukaryotic proteins. The alignment includes members of the large group of homing endonucleases yeast intron 1 protein MutS as well as bacterial colicins pyocins and anaredoxins.]---[smart00507 HNHc HNH nuc…	-	-	-	182	+	2	0.0230034	0
c199_g1_i1	554	-	-	-	-	-	-	-	-	-	-	-	UniRef90_B8C5U0	552	2e-35	945	99.639	17.672	1	IKI3 -like protein to yeast IKI3 (Fragment)	Thalassiosira pseudonana	-	-	-	-	-	-	-	-	-	-	-	-	-	184	+	1	0.0146409	0
c199_g1_i2	622	Q2TAQ1	147	2e-08	1170	23.6334	4.18803	1	Putative elongator complex protein 1	-	-	-	UniRef90_B8C5U0	411	3e-48	945	66.0772	14.1799	1	IKI3 -like protein to yeast IKI3 (Fragment)	Thalassiosira pseudonana	-	-	-	-	-	-	pfam04762]---[COG5290	2-148]---[8-145	2.00e-17]---[4.00e-08	pfam04762 IKI3 IKI3 family. Members of this family are components of the elongator multi-subunit component of a novel RNA polymerase II holoenzyme for transcriptional elongation. This region contains WD40 like repeats.]---[COG5290 COG5290 IkappaB kinase complex IKAP component Transcription .	-	-	-	176	+	0	0.0183839	0
c200_g1_i1	2257	-	-	-	-	-	-	-	-	-	-	-	UniRef90_B8C3G3	1761	0	594	78.0239	97.4747	1	Uncharacterized protein	Thalassiosira pseudonana	-	-	GO:0008168	methyltransferase activity	-	-	pfam13489	639-1067	1e-06	pfam13489 Methyltransf_23 Methyltransferase domain. This family appears to be a methyltransferase domain.	-	-	-	648	+	2	0.00414394	0
c201_g1_i1	920	P38812	471	6e-21	185	51.1957	83.7838	1	Phosphatidylglycerophosphatase GEP4 mitochondrial	3.1.3.27	Phosphatidylglycerophosphatase.	Phospholipid metabolism; phosphatidylglycerol biosynthesis; phosphatidylglycerol from CDP-diacylglycerol: step 2/2	UniRef90_B7FPS6	582	3e-84	190	63.2609	100	1	Predicted protein (Fragment)	Phaeodactylum tricornutum (strain CCAP 1055/1)	-	-	-	-	-	-	pfam09419]---[TIGR01668]---[TIGR01662	202-660]---[250-807]---[316-684	2.00e-49]---[4.00e-22]---[2.00e-12	pfam09419 PGP_phosphatase Mitochondrial PGP phosphatase. This is a family of proteins that acts as a mitochondrial phosphatase in cardiolipin biosynthesis. Cardiolipin is a unique dimeric phosphoglycerolipid predominantly present in mitochondrial membranes. The inverted phosphatase motif includes the highly conserved DKD triad.]---[TIGR01668 YqeG_hyp_ppase HAD superfamily (subfamily IIIA) phospha…	-	-	-	243	+	0	0.00651151	0
c202_g1_i1	1021	-	-	-	-	-	-	-	-	-	-	-	-	-	-	-	-	-	-	-	-	-	-	-	-	-	-	-	-	-	-	-	-	-	340	-	0	0.0164021	0
c203_g1_i1	644	-	-	-	-	-	-	-	-	-	-	-	UniRef90_K0TCB7	213	6e-22	125	33.0745	57.6	1	Uncharacterized protein	Thalassiosira oceanica	GO:0015031	protein transport	GO:0046872	metal ion binding	GO:0005739	mitochondrion	pfam02953	244-426	1e-10	pfam02953 zf-Tim10_DDP Tim10/DDP family zinc finger. Putative zinc binding domain with four conserved cysteine residues. This domain is found in the human disease protein TIMM8A. Members of this family such as Tim9 and Tim10 are involved in mitochondrial protein import. Members of this family seem to be localized to the mitochondrial intermembrane space.	-	-	-	139	+	0	0.184518	0
c204_g1_i1	655	-	-	-	-	-	-	-	-	-	-	-	UniRef90_B7FYC8	432	4e-56	157	65.9542	82.1656	1	Predicted protein	Phaeodactylum tricornutum (strain CCAP 1055/1)	-	-	-	-	-	-	pfam01242	36-458	2e-20	pfam01242 PTPS 6-pyruvoyl tetrahydropterin synthase. 6-Pyruvoyl tetrahydrobiopterin synthase catalyses the conversion of dihydroneopterin triphosphate to 6-pyruvoyl tetrahydropterin the second of three enzymatic steps in the synthesis of tetrahydrobiopterin from GTP. The functional enzyme is a hexamer of identical subunits.	-	-	-	154	+	2	0.00506172	0
c204_g1_i2	666	-	-	-	-	-	-	-	-	-	-	-	UniRef90_B7FYC8	351	1e-37	157	52.7027	64.9682	1	Predicted protein	Phaeodactylum tricornutum (strain CCAP 1055/1)	-	-	-	-	-	-	pfam01242	125-469	1e-15	pfam01242 PTPS 6-pyruvoyl tetrahydropterin synthase. 6-Pyruvoyl tetrahydrobiopterin synthase catalyses the conversion of dihydroneopterin triphosphate to 6-pyruvoyl tetrahydropterin the second of three enzymatic steps in the synthesis of tetrahydrobiopterin from GTP. The functional enzyme is a hexamer of identical subunits.	-	-	-	118	+	1	0.0223134	0
c205_g1_i1	985	-	-	-	-	-	-	-	-	-	-	-	-	-	-	-	-	-	-	-	-	-	-	-	-	-	-	-	-	-	-	-	-	-	311	-	1	0.196967	0
c206_g1_i1	380	-	-	-	-	-	-	-	-	-	-	-	-	-	-	-	-	-	-	-	-	-	-	-	-	-	-	pfam13306]---[pfam13306]---[pfam13306	4-177]---[1-168]---[16-168	4.00e-08]---[5.00e-08]---[7.00e-06	pfam13306 LRR_5 Leucine rich repeats (6 copies). This family includes a number of leucine rich repeats. This family contains a large number of BSPA-like surface antigens from Trichomonas vaginalis.	-	-	-	104	+	0	0.901054	0
c206_g2_i1	305	Q8MTI2	204	1e-12	625	66.8852	10.88	1	Putative surface protein bspA-like	-	-	-	UniRef90_H7EHS1	270	8e-18	905	88.5246	9.83425	1	Putative uncharacterized protein	Treponema saccharophilum DSM 2985	-	-	-	-	-	-	pfam13306]---[pfam13306]---[pfam13306	3-302]---[12-275]---[3-194	2.00e-38]---[3.00e-34]---[7.00e-28	pfam13306 LRR_5 Leucine rich repeats (6 copies). This family includes a number of leucine rich repeats. This family contains a large number of BSPA-like surface antigens from Trichomonas vaginalis.	-	-	-	101	+	2	0.284981	0
c207_g1_i1	2088	-	-	-	-	-	-	-	-	-	-	-	UniRef90_B8BYB7	1530	8e-76	775	73.2759	70.0645	1	Uncharacterized protein	Thalassiosira pseudonana	-	-	-	-	-	-	TIGR02168]---[COG1196]---[COG1196]---[COG1196]---[COG1196]---[COG1196]---[TIGR02168]---[TIGR02168]---[TIGR02168]---[TIGR02168]---[TIGR02168]---[TIGR02168]---[TIGR02168]---[TIGR02168]---[TIGR02169]---[TIGR02169]---[TIGR02169]---[TIGR02169]---[TIGR02169]---[TIGR02169]---[TIGR02169]---[TIGR02169]---[PRK02224]---[PRK02224]---[PRK02224]---[PRK02224]---[PRK02224]---[pfam01576]---[pfam01576]---[pfam0157…	1035-1604]---[450-1601]---[459-1556]---[945-1613]---[456-1253]---[954-1610]---[753-1577]---[465-1556]---[735-1604]---[456-1334]---[951-1607]---[450-1313]---[456-1352]---[816-1580]---[465-1334]---[747-1598]---[741-1595]---[459-1334]---[738-1586]---[723-1526]---[738-1601]---[450-1151]---[738-1598]---[459-1595]---[795-1595]---[738-1331]---[459-1604]---[744-1601]---[456-1601]---[450-1607]---[468-1604…	3.00e-08]---[4.00e-17]---[9.00e-17]---[5.00e-10]---[1.00e-07]---[6.00e-07]---[7.00e-16]---[8.00e-15]---[8.00e-15]---[1.00e-10]---[3.00e-10]---[1.00e-09]---[2.00e-08]---[6.00e-08]---[3.00e-14]---[6.00e-12]---[4.00e-11]---[8.00e-10]---[9.00e-10]---[4.00e-09]---[3.00e-08]---[2.00e-07]---[3.00e-12]---[5.00e-08]---[2.00e-07]---[7.00e-07]---[8.00e-07]---[4.00e-11]---[4.00e-11]---[9.00e-11]---[3.00e-10]…	TIGR02168 SMC_prok_B chromosome segregation protein SMC common bacterial type. SMC (structural maintenance of chromosomes) proteins bind DNA and act in organizing and segregating chromosomes for partition. SMC proteins are found in bacteria archaea and eukaryotes. This family represents the SMC protein of most bacteria. The smc gene is often associated with scpB (TIGR00281) and scpA genes where s…	-	-	-	664	+	2	0.0163262	0
c210_g1_i1	700	-	-	-	-	-	-	-	-	-	-	-	-	-	-	-	-	-	-	-	-	-	-	-	-	-	-	-	-	-	-	-	-	-	135	-	1	0.0350859	0
c211_g1_i1	282	-	-	-	-	-	-	-	-	-	-	-	UniRef90_A7VSA3	240	4e-17	117	85.1064	68.3761	1	Uncharacterized protein	Clostridium leptum DSM 753	-	-	-	-	-	-	-	-	-	-	NR_024736	5e-144	Tenacibaculum mesophilum strain MBIC1140 16S ribosomal RNA partial sequence	46	-	2	0.619802	0
c211_g2_i1	292	-	-	-	-	-	-	-	-	-	-	-	UniRef90_A5ZLI2	231	2e-18	95	79.1096	81.0526	1	Uncharacterized protein	Bacteroides	-	-	-	-	-	-	-	-	-	-	FN435458	6e-114	Uncultured marine bacterium partial 16S ribosomal RNA clone WD5-33	54	-	0	0.597168	0
c212_g1_i1	490	Q08DT6	144	6e-06	252	29.3878	19.0476	1	39S ribosomal protein L47 mitochondrial	-	-	-	UniRef90_B5Y4A7	153	2e-17	154	31.2245	33.1169	1	Predicted protein	Phaeodactylum tricornutum (strain CCAP 1055/1)	GO:0006412	translation	GO:0003735	structural constituent of ribosome	GO:0005761	mitochondrial ribosome	pfam06984	14-157	5e-12	pfam06984 MRP-L47 Mitochondrial 39-S ribosomal protein L47 (MRP-L47). This family represents the N-terminal region (approximately 8 residues) of the eukaryotic mitochondrial 39-S ribosomal protein L47 (MRP-L47). Mitochondrial ribosomal proteins (MRPs) are the counterparts of the cytoplasmic ribosomal proteins in that they fulfil similar functions in protein biosynthesis. However they are distinct…	-	-	-	78	-	1	0.45935	0
c212_g1_i2	816	Q08DT6	207	8e-15	252	25.3676	27.381	1	39S ribosomal protein L47 mitochondrial	-	-	-	UniRef90_B8C3C9	255	8e-37	89	31.25	95.5056	1	RM47 ribosomal protein 47 mitochondrial large ribosomal subunit (Fragment)	Thalassiosira pseudonana	GO:0006412	translation	GO:0003735	structural constituent of ribosome	GO:0005761	mitochondrial ribosome	pfam06984	235-483	2e-25	pfam06984 MRP-L47 Mitochondrial 39-S ribosomal protein L47 (MRP-L47). This family represents the N-terminal region (approximately 8 residues) of the eukaryotic mitochondrial 39-S ribosomal protein L47 (MRP-L47). Mitochondrial ribosomal proteins (MRPs) are the counterparts of the cytoplasmic ribosomal proteins in that they fulfil similar functions in protein biosynthesis. However they are distinct…	-	-	-	170	+	0	0.0732408	0
c214_g1_i1	898	Q96EY1	234	1e-08	480	26.0579	15.8333	-1	DnaJ homolog subfamily A member 3 mitochondrial	-	-	-	UniRef90_B8LBZ0	618	2e-76	248	68.8196	88.7097	-1	Predicted protein	Thalassiosira pseudonana	-	-	-	-	-	-	cd06257]---[pfam00226]---[smart00271]---[COG0484]---[COG2214]---[PRK14278]---[TIGR02349]---[PRK10767]---[PRK14299]---[PRK14297]---[PRK14280]---[PRK14295]---[PRK14282]---[PRK14291]---[PRK14279]---[PRK14277]---[PRK14287]---[PRK14289]---[PRK14283]---[PRK14296	579-749]---[579-749]---[579-749]---[579-761]---[573-764]---[579-749]---[579-749]---[579-761]---[579-761]---[579-761]---[579-761]---[552-767]---[579-761]---[579-755]---[579-749]---[579-761]---[555-761]---[576-764]---[579-761]---[579-761	1.00e-15]---[2.00e-15]---[4.00e-15]---[1.00e-13]---[6.00e-13]---[7.00e-13]---[1.00e-12]---[2.00e-12]---[4.00e-11]---[6.00e-11]---[2.00e-10]---[2.00e-10]---[5.00e-10]---[8.00e-10]---[8.00e-10]---[2.00e-09]---[3.00e-09]---[5.00e-09]---[6.00e-09]---[3.00e-08	cd06257 DnaJ DnaJ domain or J-domain. DnaJ/Hsp40 (heat shock protein 40) proteins are highly conserved and play crucial roles in protein translation folding unfolding translocation and degradation. They act primarily by stimulating the ATPase activity of Hsp70s an important chaperonine family. Hsp40 proteins are characterized by the presence of a J domain which mediates the interaction with Hsp70…	-	-	-	231	-	2	0.282835	0
c215_g1_i1	797	-	-	-	-	-	-	-	-	-	-	-	UniRef90_C0N5K9	627	2e-87	266	78.67	80.0752	1	Sulphur oxidation protein SoxZ	Methylophaga thiooxydans DMS010	-	-	-	-	-	-	pfam13501]---[COG5501]---[PRK07474]---[pfam08770	232-573]---[139-579]---[160-573]---[631-792	1.00e-39]---[7.00e-21]---[5.00e-17]---[2.00e-13	pfam13501 SoxY Sulfur oxidation protein SoxY. This domain is found in the sulfur oxidation protein SoxY. It is closely related to the Desulfoferrodoxin family pfam01880. Dissimilatory oxidation of thiosulfate is carried out by the ubiquitous sulfur-oxidizing (Sox) multi-enzyme system. In this system SoxY plays a key role functioning as the sulfur substrate-binding protein that offers its sulfur s…	-	-	-	229	+	0	0.0321113	0
c216_g1_i1	695	-	-	-	-	-	-	-	-	-	-	-	-	-	-	-	-	-	-	-	-	-	-	-	-	-	-	-	-	-	-	-	-	-	123	+	1	0.021734	0
c216_g1_i2	333	-	-	-	-	-	-	-	-	-	-	-	-	-	-	-	-	-	-	-	-	-	-	-	-	-	-	-	-	-	-	-	-	-	103	-	1	0.757557	0
c217_g1_i1	1258	-	-	-	-	-	-	-	-	-	-	-	UniRef90_B8CDI3	609	8e-45	1331	48.4102	15.8527	-1	Uncharacterized protein	Thalassiosira pseudonana	GO:0006904	vesicle docking involved in exocytosis	-	-	GO:0000145	exocyst	-	-	-	-	-	-	-	393	-	0	0.506528	0
c218_g1_i1	2636	-	-	-	-	-	-	-	-	-	-	-	UniRef90_D7FKR4	1029	8e-14	417	39.0364	80.8153	1	Putative uncharacterized protein	Ectocarpus siliculosus	-	-	-	-	-	-	pfam02536	1569-2291	2e-10	pfam02536 mTERF mTERF. This family contains one sequence of known function Human mitochondrial transcription termination factor (mTERF) the rest of the family consists of hypothetical proteins none of which have any functional information. mTERF is a multizipper protein possessing three putative leucine zippers one of which is bipartite. The protein binds DNA as a monomer. The leucine zippers are…	-	-	-	727	+	2	0.00126729	0
c219_g1_i1	1321	-	-	-	-	-	-	-	-	-	-	-	-	-	-	-	-	-	-	-	-	-	-	-	-	-	-	-	-	-	-	-	-	-	269	+	0	0.00788163	0
c221_g1_i1	1150	Q50568	672	4e-46	274	58.4348	87.2263	-1	Probable formate transporter	-	-	-	UniRef90_B8BXN4	708	5e-131	271	61.5652	87.0849	-1	Formate/nitrite transporter family member	Thalassiosira pseudonana	-	-	GO:0005215	transporter activity	GO:0016020	membrane	pfam01226]---[pfam01226]---[COG2116]---[TIGR00790]---[TIGR04060]---[PRK10805]---[PRK11562]---[PRK09713	180-851]---[150-500]---[195-851]---[180-851]---[156-851]---[195-851]---[156-830]---[180-848	5.00e-93]---[3.00e-06]---[7.00e-73]---[4.00e-71]---[7.00e-56]---[2.00e-40]---[2.00e-32]---[5.00e-23	pfam01226 Form_Nir_trans Formate/nitrite transporter. ]---[COG2116 FocA Formate/nitrite family of transporters Inorganic ion transport and metabolism .]---[TIGR00790 fnt formate/nitrite transporter. The Formate-Nitrite Transporter (FNT) Family (TC 2.A.44)The prokaryotic proteins of the FNT family probably function in the transport of the structurally related compounds formate and nitrite. The hom…	-	-	-	318	-	2	0.410869	0
c223_g1_i1	763	Q9SVS0	609	1e-17	472	79.8165	45.339	1	RNA pseudouridine synthase 6 chloroplastic	-	-	-	UniRef90_B8C178	666	9e-104	404	87.287	54.703	1	Uncharacterized protein	Thalassiosira pseudonana	GO:0001522	pseudouridine synthesis	GO:0009982]---[GO:0003723	pseudouridine synthase activity]---[RNA binding	-	-	cd02869]---[COG0564]---[pfam00849	27-482]---[27-482]---[27-449	2.00e-19]---[7.00e-15]---[9.00e-15	cd02869 PseudoU_synth_RluCD_like Pseudouridine synthase RsuA/RluD family. This group is comprised of eukaryotic bacterial and archeal proteins similar to eight site specific Escherichia coli pseudouridine synthases RsuA RluA RluB RluC RluD RluE RluF and TruA. Pseudouridine synthases catalyze the isomerization of specific uridines in a n RNA molecule to pseudouridines (5-ribosyluracil psi) requiri…	-	-	-	240	+	2	0.000834201	0
c224_g1_i1	509	-	-	-	-	-	-	-	-	-	-	-	UniRef90_B7G8D1	222	3e-15	197	43.6149	35.533	1	Predicted protein	Phaeodactylum tricornutum (strain CCAP 1055/1)	-	-	-	-	-	-	-	-	-	-	-	-	-	84	+	0	0.459197	0
c224_g1_i2	1069	-	-	-	-	-	-	-	-	-	-	-	UniRef90_B8C9S2	420	2e-35	211	39.2891	63.5071	1	Uncharacterized protein	Thalassiosira pseudonana	-	-	-	-	-	-	-	-	-	-	-	-	-	251	+	2	0.0049044	0
c226_g1_i1	728	-	-	-	-	-	-	-	-	-	-	-	UniRef90_K0TH22	636	2e-86	488	87.3626	44.0574	1	Uncharacterized protein	Thalassiosira oceanica	-	-	-	-	-	-	cd11296]---[pfam10250]---[cd11298	63-524]---[102-527]---[84-497	6.00e-28]---[8.00e-08]---[6.00e-07	cd11296 O-FucT_like GDP-fucose protein O-fucosyltransferase and related proteins. O-fucosyltransferase-like proteins are GDP-fucose dependent enzymes with similarities to the family 1 glycosyltransferases (GT1). They are soluble ER proteins that may be proteolytically cleaved from a membrane-associated preprotein and are involved in the O-fucosylation of protein substrates the core fucosylation o…	-	-	-	213	+	2	0.0105791	0
c226_g1_i2	1954	-	-	-	-	-	-	-	-	-	-	-	UniRef90_B8C6L6	1473	0	686	75.3838	71.5743	1	Uncharacterized protein	Thalassiosira pseudonana	-	-	-	-	-	-	cd11296]---[pfam10250]---[cd11296]---[pfam10250]---[cd11298	587-709]---[611-826]---[1289-1750]---[1328-1753]---[1310-1723	3.00e-09]---[2.00e-07]---[2.00e-24]---[1.00e-06]---[7.00e-06	cd11296 O-FucT_like GDP-fucose protein O-fucosyltransferase and related proteins. O-fucosyltransferase-like proteins are GDP-fucose dependent enzymes with similarities to the family 1 glycosyltransferases (GT1). They are soluble ER proteins that may be proteolytically cleaved from a membrane-associated preprotein and are involved in the O-fucosylation of protein substrates the core fucosylation o…	-	-	-	610	+	1	0.00811348	0
c227_g1_i1	1123	-	-	-	-	-	-	-	-	-	-	-	UniRef90_B8BUT4	684	1e-15	394	60.9083	64.7208	-1	Uncharacterized protein	Thalassiosira pseudonana	-	-	-	-	-	-	-	-	-	-	-	-	-	345	-	0	0.0483957	0
c228_g1_i1	2239	-	-	-	-	-	-	-	-	-	-	-	UniRef90_B5Y3M2	687	3e-23	609	30.6833	29.8851	1	Predicted protein	Phaeodactylum tricornutum (strain CCAP 1055/1)	-	-	-	-	-	-	smart00233]---[pfam00169]---[cd00821	1067-1429]---[1067-1429]---[1067-1414	5.00e-10]---[3.00e-07]---[2.00e-06	smart00233 PH Pleckstrin homology domain. Domain commonly found in eukaryotic signalling proteins. The domain family possesses multiple functions including the abilities to bind inositol phosphates and various proteins. PH domains have been found to possess inserted domains (such as in PLC gamma syntrophins) and to be inserted within other domains. Mutations in Brutons tyrosine kinase (Btk) withi…	-	-	-	736	+	1	0.0110449	0
c231_g1_i1	2118	-	-	-	-	-	-	-	-	-	-	-	-	-	-	-	-	-	-	-	-	-	-	-	-	-	-	-	-	-	-	-	-	-	653	+	1	0.000847817	0
c232_g1_i1	665	-	-	-	-	-	-	-	-	-	-	-	UniRef90_B5Y599	549	6e-93	260	82.5564	70.3846	-1	Predicted protein	Phaeodactylum tricornutum (strain CCAP 1055/1)	-	-	-	-	-	-	PHA03095	123-365	9e-07	PHA03095 PHA03095 ankyrin-like protein Provisional.	-	-	-	127	-	0	0.357939	0
c233_g1_i1	635	-	-	-	-	-	-	-	-	-	-	-	-	-	-	-	-	-	-	-	-	-	-	-	-	-	-	smart00249	406-540	6e-07	smart00249 PHD PHD zinc finger. The plant homeodomain (PHD) finger is a C4HC3 zinc-finger-like motif found in nuclear proteins thought to be involved in epigenetics and chromatin-mediated transcriptional regulation. The PHD finger binds two zinc ions using the so-called 'cross-brace' motif and is thus structurally related to the RING finger and the FYVE finger. It is not yet known if PHD fingers …	-	-	-	192	+	0	0.00228621	0
c234_g1_i1	2036	-	-	-	-	-	-	-	-	-	-	-	UniRef90_B8CBE2	372	1e-26	384	18.2711	30.9896	-1	Uncharacterized protein	Thalassiosira pseudonana	-	-	-	-	-	-	-	-	-	-	-	-	-	358	-	2	0.00732084	0
c235_g1_i1	1528	Q29460	645	1e-12	232	42.212	72.8448	1	Platelet-activating factor acetylhydrolase IB subunit gamma	3.1.1.47	1-alkyl-2-acetylglycerophosphocholine esterase.	-	UniRef90_B7G572	846	8e-40	402	55.3665	72.6368	1	Predicted protein	Phaeodactylum tricornutum (strain CCAP 1055/1)	-	-	GO:0016787	hydrolase activity	-	-	cd01820]---[pfam13472]---[cd01828]---[cd00229]---[COG2755]---[cd04506]---[cd01841]---[pfam00657	602-1390]---[728-1354]---[722-1354]---[725-1372]---[725-1402]---[722-1375]---[722-1378]---[725-1366	2.00e-29]---[1.00e-11]---[1.00e-09]---[7.00e-09]---[1.00e-07]---[3.00e-07]---[5.00e-07]---[2.00e-06	cd01820 PAF_acetylesterase_like PAF_acetylhydrolase (PAF-AH)_like subfamily of SGNH-hydrolases. Platelet-activating factor (PAF) and PAF-AH are key players in inflammation and in atherosclerosis. PAF-AH is a calcium independent phospholipase A2 which exhibits strong substrate specificity towards PAF hydrolyzing an acetyl ester at the sn-2 position. PAF-AH also degrades a family of oxidized PAF-li…	-	-	-	419	+	1	0.00942357	0
c235_g1_i2	1650	Q29460	486	5e-10	232	29.4545	60.3448	1	Platelet-activating factor acetylhydrolase IB subunit gamma	3.1.1.47	1-alkyl-2-acetylglycerophosphocholine esterase.	-	UniRef90_B7G572	507	4e-31	402	30.7273	46.0199	1	Predicted protein	Phaeodactylum tricornutum (strain CCAP 1055/1)	-	-	GO:0016787	hydrolase activity	-	-	pfam13472]---[cd01828]---[cd01820	1003-1476]---[1018-1476]---[979-1512	5.00e-08]---[3.00e-06]---[9.00e-20	pfam13472 Lipase_GDSL_2 GDSL-like Lipase/Acylhydrolase family. This family of presumed lipases and related enzymes are similar to pfam00657.]---[cd01828 sialate_O-acetylesterase_like2 sialate_O-acetylesterase_like subfamily of the SGNH-hydrolases a diverse family of lipases and esterases. The tertiary fold of the enzyme is substantially different from that of the alpha/beta hydrolase family and u…	-	-	-	253	+	1	0.00192019	0
c236_g1_i1	1581	-	-	-	-	-	-	-	-	-	-	-	-	-	-	-	-	-	-	-	-	-	-	-	-	-	-	-	-	-	-	-	-	-	482	+	0	0.0161825	0
c237_g1_i1	500	-	-	-	-	-	-	-	-	-	-	-	-	-	-	-	-	-	-	-	-	-	-	-	-	-	-	-	-	-	-	-	-	-	166	+	1	0.363184	0
c238_g1_i1	490	-	-	-	-	-	-	-	-	-	-	-	UniRef90_K0SDY6	267	7e-22	517	54.4898	16.441	-1	Uncharacterized protein	Thalassiosira oceanica	-	-	-	-	-	-	-	-	-	-	-	-	-	147	-	1	0.0156073	0
c238_g1_i2	322	-	-	-	-	-	-	-	-	-	-	-	-	-	-	-	-	-	-	-	-	-	-	-	-	-	-	-	-	-	-	-	-	-	91	-	1	0.00424671	0
c239_g1_i1	573	-	-	-	-	-	-	-	-	-	-	-	UniRef90_K0THY7	519	1e-62	272	90.5759	59.1912	1	Uncharacterized protein	Thalassiosira oceanica	-	-	-	-	-	-	-	-	-	-	-	-	-	173	+	2	0.432591	0
c240_g1_i1	1870	-	-	-	-	-	-	-	-	-	-	-	UniRef90_K0S871	321	2e-09	406	17.1658	25.6158	1	Uncharacterized protein	Thalassiosira oceanica	-	-	-	-	-	-	pfam03125	275-730	3e-06	pfam03125 Sre C. elegans Sre G protein-coupled chemoreceptor. Caenorhabditis elegans Sre proteins are candidate chemosensory receptors. There are four main recognized groups of such receptors Odr-10 Sra Sro and Srg. Sre (this family) Sra pfam02117 and Srb pfam02175 comprise the Sra group. All of the above receptors are thought to be G protein-coupled seven transmembrane domain proteins. The exist…	-	-	-	563	+	1	0.00934347	0
c241_g1_i1	2891	-	-	-	-	-	-	-	-	-	-	-	UniRef90_B5YLS4	2085	2e-179	816	72.1204	68.9951	1	Predicted protein	Thalassiosira pseudonana	-	-	-	-	-	-	-	-	-	-	-	-	-	737	+	0	0.00802071	0
c241_g1_i2	2809	-	-	-	-	-	-	-	-	-	-	-	UniRef90_B5YLS4	2427	0	816	86.4009	82.9657	1	Predicted protein	Thalassiosira pseudonana	-	-	-	-	-	-	-	-	-	-	-	-	-	850	+	0	0.00746468	0
c242_g1_i1	1585	-	-	-	-	-	-	-	-	-	-	-	-	-	-	-	-	-	-	-	-	-	-	-	-	-	-	-	-	-	-	-	-	-	465	-	1	0.114426	0
c242_g1_i2	1490	-	-	-	-	-	-	-	-	-	-	-	-	-	-	-	-	-	-	-	-	-	-	-	-	-	-	-	-	-	-	-	-	-	329	-	2	0.219962	0
c243_g1_i1	1059	-	-	-	-	-	-	-	-	-	-	-	-	-	-	-	-	-	-	-	-	-	-	-	-	-	-	-	-	-	-	-	-	-	333	+	0	0.0122636	0
c243_g1_i2	1172	-	-	-	-	-	-	-	-	-	-	-	-	-	-	-	-	-	-	-	-	-	-	-	-	-	-	-	-	-	-	-	-	-	181	+	0	0.00246786	0
c244_g1_i1	300	-	-	-	-	-	-	-	-	-	-	-	-	-	-	-	-	-	-	-	-	-	-	-	-	-	-	-	-	-	-	-	-	-	44	+	2	0.906062	0
c246_g1_i1	1096	Q9MAH3	753	3e-31	438	68.7044	56.621	1	Protein DJ-1 homolog B	-	-	-	UniRef90_K0SH69	549	2e-64	188	50.0912	97.3404	1	Uncharacterized protein	Thalassiosira oceanica	-	-	-	-	-	-	TIGR01383]---[cd03135]---[PRK11574]---[pfam01965]---[COG0693]---[cd03134]---[TIGR01382	309-839]---[312-806]---[312-851]---[390-806]---[300-824]---[384-767]---[384-806	3.00e-49]---[8.00e-42]---[8.00e-32]---[8.00e-22]---[2.00e-17]---[2.00e-09]---[7.00e-09	TIGR01383 not_thiJ DJ-1 family protein. This model represents the DJ-1 clade of the so-called ThiJ/PfpI family of proteins. PfpI represented by a distinct model is a putative intracellular cysteine protease. DJ-1 is described as an oncogene that acts cooperatively with H-Ras. Many members of the DJ-1 clade are annotated (apparently incorrectly) as ThiJ a protein of thiamine biosynthesis. However …	-	-	-	283	+	2	0.00492802	0
c247_g1_i1	541	-	-	-	-	-	-	-	-	-	-	-	UniRef90_B7G925	402	1e-08	440	74.3068	25.4545	-1	Predicted protein	Phaeodactylum tricornutum (strain CCAP 1055/1)	-	-	-	-	-	-	-	-	-	-	-	-	-	156	-	0	0.392076	0
c247_g1_i2	1697	-	-	-	-	-	-	-	-	-	-	-	UniRef90_K0SD25	981	2e-53	650	57.8079	49.6923	-1	Uncharacterized protein	Thalassiosira oceanica	-	-	GO:0048037	cofactor binding	-	-	cd07389	521-718	1e-10	cd07389 MPP_PhoD Bacillus subtilis PhoD and related proteins metallophosphatase domain. PhoD (also known as alkaline phosphatase D/APaseD in Bacillus subtilis) is a secreted phosphodiesterase encoded by phoD of the Pho regulon in Bacillus subtilis. PhoD homologs are found in prokaryotes eukaryotes and archaea. PhoD contains a twin arginine (RR) motif and is transported by the Tat (Twin-arginine t…	-	-	-	541	-	1	0.110296	0
c248_g1_i1	1674	Q58739	1305	2e-38	420	77.957	94.7619	1	Putative ammonium transporter MJ1343	-	-	-	UniRef90_A3VW11	1371	0	457	81.8996	100	1	Ammonium transporter family protein	Rhodobacteraceae	-	-	GO:0008519	ammonium transmembrane transporter activity	GO:0016020	membrane	COG0004]---[pfam00909]---[TIGR00836]---[TIGR03644]---[PRK10666	116-1369]---[113-1345]---[113-1345]---[83-1342]---[110-1357	2.00e-73]---[3.00e-67]---[7.00e-64]---[3.00e-47]---[9.00e-18	COG0004 AmtB Ammonia permease Inorganic ion transport and metabolism .]---[pfam00909 Ammonium_transp Ammonium Transporter Family. ]---[TIGR00836 amt ammonium transporter. The Ammonium Transporter (Amt) Family (TC 2.A.49) All functionally characterized members of the Amt family are ammonia or ammonium uptake transporters. Some but not others also transport methylammonium. The mechanism of energy c…	-	-	-	467	+	1	0.0180804	0
c250_g1_i1	769	-	-	-	-	-	-	-	-	-	-	-	UniRef90_B7G6Q4	765	6e-43	735	99.4798	34.6939	1	Predicted protein	Phaeodactylum tricornutum (strain CCAP 1055/1)	-	-	-	-	-	-	-	-	-	-	-	-	-	255	+	2	0.0074482	0
c251_g1_i1	777	Q9C0Y8	489	1e-17	316	62.9344	54.4304	1	UPF0613 protein PB24D3.06c	-	-	-	UniRef90_K0TCG5	663	7e-69	312	85.3282	72.4359	1	Uncharacterized protein	Thalassiosira oceanica	-	-	-	-	-	-	pfam08538	108-737	5e-46	pfam08538 DUF1749 Protein of unknown function (DUF1749). This is a plant and fungal family of unknown function. This family contains many hypothetical proteins.	-	-	-	251	+	2	0.00594222	0
c252_g1_i1	967	A5DB51	621	2e-50	239	64.2192	85.7741	1	Riboflavin synthase	2.5.1.9	Riboflavin synthase.	Cofactor biosynthesis; riboflavin biosynthesis; riboflavin from 2-hydroxy-3-oxobutyl phosphate and 5-amino-6-(D-ribitylamino)uracil: step 2/2	UniRef90_B7G545	696	9e-123	232	71.9752	100	1	Predicted protein	Phaeodactylum tricornutum (strain CCAP 1055/1)	GO:0009231	riboflavin biosynthetic process	GO:0016491]---[GO:0004746	oxidoreductase activity]---[riboflavin synthase activity	-	-	PLN02741]---[PRK09289]---[COG0307]---[TIGR00187]---[PRK13020]---[pfam00677]---[pfam00677	225-836]---[225-830]---[225-851]---[225-845]---[225-815]---[549-815]---[231-512	3.00e-111]---[9.00e-83]---[2.00e-75]---[3.00e-61]---[4.00e-48]---[2.00e-15]---[3.00e-15	PLN02741 PLN02741 riboflavin synthase.]---[PRK09289 PRK09289 riboflavin synthase subunit alpha Provisional.]---[COG0307 RibC Riboflavin synthase alpha chain Coenzyme metabolism .]---[TIGR00187 ribE riboflavin synthase alpha subunit. This protein family consists almost entirely of two lumazine-binding domains described in the Lum_binding model from PFAM. The model generates lower scores against ot…	-	-	-	307	+	2	0.0122304	0
c254_g1_i1	430	-	-	-	-	-	-	-	-	-	-	-	UniRef90_B7G400	252	5e-10	258	58.6047	33.3333	-1	Predicted protein	Phaeodactylum tricornutum (strain CCAP 1055/1)	-	-	-	-	-	-	-	-	-	-	-	-	-	136	-	2	0.912214	0
c254_g1_i2	3650	Q5PQM2	804	1e-11	619	22.0274	44.9111	1	Kinesin light chain 4	-	-	-	UniRef90_B7G400	585	8e-60	258	16.0274	76.3566	-1	Predicted protein	Phaeodactylum tricornutum (strain CCAP 1055/1)	-	-	-	-	-	-	COG0457]---[pfam13424]---[pfam13424]---[pfam13424]---[cd00189]---[cd00189]---[pfam13424]---[pfam13424]---[TIGR02917]---[TIGR02917]---[TIGR02917]---[COG0457]---[COG0457]---[pfam13424	1173-1736]---[1146-1379]---[1521-1736]---[1758-1979]---[1647-1982]---[1173-1463]---[2256-2483]---[2130-2363]---[1050-2483]---[984-1844]---[1047-2354]---[1365-2240]---[1560-2621]---[1878-2102	3.00e-06]---[2.00e-08]---[2.00e-07]---[5.00e-06]---[6.00e-07]---[3.00e-06]---[1.00e-08]---[3.00e-06]---[1.00e-13]---[1.00e-07]---[5.00e-06]---[1.00e-10]---[5.00e-06]---[2.00e-07	COG0457 NrfG FOG TPR repeat General function prediction only .]---[pfam13424 TPR_12 Tetratricopeptide repeat. ]---[cd00189 TPR Tetratricopeptide repeat domain typically contains 34 amino acids WLF -X(2)- LIM - GAS -X(2)- YLF -X(8)- ASE -X(3)- FYL -X(2)- ASL -X(4)- PKE is the consensus sequence found in a variety of organisms including bacteria cyanobacteria yeast fungi plants and humans in variou…	-	-	-	899	+	2	0.00261605	0
c255_g1_i1	727	-	-	-	-	-	-	-	-	-	-	-	UniRef90_R1EWQ1	678	1e-23	420	93.26	49.2857	1	Uncharacterized protein	Emiliania huxleyi CCMP1516	GO:0007165	signal transduction	-	-	-	-	-	-	-	-	-	-	-	242	+	1	0.0108045	0
c256_g1_i1	1486	Q3ED68	636	8e-17	397	42.7995	53.6524	-1	Uncharacterized PKHD-type hydroxylase At1g22950	-	-	-	UniRef90_B7G1Z5	1239	6e-115	427	83.3782	88.5246	-1	Predicted protein	Phaeodactylum tricornutum (strain CCAP 1055/1)	-	-	GO:0005506]---[GO:0031418]---[GO:0016706	iron ion binding]---[L-ascorbic acid binding]---[oxidoreductase activity, acting on paired donors, with incorporation or reduction of molecular oxygen, 2-oxoglutarate as one donor, and incorporation of one atom each of oxygen into both donors	-	-	smart00702	142-672	2e-10	smart00702 P4Hc Prolyl 4-hydroxylase alpha subunit homologues. Mammalian enzymes catalyse hydroxylation of collagen for example. Prokaryotic enzymes might catalyse hydroxylation of antibiotic peptides. These are 2-oxoglutarate-dependent dioxygenases requiring 2-oxoglutarate and dioxygen as cosubstrates and ferrous iron as a cofactor.	-	-	-	475	-	1	0.213723	0
c257_g1_i1	661	Q67JX6	411	1e-43	143	62.1785	94.4056	-1	50S ribosomal protein L13	-	-	-	UniRef90_B8BX67	402	5e-72	140	60.8169	95.7143	-1	Uncharacterized protein (Fragment)	Thalassiosira pseudonana	GO:0006412	translation	GO:0003735	structural constituent of ribosome	GO:0005840	ribosome	PRK09216]---[pfam00572]---[TIGR01066]---[cd00392]---[COG0102]---[CHL00159]---[PLN00205]---[TIGR01077]---[PRK06394	115-495]---[97-480]---[115-504]---[136-480]---[97-495]---[115-489]---[67-486]---[97-474]---[139-471	5.00e-71]---[4.00e-65]---[6.00e-62]---[4.00e-60]---[2.00e-59]---[2.00e-48]---[1.00e-38]---[1.00e-13]---[2.00e-13	PRK09216 rplM 50S ribosomal protein L13 Reviewed.]---[pfam00572 Ribosomal_L13 Ribosomal protein L13. ]---[TIGR01066 rplM_bact ribosomal protein L13 bacterial type. This model distinguishes ribosomal protein L13 of bacteria and organelles from its eukarytotic and archaeal counterparts Protein synthesis Ribosomal proteins synthesis and modification .]---[cd00392 Ribosomal_L13 Ribosomal protein L13.…	-	-	-	172	-	1	0.829435	0
c257_g1_i2	379	Q3A3B6	225	1e-19	142	59.3668	52.1127	-1	50S ribosomal protein L13	-	-	-	UniRef90_K0TK69	309	4e-39	197	81.5303	52.2843	-1	Uncharacterized protein	Thalassiosira oceanica	GO:0006412	translation	GO:0003735	structural constituent of ribosome	GO:0005840	ribosome	PRK09216]---[pfam00572]---[TIGR01066]---[cd00392]---[COG0102]---[CHL00159]---[PLN00205	115-339]---[97-339]---[115-339]---[136-339]---[97-339]---[115-339]---[67-339	2.00e-35]---[3.00e-33]---[3.00e-30]---[6.00e-28]---[1.00e-27]---[6.00e-22]---[9.00e-21	PRK09216 rplM 50S ribosomal protein L13 Reviewed.]---[pfam00572 Ribosomal_L13 Ribosomal protein L13. ]---[TIGR01066 rplM_bact ribosomal protein L13 bacterial type. This model distinguishes ribosomal protein L13 of bacteria and organelles from its eukarytotic and archaeal counterparts Protein synthesis Ribosomal proteins synthesis and modification .]---[cd00392 Ribosomal_L13 Ribosomal protein L13.…	-	-	-	106	-	1	0.920182	0
c259_g1_i1	817	-	-	-	-	-	-	-	-	-	-	-	-	-	-	-	-	-	-	-	-	-	-	-	-	-	-	-	-	-	-	-	-	-	193	-	1	0.319518	0
c260_g1_i1	887	-	-	-	-	-	-	-	-	-	-	-	UniRef90_K0SE86	471	3e-21	168	53.1003	86.3095	1	Uncharacterized protein	Thalassiosira oceanica	-	-	-	-	-	-	-	-	-	-	-	-	-	169	+	1	0.0108719	0
c260_g1_i2	604	-	-	-	-	-	-	-	-	-	-	-	-	-	-	-	-	-	-	-	-	-	-	-	-	-	-	-	-	-	-	-	-	-	86	+	0	0.513703	0
c261_g1_i1	1851	-	-	-	-	-	-	-	-	-	-	-	UniRef90_L1J3Z0	1473	2e-96	520	79.5786	92.6923	-1	Uncharacterized protein	Guillardia theta CCMP2712	-	-	GO:0003824]---[GO:0030170	catalytic activity]---[pyridoxal phosphate binding	-	-	-	-	-	-	-	-	-	599	-	1	0.0108037	0
c262_g1_i1	1125	-	-	-	-	-	-	-	-	-	-	-	-	-	-	-	-	-	-	-	-	-	-	-	-	-	-	-	-	-	-	-	-	-	197	-	2	0.22663	0
c263_g1_i1	475	-	-	-	-	-	-	-	-	-	-	-	UniRef90_M1D9E9	174	2e-18	209	36.6316	27.7512	-1	Uncharacterized protein	Solanum tuberosum	-	-	-	-	-	-	-	-	-	-	M19228	2e-56	O.sativa 28S large subunit rRNA 5' end	57	+	1	0.0538209	0
c266_g1_i1	1927	-	-	-	-	-	-	-	-	-	-	-	-	-	-	-	-	-	-	-	-	-	-	-	-	-	-	-	-	-	-	-	-	-	539	-	0	0.256251	0
c267_g1_i1	2562	-	-	-	-	-	-	-	-	-	-	-	UniRef90_B7FWS3	1695	2e-142	765	66.1593	65.4902	1	Predicted protein	Phaeodactylum tricornutum (strain CCAP 1055/1)	-	-	-	-	-	-	-	-	-	-	-	-	-	810	+	1	0.00097487	0
c268_g1_i1	2321	-	-	-	-	-	-	-	-	-	-	-	UniRef90_B7GBN8	936	2e-68	1218	40.3274	21.8391	-1	Predicted protein	Phaeodactylum tricornutum (strain CCAP 1055/1)	-	-	GO:0003682]---[GO:0003677	chromatin binding]---[DNA binding	-	-	smart00717]---[pfam00249]---[cd00167	1673-1813]---[1667-1813]---[1673-1804	2.00e-06]---[3.00e-06]---[5.00e-06	smart00717 SANT SANT SWI3 ADA2 N-CoR and TFIIIB'' DNA-binding domains. ]---[pfam00249 Myb_DNA-binding Myb-like DNA-binding domain. This family contains the DNA binding domains from Myb proteins as well as the SANT domain family.]---[cd00167 SANT 'SWI3 ADA2 N-CoR and TFIIIB' DNA-binding domains. Tandem copies of the domain bind telomeric DNA tandem repeatsas part of the capping complex. Binding is…	-	-	-	735	-	1	0.188986	0
c269_g1_i1	1656	Q9S9T7	483	7e-29	210	29.1667	74.7619	1	Vacuolar protein sorting-associated protein 28 homolog 2	-	-	-	UniRef90_B8CA67	519	2e-60	225	31.3406	74.6667	1	Uncharacterized protein	Thalassiosira pseudonana	-	-	-	-	-	-	pfam03997	742-1263	6e-43	pfam03997 VPS28 VPS28 protein.	-	-	-	187	+	0	0.042892	0
c269_g1_i2	1219	Q9S9T7	609	1e-45	210	49.959	94.7619	1	Vacuolar protein sorting-associated protein 28 homolog 2	-	-	-	UniRef90_B8CA67	645	3e-80	225	52.9122	93.3333	1	Uncharacterized protein	Thalassiosira pseudonana	-	-	-	-	-	-	pfam03997	254-826	7e-53	pfam03997 VPS28 VPS28 protein.	-	-	-	242	+	1	0.0167652	0
c270_g1_i1	1385	Q10UW6	780	2e-20	256	56.3177	69.9219	-1	Phycoerythrobilin ferredoxin oxidoreductase	1.3.7.3	Phycoerythrobilin ferredoxin oxidoreductase.	-	UniRef90_K0R735	1053	4e-55	367	76.0289	77.6567	-1	Uncharacterized protein (Fragment)	Thalassiosira oceanica	GO:0010024	phytochromobilin biosynthetic process	GO:0050897]---[GO:0016636	cobalt ion binding]---[oxidoreductase activity, acting on the CH-CH group of donors, iron-sulfur protein as acceptor	-	-	pfam05996]---[PRK13249]---[PRK13248]---[PRK13247]---[PRK13250	4-741]---[4-741]---[4-834]---[4-741]---[4-1053	1.00e-36]---[2.00e-28]---[3.00e-24]---[1.00e-09]---[7.00e-29	pfam05996 Fe_bilin_red Ferredoxin-dependent bilin reductase. This family consists of several different but closely related proteins which include phycocyanobilin ferredoxin oxidoreductase EC 1.3.7.5 (PcyA) 15 16-dihydrobiliverdin ferredoxin oxidoreductase EC 1.3.7.2 (PebA) and phycoerythrobilin ferredoxin oxidoreductase EC 1.3.7.3 (PebB). Phytobilins are linear tetrapyrrole precursors of the ligh…	-	-	-	461	-	2	0.084074	0
c271_g1_i1	465	Q96W55	144	2e-21	51	30.9677	94.1176	-1	60S ribosomal protein L39	-	-	-	UniRef90_K0TLV9	189	1e-24	99	40.6452	63.6364	-1	Uncharacterized protein	Thalassiosira oceanica	GO:0006412	translation	GO:0003735	structural constituent of ribosome	GO:0005840	ribosome	pfam00832]---[COG2167]---[PRK01242	270-389]---[270-413]---[270-407	4.00e-21]---[9.00e-21]---[1.00e-12	pfam00832 Ribosomal_L39 Ribosomal L39 protein. ]---[COG2167 RPL39 Ribosomal protein L39E Translation ribosomal structure and biogenesis .]---[PRK01242 rpl39e 50S ribosomal protein L39e Validated.	-	-	-	79	-	2	0.347232	0
c272_g1_i1	2586	-	-	-	-	-	-	-	-	-	-	-	UniRef90_K0TL25	768	3e-40	324	29.6984	62.6543	1	Uncharacterized protein	Thalassiosira oceanica	-	-	-	-	-	-	-	-	-	-	-	-	-	410	+	1	0.00537362	0
c274_g1_i1	2316	Q08CH7	981	6e-13	731	42.3575	39.5349	-1	Radial spoke head 10 homolog B	-	-	-	UniRef90_D8LM45	1449	1e-62	631	62.5648	73.2171	-1	Putative uncharacterized protein	Ectocarpus siliculosus	-	-	-	-	-	-	PLN03185]---[PLN03185]---[COG4642]---[PLN03185]---[COG4642]---[PLN03185]---[PLN03185]---[PLN03185]---[COG4642	273-983]---[84-800]---[519-962]---[1185-1541]---[1071-1409]---[588-1133]---[831-1409]---[909-1409]---[831-1412	2.00e-18]---[2.00e-16]---[1.00e-08]---[4.00e-07]---[7.00e-14]---[1.00e-16]---[1.00e-12]---[6.00e-09]---[5.00e-12	PLN03185 PLN03185 phosphatidylinositol phosphate kinase Provisional.]---[COG4642 COG4642 Uncharacterized protein conserved in bacteria Function unknown .	-	-	-	533	-	1	0.2638	0
c276_g1_i1	1359	-	-	-	-	-	-	-	-	-	-	-	-	-	-	-	-	-	-	-	-	-	-	-	-	-	-	-	-	-	-	-	-	-	90	-	1	0.977526	1
c277_g1_i1	3784	Q9LP24	1047	1e-42	1120	27.6691	29.1071	1	Probable leucine-rich repeat receptor-like protein kinase At1g35710	2.7.11.1	Non-specific serine/threonine protein kinase.	-	UniRef90_B7G7S9	1326	4e-66	685	35.0423	63.2117	1	Predicted protein	Phaeodactylum tricornutum (strain CCAP 1055/1)	-	-	-	-	-	-	PLN00113]---[PLN03150]---[PLN03150]---[COG4886]---[PLN00113]---[PLN03150]---[PLN03150]---[PLN03150]---[PLN00113]---[PLN00113]---[PLN00113]---[COG4886]---[COG4886	1481-1843]---[1469-1819]---[1757-1996]---[1487-1990]---[2042-2530]---[2219-2527]---[2045-2350]---[2189-2512]---[1433-2512]---[1508-2521]---[1484-2422]---[1493-2338]---[1814-2494	2.00e-10]---[8.00e-09]---[6.00e-08]---[1.00e-10]---[3.00e-14]---[2.00e-11]---[2.00e-10]---[6.00e-09]---[8.00e-46]---[8.00e-32]---[1.00e-24]---[3.00e-08]---[9.00e-06	PLN00113 PLN00113 leucine-rich repeat receptor-like protein kinase Provisional.]---[PLN03150 PLN03150 hypothetical protein Provisional.]---[COG4886 COG4886 Leucine-rich repeat (LRR) protein Function unknown .	-	-	-	877	+	1	0.0531823	0
c278_g1_i1	2110	Q54II8	1035	3e-40	321	49.0521	78.8162	-1	UPF0553 protein	-	-	-	UniRef90_B8BUS2	1038	2e-67	284	49.1943	100	-1	Uncharacterized protein	Thalassiosira pseudonana	-	-	-	-	-	-	pfam10343	492-1526	1e-63	pfam10343 DUF2419 Protein of unknown function (DUF2419). This is a family of conserved proteins found from plants to humans. The function is not known. A few members are annotated as being cobyrinic acid a c-diamide synthetase but this could not be confirmed.	-	-	-	523	-	2	0.268347	0
c278_g1_i2	1875	Q54II8	1035	2e-40	321	55.2	78.8162	-1	UPF0553 protein	-	-	-	UniRef90_B8BUS2	1038	6e-68	284	55.36	100	-1	Uncharacterized protein	Thalassiosira pseudonana	-	-	-	-	-	-	pfam10343	257-1291	1e-64	pfam10343 DUF2419 Protein of unknown function (DUF2419). This is a family of conserved proteins found from plants to humans. The function is not known. A few members are annotated as being cobyrinic acid a c-diamide synthetase but this could not be confirmed.	-	-	-	523	-	2	0.589707	0
c279_g1_i1	1981	-	-	-	-	-	-	-	-	-	-	-	UniRef90_F0XY80	1314	5e-64	983	66.3301	37.5381	-1	Putative uncharacterized protein	Aureococcus anophagefferens	-	-	-	-	-	-	-	-	-	-	-	-	-	369	-	1	0.0968976	0
c280_g1_i1	904	-	-	-	-	-	-	-	-	-	-	-	-	-	-	-	-	-	-	-	-	-	-	-	-	-	-	-	-	-	-	-	-	-	244	-	2	0.00144394	0
c281_g1_i1	983	-	-	-	-	-	-	-	-	-	-	-	-	-	-	-	-	-	-	-	-	-	-	-	-	-	-	-	-	-	-	-	-	-	178	+	2	0.00512266	0
c281_g1_i2	1074	-	-	-	-	-	-	-	-	-	-	-	-	-	-	-	-	-	-	-	-	-	-	-	-	-	-	-	-	-	-	-	-	-	283	+	0	0.00836693	0
c282_g1_i1	498	Q803U7	405	2e-10	806	81.3253	15.5087	1	Exonuclease 1	-	-	-	UniRef90_B8C060	411	1e-35	929	82.5301	14.747	1	Uncharacterized protein	Thalassiosira pseudonana	GO:0006281	DNA repair	GO:0003677]---[GO:0004518	DNA binding]---[nuclease activity	-	-	cd09857]---[smart00485]---[cd00128]---[pfam00752	74-466]---[74-346]---[74-475]---[74-346	1.00e-32]---[1.00e-09]---[2.00e-09]---[4.00e-07	cd09857 PIN_EXO1 PIN domain of Exonuclease-1 a structure-specific divalent-metal-ion dependent 5' nuclease and homologs. Exonuclease-1 (EXO1) is involved in multiple eukaryotic DNA metabolic pathways including DNA replication processes (5' flap DNA endonuclease activity and double stranded DNA 5'-exonuclease activity) DNA repair processes (DNA mismatch repair (MMR) and post-replication repair (PR…	-	-	-	165	+	1	0.0337858	0
c283_g1_i1	865	Q7X911	372	6e-21	593	43.0058	18.2125	-1	Phosphoinositide phosphatase SAC6	-	-	-	UniRef90_K0T420	702	2e-54	960	81.1561	26.3542	-1	Uncharacterized protein	Thalassiosira oceanica	-	-	GO:0042578	phosphoric ester hydrolase activity	-	-	COG5329	496-864	2e-30	COG5329 COG5329 Phosphoinositide polyphosphatase (Sac family) Signal transduction mechanisms .	-	-	-	286	-	1	0.667915	0
c284_g1_i1	1194	-	-	-	-	-	-	-	-	-	-	-	-	-	-	-	-	-	-	-	-	-	-	-	-	-	-	-	-	-	-	-	-	-	290	+	1	0.0214383	0
c285_g1_i1	353	-	-	-	-	-	-	-	-	-	-	-	-	-	-	-	-	-	-	-	-	-	-	-	-	-	-	-	-	-	-	-	-	-	42	-	2	0.983815	1
c286_g1_i1	336	-	-	-	-	-	-	-	-	-	-	-	UniRef90_B5YMT7	327	4e-23	817	97.3214	13.4639	1	Predicted protein	Thalassiosira pseudonana	-	-	-	-	-	-	-	-	-	-	-	-	-	111	+	2	0.577444	0
c286_g1_i2	1360	-	-	-	-	-	-	-	-	-	-	-	UniRef90_B7FSG8	1260	2e-116	740	92.6471	51.3514	1	Predicted protein	Phaeodactylum tricornutum (strain CCAP 1055/1)	-	-	-	-	-	-	-	-	-	-	-	-	-	449	+	0	0.0039157	0
c287_g1_i1	1801	-	-	-	-	-	-	-	-	-	-	-	-	-	-	-	-	-	-	-	-	-	-	-	-	-	-	-	-	-	-	-	-	-	406	-	0	0.0787254	0
c288_g1_i1	3616	Q9GYZ0	420	2e-37	1463	11.615	9.29597	1	Kinesin-like protein KIF15	-	-	-	UniRef90_K0TMF2	948	4e-61	1590	26.2168	20.5031	1	Uncharacterized protein (Fragment)	Thalassiosira oceanica	GO:0007018	microtubule-based movement	GO:0005524]---[GO:0003777	ATP binding]---[microtubule motor activity	GO:0005871]---[GO:0005874	kinesin complex]---[microtubule	smart00129]---[pfam00225]---[cd01365]---[cd01373]---[cd01364]---[cd00106]---[PLN03188]---[cd01369]---[cd01370]---[cd01371]---[cd01372]---[COG1196]---[COG1196]---[COG1196]---[COG1196]---[COG1196]---[COG1196]---[COG1196]---[COG1196]---[COG1196]---[COG0419]---[COG0419]---[COG0419]---[COG0419]---[pfam01576]---[pfam01576]---[pfam01576]---[pfam01576]---[pfam01576]---[PRK03918]---[PRK03918]---[PRK03918]…	33-308]---[33-287]---[27-308]---[18-287]---[27-314]---[33-281]---[27-395]---[27-287]---[33-287]---[27-287]---[27-290]---[546-3035]---[753-3014]---[270-2195]---[1014-3041]---[750-2021]---[1128-3008]---[330-1445]---[342-1382]---[1800-3008]---[636-2393]---[729-2999]---[333-1970]---[1977-3008]---[306-3002]---[987-2972]---[336-2234]---[1434-3005]---[1668-3014]---[546-2351]---[726-2615]---[888-3002]---…	6.00e-35]---[5.00e-34]---[6.00e-33]---[9.00e-33]---[1.00e-31]---[4.00e-31]---[4.00e-31]---[2.00e-28]---[5.00e-28]---[8.00e-28]---[2.00e-26]---[2.00e-44]---[1.00e-37]---[8.00e-34]---[2.00e-31]---[1.00e-27]---[3.00e-24]---[4.00e-22]---[1.00e-16]---[4.00e-16]---[3.00e-40]---[2.00e-35]---[1.00e-28]---[2.00e-08]---[1.00e-35]---[1.00e-26]---[7.00e-21]---[1.00e-15]---[7.00e-13]---[3.00e-32]---[3.00e-31]…	smart00129 KISc Kinesin motor catalytic domain. ATPase. Microtubule-dependent molecular motors that play important roles in intracellular transport of organelles and in cell division.]---[pfam00225 Kinesin Kinesin motor domain. ]---[cd01365 KISc_KIF1A_KIF1B Kinesin motor domain KIF1_like proteins. KIF1A (Unc104) transports synaptic vesicles to the nerve terminal KIF1B has been implicated in trans…	-	-	-	1180	+	2	0.0514915	0
c290_g1_i1	1465	Q15738	1071	2e-44	373	73.1058	89.008	-1	Sterol-4-alpha-carboxylate 3-dehydrogenase decarboxylating	1.1.1.170	3-beta-hydroxysteroid-4-alpha-carboxylate 3-dehydrogenase (decarboxylating).	Steroid biosynthesis; zymosterol biosynthesis; zymosterol from lanosterol: step 4/6	UniRef90_B7G8M9	1143	2e-158	395	78.0205	95.9494	-1	Reductase with NAD or NADP as acceptor	Phaeodactylum tricornutum (strain CCAP 1055/1)	GO:0006694	steroid biosynthetic process	GO:0003854	3-beta-hydroxy-delta5-steroid dehydrogenase activity	-	-	cd05241]---[cd09813]---[pfam01073]---[COG0451]---[cd09811]---[cd09812]---[cd05228]---[pfam01370]---[cd08946]---[cd05263]---[cd05256]---[TIGR04180]---[TIGR03466]---[cd05235]---[cd05253]---[cd05232]---[pfam07993]---[cd05237]---[cd05273]---[cd05257	193-1230]---[193-1230]---[451-1221]---[181-1227]---[193-1221]---[193-1230]---[193-1227]---[481-1227]---[499-1227]---[367-1227]---[190-1227]---[847-1227]---[163-1230]---[715-1230]---[181-1230]---[202-1230]---[715-1221]---[847-1236]---[538-1230]---[847-1230	1.00e-88]---[1.00e-67]---[5.00e-37]---[1.00e-35]---[2.00e-33]---[1.00e-29]---[2.00e-25]---[3.00e-24]---[1.00e-22]---[8.00e-21]---[8.00e-18]---[5.00e-17]---[2.00e-16]---[7.00e-16]---[2.00e-14]---[4.00e-14]---[1.00e-12]---[2.00e-12]---[5.00e-12]---[6.00e-12	cd05241 3b-HSD-like_SDR_e 3beta-hydroxysteroid dehydrogenases (3b-HSD)-like extended (e) SDRs. Extended SDR family domains belonging to this subgroup have the characteristic active site tetrad and a fairly well-conserved NAD(P)-binding motif. 3b-HSD catalyzes the NAD-dependent conversion of various steroids such as pregnenolone to progesterone or androstenediol to testosterone. This subgroup incl…
ride transfer and proton relay involving the conserved Tyr and Lys a water molecule stabilized by Asn and nicotinamide. Atypical SDRs generally lack the catalytic residues characteristic of the SDRs and their glycine-rich NAD(P)-binding motif is often different from the forms normally seen in classical or extended SDRs. Complex (multidomain) SDRs such as ketoreductase domains of fatty acid syntha…	-	-	-	453	-	1	0.588663	0
c292_g1_i1	968	Q8MTI2	441	5e-27	625	45.5579	23.52	-1	Putative surface protein bspA-like	-	-	-	UniRef90_R6NZ02	459	9e-36	632	47.4174	24.2089	-1	Ig-like domain-containing surface protein	Eubacterium sp. CAG 202	GO:0000272	polysaccharide catabolic process	GO:0005509	calcium ion binding	-	-	pfam13306]---[pfam13306]---[pfam13306]---[pfam13306	35-418]---[2-349]---[104-448]---[2-283	1.00e-42]---[2.00e-39]---[3.00e-37]---[2.00e-32	pfam13306 LRR_5 Leucine rich repeats (6 copies). This family includes a number of leucine rich repeats. This family contains a large number of BSPA-like surface antigens from Trichomonas vaginalis.	-	-	-	272	-	1	0.0740585	0
c293_g1_i1	1646	Q6BMY0	612	2e-06	206	37.181	93.2039	1	Protein SYM1	-	-	-	UniRef90_B8BYX5	1230	5e-169	1026	74.7266	39.8635	1	Uncharacterized protein	Thalassiosira pseudonana	GO:0008152	metabolic process	GO:0016597	amino acid binding	GO:0016021	integral to membrane	pfam04117]---[COG2716	581-748]---[890-1396	4.00e-07]---[6.00e-14	pfam04117 Mpv17_PMP22 Mpv17 / PMP22 family. The 22-kDa peroxisomal membrane protein (PMP22) is a major component of peroxisomal membranes. PMP22 seems to be involved in pore forming activity and may contribute to the unspecific permeability of the organelle membrane. PMP22 is synthesized on free cytosolic ribosomes and then directed to the peroxisome membrane by specific targeting information. Mp…	-	-	-	425	+	1	0.00150338	0
c294_g1_i1	746	Q6DGJ3	156	2e-06	95	20.9115	54.7368	-1	Mitochondrial import inner membrane translocase subunit Tim13	-	-	-	UniRef90_B8CEI6	243	2e-19	86	32.5737	94.186	-1	Uncharacterized protein	Thalassiosira pseudonana	GO:0015031	protein transport	GO:0046872	metal ion binding	GO:0005739	mitochondrion	pfam02953	315-473	8e-10	pfam02953 zf-Tim10_DDP Tim10/DDP family zinc finger. Putative zinc binding domain with four conserved cysteine residues. This domain is found in the human disease protein TIMM8A. Members of this family such as Tim9 and Tim10 are involved in mitochondrial protein import. Members of this family seem to be localized to the mitochondrial intermembrane space.	-	-	-	85	-	0	0.508256	0
c297_g1_i1	1054	-	-	-	-	-	-	-	-	-	-	-	UniRef90_K0T5P7	273	2e-11	319	25.9013	29.1536	-1	Uncharacterized protein (Fragment)	Thalassiosira oceanica	-	-	-	-	-	-	cd00189]---[TIGR00990	227-535]---[224-598	3.00e-07]---[2.00e-06	cd00189 TPR Tetratricopeptide repeat domain typically contains 34 amino acids WLF -X(2)- LIM - GAS -X(2)- YLF -X(8)- ASE -X(3)- FYL -X(2)- ASL -X(4)- PKE is the consensus sequence found in a variety of organisms including bacteria cyanobacteria yeast fungi plants and humans in various subcellular locations involved in a variety of functions including protein-protein interactions but common featur…	-	-	-	346	-	0	0.15847	0
c299_g1_i1	224	-	-	-	-	-	-	-	-	-	-	-	-	-	-	-	-	-	-	-	-	-	-	-	-	-	-	-	-	-	-	-	-	-	46	-	1	0.900084	0
c302_g1_i1	628	-	-	-	-	-	-	-	-	-	-	-	-	-	-	-	-	-	-	-	-	-	-	-	-	-	-	-	-	-	-	-	-	-	158	-	2	0.231618	0
c303_g1_i1	939	P73245	801	5e-31	412	85.3035	49.2718	1	Oxygen-independent coproporphyrinogen-III oxidase-like protein sll1917	-	-	Porphyrin-containing compound metabolism; protoporphyrin-IX biosynthesis	UniRef90_B7FSP3	762	4e-68	516	81.1502	41.2791	1	Predicted protein	Phaeodactylum tricornutum (strain CCAP 1055/1)	-	-	GO:0003824]---[GO:0051536	catalytic activity]---[iron-sulfur cluster binding	-	-	PRK07379]---[COG0635]---[PRK05799]---[PRK08599]---[PRK06294]---[PRK06582]---[TIGR00539]---[PRK08898]---[PRK09057]---[smart00729]---[PRK08446]---[PRK05660]---[PRK09249]---[PRK08207]---[TIGR03994]---[PRK13347]---[PRK05904]---[PRK05628]---[TIGR00538]---[PRK08208	71-829]---[68-829]---[74-829]---[71-829]---[68-829]---[68-832]---[71-829]---[71-829]---[71-829]---[65-634]---[71-829]---[71-829]---[80-541]---[65-541]---[68-541]---[80-544]---[77-859]---[71-829]---[80-541]---[86-607	5.00e-61]---[6.00e-52]---[4.00e-49]---[2.00e-45]---[2.00e-37]---[1.00e-35]---[3.00e-31]---[4.00e-30]---[5.00e-30]---[3.00e-29]---[2.00e-27]---[3.00e-27]---[3.00e-22]---[1.00e-20]---[2.00e-19]---[2.00e-18]---[4.00e-17]---[3.00e-16]---[2.00e-15]---[4.00e-15	PRK07379 PRK07379 coproporphyrinogen III oxidase Provisional.]---[COG0635 HemN Coproporphyrinogen III oxidase and related Fe-S oxidoreductases Coenzyme metabolism .]---[PRK05799 PRK05799 coproporphyrinogen III oxidase Provisional.]---[PRK08599 PRK08599 coproporphyrinogen III oxidase Provisional.]---[PRK06294 PRK06294 coproporphyrinogen III oxidase Provisional.]---[PRK06582 PRK06582 coproporphyrin…	-	-	-	312	+	1	0.0123959	0
c303_g1_i2	418	-	-	-	-	-	-	-	-	-	-	-	UniRef90_B7FSP3	291	2e-17	516	69.6172	15.1163	1	Predicted protein	Phaeodactylum tricornutum (strain CCAP 1055/1)	-	-	GO:0003824]---[GO:0051536	catalytic activity]---[iron-sulfur cluster binding	-	-	PRK07379]---[PRK05799]---[PRK06582]---[PRK08599	21-308]---[21-308]---[30-311]---[30-308	2.00e-19]---[3.00e-13]---[4.00e-10]---[4.00e-10	PRK07379 PRK07379 coproporphyrinogen III oxidase Provisional.]---[PRK05799 PRK05799 coproporphyrinogen III oxidase Provisional.]---[PRK06582 PRK06582 coproporphyrinogen III oxidase Provisional.]---[PRK08599 PRK08599 coproporphyrinogen III oxidase Provisional.	-	-	-	138	+	2	0.549671	0
c304_g1_i1	740	-	-	-	-	-	-	-	-	-	-	-	-	-	-	-	-	-	-	-	-	-	-	-	-	-	-	-	-	-	-	-	-	-	94	-	1	0.125027	0
c304_g1_i2	652	-	-	-	-	-	-	-	-	-	-	-	-	-	-	-	-	-	-	-	-	-	-	-	-	-	-	-	-	-	-	-	-	-	150	-	1	0.0108334	0
c305_g1_i1	1931	-	-	-	-	-	-	-	-	-	-	-	UniRef90_B7GDH5	780	6e-36	586	40.3936	40.785	-1	Predicted protein	Phaeodactylum tricornutum (strain CCAP 1055/1)	-	-	-	-	-	-	cd00204]---[cd00204	448-771]---[448-720	2.00e-08]---[2.00e-06	cd00204 ANK ankyrin repeats ankyrin repeats mediate protein-protein interactions in very diverse families of proteins. The number of ANK repeats in a protein can range from 2 to over 20 (ankyrins for example). ANK repeats may occur in combinations with other types of domains. The structural repeat unit contains two antiparallel helices and a beta-hairpin repeats are stacked in a superhelical arra…	-	-	-	286	+	0	0.000640992	0
c306_g1_i1	577	-	-	-	-	-	-	-	-	-	-	-	-	-	-	-	-	-	-	-	-	-	-	-	-	-	-	-	-	-	-	-	-	-	44	+	2	0.865189	0
c307_g1_i1	472	-	-	-	-	-	-	-	-	-	-	-	-	-	-	-	-	-	-	-	-	-	-	-	-	-	-	-	-	-	-	-	-	-	149	-	0	0.330672	0
c308_g1_i1	271	-	-	-	-	-	-	-	-	-	-	-	UniRef90_UPI0004660C8C	192	2e-16	558	70.8487	11.4695	1	hypothetical protein	Aquimarina macrocephali	-	-	-	-	-	-	-	-	-	-	-	-	-	90	+	1	0.676944	0
c311_g1_i1	691	-	-	-	-	-	-	-	-	-	-	-	UniRef90_K0THU1	534	6e-29	749	77.2793	21.3618	-1	Uncharacterized protein	Thalassiosira oceanica	-	-	GO:0003677	DNA binding	-	-	pfam08755]---[smart00992]---[TIGR02097]---[COG3785	288-524]---[288-524]---[288-515]---[342-518	4.00e-12]---[7.00e-12]---[3.00e-11]---[2.00e-06	pfam08755 YccV-like Hemimethylated DNA-binding protein YccV like. YccV is a hemimethylated DNA binding protein which has been shown to regulate dnaA gene expression. The structure of one of the hypothetical proteins in this family has been solved and it forms a beta sheet structure with a terminating alpha helix.]---[smart00992 YccV-like Hemimethylated DNA-binding protein YccV like. YccV is a hem…	-	-	-	229	-	2	0.337487	0
c312_g1_i1	501	-	-	-	-	-	-	-	-	-	-	-	UniRef90_B8C045	498	2e-46	1017	99.4012	19.764	1	Uncharacterized protein	Thalassiosira pseudonana	-	-	GO:0016787	hydrolase activity	-	-	-	-	-	-	-	-	-	166	+	1	0.000757052	0
c313_g1_i1	1027	Q9FNY7	609	1e-32	365	59.2989	48.7671	1	N-glycosylase/DNA lyase OGG1	4.2.99.18	DNA-(apurinic or apyrimidinic site) lyase.	-	UniRef90_B5YNS8	534	3e-70	284	51.9961	55.9859	1	Glycosylase (Fragment)	Thalassiosira pseudonana	GO:0006284]---[GO:0006289	base-excision repair]---[nucleotide-excision repair	GO:0003684]---[GO:0008534	damaged DNA binding]---[oxidized purine base lesion DNA N-glycosylase activity	-	-	TIGR00588]---[cd00056]---[smart00478]---[COG0122]---[pfam00730]---[COG0177	3-590]---[174-578]---[171-578]---[3-497]---[165-464]---[171-458	7.00e-37]---[2.00e-21]---[2.00e-17]---[2.00e-17]---[5.00e-15]---[2.00e-11	TIGR00588 ogg 8-oxoguanine DNA-glycosylase (ogg). All proteins in this family for which functions are known are 8-oxo-guanaine DNA glycosylases that function in base excision repair. This family is based on the phylogenomic analysis of JA Eisen (1999 Ph.D. Thesis Stanford University). This family is distantly realted to the Nth-MutY superfamily DNA metabolism DNA replication recombination and rep…	-	-	-	243	+	2	0.0044496	0
c315_g1_i1	731	-	-	-	-	-	-	-	-	-	-	-	UniRef90_K0SC96	210	1e-07	116	28.7278	58.6207	-1	Uncharacterized protein (Fragment)	Thalassiosira oceanica	-	-	-	-	-	-	-	-	-	-	-	-	-	161	-	2	0.579892	0
c315_g1_i2	779	-	-	-	-	-	-	-	-	-	-	-	UniRef90_K0SLY2	339	2e-10	195	43.5173	54.8718	-1	Uncharacterized protein (Fragment)	Thalassiosira oceanica	-	-	-	-	-	-	-	-	-	-	-	-	-	259	-	2	0.243804	0
c317_g1_i1	904	-	-	-	-	-	-	-	-	-	-	-	-	-	-	-	-	-	-	-	-	-	-	-	-	-	-	-	-	-	-	-	-	-	183	+	0	0.0108845	0
c317_g1_i2	784	-	-	-	-	-	-	-	-	-	-	-	-	-	-	-	-	-	-	-	-	-	-	-	-	-	-	-	-	-	-	-	-	-	120	+	0	0.0216805	0
c318_g1_i1	736	Q2U6U0	453	1e-62	161	61.5489	93.7888	-1	Peptidyl-prolyl cis-trans isomerase-like 1	5.2.1.8	Peptidylprolyl isomerase.	-	UniRef90_B8BQW7	456	6e-80	160	61.9565	95	-1	Peptidyl-prolyl cis-trans isomerase (Fragment)	Thalassiosira pseudonana	GO:0006457	protein folding	GO:0003755	peptidyl-prolyl cis-trans isomerase activity	-	-	cd01922]---[cd01923]---[cd00317]---[cd01928]---[cd01927]---[pfam00160]---[cd01926]---[COG0652]---[cd01925]---[PTZ00060]---[PLN03149]---[cd01921]---[cd01920]---[PRK10903]---[PRK10791]---[PTZ00221	131-559]---[119-571]---[125-562]---[119-568]---[131-556]---[164-571]---[131-559]---[119-571]---[122-580]---[131-568]---[131-592]---[131-556]---[122-562]---[122-610]---[119-568]---[131-382	4.00e-66]---[1.00e-59]---[4.00e-57]---[5.00e-55]---[6.00e-54]---[1.00e-51]---[1.00e-46]---[2.00e-46]---[1.00e-44]---[1.00e-37]---[4.00e-35]---[3.00e-33]---[1.00e-23]---[3.00e-20]---[5.00e-16]---[1.00e-07	cd01922 cyclophilin_SpCYP2_like cyclophilin_SpCYP2_like cyclophilin 2-like peptidylprolyl cis- trans isomerase (PPIase) domain similar to Schizosaccharomyces pombe cyp-2. These proteins bind their respective SNW chromatin binding protein in autologous systems in a CsA independent manner indicating interaction with a surface outside the PPIase active site. SNW proteins play a basic and broad range…	-	-	-	183	-	0	0.370613	0
c318_g1_i2	991	Q7SF72	279	3e-37	163	28.1534	57.0552	-1	Peptidyl-prolyl cis-trans isomerase-like 1	5.2.1.8	Peptidylprolyl isomerase.	-	UniRef90_B8BQW7	261	2e-44	160	26.337	54.375	-1	Peptidyl-prolyl cis-trans isomerase (Fragment)	Thalassiosira pseudonana	GO:0006457	protein folding	GO:0003755	peptidyl-prolyl cis-trans isomerase activity	-	-	cd01922]---[cd01922]---[cd01923]---[cd01923]---[cd01926]---[cd01927]---[cd01927]---[cd00317]---[cd00317]---[cd01928]---[cd01928]---[PTZ00060]---[cd01925]---[cd01925]---[pfam00160]---[pfam00160]---[PLN03149]---[COG0652]---[COG0652]---[cd01921]---[cd01921]---[cd01920]---[PRK10903]---[PRK10791]---[PTZ00221	131-388]---[674-814]---[119-388]---[674-826]---[131-394]---[131-394]---[674-811]---[125-391]---[674-817]---[119-388]---[674-823]---[131-394]---[122-394]---[674-835]---[164-394]---[674-826]---[131-382]---[119-373]---[674-826]---[131-364]---[674-811]---[674-817]---[674-865]---[674-823]---[131-388	1.00e-36]---[3.00e-18]---[2.00e-34]---[1.00e-14]---[4.00e-34]---[1.00e-33]---[2.00e-10]---[7.00e-32]---[4.00e-16]---[1.00e-29]---[5.00e-15]---[3.00e-26]---[1.00e-24]---[7.00e-11]---[1.00e-24]---[8.00e-17]---[5.00e-24]---[3.00e-23]---[2.00e-15]---[5.00e-19]---[2.00e-06]---[3.00e-12]---[7.00e-10]---[2.00e-07]---[3.00e-07	cd01922 cyclophilin_SpCYP2_like cyclophilin_SpCYP2_like cyclophilin 2-like peptidylprolyl cis- trans isomerase (PPIase) domain similar to Schizosaccharomyces pombe cyp-2. These proteins bind their respective SNW chromatin binding protein in autologous systems in a CsA independent manner indicating interaction with a surface outside the PPIase active site. SNW proteins play a basic and broad range…	-	-	-	137	-	0	0.452509	0
c323_g1_i1	549	-	-	-	-	-	-	-	-	-	-	-	UniRef90_B8BQC7	411	3e-57	146	74.8634	97.2603	-1	Uncharacterized protein	Thalassiosira pseudonana	-	-	-	-	-	-	pfam12681]---[cd06587]---[COG0346	64-399]---[67-399]---[61-450	7.00e-12]---[5.00e-11]---[5.00e-06	pfam12681 Glyoxalase_2 Glyoxalase-like domain. This domain is related to the Glyoxalase domain pfam00903.]---[cd06587 Glo_EDI_BRP_like This domain superfamily is found in a variety of structurally related metalloproteins including the type I extradiol dioxygenases glyoxalase I and a group of antibiotic resistance proteins. This domain superfamily is found in a variety of structurally related meta…	-	-	-	158	-	0	0.755169	0
c324_g1_i1	490	-	-	-	-	-	-	-	-	-	-	-	-	-	-	-	-	-	-	-	-	-	-	-	-	-	-	-	-	-	-	-	-	-	98	-	2	0.906653	0
c325_g1_i1	761	-	-	-	-	-	-	-	-	-	-	-	-	-	-	-	-	-	-	-	-	-	-	-	-	-	-	-	-	-	-	-	-	-	189	+	1	0.0674372	0
c325_g1_i2	967	-	-	-	-	-	-	-	-	-	-	-	-	-	-	-	-	-	-	-	-	-	-	-	-	-	-	-	-	-	-	-	-	-	258	+	0	0.00367848	0
c326_g1_i1	747	-	-	-	-	-	-	-	-	-	-	-	UniRef90_B8CAM8	741	1e-23	1450	99.1968	17.5862	-1	Uncharacterized protein	Thalassiosira pseudonana	-	-	GO:0005509	calcium ion binding	-	-	-	-	-	-	-	-	-	248	-	1	0.311425	0
c329_g1_i1	1631	-	-	-	-	-	-	-	-	-	-	-	-	-	-	-	-	-	-	-	-	-	-	-	-	-	-	-	-	-	-	-	-	-	364	-	0	0.17656	0
c329_g1_i2	936	-	-	-	-	-	-	-	-	-	-	-	-	-	-	-	-	-	-	-	-	-	-	-	-	-	-	-	-	-	-	-	-	-	132	-	1	0.570083	0
c331_g1_i1	1548	-	-	-	-	-	-	-	-	-	-	-	UniRef90_B8CBA0	1098	5e-119	455	70.9302	83.2967	1	Uncharacterized protein	Thalassiosira pseudonana	-	-	-	-	-	-	-	-	-	-	-	-	-	448	+	1	0.00502434	0
c331_g1_i2	1678	-	-	-	-	-	-	-	-	-	-	-	UniRef90_B7FYT4	627	4e-62	345	37.3659	56.5217	1	Predicted protein (Fragment)	Phaeodactylum tricornutum (strain CCAP 1055/1)	GO:0044237	cellular metabolic process	GO:0003824]---[GO:0050662	catalytic activity]---[coenzyme binding	-	-	-	-	-	-	-	-	-	258	+	1	0.00280199	0
c332_g1_i1	880	Q54NB6	345	5e-11	364	39.2045	29.3956	-1	FK506-binding protein 4	5.2.1.8	Peptidylprolyl isomerase.	-	UniRef90_B8C305	372	2e-59	123	42.2727	99.187	-1	Peptidyl-prolyl cis-trans isomerase (Fragment)	Thalassiosira pseudonana	GO:0006457	protein folding	GO:0003755	peptidyl-prolyl cis-trans isomerase activity	-	-	COG0545]---[pfam00254]---[PRK11570	186-548]---[189-476]---[189-548	6.00e-14]---[8.00e-13]---[7.00e-08	COG0545 FkpA FKBP-type peptidyl-prolyl cis-trans isomerases 1 Posttranslational modification protein turnover chaperones .]---[pfam00254 FKBP_C FKBP-type peptidyl-prolyl cis-trans isomerase. ]---[PRK11570 PRK11570 peptidyl-prolyl cis-trans isomerase Provisional.	-	-	-	246	-	2	0.208409	0
c332_g1_i2	1103	-	-	-	-	-	-	-	-	-	-	-	UniRef90_B8C305	204	3e-27	123	18.495	55.2846	-1	Peptidyl-prolyl cis-trans isomerase (Fragment)	Thalassiosira pseudonana	GO:0006457	protein folding	GO:0003755	peptidyl-prolyl cis-trans isomerase activity	-	-	pfam00254]---[COG0545	189-344]---[186-344	2.00e-06]---[4.00e-06	pfam00254 FKBP_C FKBP-type peptidyl-prolyl cis-trans isomerase. ]---[COG0545 FkpA FKBP-type peptidyl-prolyl cis-trans isomerases 1 Posttranslational modification protein turnover chaperones .	-	-	-	181	-	2	0.174125	0
c333_g1_i1	209	-	-	-	-	-	-	-	-	-	-	-	-	-	-	-	-	-	-	-	-	-	-	-	-	-	-	-	-	-	-	AFIG01000003.1/375900-375718	9e-61	1026882 Methylophaga aminisulfidivorans MP	69	-	1	0.851537	0
c333_g1_i2	293	-	-	-	-	-	-	-	-	-	-	-	-	-	-	-	-	-	-	-	-	-	-	-	-	-	-	-	-	-	-	AFIG01000003.1/375900-375718	1e-60	1026882 Methylophaga aminisulfidivorans MP	72	-	1	0.938066	0
c334_g1_i1	382	-	-	-	-	-	-	-	-	-	-	-	-	-	-	-	-	-	-	-	-	-	-	-	-	-	-	-	-	-	-	-	-	-	112	+	2	0.874469	0
c335_g1_i1	871	P00781	720	1e-40	274	82.6636	85.4015	1	Subtilisin DY	3.4.21.62	Subtilisin.	-	UniRef90_UPI00048D27F9	747	5e-72	699	85.7635	35.9084	1	alkaline serine protease	Shewanella waksmanii	-	-	-	-	-	-	cd07477]---[cd07473]---[cd00306]---[cd07484]---[pfam00082]---[cd07489]---[cd07474]---[TIGR03921]---[COG1404]---[cd04848]---[cd07485]---[cd07496]---[cd07475]---[cd05561]---[cd07498]---[cd04077]---[cd07487]---[cd07482]---[cd07483]---[cd07481	1-663]---[4-669]---[4-663]---[4-678]---[4-717]---[73-735]---[4-732]---[13-732]---[4-792]---[1-669]---[4-663]---[85-663]---[70-732]---[4-711]---[1-663]---[13-669]---[4-669]---[1-663]---[79-648]---[1-609	2.00e-92]---[1.00e-63]---[4.00e-57]---[1.00e-56]---[1.00e-55]---[2.00e-44]---[2.00e-44]---[2.00e-41]---[6.00e-40]---[1.00e-39]---[1.00e-39]---[4.00e-38]---[2.00e-37]---[6.00e-37]---[2.00e-36]---[2.00e-34]---[1.00e-33]---[2.00e-33]---[3.00e-33]---[4.00e-32	cd07477 Peptidases_S8_Subtilisin_subset Peptidase S8 family domain in Subtilisin proteins. This group is composed of many different subtilisins Pro-TK-subtilisin subtilisin Carlsberg serine protease Pb92 subtilisin and BPN subtilisins just to name a few. Pro-TK-subtilisin is a serine protease from the hyperthermophilic archaeon Thermococcus kodakaraensis and consists of a signal peptide a propept…	-	-	-	290	+	0	0.00199236	0
c336_g1_i1	2466	-	-	-	-	-	-	-	-	-	-	-	UniRef90_B5YLJ4	1419	1e-136	911	57.5426	57.2997	-1	Predicted protein	Thalassiosira pseudonana	-	-	-	-	-	-	cd07389]---[pfam00040]---[cd07389	563-769]---[341-469]---[1022-1486	4.00e-07]---[7.00e-06]---[1.00e-13	cd07389 MPP_PhoD Bacillus subtilis PhoD and related proteins metallophosphatase domain. PhoD (also known as alkaline phosphatase D/APaseD in Bacillus subtilis) is a secreted phosphodiesterase encoded by phoD of the Pho regulon in Bacillus subtilis. PhoD homologs are found in prokaryotes eukaryotes and archaea. PhoD contains a twin arginine (RR) motif and is transported by the Tat (Twin-arginine t…	-	-	-	776	-	2	0.530087	0
c338_g1_i1	2353	-	-	-	-	-	-	-	-	-	-	-	UniRef90_K0SZZ0	522	9e-60	405	22.1844	42.716	-1	Uncharacterized protein (Fragment)	Thalassiosira oceanica	-	-	-	-	-	-	-	-	-	-	-	-	-	179	-	0	0.626622	0
c338_g1_i2	2022	-	-	-	-	-	-	-	-	-	-	-	UniRef90_K0SZZ0	204	3e-17	405	10.089	16.7901	-1	Uncharacterized protein (Fragment)	Thalassiosira oceanica	-	-	-	-	-	-	-	-	-	-	-	-	-	159	+	2	0.866339	0
c339_g1_i1	958	Q6K5F8	618	1e-43	693	64.5094	39.6825	1	Cyclin-dependent kinase G-1	2.7.11.22]---[2.7.11.23	Cyclin-dependent kinase.]---[ RNA-polymerase -subunit kinase.	-	UniRef90_K0RFC8	711	2e-73	386	74.2171	79.2746	1	Uncharacterized protein	Thalassiosira oceanica	-	-	GO:0005524]---[GO:0004674	ATP binding]---[protein serine/threonine kinase activity	-	-	cd07843]---[cd07829]---[cd07840]---[cd07840]---[cd07841]---[cd07845]---[cd07866]---[cd05118]---[cd07835]---[cd07838]---[cd07860]---[cd07861]---[cd07832]---[cd07842]---[cd07839]---[cd07864]---[cd07864]---[PTZ00024]---[cd07837]---[cd07837]---[PLN00009]---[PLN00009]---[cd07836]---[cd07865	86-685]---[107-685]---[194-670]---[107-262]---[107-673]---[86-616]---[200-670]---[107-673]---[107-670]---[107-622]---[107-670]---[107-637]---[107-646]---[194-694]---[107-616]---[95-631]---[101-205]---[197-613]---[203-610]---[101-265]---[221-643]---[101-214]---[107-685]---[194-613	1.00e-81]---[8.00e-67]---[1.00e-54]---[1.00e-08]---[8.00e-51]---[9.00e-51]---[4.00e-48]---[1.00e-46]---[1.00e-44]---[2.00e-42]---[1.00e-40]---[6.00e-40]---[6.00e-39]---[4.00e-38]---[5.00e-38]---[2.00e-37]---[8.00e-06]---[4.00e-37]---[4.00e-35]---[1.00e-06]---[1.00e-33]---[4.00e-09]---[2.00e-33]---[4.00e-33	cd07843 STKc_CDC2L1 Catalytic domain of the Serine/Threonine Kinase Cell Division Cycle 2-like 1. Serine/Threonine Kinases (STKs) Cell Division Cycle 2-like 1 (CDC2L1) subfamily catalytic (c) domain. STKs catalyze the transfer of the gamma-phosphoryl group from ATP to serine/threonine residues on protein substrates. The CDC2L1 subfamily is part of a larger superfamily that includes the catalytic …	-	-	-	196	+	1	0.0161547	0
c340_g1_i1	2066	-	-	-	-	-	-	-	-	-	-	-	UniRef90_B7FYD9	162	8e-10	92	7.84124	58.6957	1	Predicted protein (Fragment)	Phaeodactylum tricornutum (strain CCAP 1055/1)	-	-	-	-	-	-	smart00398]---[cd01390]---[cd00084]---[pfam09011]---[pfam00505]---[COG5648	1732-1896]---[1726-1884]---[1726-1884]---[1732-1896]---[1738-1896]---[1747-1902	1.00e-11]---[2.00e-11]---[1.00e-09]---[1.00e-07]---[4.00e-07]---[2.00e-06	smart00398 HMG high mobility group. ]---[cd01390 HMGB-UBF_HMG-box HMGB-UBF_HMG-box class II and III members of the HMG-box superfamily of DNA-binding proteins. These proteins bind the minor groove of DNA in a non-sequence specific fashion and contain two or more tandem HMG boxes. Class II members include non-histone chromosomal proteins HMG1 and HMG2 which bind to bent or distorted DNA such as fo…	-	-	-	591	+	0	0.0122892	0
c341_g1_i1	1157	-	-	-	-	-	-	-	-	-	-	-	-	-	-	-	-	-	-	-	-	-	-	-	-	-	-	COG0419]---[COG0419]---[COG0419]---[COG0419]---[COG1196]---[COG1196]---[COG1196]---[COG1196]---[COG1340]---[COG1340]---[PRK03918]---[PRK03918]---[PRK03918]---[pfam02463]---[pfam02463]---[PTZ00121]---[TIGR02168]---[TIGR02169]---[TIGR02169]---[TIGR02169]---[TIGR02169]---[pfam05701]---[pfam13868	313-1140]---[466-1155]---[484-1155]---[460-1131]---[457-1119]---[475-1143]---[574-1131]---[460-1155]---[457-1155]---[496-1155]---[463-1074]---[475-1149]---[487-1152]---[460-1155]---[487-1155]---[172-1137]---[475-1050]---[460-1152]---[475-1155]---[457-1152]---[610-1155]---[274-1155]---[490-1155	5.00e-11]---[6.00e-08]---[9.00e-07]---[1.00e-06]---[2.00e-10]---[2.00e-09]---[1.00e-08]---[4.00e-08]---[3.00e-09]---[6.00e-06]---[1.00e-07]---[1.00e-07]---[3.00e-07]---[2.00e-07]---[3.00e-06]---[2.00e-07]---[3.00e-07]---[9.00e-07]---[1.00e-06]---[4.00e-06]---[6.00e-06]---[9.00e-07]---[5.00e-06	COG0419 SbcC ATPase involved in DNA repair DNA replication recombination and repair .]---[COG1196 Smc Chromosome segregation ATPases Cell division and chromosome partitioning .]---[COG1340 COG1340 Uncharacterized archaeal coiled-coil protein Function unknown .]---[PRK03918 PRK03918 chromosome segregation protein Provisional.]---[pfam02463 SMC_N RecF/RecN/SMC N terminal domain. This domain is foun…	-	-	-	385	-	2	0.54831	0
c342_g1_i1	2485	-	-	-	-	-	-	-	-	-	-	-	UniRef90_B8C0G0	1866	2e-89	1171	75.0905	50.5551	1	Uncharacterized protein	Thalassiosira pseudonana	-	-	-	-	-	-	pfam07779]---[pfam01757]---[pfam13839	140-574]---[26-505]---[1250-1858	4.00e-16]---[1.00e-07]---[8.00e-08	pfam07779 Cas1_AcylT 10 TM Acyl Transferase domain found in Cas1p. Cas1p protein of Cryptococcus neoformans is required for the synthesis of O-acetylated glucuronoxylomannans a consitutent of the capsule and is critical for its virulence. The multi TM domain of the Cas1p was unified with the 10 TM Sugar Acyltransferase superfamily. This superfamily is comprised of members from the OatA MdoC OpgC …	-	-	-	773	+	1	0.00528302	0
c343_g1_i1	897	-	-	-	-	-	-	-	-	-	-	-	-	-	-	-	-	-	-	-	-	-	-	-	-	-	-	-	-	-	-	-	-	-	299	+	0	0.00634924	0
c344_g1_i1	1649	P13607	1614	1e-133	1041	97.8775	48.415	1	Sodium/potassium-transporting ATPase subunit alpha	3.6.3.9	Sodium/potassium-exchanging ATPase.	-	UniRef90_Q9SXK5	1644	3e-178	1330	99.6968	40.6015	1	Na-ATPase	Heterosigma akashiwo	GO:0006754	ATP biosynthetic process	GO:0005524]---[GO:0019829]---[GO:0046872]---[GO:0015077	ATP binding]---[cation-transporting ATPase activity]---[metal ion binding]---[monovalent inorganic cation transmembrane transporter activity	GO:0016021	integral to membrane	smart00831]---[pfam00690]---[pfam13246]---[TIGR01106]---[COG0474]---[TIGR01522]---[pfam00122]---[TIGR01647]---[TIGR01116]---[TIGR01494]---[TIGR01524]---[TIGR01523]---[TIGR01517]---[PRK10517]---[PRK15122]---[TIGR01525]---[TIGR01512]---[COG2217]---[TIGR01511]---[TIGR01657	81-293]---[81-287]---[1380-1619]---[33-1646]---[90-1649]---[96-1649]---[375-1037]---[138-1103]---[384-1649]---[375-1130]---[99-1091]---[378-1613]---[3-1610]---[93-1091]---[9-1091]---[390-1118]---[387-1118]---[399-1115]---[429-1112]---[132-1163	8.00e-17]---[2.00e-13]---[5.00e-22]---[2.00e-169]---[2.00e-102]---[2.00e-55]---[2.00e-52]---[9.00e-52]---[6.00e-50]---[3.00e-47]---[3.00e-43]---[2.00e-41]---[2.00e-39]---[3.00e-38]---[6.00e-32]---[6.00e-22]---[2.00e-20]---[8.00e-19]---[3.00e-18]---[1.00e-16	smart00831 Cation_ATPase_N Cation transporter/ATPase N-terminus. This entry represents the conserved N-terminal region found in several classes of cation-transporting P-type ATPases including those that transport H Na Ca2 Na /K and H /K . In the H /K - and Na /K -exchange P-ATPases this domain is found in the catalytic alpha chain. In gastric H /K -ATPases this domain undergoes reversible sequent…	-	-	-	549	+	2	0.00108302	0
c345_g1_i1	517	Q1LXK5	438	2e-22	1015	84.7195	13.8916	1	Putative helicase mov-10-B.2	3.6.4.13	RNA helicase.	-	UniRef90_T1IYZ0	444	2e-28	971	85.8801	14.7271	1	Uncharacterized protein	Strigamia maritima	-	-	GO:0005524]---[GO:0046872]---[GO:0017111	ATP binding]---[metal ion binding]---[nucleoside-triphosphatase activity	-	-	pfam13086]---[TIGR00376]---[pfam13245	52-513]---[55-207]---[67-234	4.00e-32]---[1.00e-11]---[7.00e-08	pfam13086 AAA_11 AAA domain. This family of domains contain a P-loop motif that is characteristic of the AAA superfamily. Many of the proteins in this family are conjugative transfer proteins.]---[TIGR00376 TIGR00376 DNA helicase putative. The gene product may represent a DNA helicase. Eukaryotic members of this family have been characterized as binding certain single-stranded G-rich DNA sequence…	-	-	-	159	+	0	0.0154203	0
c346_g1_i1	341	-	-	-	-	-	-	-	-	-	-	-	UniRef90_B7G1K4	294	3e-30	462	86.217	20.3463	-1	Predicted protein	Phaeodactylum tricornutum (strain CCAP 1055/1)	-	-	-	-	-	-	-	-	-	-	-	-	-	113	-	1	0.967223	0
c347_g1_i1	700	-	-	-	-	-	-	-	-	-	-	-	UniRef90_K0T9X2	549	1e-42	402	78.4286	47.7612	1	Uncharacterized protein	Thalassiosira oceanica	-	-	GO:0008168	methyltransferase activity	-	-	pfam01728]---[COG0293]---[COG1189]---[PRK11760]---[PRK11188	25-210]---[28-264]---[25-207]---[16-207]---[28-168	1.00e-13]---[1.00e-07]---[1.00e-06]---[2.00e-06]---[9.00e-06	pfam01728 FtsJ FtsJ-like methyltransferase. This family consists of FtsJ from various bacterial and archaeal sources FtsJ is a methyltransferase but actually has no effect on cell division. FtsJ's substrate is the 23S rRNA. The 1.5 A crystal structure of FtsJ in complex with its cofactor S-adenosylmethionine revealed that FtsJ has a methyltransferase fold. This family also includes the N terminus…	-	-	-	190	+	0	0.144146	0
c348_g1_i1	522	-	-	-	-	-	-	-	-	-	-	-	-	-	-	-	-	-	-	-	-	-	-	-	-	-	-	-	-	-	-	-	-	-	81	-	1	0.849179	0
c349_g1_i1	1656	P0CP53	1050	2e-65	871	63.4058	39.9541	-1	Patatin-like phospholipase domain-containing protein CNBE2340	-	-	-	UniRef90_B7FXY6	1077	6e-148	918	65.0362	38.8889	-1	Predicted protein	Phaeodactylum tricornutum (strain CCAP 1055/1)	GO:0006629	lipid metabolic process	GO:0005509	calcium ion binding	-	-	cd07205]---[cd07207]---[cd07210]---[cd07209]---[cd07228]---[cd01819]---[cd07232]---[cd07230]---[cd07206]---[cd07229]---[cd07231]---[COG1752]---[pfam01734]---[cd07198	1218-1544]---[1050-1538]---[1341-1544]---[1380-1538]---[1281-1541]---[1404-1538]---[537-1595]---[567-1574]---[849-1577]---[882-1631]---[888-1580]---[849-1568]---[969-1538]---[942-1538	3.00e-16]---[5.00e-15]---[7.00e-10]---[9.00e-10]---[7.00e-07]---[3.00e-06]---[7.00e-129]---[3.00e-61]---[2.00e-55]---[5.00e-49]---[3.00e-48]---[1.00e-20]---[2.00e-19]---[2.00e-18	cd07205 Pat_PNPLA6_PNPLA7_NTE1_like Patatin-like phospholipase domain containing protein 6 protein 7 and fungal NTE1. Patatin-like phospholipase domain containing protein 6 (PNPLA6) and protein 7 (PNPLA7) are included in this family. PNPLA6 is commonly known as Neuropathy Target Esterase (NTE). NTE has at least two functional domains the N-terminal domain putatively regulatory domain and the C-te…	-	-	-	467	-	1	0.0761943	0
c350_g1_i1	775	Q9UTQ5	519	2e-17	282	66.9677	55.6738	1	Uncharacterized J domain-containing protein C1071.09c	-	-	-	UniRef90_K0RN71	588	5e-49	480	75.871	44.1667	1	Uncharacterized protein	Thalassiosira oceanica	-	-	-	-	-	-	pfam00226]---[smart00271]---[TIGR02349]---[COG0484]---[cd06257]---[PTZ00037]---[PRK14298]---[PRK10767]---[TIGR03835]---[PRK14283]---[PRK14278]---[PRK14290]---[COG2214]---[PRK14281	175-387]---[175-372]---[190-498]---[190-399]---[175-363]---[190-399]---[181-396]---[190-396]---[181-741]---[181-396]---[181-387]---[172-618]---[190-507]---[181-396	4.00e-13]---[9.00e-09]---[3.00e-08]---[6.00e-08]---[6.00e-08]---[2.00e-07]---[5.00e-07]---[9.00e-07]---[4.00e-06]---[4.00e-06]---[6.00e-06]---[7.00e-06]---[8.00e-06]---[9.00e-06	pfam00226 DnaJ DnaJ domain. DnaJ domains (J-domains) are associated with hsp70 heat-shock system and it is thought that this domain mediates the interaction. DnaJ-domain is therefore part of a chaperone (protein folding) system. The T-antigens although not in Prosite are confirmed as DnaJ containing domains from literature.]---[smart00271 DnaJ DnaJ molecular chaperone homology domain. ]---[TIGR02…	-	-	-	226	+	0	0.00579926	0
c352_g1_i1	936	-	-	-	-	-	-	-	-	-	-	-	UniRef90_K0TC47	327	7e-33	170	34.9359	64.1176	1	Uncharacterized protein (Fragment)	Thalassiosira oceanica	-	-	-	-	-	-	-	-	-	-	-	-	-	264	+	1	0.00400756	0
c353_g1_i1	1443	-	-	-	-	-	-	-	-	-	-	-	UniRef90_R1E0E0	786	9e-68	304	54.4699	86.1842	1	Uncharacterized protein	Emiliania huxleyi CCMP1516	-	-	-	-	-	-	pfam06966]---[COG3752	437-1162]---[368-1183	2.00e-34]---[7.00e-23	pfam06966 DUF1295 Protein of unknown function (DUF1295). This family contains a number of bacterial and eukaryotic proteins of unknown function that are approximately 300 residues long.]---[COG3752 COG3752 Steroid 5-alpha reductase family enzyme General function prediction only .	-	-	-	361	+	1	0.0302356	0
c354_g1_i1	790	Q7F8S5	417	4e-36	225	52.7848	64	-1	Peroxiredoxin-2E-2 chloroplastic	1.11.1.15	Peroxiredoxin.	-	UniRef90_B8C6V9	492	3e-81	217	62.2785	75.576	-1	Uncharacterized protein	Thalassiosira pseudonana	-	-	GO:0016491	oxidoreductase activity	-	-	cd03013]---[COG0678]---[pfam08534]---[cd02971]---[pfam00578]---[COG1225]---[COG0450]---[cd03018]---[cd03017]---[cd03015	148-570]---[160-576]---[148-573]---[148-561]---[166-570]---[157-585]---[166-582]---[169-576]---[154-564]---[163-570	1.00e-56]---[5.00e-48]---[3.00e-33]---[3.00e-27]---[5.00e-16]---[2.00e-09]---[1.00e-08]---[1.00e-07]---[5.00e-07]---[6.00e-07	cd03013 PRX5_like Peroxiredoxin (PRX) family PRX5-like subfamily members are similar to the human protein PRX5 a homodimeric TRX peroxidase widely expressed in tissues and found cellularly in mitochondria peroxisomes and the cytosol. The cellular location of PRX5 suggests that it may have an important antioxidant role in organelles that are major sources of reactive oxygen species (ROS) as well a…	-	-	-	225	-	1	0.39852	0
c355_g1_i1	2127	-	-	-	-	-	-	-	-	-	-	-	UniRef90_B7G954	1305	1e-25	487	61.354	71.4579	-1	Predicted protein	Phaeodactylum tricornutum (strain CCAP 1055/1)	-	-	-	-	-	-	-	-	-	-	-	-	-	571	-	2	0.581357	0
c356_g1_i1	1666	-	-	-	-	-	-	-	-	-	-	-	-	-	-	-	-	-	-	-	-	-	-	-	-	-	-	-	-	-	-	-	-	-	161	-	1	0.119975	0
c357_g1_i1	670	-	-	-	-	-	-	-	-	-	-	-	-	-	-	-	-	-	-	-	-	-	-	-	-	-	-	-	-	-	-	-	-	-	178	+	1	0.0550601	0
c359_g1_i1	270	-	-	-	-	-	-	-	-	-	-	-	-	-	-	-	-	-	-	-	-	-	-	-	-	-	-	-	-	-	-	-	-	-	56	-	1	0.880066	0
c360_g1_i1	633	-	-	-	-	-	-	-	-	-	-	-	UniRef90_B8BZZ1	270	7e-10	433	42.654	20.7852	1	Uncharacterized protein	Thalassiosira pseudonana	-	-	-	-	-	-	-	-	-	-	-	-	-	210	+	1	0.104051	0
c361_g1_i1	389	-	-	-	-	-	-	-	-	-	-	-	-	-	-	-	-	-	-	-	-	-	-	-	-	-	-	-	-	-	-	-	-	-	82	-	0	0.743008	0
c362_g1_i1	557	-	-	-	-	-	-	-	-	-	-	-	-	-	-	-	-	-	-	-	-	-	-	-	-	-	-	-	-	-	-	-	-	-	185	+	0	0.0317327	0
c363_g1_i1	304	-	-	-	-	-	-	-	-	-	-	-	-	-	-	-	-	-	-	-	-	-	-	-	-	-	-	-	-	-	-	-	-	-	101	-	1	0.951163	0
c363_g1_i2	415	-	-	-	-	-	-	-	-	-	-	-	UniRef90_F0RXW8	318	1e-09	488	76.6265	21.3115	-1	Sulfatase	Sphaerochaeta globosa (strain ATCC BAA-1886 / DSM 22777 / Buddy)	-	-	GO:0008484	sulfuric ester hydrolase activity	-	-	COG3119	268-336	7e-07	COG3119 AslA Arylsulfatase A and related enzymes Inorganic ion transport and metabolism .	-	-	-	138	-	1	0.343026	0
c364_g1_i1	2140	-	-	-	-	-	-	-	-	-	-	-	UniRef90_B8CFJ7	1002	1e-116	360	46.8224	98.0556	-1	Uncharacterized protein	Thalassiosira pseudonana	-	-	-	-	-	-	cd09913	1277-1405	4e-08	cd09913 EHD Eps15 homology domain (EHD) C-terminal domain. Dynamin-like C-terminal Eps15 homology domain (EHD) proteins regulate endocytic events they have been linked to a number of Rab proteins through their association with mutual effectors suggesting a coordinate role in endocytic regulation. Eukaryotic EHDs comprise four members (EHD1-4) in mammals and single members in Caenorhabditis elegan…	-	-	-	517	-	0	0.758695	0
c365_g1_i1	605	-	-	-	-	-	-	-	-	-	-	-	-	-	-	-	-	-	-	-	-	-	-	-	-	-	-	-	-	-	-	-	-	-	100	-	2	0.118881	0
c366_g1_i1	1031	-	-	-	-	-	-	-	-	-	-	-	UniRef90_T0CH41	879	2e-29	464	85.257	61.2069	-1	Uncharacterized protein	Bacteriovorax sp. BAL6_X	-	-	-	-	-	-	-	-	-	-	-	-	-	303	-	0	0.284782	0
c366_g1_i2	1594	-	-	-	-	-	-	-	-	-	-	-	UniRef90_T0CH41	966	3e-29	464	60.6023	67.8879	-1	Uncharacterized protein	Bacteriovorax sp. BAL6_X	-	-	-	-	-	-	-	-	-	-	-	-	-	491	-	0	0.0258546	0
c368_g1_i1	268	-	-	-	-	-	-	-	-	-	-	-	-	-	-	-	-	-	-	-	-	-	-	-	-	-	-	-	-	-	-	-	-	-	89	+	0	0.216718	0
c370_g1_i1	755	Q55C80	519	4e-25	367	68.7417	45.7766	1	Diphthamide biosynthesis protein 7 homolog	-	-	Protein modification; peptidyl-diphthamide biosynthesis	UniRef90_K0T4D1	534	1e-45	409	70.7285	40.5868	1	Uncharacterized protein	Thalassiosira oceanica	-	-	-	-	-	-	cd00200]---[cd00200]---[cd00200]---[cd00200]---[COG2319]---[COG2319]---[COG2319]---[COG2319	8-298]---[8-532]---[14-211]---[122-532]---[8-346]---[8-364]---[14-400]---[14-532	1.00e-09]---[1.00e-07]---[2.00e-07]---[5.00e-06]---[8.00e-09]---[1.00e-08]---[2.00e-06]---[6.00e-06	cd00200 WD40 WD40 domain found in a number of eukaryotic proteins that cover a wide variety of functions including adaptor/regulatory modules in signal transduction pre-mRNA processing and cytoskeleton assembly typically contains a GH dipeptide 11-24 residues from its N-terminus and the WD dipeptide at its C-terminus and is 40 residues long hence the name WD40 between GH and WD lies a conserved c…	-	-	-	177	+	1	0.00374292	0
c371_g1_i1	1230	-	-	-	-	-	-	-	-	-	-	-	UniRef90_R1D8B9	831	3e-73	343	67.561	85.4227	-1	Uncharacterized protein	Emiliania huxleyi CCMP1516	-	-	-	-	-	-	pfam08855	119-418	3e-08	pfam08855 DUF1825 Domain of unknown function (DUF1825). This uncharacterized family of proteins are principally found in cyanobacteria.	-	-	-	353	-	2	0.00120832	0
c371_g1_i2	1468	-	-	-	-	-	-	-	-	-	-	-	UniRef90_R1D8B9	630	8e-52	343	42.9155	64.723	-1	Uncharacterized protein	Emiliania huxleyi CCMP1516	-	-	-	-	-	-	pfam08855	119-418	4e-08	pfam08855 DUF1825 Domain of unknown function (DUF1825). This uncharacterized family of proteins are principally found in cyanobacteria.	-	-	-	223	-	0	0.0112097	0
c373_g1_i1	1051	-	-	-	-	-	-	-	-	-	-	-	UniRef90_R7QAA9	564	3e-19	249	53.6632	72.2892	-1	Stackhouse genomic scaffold scaffold_167	Chondrus crispus	-	-	-	-	-	-	cd03577	616-957	2e-08	cd03577 NTR_TIMP_like NTR domain TIMP-like subfamily TIMPs or tissue inibitors of metalloproteases are essential regulators of extracellular matrix turnover and remodeling. They form complexes with matrix metalloproteases (MMPs) and inactivate them irreversibly by non-covalently binding their active zinc-binding sites. This group contains domains similar to the TIMP NTR domain which binds MMPs. M…	-	-	-	206	-	1	0.421193	0
c374_g1_i2	492	-	-	-	-	-	-	-	-	-	-	-	UniRef90_R1D1P1	189	5e-18	623	38.4146	10.2729	1	Uncharacterized protein	Emiliania huxleyi CCMP1516	-	-	-	-	-	-	COG3349	289-477	2e-07	COG3349 COG3349 Uncharacterized conserved protein Function unknown .	-	-	-	164	+	0	0.0441449	0
c376_g1_i1	592	-	-	-	-	-	-	-	-	-	-	-	UniRef90_B7FV97	303	3e-34	269	51.1824	37.5465	-1	Predicted protein	Phaeodactylum tricornutum (strain CCAP 1055/1)	-	-	-	-	-	-	-	-	-	-	-	-	-	104	-	2	0.773743	0
c376_g1_i2	1131	-	-	-	-	-	-	-	-	-	-	-	UniRef90_B7FV97	669	3e-86	269	59.1512	82.5279	-1	Predicted protein	Phaeodactylum tricornutum (strain CCAP 1055/1)	-	-	-	-	-	-	-	-	-	-	-	-	-	257	-	1	0.733766	0
c377_g1_i1	314	-	-	-	-	-	-	-	-	-	-	-	-	-	-	-	-	-	-	-	-	-	-	-	-	-	-	-	-	-	-	-	-	-	104	+	0	0.197263	0
c378_g1_i1	943	-	-	-	-	-	-	-	-	-	-	-	-	-	-	-	-	-	-	-	-	-	-	-	-	-	-	-	-	-	-	-	-	-	267	-	1	0.197361	0
c380_g1_i1	1365	-	-	-	-	-	-	-	-	-	-	-	-	-	-	-	-	-	-	-	-	-	-	-	-	-	-	-	-	-	-	-	-	-	381	+	0	0.00650432	0
c381_g1_i1	429	-	-	-	-	-	-	-	-	-	-	-	-	-	-	-	-	-	-	-	-	-	-	-	-	-	-	-	-	-	-	-	-	-	70	+	1	0.815502	0
c382_g1_i1	3126	-	-	-	-	-	-	-	-	-	-	-	UniRef90_B8C7G0	2802	9e-128	1670	89.6353	58.4431	1	Uncharacterized protein	Thalassiosira pseudonana	GO:0006281	DNA repair	-	-	-	-	cd11721]---[pfam14631]---[pfam14631]---[cd11721	630-947]---[33-959]---[2496-2801]---[1575-2801	3.00e-13]---[4.00e-10]---[2.00e-11]---[6.00e-25	cd11721 FANCD2 Fanconi anemia D2 protein. The Fanconi anemia ID complex consists of two subunits Fanconi anemia I and Fanconi anemia D2 (FANCI-FANCD2) and plays a central role in the repair of DNA interstrand cross-links (ICLs). The complex is activated via DNA damage-induced phosphorylation by ATR (ataxia telangiectasia and Rad3-related) and monoubiquitination by the FA core complex ubiquitin li…	-	-	-	968	+	2	0.0048679	0
c384_g1_i1	1229	-	-	-	-	-	-	-	-	-	-	-	UniRef90_B8BR67	915	3e-120	433	74.4508	72.2864	1	Uncharacterized protein	Thalassiosira pseudonana	-	-	-	-	-	-	-	-	-	-	-	-	-	392	+	0	0.00199625	0
c385_g1_i1	1790	Q9LDU6	1260	4e-146	432	70.3911	96.5278	-1	7-dehydrocholesterol reductase	1.3.1.21	7-dehydrocholesterol reductase.	Lipid metabolism; steroid biosynthesis	UniRef90_B7GB43	1359	0	463	75.9218	96.9762	-1	Predicted protein	Phaeodactylum tricornutum (strain CCAP 1055/1)	-	-	GO:0016628	oxidoreductase activity, acting on the CH-CH group of donors, NAD or NADP as acceptor	GO:0016020	membrane	pfam01222	312-1583	5e-71	pfam01222 ERG4_ERG24 Ergosterol biosynthesis ERG4/ERG24 family.	-	-	-	465	-	0	0.0782467	0
c387_g1_i2	448	-	-	-	-	-	-	-	-	-	-	-	-	-	-	-	-	-	-	-	-	-	-	-	-	-	-	-	-	-	-	-	-	-	149	-	1	0.109888	0
c388_g1_i1	278	-	-	-	-	-	-	-	-	-	-	-	UniRef90_R1EXZ8	147	2e-08	370	52.8777	13.2432	-1	Uncharacterized protein	Emiliania huxleyi CCMP1516	-	-	-	-	-	-	-	-	-	-	-	-	-	92	-	1	0.934043	0
c391_g1_i1	378	-	-	-	-	-	-	-	-	-	-	-	-	-	-	-	-	-	-	-	-	-	-	-	-	-	-	-	-	-	-	-	-	-	96	-	2	0.965093	1
c393_g1_i1	1259	-	-	-	-	-	-	-	-	-	-	-	UniRef90_B7G1W5	393	6e-18	272	31.2153	40.8088	1	Predicted protein	Phaeodactylum tricornutum (strain CCAP 1055/1)	-	-	-	-	-	-	-	-	-	-	-	-	-	353	+	2	0.0103691	0
c394_g1_i1	1631	-	-	-	-	-	-	-	-	-	-	-	-	-	-	-	-	-	-	-	-	-	-	-	-	-	-	-	-	-	-	-	-	-	241	-	1	0.581999	0
c395_g1_i1	356	-	-	-	-	-	-	-	-	-	-	-	UniRef90_L9U5D6	354	2e-35	163	99.4382	74.8466	-1	Uncharacterized protein	Halomonas titanicae BH1	-	-	-	-	-	-	-	-	-	-	M62807	2e-110	F.odoratum large subunit ribosomal RNA	73	-	1	0.905082	0
c395_g1_i2	305	-	-	-	-	-	-	-	-	-	-	-	UniRef90_L9U5D6	303	1e-27	163	99.3443	64.4172	-1	Uncharacterized protein	Halomonas titanicae BH1	-	-	-	-	-	-	-	-	-	-	M62807	4e-91	F.odoratum large subunit ribosomal RNA	99	-	2	0.51998	0
c397_g1_i1	863	-	-	-	-	-	-	-	-	-	-	-	UniRef90_K0T705	675	3e-75	255	78.2155	92.1569	-1	Uncharacterized protein	Thalassiosira oceanica	-	-	GO:0008080	N-acetyltransferase activity	-	-	COG0456]---[pfam00583]---[pfam08445]---[TIGR01575	141-323]---[153-416]---[141-323]---[150-320	6.00e-12]---[4.00e-11]---[3.00e-06]---[6.00e-06	COG0456 RimI Acetyltransferases General function prediction only .]---[pfam00583 Acetyltransf_1 Acetyltransferase (GNAT) family. This family contains proteins with N-acetyltransferase functions such as Elp3-related proteins.]---[pfam08445 FR47 FR47-like protein. The members of this family are similar to the C-terminal region of the D. melanogaster hypothetical protein FR47. This protein has been …	-	-	-	263	-	0	0.662709	0
c400_g1_i1	1264	-	-	-	-	-	-	-	-	-	-	-	UniRef90_B8C9C1	900	5e-112	345	71.2025	83.4783	-1	Uncharacterized protein (Fragment)	Thalassiosira pseudonana	GO:0006505]---[GO:0006886	GPI anchor metabolic process]---[intracellular protein transport	GO:0016788	hydrolase activity, acting on ester bonds	-	-	-	-	-	-	-	-	-	370	-	2	0.0101676	0
c400_g1_i2	976	-	-	-	-	-	-	-	-	-	-	-	UniRef90_B8C9C1	750	1e-87	345	76.8443	68.9855	-1	Uncharacterized protein (Fragment)	Thalassiosira pseudonana	GO:0006505]---[GO:0006886	GPI anchor metabolic process]---[intracellular protein transport	GO:0016788	hydrolase activity, acting on ester bonds	-	-	-	-	-	-	-	-	-	324	-	2	0.0083322	0
c401_g1_i1	2109	-	-	-	-	-	-	-	-	-	-	-	UniRef90_B8BUM9	1758	0	636	83.357	94.9686	1	Uncharacterized protein	Thalassiosira pseudonana	GO:0006629	lipid metabolic process	-	-	-	-	cd07208]---[COG4667]---[pfam01734]---[COG1752]---[cd07228	888-1739]---[879-1877]---[888-1421]---[876-1421]---[882-1418	7.00e-24]---[1.00e-12]---[2.00e-09]---[1.00e-08]---[7.00e-06	cd07208 Pat_hypo_Ecoli_yjju_like Hypothetical patatin similar to yjju protein of Escherichia coli. Patatin-like phospholipase similar to yjju protein of Escherichia coli. This family predominantly consists of bacterial patatin glycoproteins and some representatives from eukaryotes and archaea. The patatin protein accounts for up to 40 of the total soluble protein in potato tubers. Patatin is a st…	-	-	-	641	+	2	0.00125419	0
c401_g1_i2	2108	-	-	-	-	-	-	-	-	-	-	-	UniRef90_B8BUM9	1722	0	636	81.6888	93.0818	1	Uncharacterized protein	Thalassiosira pseudonana	GO:0006629	lipid metabolic process	-	-	-	-	cd07208]---[COG4667]---[pfam01734]---[COG1752]---[cd07228	888-1739]---[879-1877]---[888-1421]---[876-1421]---[882-1418	7.00e-24]---[1.00e-12]---[2.00e-09]---[1.00e-08]---[7.00e-06	cd07208 Pat_hypo_Ecoli_yjju_like Hypothetical patatin similar to yjju protein of Escherichia coli. Patatin-like phospholipase similar to yjju protein of Escherichia coli. This family predominantly consists of bacterial patatin glycoproteins and some representatives from eukaryotes and archaea. The patatin protein accounts for up to 40 of the total soluble protein in potato tubers. Patatin is a st…	-	-	-	621	+	2	0.00252387	0
c403_g1_i1	738	Q5RJR4	378	1e-06	594	51.2195	23.2323	-1	Zinc finger protein 467	-	-	-	UniRef90_K0RB97	498	3e-61	275	67.4797	70.5455	-1	Uncharacterized protein	Thalassiosira oceanica	-	-	GO:0046872]---[GO:0003676	metal ion binding]---[nucleic acid binding	-	-	-	-	-	-	-	-	-	178	-	2	0.364599	0
c405_g1_i1	994	-	-	-	-	-	-	-	-	-	-	-	-	-	-	-	-	-	-	-	-	-	-	-	-	-	-	-	-	-	-	-	-	-	80	-	2	0.385184	0
c406_g1_i1	735	Q9Y2E4	324	6e-07	1556	44.0816	6.81234	-1	Disco-interacting protein 2 homolog C	-	-	-	UniRef90_B7GDP1	384	4e-41	738	52.2449	17.3442	-1	Predicted protein	Phaeodactylum tricornutum (strain CCAP 1055/1)	-	-	GO:0003824	catalytic activity	-	-	cd05931]---[COG0318]---[cd05936]---[pfam00501]---[cd05905]---[PRK05691]---[PRK05850]---[cd05920]---[PRK07656]---[PRK08314]---[cd05918]---[cd05906]---[cd05934]---[PRK06187]---[cd05941]---[cd05919]---[COG1022]---[cd05945]---[cd05968]---[COG1020	53-328]---[59-409]---[137-394]---[59-394]---[59-325]---[59-412]---[128-409]---[131-409]---[137-433]---[59-409]---[53-385]---[134-316]---[143-307]---[56-424]---[137-316]---[53-307]---[137-412]---[125-322]---[59-310]---[59-412	1.00e-22]---[3.00e-17]---[6.00e-15]---[8.00e-14]---[4.00e-13]---[1.00e-12]---[1.00e-10]---[6.00e-09]---[8.00e-09]---[1.00e-07]---[3.00e-07]---[5.00e-07]---[1.00e-06]---[1.00e-06]---[1.00e-06]---[1.00e-06]---[3.00e-06]---[3.00e-06]---[3.00e-06]---[4.00e-06	cd05931 FAAL Fatty acyl-AMP ligase (FAAL). FAAL belongs to the class I adenylate forming enzyme family and is homologous to fatty acyl-coenzyme A (CoA) ligases (FACLs). However FAALs produce only the acyl adenylate and are unable to perform the thioester-forming reaction while FACLs perform a two-step catalytic reaction AMP ligation followed by CoA ligation using ATP and CoA as cofactors. FAALs h…	-	-	-	159	-	2	0.145518	0
c407_g1_i1	943	-	-	-	-	-	-	-	-	-	-	-	-	-	-	-	-	-	-	-	-	-	-	-	-	-	-	-	-	-	-	-	-	-	104	-	0	0.429775	0
c407_g1_i2	753	-	-	-	-	-	-	-	-	-	-	-	-	-	-	-	-	-	-	-	-	-	-	-	-	-	-	-	-	-	-	-	-	-	183	-	2	0.0176016	0
c409_g1_i1	875	-	-	-	-	-	-	-	-	-	-	-	UniRef90_B8BR59	213	3e-09	265	24.3429	26.7925	1	Uncharacterized protein (Fragment)	Thalassiosira pseudonana	-	-	-	-	-	-	-	-	-	-	-	-	-	213	+	0	0.0115526	0
c410_g1_i1	541	-	-	-	-	-	-	-	-	-	-	-	-	-	-	-	-	-	-	-	-	-	-	-	-	-	-	-	-	-	-	-	-	-	170	-	1	0.602215	0
c412_g1_i1	383	-	-	-	-	-	-	-	-	-	-	-	-	-	-	-	-	-	-	-	-	-	-	-	-	-	-	pfam07496	3-104	3e-10	pfam07496 zf-CW CW-type Zinc Finger. This domain appears to be a zinc finger. The alignment shows four conserved cysteine residues and a conserved tryptophan. It was first identified by and is predicted to be a highly specialized mononuclear four-cysteine zinc finger...that plays a role in DNA binding and/or promoting protein-protein interactions in complicated eukaryotic processes including...ch…	-	-	-	127	+	2	0.102837	0
c413_g1_i1	661	-	-	-	-	-	-	-	-	-	-	-	-	-	-	-	-	-	-	-	-	-	-	-	-	-	-	-	-	-	-	-	-	-	78	+	1	0.625969	0
c414_g1_i1	452	-	-	-	-	-	-	-	-	-	-	-	-	-	-	-	-	-	-	-	-	-	-	-	-	-	-	-	-	-	-	-	-	-	100	+	1	0.315951	0
c415_g1_i1	1102	-	-	-	-	-	-	-	-	-	-	-	-	-	-	-	-	-	-	-	-	-	-	-	-	-	-	-	-	-	-	-	-	-	360	-	1	0.0701023	0
c416_g1_i1	330	-	-	-	-	-	-	-	-	-	-	-	-	-	-	-	-	-	-	-	-	-	-	-	-	-	-	-	-	-	-	-	-	-	86	+	1	0.0753369	0
c417_g1_i1	507	-	-	-	-	-	-	-	-	-	-	-	-	-	-	-	-	-	-	-	-	-	-	-	-	-	-	-	-	-	-	-	-	-	124	-	2	0.217019	0
c418_g1_i1	1024	-	-	-	-	-	-	-	-	-	-	-	UniRef90_B5Y5R9	543	3e-64	245	53.0273	72.6531	1	Predicted protein	Phaeodactylum tricornutum (strain CCAP 1055/1)	-	-	-	-	-	-	pfam04359]---[PRK02047]---[COG2921	740-985]---[743-982]---[749-982	4.00e-18]---[1.00e-06]---[7.00e-06	pfam04359 DUF493 Protein of unknown function (DUF493). This domain is likely to act in a regulatory capacity like pfam01842 domains. This domain has a remarkable property in that the C-terminal residue of every protein in the family lies up in the alignment. This suggests that the C-terminal residue plays some important functional role (Bateman A pers obs).]---[PRK02047 PRK02047 hypothetical prot…	-	-	-	285	+	1	0.00172724	0
c419_g1_i1	985	O15541	528	5e-38	343	53.6041	43.7318	-1	RING finger protein 113A	-	-	-	UniRef90_B8LCU0	708	7e-66	371	71.8782	68.1941	-1	Predicted protein	Thalassiosira pseudonana	-	-	GO:0008270	zinc ion binding	-	-	COG5152]---[cd00162]---[TIGR00599]---[smart00184]---[PLN03208]---[pfam00097]---[COG5432]---[pfam13639]---[pfam13923	229-717]---[241-372]---[253-378]---[253-372]---[238-393]---[253-372]---[244-372]---[253-372]---[253-372	1.00e-32]---[5.00e-09]---[7.00e-08]---[2.00e-07]---[2.00e-07]---[3.00e-07]---[2.00e-06]---[2.00e-06]---[3.00e-06	COG5152 COG5152 Uncharacterized conserved protein contains RING and CCCH-type Zn-fingers General function prediction only .]---[cd00162 RING RING-finger (Really Interesting New Gene) domain a specialized type of Zn-finger of 40 to 60 residues that binds two atoms of zinc defined by the 'cross-brace' motif C-X2-C-X(9-39)-C-X(1-3)- H-X(2-3)-(N/C/H)-X2-C-X(4-48)C-X2-C probably involved in mediating …	-	-	-	283	-	1	0.194856	0
c421_g1_i1	522	-	-	-	-	-	-	-	-	-	-	-	-	-	-	-	-	-	-	-	-	-	-	-	-	-	-	-	-	-	-	-	-	-	131	-	0	0.113223	0
c421_g1_i2	580	-	-	-	-	-	-	-	-	-	-	-	-	-	-	-	-	-	-	-	-	-	-	-	-	-	-	-	-	-	-	-	-	-	150	-	0	0.653365	0
c424_g1_i1	1118	P16157	894	3e-17	1881	79.9642	15.4705	-1	Ankyrin-1	-	-	-	UniRef90_B8BWI9	543	3e-40	197	48.5689	98.4772	-1	Ankyrn related animal-like protein (Fragment)	Thalassiosira pseudonana	-	-	-	-	-	-	cd00204]---[cd00204]---[cd00204]---[cd00204]---[cd00204]---[pfam12796]---[pfam12796]---[pfam12796]---[pfam12796]---[pfam12796]---[pfam12796]---[PHA03095]---[PHA03095]---[PHA03095]---[COG0666]---[COG0666]---[PHA02876]---[PHA02874]---[PHA02874]---[PHA02874]---[PHA03100]---[PHA03100]---[PHA02878]---[pfam13637]---[PHA02875]---[PHA02878	44-421]---[137-565]---[488-931]---[632-934]---[749-937]---[110-391]---[629-901]---[215-541]---[329-682]---[746-946]---[818-934]---[101-934]---[56-553]---[284-937]---[29-448]---[389-985]---[2-220]---[284-934]---[317-934]---[110-754]---[785-934]---[110-421]---[242-871]---[137-307]---[77-403]---[71-1000	5.00e-23]---[3.00e-20]---[6.00e-20]---[4.00e-16]---[8.00e-10]---[8.00e-17]---[3.00e-10]---[4.00e-10]---[5.00e-08]---[1.00e-07]---[1.00e-06]---[9.00e-14]---[3.00e-10]---[2.00e-06]---[1.00e-10]---[1.00e-10]---[2.00e-07]---[2.00e-07]---[1.00e-06]---[3.00e-06]---[5.00e-07]---[9.00e-07]---[6.00e-07]---[7.00e-06]---[9.00e-06]---[1.00e-06	cd00204 ANK ankyrin repeats ankyrin repeats mediate protein-protein interactions in very diverse families of proteins. The number of ANK repeats in a protein can range from 2 to over 20 (ankyrins for example). ANK repeats may occur in combinations with other types of domains. The structural repeat unit contains two antiparallel helices and a beta-hairpin repeats are stacked in a superhelical arra…	-	-	-	365	-	1	0.188323	0
c428_g1_i1	1060	Q9EPB1	357	9e-10	500	33.6792	22.8	-1	Dipeptidyl peptidase 2	3.4.14.2	Dipeptidyl-peptidase II.	-	UniRef90_B7G2B2	348	2e-29	544	32.8302	20.7721	-1	Predicted protein	Phaeodactylum tricornutum (strain CCAP 1055/1)	-	-	GO:0008236	serine-type peptidase activity	-	-	pfam05577	723-905	2e-06	pfam05577 Peptidase_S28 Serine carboxypeptidase S28. These serine proteases include several eukaryotic enzymes such as lysosomal Pro-X carboxypeptidase dipeptidyl-peptidase II and thymus-specific serine peptidase.	-	-	-	139	-	2	0.613186	0
c429_g1_i1	714	-	-	-	-	-	-	-	-	-	-	-	-	-	-	-	-	-	-	-	-	-	-	-	-	-	-	-	-	-	-	-	-	-	211	+	1	0.0242103	0
c432_g1_i1	1402	Q3C1E9	582	1e-46	204	41.5121	70.098	-1	Histone chaperone ASF1	-	-	-	UniRef90_M7NVR5	663	7e-50	213	47.2896	81.2207	-1	Uncharacterized protein	Pneumocystis	GO:0006333	chromatin assembly or disassembly	-	-	GO:0005634	nucleus	pfam04729]---[COG5137	384-968]---[279-968	5.00e-65]---[1.00e-48	pfam04729 ASF1_hist_chap ASF1 like histone chaperone. This family includes the yeast and human ASF1 protein. These proteins have histone chaperone activity. ASF1 participates in both the replication-dependent and replication-independent pathways. The structure three-dimensional has been determined as a a compact immunoglobulin-like beta sandwich fold topped by three helical linkers.]---[COG5137 C…	-	-	-	200	-	2	0.014468	0
c432_g1_i2	1267	Q3C1E9	447	7e-55	204	35.2802	70.098	-1	Histone chaperone ASF1	-	-	-	UniRef90_M7NVR5	528	3e-58	213	41.6732	81.2207	-1	Uncharacterized protein	Pneumocystis	GO:0006333	chromatin assembly or disassembly	-	-	GO:0005634	nucleus	pfam04729]---[COG5137	384-833]---[279-833	3.00e-74]---[2.00e-57	pfam04729 ASF1_hist_chap ASF1 like histone chaperone. This family includes the yeast and human ASF1 protein. These proteins have histone chaperone activity. ASF1 participates in both the replication-dependent and replication-independent pathways. The structure three-dimensional has been determined as a a compact immunoglobulin-like beta sandwich fold topped by three helical linkers.]---[COG5137 C…	-	-	-	261	-	2	0.0291226	0
c433_g1_i1	1350	-	-	-	-	-	-	-	-	-	-	-	UniRef90_B7G583	966	2e-12	608	71.5556	45.7237	-1	Predicted protein	Phaeodactylum tricornutum (strain CCAP 1055/1)	-	-	-	-	-	-	-	-	-	-	-	-	-	341	-	1	0.29526	0
c434_g1_i1	2002	O95639	600	2e-22	269	29.97	62.4535	1	Cleavage and polyadenylation specificity factor subunit 4	-	-	-	UniRef90_B7GER0	1755	0	603	87.6623	96.5174	1	Putative uncharacterized protein	Phaeodactylum tricornutum (strain CCAP 1055/1)	-	-	GO:0046872	metal ion binding	-	-	COG5084]---[smart00356]---[pfam00642]---[pfam10539]---[smart00767]---[pfam04146	191-550]---[665-742]---[665-742]---[1436-1717]---[1433-1741]---[917-1195	2.00e-08]---[7.00e-06]---[1.00e-05]---[5.00e-25]---[1.00e-24]---[4.00e-08	COG5084 YTH1 Cleavage and polyadenylation specificity factor (CPSF) Clipper subunit and related makorin family Zn-finger proteins General function prediction only .]---[smart00356 ZnF_C3H1 zinc finger. ]---[pfam00642 zf-CCCH Zinc finger C-x8-C-x5-C-x3-H type (and similar). ]---[pfam10539 Dev_Cell_Death Development and cell death domain. The DCD domain is found in plant proteins involved in develo…	-	-	-	600	+	1	0.00150323	0
c435_g1_i1	2153	P04146	1401	1e-34	1409	65.072	31.5117	-1	Copia protein	-	-	-	UniRef90_K0S6N8	1626	4e-124	1161	75.5225	46.2532	-1	Uncharacterized protein (Fragment)	Thalassiosira oceanica	-	-	-	-	-	-	cd09272]---[pfam07727	129-536]---[804-1520	2.00e-31]---[2.00e-17	cd09272 RNase_HI_RT_Ty1 Ty1/Copia family of RNase HI in long-term repeat retroelements. Ribonuclease H (RNase H) enzymes are divided into two major families Type 1 and Type 2 based on amino acid sequence similarities and biochemical properties. RNase H is an endonuclease that cleaves the RNA strand of an RNA/DNA hybrid in a sequence non-specific manner in the presence of divalent cations. RNase H…	-	-	-	714	-	0	0.00606368	0
c435_g1_i2	2445	P04146	1401	2e-34	1409	57.3006	31.5117	-1	Copia protein	-	-	-	UniRef90_K0S6N8	1626	2e-123	1161	66.5031	46.2532	-1	Uncharacterized protein (Fragment)	Thalassiosira oceanica	-	-	-	-	-	-	cd09272]---[pfam07727	421-828]---[1096-1812	3.00e-31]---[2.00e-17	cd09272 RNase_HI_RT_Ty1 Ty1/Copia family of RNase HI in long-term repeat retroelements. Ribonuclease H (RNase H) enzymes are divided into two major families Type 1 and Type 2 based on amino acid sequence similarities and biochemical properties. RNase H is an endonuclease that cleaves the RNA strand of an RNA/DNA hybrid in a sequence non-specific manner in the presence of divalent cations. RNase H…	-	-	-	766	-	0	0.0043395	0
c436_g1_i1	1295	Q924D0	501	6e-14	396	38.6873	40.404	-1	Reticulon-4-interacting protein 1 mitochondrial	-	-	-	UniRef90_UPI00048C1CF8	939	4e-37	322	72.5097	92.5466	-1	hypothetical protein	Legionella lansingensis	-	-	-	-	-	-	cd08267]---[cd05289]---[COG0604]---[cd08248]---[cd08249]---[cd08247]---[cd08275]---[cd08272]---[cd08253]---[cd08271]---[cd05276]---[COG1064]---[cd08259]---[cd08252]---[cd05188]---[cd08266]---[cd08241]---[PTZ00354]---[cd08268]---[cd05195	164-1090]---[164-1141]---[158-1141]---[164-1141]---[377-1141]---[158-1138]---[164-1090]---[158-1084]---[158-1141]---[410-1141]---[449-1141]---[164-1141]---[164-1141]---[161-1141]---[389-1054]---[158-1141]---[452-1141]---[152-1084]---[164-1141]---[392-1057	9.00e-60]---[1.00e-53]---[7.00e-39]---[5.00e-38]---[7.00e-32]---[1.00e-28]---[6.00e-28]---[2.00e-26]---[2.00e-25]---[5.00e-24]---[7.00e-23]---[1.00e-21]---[8.00e-21]---[2.00e-20]---[3.00e-20]---[1.00e-19]---[3.00e-19]---[7.00e-19]---[1.00e-18]---[3.00e-18	cd08267 MDR1 Medium chain dehydrogenases/reductase (MDR)/zinc-dependent alcohol dehydrogenase-like family. This group is a member of the medium chain dehydrogenases/reductase (MDR)/zinc-dependent alcohol dehydrogenase-like family but lacks the zinc-binding sites of the zinc-dependent alcohol dehydrogenases. The medium chain dehydrogenases/reductase (MDR)/zinc-dependent alcohol dehydrogenase-like …	-	-	-	236	-	1	0.43753	0
c437_g1_i1	3225	P78563	990	9e-17	741	30.6977	35.6275	1	Double-stranded RNA-specific editase 1	3.5.4.37	Double-stranded RNA adenine deaminase.	-	UniRef90_K0R2A8	1761	1e-61	494	54.6047	97.5709	1	Uncharacterized protein	Thalassiosira oceanica	GO:0006396	RNA processing	GO:0004000]---[GO:0003723	adenosine deaminase activity]---[RNA binding	-	-	pfam02137]---[smart00552	376-1236]---[67-1221	2.00e-34]---[1.00e-33	pfam02137 A_deamin Adenosine-deaminase (editase) domain. Adenosine deaminases acting on RNA (ADARs) can deaminate adenosine to form inosine. In long double-stranded RNA this process is non-specific it occurs site-specifically in RNA transcripts. The former is important in defence against viruses whereas the latter may affect splicing or untranslated regions. They are primarily nuclear proteins bu…	-	-	-	611	+	0	0.0029553	0
c440_g1_i1	311	-	-	-	-	-	-	-	-	-	-	-	UniRef90_B8CDZ0	201	1e-11	1049	64.6302	6.95901	1	Uncharacterized protein	Thalassiosira pseudonana	-	-	-	-	-	-	-	-	-	-	-	-	-	103	+	0	0.621636	0
c441_g1_i1	670	-	-	-	-	-	-	-	-	-	-	-	UniRef90_B7G1R9	594	5e-48	1225	88.6567	14.0408	-1	Predicted protein	Phaeodactylum tricornutum (strain CCAP 1055/1)	GO:0006886]---[GO:0016192	intracellular protein transport]---[vesicle-mediated transport	GO:0005198	structural molecule activity	GO:0030126	COPI vesicle coat	-	-	-	-	-	-	-	222	-	2	0.146325	0
c442_g1_i1	1413	Q80Y98	363	1e-09	699	25.69	14.1631	-1	Phospholipase DDHD2	-	-	-	UniRef90_B5Y519	1401	8e-74	1135	99.1507	41.5859	-1	Predicted protein	Phaeodactylum tricornutum (strain CCAP 1055/1)	-	-	GO:0046872	metal ion binding	-	-	-	-	-	-	-	-	-	470	-	2	0.154405	0
c444_g1_i1	1264	Q1PF33	696	6e-21	474	55.0633	46.8354	1	Mitochondrial import inner membrane translocase subunit TIM44-1	-	-	-	UniRef90_B7FTT7	1011	4e-120	510	79.9842	66.6667	1	Predicted protein	Phaeodactylum tricornutum (strain CCAP 1055/1)	-	-	-	-	-	-	pfam04280]---[TIGR00984]---[smart00978	669-1121]---[594-1118]---[669-1118	2.00e-23]---[1.00e-21]---[3.00e-19	pfam04280 Tim44 Tim44-like domain. Tim44 is an essential component of the machinery that mediates the translocation of nuclear-encoded proteins across the mitochondrial inner membrane. Tim44 is thought to bind phospholipids of the mitochondrial inner membrane both by electrostatic interactions and by penetrating the polar head group region. This family includes the C-terminal region of Tim44 that…	-	-	-	382	+	2	0.0273207	0
c445_g1_i1	1459	-	-	-	-	-	-	-	-	-	-	-	-	-	-	-	-	-	-	-	-	-	-	-	-	-	-	-	-	-	-	-	-	-	446	-	1	0.13999	0
c446_g1_i1	1826	-	-	-	-	-	-	-	-	-	-	-	-	-	-	-	-	-	-	-	-	-	-	-	-	-	-	cd00204]---[cd00204	694-987]---[673-984	2.00e-07]---[3.00e-07	cd00204 ANK ankyrin repeats ankyrin repeats mediate protein-protein interactions in very diverse families of proteins. The number of ANK repeats in a protein can range from 2 to over 20 (ankyrins for example). ANK repeats may occur in combinations with other types of domains. The structural repeat unit contains two antiparallel helices and a beta-hairpin repeats are stacked in a superhelical arra…	-	-	-	526	+	0	0.00179477	0
c447_g1_i1	1115	-	-	-	-	-	-	-	-	-	-	-	-	-	-	-	-	-	-	-	-	-	-	-	-	-	-	-	-	-	-	-	-	-	283	-	1	0.519468	0
c448_g1_i1	771	-	-	-	-	-	-	-	-	-	-	-	-	-	-	-	-	-	-	-	-	-	-	-	-	-	-	-	-	-	-	-	-	-	173	-	2	0.0105894	0
c448_g1_i2	1884	-	-	-	-	-	-	-	-	-	-	-	-	-	-	-	-	-	-	-	-	-	-	-	-	-	-	-	-	-	-	-	-	-	173	-	2	0.57764	0
c449_g1_i1	690	-	-	-	-	-	-	-	-	-	-	-	-	-	-	-	-	-	-	-	-	-	-	-	-	-	-	-	-	-	-	-	-	-	229	+	1	0.032495	0
c451_g1_i1	560	-	-	-	-	-	-	-	-	-	-	-	-	-	-	-	-	-	-	-	-	-	-	-	-	-	-	-	-	-	-	-	-	-	50	+	1	0.721564	0
c452_g1_i1	3137	O73787	2256	7e-60	906	71.9158	65.4525	1	Gamma-tubulin complex component 3 homolog	-	-	-	UniRef90_B8C4D5	2424	3e-131	1091	77.2713	69.3859	1	Uncharacterized protein	Thalassiosira pseudonana	GO:0007020	microtubule nucleation	-	-	GO:0005815]---[GO:0000922	microtubule organizing center]---[spindle pole	pfam04130	728-2602	2e-82	pfam04130 Spc97_Spc98 Spc97 / Spc98 family. The spindle pole body (SPB) functions as the microtubule-organizing centre in yeast. Members of this family are spindle pole body (SBP) components such as Spc97 and Spc98 that form a complex with gamma-tubulin. This family of proteins includes the grip motif 1 and grip moti 2. Members of this family all form components of the gamma-tubulin complex GCP.	-	-	-	1027	+	1	0.00188821	0
c453_g1_i1	1767	Q5R4S7	702	7e-12	329	39.7284	71.1246	1	Quinone oxidoreductase	1.6.5.5	NADPH quinone reductase.	-	UniRef90_G7D809	1113	3e-30	347	62.9881	93.3718	1	Oxidoreductase	Bradyrhizobium	-	-	GO:0016491]---[GO:0008270	oxidoreductase activity]---[zinc ion binding	-	-	cd08273]---[cd05289]---[COG0604]---[cd08267]---[cd08275]---[cd08248]---[cd05188]---[cd08253]---[cd05286]---[cd08271]---[cd08241]---[cd08247]---[COG1064]---[cd08254]---[cd08259]---[cd08249]---[cd05282]---[cd05276]---[cd08268]---[TIGR02824	559-1680]---[553-1266]---[553-1275]---[565-1269]---[571-1674]---[610-1674]---[637-1275]---[553-1278]---[553-1296]---[637-1203]---[568-1053]---[598-1053]---[637-1269]---[610-1269]---[637-1269]---[610-1200]---[565-1053]---[553-1053]---[571-1053]---[553-1053	5.00e-64]---[5.00e-31]---[2.00e-27]---[1.00e-24]---[2.00e-24]---[7.00e-24]---[1.00e-22]---[2.00e-22]---[6.00e-16]---[3.00e-15]---[6.00e-15]---[1.00e-14]---[1.00e-14]---[2.00e-14]---[2.00e-14]---[4.00e-14]---[1.00e-13]---[7.00e-13]---[2.00e-12]---[3.00e-12	cd08273 MDR8 Medium chain dehydrogenases/reductase (MDR)/zinc-dependent alcohol dehydrogenase-like family. This group is a member of the medium chain dehydrogenases/reductase (MDR)/zinc-dependent alcohol dehydrogenase-like family but lacks the zinc-binding sites of the zinc-dependent alcohol dehydrogenases. The medium chain dehydrogenases/reductase (MDR)/zinc-dependent alcohol dehydrogenase-like …
or tetramers (yeast bacteria) and generally have 2 tightly bound zinc atoms per subunit. The active site zinc is coordinated by a histidine two cysteines and a water molecule. The second zinc seems to play a structural role affects subunit interactions and is typically coordinated by 4 cysteines.]---[TIGR02824 quinone_pig3 putative NAD(P)H quinone oxidoreductase PIG3 family. Members of this famil…	-	-	-	571	+	0	0.000637139	0
c453_g1_i2	1134	Q5R4S7	630	3e-09	329	55.5556	63.5258	1	Quinone oxidoreductase	1.6.5.5	NADPH quinone reductase.	-	UniRef90_B8IGH5	1050	7e-30	343	92.5926	89.5044	1	Alcohol dehydrogenase GroES domain protein	Methylobacterium nodulans (strain ORS2060 / LMG 21967)	-	-	GO:0016491]---[GO:0008270	oxidoreductase activity]---[zinc ion binding	-	-	cd05289]---[COG0604]---[cd08267]---[cd05188]---[cd08253]---[cd08271]---[cd08254]---[cd08259]---[COG1064]---[cd05286]---[cd08249]---[cd08241]---[cd08247]---[cd05195]---[PRK13771]---[cd05282]---[cd05276]---[cd08273]---[cd08275]---[cd08248	4-633]---[4-642]---[4-636]---[10-642]---[4-645]---[82-570]---[4-636]---[4-636]---[4-636]---[4-663]---[70-567]---[94-420]---[109-420]---[106-420]---[88-636]---[58-420]---[106-420]---[4-1047]---[4-1041]---[4-1041	6.00e-29]---[2.00e-26]---[2.00e-24]---[3.00e-22]---[2.00e-19]---[8.00e-15]---[3.00e-14]---[5.00e-14]---[1.00e-13]---[3.00e-13]---[4.00e-13]---[9.00e-13]---[2.00e-12]---[4.00e-12]---[5.00e-12]---[6.00e-12]---[1.00e-11]---[1.00e-63]---[4.00e-24]---[3.00e-22	cd05289 MDR_like_2 alcohol dehydrogenase and quinone reductase-like medium chain degydrogenases/reductases. Members identified as zinc-dependent alcohol dehydrogenases and quinone oxidoreductase. QOR catalyzes the conversion of a quinone NAD(P)H to a hydroquinone NAD(P) . Quinones are cyclic diones derived from aromatic compounds. Membrane bound QOR actin the respiratory chains of bacteria and mi…
d in membrane trafficking and neuroendocrine secretion. The MDR/zinc-dependent alcohol dehydrogenase-like family which contains the zinc-dependent alcohol dehydrogenase (ADH-Zn) and related proteins is a diverse group of proteins related to the first identified member class I mammalian ADH. MDRs display a broad range of activities and are distinguished from the smaller short chain dehydrogenases …	-	-	-	359	+	0	0.00564373	0
c454_g1_i1	637	-	-	-	-	-	-	-	-	-	-	-	-	-	-	-	-	-	-	-	-	-	-	-	-	-	-	-	-	-	-	-	-	-	209	-	1	0.834905	0
c455_g1_i1	2125	-	-	-	-	-	-	-	-	-	-	-	-	-	-	-	-	-	-	-	-	-	-	-	-	-	-	-	-	-	-	-	-	-	693	+	1	0.00543481	0
c457_g1_i1	1773	-	-	-	-	-	-	-	-	-	-	-	UniRef90_K0SU71	1134	3e-40	518	63.9594	78.5714	1	Uncharacterized protein	Thalassiosira oceanica	-	-	-	-	-	-	-	-	-	-	-	-	-	461	+	2	0.00606805	0
c458_g1_i1	1491	-	-	-	-	-	-	-	-	-	-	-	UniRef90_B8C174	1026	3e-62	455	68.8129	71.2088	1	Uncharacterized protein	Thalassiosira pseudonana	-	-	GO:0050661]---[GO:0016616	NADP binding]---[oxidoreductase activity, acting on the CH-OH group of donors, NAD or NADP as acceptor	-	-	-	-	-	-	-	-	-	403	+	1	0.036984	0
c459_g1_i1	594	-	-	-	-	-	-	-	-	-	-	-	UniRef90_K0RUH8	516	7e-17	287	86.8687	49.8258	1	Uncharacterized protein	Thalassiosira oceanica	-	-	-	-	-	-	-	-	-	-	-	-	-	180	+	2	0.00642489	0
c461_g1_i1	742	-	-	-	-	-	-	-	-	-	-	-	-	-	-	-	-	-	-	-	-	-	-	-	-	-	-	-	-	-	-	-	-	-	231	-	0	0.0843432	0
c462_g1_i1	977	A2YIW7	321	9e-28	122	32.8557	87.7049	1	Thioredoxin H-type	-	-	-	UniRef90_B7G7L6	336	9e-44	165	34.391	67.8788	1	Thioredoxin h	Phaeodactylum tricornutum (strain CCAP 1055/1)	GO:0045454]---[GO:0006662	cell redox homeostasis]---[glycerol ether metabolic process	GO:0015035	protein disulfide oxidoreductase activity	-	-	cd02947]---[pfam00085]---[TIGR01068]---[PTZ00051]---[cd10747]---[cd02984]---[COG0484]---[PRK09381]---[pfam01556]---[cd02961]---[TIGR02349]---[COG0526]---[PTZ00037]---[PRK10996]---[TIGR01126]---[cd02948]---[cd02998]---[cd02966]---[cd02956]---[COG3118	286-540]---[283-546]---[295-549]---[289-534]---[620-976]---[283-540]---[575-961]---[298-543]---[605-841]---[286-486]---[575-961]---[256-513]---[584-949]---[301-516]---[286-483]---[292-543]---[286-471]---[280-507]---[301-540]---[262-549	7.00e-38]---[8.00e-35]---[3.00e-32]---[1.00e-27]---[5.00e-27]---[4.00e-22]---[3.00e-19]---[3.00e-18]---[3.00e-18]---[7.00e-18]---[3.00e-17]---[4.00e-17]---[6.00e-17]---[9.00e-17]---[9.00e-16]---[8.00e-14]---[9.00e-14]---[3.00e-13]---[4.00e-13]---[4.00e-13	cd02947 TRX_family TRX family composed of two groups Group I which includes proteins that exclusively encode a TRX domain and Group II which are composed of fusion proteins of TRX and additional domains. Group I TRX is a small ancient protein that alter the redox state of target proteins via the reversible oxidation of an active site dithiol present in a CXXC motif partially exposed at the protei…	-	-	-	162	+	0	0.0125355	0
c464_g1_i1	315	-	-	-	-	-	-	-	-	-	-	-	-	-	-	-	-	-	-	-	-	-	-	-	-	-	-	-	-	-	-	-	-	-	63	+	1	0.25353	0
c465_g1_i1	1493	-	-	-	-	-	-	-	-	-	-	-	-	-	-	-	-	-	-	-	-	-	-	-	-	-	-	-	-	-	-	-	-	-	76	+	0	0.242754	0
c466_g1_i1	687	-	-	-	-	-	-	-	-	-	-	-	UniRef90_B8C6B4	504	1e-22	307	73.3624	55.3746	-1	Uncharacterized protein	Thalassiosira pseudonana	-	-	-	-	GO:0005759	mitochondrial matrix	pfam02330	146-445	8e-09	pfam02330 MAM33 Mitochondrial glycoprotein. This mitochondrial matrix protein family contains members of the MAM33 family which bind to the globular 'heads' of C1Q. It is thought to be involved in mitochondrial oxidative phosphorylation and in nucleus-mitochondrion interactions.	-	-	-	181	-	2	0.0318284	0
c467_g1_i1	551	-	-	-	-	-	-	-	-	-	-	-	-	-	-	-	-	-	-	-	-	-	-	-	-	-	-	-	-	-	-	-	-	-	162	+	0	0.0243975	0
c469_g1_i1	877	-	-	-	-	-	-	-	-	-	-	-	-	-	-	-	-	-	-	-	-	-	-	-	-	-	-	-	-	-	-	-	-	-	271	-	2	0.0303856	0
c470_g1_i1	1157	Q94AC1	858	1e-26	581	74.1573	37.0052	1	Rhodanese-like domain-containing protein 6	-	-	-	UniRef90_B8LC35	999	5e-74	533	86.344	57.4109	1	Predicted protein	Thalassiosira pseudonana	-	-	-	-	-	-	PRK00142]---[cd01518]---[COG1054]---[PRK01415]---[PRK05320]---[smart00450	172-951]---[169-576]---[169-735]---[148-660]---[283-585]---[271-585	4.00e-35]---[2.00e-27]---[1.00e-24]---[3.00e-17]---[1.00e-14]---[5.00e-08	PRK00142 PRK00142 putative rhodanese-related sulfurtransferase Provisional.]---[cd01518 RHOD_YceA Member of the Rhodanese Homology Domain superfamily. This CD includes Escherichia coli YceA Bacillus subtilis YbfQ and similar uncharacterized proteins.]---[COG1054 COG1054 Predicted sulfurtransferase General function prediction only .]---[PRK01415 PRK01415 hypothetical protein Validated.]---[PRK0532…	-	-	-	381	+	0	0.0236579	0
c471_g1_i1	2062	-	-	-	-	-	-	-	-	-	-	-	UniRef90_B8BTE1	495	1e-55	1754	24.0058	8.89396	-1	Uncharacterized protein	Thalassiosira pseudonana	GO:0043550	regulation of lipid kinase activity	-	-	GO:0070772	PAS complex	pfam01245]---[COG0335]---[TIGR01024]---[CHL00084]---[PRK05338	334-618]---[334-627]---[349-618]---[334-618]---[409-618	8.00e-12]---[4.00e-10]---[2.00e-08]---[3.00e-06]---[5.00e-06	pfam01245 Ribosomal_L19 Ribosomal protein L19. ]---[COG0335 RplS Ribosomal protein L19 Translation ribosomal structure and biogenesis .]---[TIGR01024 rplS_bact ribosomal protein L19 bacterial type. This model describes bacterial ribosomoal protein L19 and its chloroplast equivalent. Putative mitochondrial L19 are found in several species (but not Saccharomyces cerevisiae) and score between truste…	-	-	-	300	-	1	0.0082745	0
c472_g1_i1	922	Q14692	858	3e-71	1282	93.0586	22.3869	1	Ribosome biogenesis protein BMS1 homolog	-	-	-	UniRef90_K0SN28	861	1e-136	677	93.3839	42.3929	1	Uncharacterized protein (Fragment)	Thalassiosira oceanica	-	-	-	-	-	-	COG5192]---[pfam04950]---[COG5177	3-860]---[3-353]---[57-329	2.00e-67]---[2.00e-39]---[1.00e-08	COG5192 BMS1 GTP-binding protein required for 40S ribosome biogenesis Translation ribosomal structure and biogenesis .]---[pfam04950 DUF663 Protein of unknown function (DUF663). This family contains several uncharacterized eukaryotic proteins.]---[COG5177 COG5177 Uncharacterized conserved protein Function unknown .	-	-	-	288	+	2	0.0101889	0
c473_g1_i1	400	Q8T9W1	276	1e-07	1825	69	5.15068	1	Serine protease/ABC transporter B family protein tagD	-	-	-	UniRef90_B8C0P5	279	5e-16	1474	69.75	6.8521	1	Uncharacterized protein	Thalassiosira pseudonana	-	-	GO:0004252	serine-type endopeptidase activity	-	-	cd04842]---[cd04848]---[cd07474]---[pfam00082]---[cd00306]---[cd07475]---[cd07484]---[cd04059]---[cd07477	2-400]---[8-400]---[11-265]---[23-400]---[20-280]---[2-265]---[5-265]---[2-265]---[26-271	3.00e-27]---[5.00e-10]---[2.00e-09]---[5.00e-09]---[1.00e-08]---[3.00e-08]---[3.00e-07]---[4.00e-07]---[1.00e-06	cd04842 Peptidases_S8_Kp43_protease Peptidase S8 family domain in Kp43 proteases. Kp43 proteases are members of the peptidase S8 or Subtilase clan of proteases. They have an Asp/His/Ser catalytic triad similar to that found in trypsin-like proteases but do not share their three-dimensional structure (an example of convergent evolution). Kp43 is topologically similar to kexin and furin both of whi…	-	-	-	133	+	1	0.0201055	0
c474_g1_i1	475	-	-	-	-	-	-	-	-	-	-	-	UniRef90_F4AXJ6	384	3e-60	128	80.8421	100	-1	Uncharacterized protein	Dokdonia sp. (strain 4H-3-7-5)	-	-	-	-	-	-	-	-	-	-	-	-	-	144	-	1	0.0170481	0
c475_g1_i2	645	-	-	-	-	-	-	-	-	-	-	-	-	-	-	-	-	-	-	-	-	-	-	-	-	-	-	-	-	-	-	-	-	-	215	+	0	0.0116079	0
c476_g1_i1	607	Q5HLA1	594	2e-25	220	97.8583	92.2727	1	Putative NAD(P)H nitroreductase SERP2086	-	-	-	UniRef90_UPI00036CC9DF	606	5e-123	210	99.8353	96.1905	1	hypothetical protein	Flavobacterium sp. SCGC AAA160-P02	-	-	-	-	-	-	cd02149]---[PRK11053]---[COG0778]---[cd03370]---[cd02137]---[pfam00881]---[cd02146]---[PRK10765	4-600]---[1-570]---[1-567]---[28-567]---[28-567]---[19-555]---[10-549]---[1-246	5.00e-52]---[5.00e-34]---[8.00e-24]---[1.00e-16]---[3.00e-16]---[2.00e-12]---[2.00e-11]---[1.00e-05	cd02149 NfsB_like_nitroreductase NAD(P)H FMN oxidoreductase family. This domain catalyzes the reduction of flavin nitrocompound quinones and azo compounds using NADH or NADPH as an electron donor. The enzyme is a homodimer and each monomer binds a FMN as co-factor. This family includes FRase I in Vibrio fischeri wihich reduces FMN into FMNH2 as part of the bioluminescent reaction. The family also…	-	-	-	202	+	0	0.020013	0
c476_g1_i2	581	O34475	504	1e-20	221	86.747	80.9955	1	Putative NAD(P)H nitroreductase YfkO	-	-	-	UniRef90_UPI00036CC9DF	546	6e-110	210	93.9759	86.6667	1	hypothetical protein	Flavobacterium sp. SCGC AAA160-P02	-	-	-	-	-	-	cd02149]---[PRK11053]---[COG0778]---[cd03370]---[cd02137]---[cd02146]---[pfam00881	35-574]---[38-544]---[38-541]---[89-541]---[62-541]---[38-523]---[38-529	6.00e-42]---[1.00e-27]---[8.00e-19]---[2.00e-14]---[1.00e-13]---[1.00e-10]---[1.00e-07	cd02149 NfsB_like_nitroreductase NAD(P)H FMN oxidoreductase family. This domain catalyzes the reduction of flavin nitrocompound quinones and azo compounds using NADH or NADPH as an electron donor. The enzyme is a homodimer and each monomer binds a FMN as co-factor. This family includes FRase I in Vibrio fischeri wihich reduces FMN into FMNH2 as part of the bioluminescent reaction. The family also…	-	-	-	193	+	1	0.0302704	0
c477_g1_i1	367	-	-	-	-	-	-	-	-	-	-	-	-	-	-	-	-	-	-	-	-	-	-	-	-	-	-	-	-	-	-	-	-	-	48	-	2	0.966116	1
c480_g1_i1	656	-	-	-	-	-	-	-	-	-	-	-	UniRef90_K0S436	300	5e-28	171	45.7317	64.9123	-1	Uncharacterized protein (Fragment)	Thalassiosira oceanica	-	-	-	-	-	-	-	-	-	-	-	-	-	144	-	0	0.146637	0
c481_g1_i1	884	-	-	-	-	-	-	-	-	-	-	-	-	-	-	-	-	-	-	-	-	-	-	-	-	-	-	-	-	-	-	-	-	-	264	+	0	0.00846145	0
c481_g1_i2	904	-	-	-	-	-	-	-	-	-	-	-	-	-	-	-	-	-	-	-	-	-	-	-	-	-	-	-	-	-	-	-	-	-	264	+	2	0.0103156	0
c482_g1_i1	2163	-	-	-	-	-	-	-	-	-	-	-	UniRef90_B7FRS9	1875	3e-91	1062	86.6852	63.1827	-1	Predicted protein	Phaeodactylum tricornutum (strain CCAP 1055/1)	-	-	-	-	-	-	-	-	-	-	-	-	-	704	-	1	0.0474321	0
c483_g1_i1	1010	Q9SU94	762	3e-85	390	75.4455	53.5897	1	Protein arginine N-methyltransferase 1.1	2.1.1.125	Histone-arginine N-methyltransferase.	-	UniRef90_B7FRE3	750	6e-101	445	74.2574	46.0674	1	Predicted protein	Phaeodactylum tricornutum (strain CCAP 1055/1)	-	-	GO:0008276	protein methyltransferase activity	GO:0005737	cytoplasm	PRK00517]---[pfam08241]---[cd02440]---[PRK14968]---[COG2226]---[COG2264]---[pfam13847]---[pfam06325]---[PRK05134]---[TIGR00406]---[COG2263]---[COG2890	376-573]---[403-588]---[400-597]---[349-636]---[346-588]---[376-528]---[382-576]---[376-549]---[364-528]---[388-585]---[394-591]---[355-549	2.00e-10]---[2.00e-07]---[3.00e-07]---[3.00e-07]---[9.00e-07]---[2.00e-06]---[3.00e-06]---[4.00e-06]---[7.00e-06]---[7.00e-06]---[7.00e-06]---[7.00e-06	PRK00517 prmA ribosomal protein L11 methyltransferase Reviewed.]---[pfam08241 Methyltransf_11 Methyltransferase domain. Members of this family are SAM dependent methyltransferases.]---[cd02440 AdoMet_MTases S-adenosylmethionine-dependent methyltransferases (SAM or AdoMet-MTase) class I AdoMet-MTases are enzymes that use S-adenosyl-L-methionine (SAM or AdoMet) as a substrate for methyltransfer cre…	-	-	-	336	+	0	0.000961697	0
c484_g2_i1	736	-	-	-	-	-	-	-	-	-	-	-	-	-	-	-	-	-	-	-	-	-	-	-	-	-	-	-	-	-	-	-	-	-	189	-	0	0.93535	0
c485_g1_i1	1203	-	-	-	-	-	-	-	-	-	-	-	UniRef90_K0TQ25	738	2e-50	672	61.3466	42.7083	1	Uncharacterized protein	Thalassiosira oceanica	-	-	-	-	-	-	-	-	-	-	-	-	-	375	+	1	0.00815098	0
c486_g1_i1	549	-	-	-	-	-	-	-	-	-	-	-	-	-	-	-	-	-	-	-	-	-	-	-	-	-	-	-	-	-	-	-	-	-	133	+	2	0.0329087	0
c486_g1_i2	736	-	-	-	-	-	-	-	-	-	-	-	UniRef90_B8C738	438	5e-12	578	59.5109	25.9516	1	Uncharacterized protein	Thalassiosira pseudonana	-	-	-	-	-	-	-	-	-	-	-	-	-	196	+	0	0.0133363	0
c487_g1_i1	590	-	-	-	-	-	-	-	-	-	-	-	-	-	-	-	-	-	-	-	-	-	-	-	-	-	-	-	-	-	-	-	-	-	150	+	2	0.0911979	0
c488_g1_i1	547	-	-	-	-	-	-	-	-	-	-	-	-	-	-	-	-	-	-	-	-	-	-	-	-	-	-	-	-	-	-	-	-	-	76	+	0	0.174044	0
c489_g1_i1	477	-	-	-	-	-	-	-	-	-	-	-	-	-	-	-	-	-	-	-	-	-	-	-	-	-	-	-	-	-	-	-	-	-	45	-	2	0.828327	0
c490_g1_i1	1127	-	-	-	-	-	-	-	-	-	-	-	UniRef90_K0SEF0	579	9e-52	246	51.3753	73.1707	1	Uncharacterized protein	Thalassiosira oceanica	-	-	GO:0001104	RNA polymerase II transcription cofactor activity	GO:0016592	mediator complex	-	-	-	-	-	-	-	302	+	1	0.00163242	0
c491_g1_i1	1013	-	-	-	-	-	-	-	-	-	-	-	-	-	-	-	-	-	-	-	-	-	-	-	-	-	-	-	-	-	-	-	-	-	325	-	0	0.0520055	0
c492_g1_i1	953	-	-	-	-	-	-	-	-	-	-	-	-	-	-	-	-	-	-	-	-	-	-	-	-	-	-	-	-	-	-	-	-	-	317	+	1	0.0136393	0
c496_g1_i1	973	-	-	-	-	-	-	-	-	-	-	-	UniRef90_B8BU96	372	8e-42	149	38.2323	83.2215	-1	Uncharacterized protein	Thalassiosira pseudonana	-	-	GO:0005506	iron ion binding	-	-	-	-	-	-	-	-	-	175	-	0	0.10041	0
c497_g1_i1	1867	Q558K8	315	1e-33	237	16.872	44.3038	1	Protein-S-isoprenylcysteine O-methyltransferase	2.1.1.100	Protein-S-isoprenylcysteine O-methyltransferase.	-	UniRef90_B8C046	327	3e-51	191	17.5147	59.1623	1	Uncharacterized protein (Fragment)	Thalassiosira pseudonana	-	-	GO:0004671	protein C-terminal S-isoprenylcysteine carboxyl O-methyltransferase activity	GO:0005783]---[GO:0016021	endoplasmic reticulum]---[integral to membrane	pfam04140]---[pfam04191]---[pfam08571]---[COG2020	697-942]---[673-966]---[1501-1731]---[679-1008	7.00e-23]---[2.00e-12]---[8.00e-16]---[1.00e-25	pfam04140 ICMT Isoprenylcysteine carboxyl methyltransferase (ICMT) family. The isoprenylcysteine o-methyltransferase (EC 2.1.1.100) family carry out carboxyl methylation of cleaved eukaryotic proteins that terminate in a CaaX motif. In Saccharomyces cerevisiae this methylation is carried out by Ste14p an integral endoplasmic reticulum membrane protein. Ste14p is the founding member of the isopren…	-	-	-	190	+	2	0.00172921	0
c497_g1_i2	1791	O12947	561	2e-43	288	31.3233	65.2778	1	Protein-S-isoprenylcysteine O-methyltransferase	2.1.1.100	Protein-S-isoprenylcysteine O-methyltransferase.	-	UniRef90_B8C046	561	7e-66	191	31.3233	100	1	Uncharacterized protein (Fragment)	Thalassiosira pseudonana	-	-	GO:0004671	protein C-terminal S-isoprenylcysteine carboxyl O-methyltransferase activity	GO:0005783]---[GO:0016021	endoplasmic reticulum]---[integral to membrane	COG2020]---[pfam04140]---[pfam04191]---[pfam08571	387-932]---[609-866]---[579-890]---[1425-1655	6.00e-29]---[2.00e-21]---[1.00e-12]---[7.00e-16	COG2020 STE14 Putative protein-S-isoprenylcysteine methyltransferase Posttranslational modification protein turnover chaperones .]---[pfam04140 ICMT Isoprenylcysteine carboxyl methyltransferase (ICMT) family. The isoprenylcysteine o-methyltransferase (EC 2.1.1.100) family carry out carboxyl methylation of cleaved eukaryotic proteins that terminate in a CaaX motif. In Saccharomyces cerevisiae this…	-	-	-	281	+	2	0.000582458	0
c502_g1_i1	1030	-	-	-	-	-	-	-	-	-	-	-	UniRef90_B7G356	936	2e-30	977	90.8738	22.5179	-1	Predicted protein	Phaeodactylum tricornutum (strain CCAP 1055/1)	-	-	GO:0003824	catalytic activity	-	-	-	-	-	-	-	-	-	316	-	1	0.186745	0
c505_g1_i1	1064	-	-	-	-	-	-	-	-	-	-	-	-	-	-	-	-	-	-	-	-	-	-	-	-	-	-	-	-	-	-	-	-	-	276	-	0	0.0460257	0
c507_g1_i1	1116	Q54CV5	480	1e-13	1306	43.0108	9.87749	-1	Probable inactive serine/threonine-protein kinase bub1	-	-	-	UniRef90_B7FUY0	480	3e-22	209	43.0108	60.7656	-1	Predicted protein (Fragment)	Phaeodactylum tricornutum (strain CCAP 1055/1)	-	-	-	-	-	-	smart00777]---[pfam08311	448-861]---[445-903	3.00e-20]---[5.00e-19	smart00777 Mad3_BUB1_I Mad3/BUB1 hoMad3/BUB1 homology region 1. Proteins containing this domain are checkpoint proteins involved in cell division. This region has been shown to be essential for the binding of the binding of BUB1 and MAD3 to CDC20p.]---[pfam08311 Mad3_BUB1_I Mad3/BUB1 homology region 1. Proteins containing this domain are checkpoint proteins involved in cell division. This region …	-	-	-	372	-	0	0.0226859	0
c507_g1_i2	1835	Q54CV5	480	4e-13	1306	26.158	9.87749	-1	Probable inactive serine/threonine-protein kinase bub1	-	-	-	UniRef90_B7FUY0	480	2e-21	209	26.158	60.7656	-1	Predicted protein (Fragment)	Phaeodactylum tricornutum (strain CCAP 1055/1)	-	-	-	-	-	-	smart00777]---[pfam08311	1167-1580]---[1164-1622	5.00e-19]---[7.00e-18	smart00777 Mad3_BUB1_I Mad3/BUB1 hoMad3/BUB1 homology region 1. Proteins containing this domain are checkpoint proteins involved in cell division. This region has been shown to be essential for the binding of the binding of BUB1 and MAD3 to CDC20p.]---[pfam08311 Mad3_BUB1_I Mad3/BUB1 homology region 1. Proteins containing this domain are checkpoint proteins involved in cell division. This region …	-	-	-	611	-	0	0.237561	0
c508_g1_i1	426	-	-	-	-	-	-	-	-	-	-	-	UniRef90_C0N5L1	345	2e-57	115	80.9859	99.1304	1	Putative uncharacterized protein	Methylophaga thiooxydans DMS010	-	-	-	-	-	-	-	-	-	-	-	-	-	117	+	1	0.0056123	0
c509_g1_i1	928	Q7F0R1	585	1e-28	447	63.0388	38.4787	1	Peptide-N(4)-(N-acetyl-beta-glucosaminyl)asparagine amidase	3.5.1.52	Peptide-N(4)-(N-acetyl-beta-glucosaminyl)asparagine amidase.	-	UniRef90_B7GCZ7	648	7e-59	681	69.8276	31.8649	1	Predicted protein	Phaeodactylum tricornutum (strain CCAP 1055/1)	-	-	-	-	-	-	pfam01841]---[smart00460	137-391]---[218-394	6.00e-12]---[9.00e-10	pfam01841 Transglut_core Transglutaminase-like superfamily. This family includes animal transglutaminases and other bacterial proteins of unknown function. Sequence conservation in this superfamily primarily involves three motifs that centre around conserved cysteine histidine and aspartate residues that form the catalytic triad in the structurally characterized transglutaminase the human blood c…	-	-	-	227	+	1	0.107322	0
c512_g1_i1	875	-	-	-	-	-	-	-	-	-	-	-	UniRef90_B8CC97	312	7e-24	337	35.6571	32.6409	1	Uncharacterized protein	Thalassiosira pseudonana	-	-	-	-	-	-	-	-	-	-	-	-	-	242	+	2	0.00372953	0
c513_g1_i1	1233	-	-	-	-	-	-	-	-	-	-	-	-	-	-	-	-	-	-	-	-	-	-	-	-	-	-	-	-	-	-	-	-	-	253	-	0	0.00497624	0
c514_g1_i1	915	-	-	-	-	-	-	-	-	-	-	-	-	-	-	-	-	-	-	-	-	-	-	-	-	-	-	-	-	-	-	-	-	-	83	-	2	0.314729	0
c515_g1_i1	1856	-	-	-	-	-	-	-	-	-	-	-	UniRef90_B8BYX9	588	8e-16	786	31.681	23.6641	-1	Uncharacterized protein	Thalassiosira pseudonana	-	-	-	-	-	-	-	-	-	-	-	-	-	582	-	1	0.509367	0
c516_g1_i1	1074	-	-	-	-	-	-	-	-	-	-	-	UniRef90_B5Y416	783	4e-33	645	72.905	40.3101	1	Predicted protein	Phaeodactylum tricornutum (strain CCAP 1055/1)	-	-	GO:0005507]---[GO:0016715	copper ion binding]---[oxidoreductase activity, acting on paired donors, with incorporation or reduction of molecular oxygen, reduced ascorbate as one donor, and incorporation of one atom of oxygen	-	-	cd09631]---[pfam03351]---[smart00664	380-778]---[380-712]---[374-790	6.00e-19]---[3.00e-15]---[4.00e-11	cd09631 DOMON_DOH DOMON-like domain of copper-dependent monooxygenases and related proteins. This diverse family characterizes DOMON domains found in dopamine beta-hydroxylase (DBH) monooxygenase X (MOX) and various other proteins some of which contain DOMON domains exclusively the family is not restricted to eukaryotes. DBH is a membrane-bound enzyme that converts dopamine to L-norepinephrine an…	-	-	-	344	+	1	0.00507553	0
c517_g1_i1	1852	Q9D2X0	345	2e-08	183	18.6285	46.4481	1	Ankyrin repeat domain-containing protein 39	-	-	-	UniRef90_B7GAL6	1509	1e-19	353	81.4795	94.3343	1	Predicted protein	Phaeodactylum tricornutum (strain CCAP 1055/1)	-	-	-	-	-	-	cd00204]---[cd00204]---[cd00204]---[pfam12796]---[pfam13637	309-656]---[309-650]---[486-656]---[312-656]---[486-650	3.00e-15]---[6.00e-14]---[3.00e-10]---[2.00e-14]---[8.00e-07	cd00204 ANK ankyrin repeats ankyrin repeats mediate protein-protein interactions in very diverse families of proteins. The number of ANK repeats in a protein can range from 2 to over 20 (ankyrins for example). ANK repeats may occur in combinations with other types of domains. The structural repeat unit contains two antiparallel helices and a beta-hairpin repeats are stacked in a superhelical arra…	-	-	-	538	+	2	0.00233116	0
c518_g1_i1	694	Q4R941	330	4e-27	117	47.5504	94.8718	-1	Transcription elongation factor SPT4	-	-	-	UniRef90_B7FXW7	390	4e-59	133	56.196	97.7444	-1	Predicted protein	Phaeodactylum tricornutum (strain CCAP 1055/1)	-	-	-	-	-	-	cd07973]---[pfam06093]---[COG5204	169-459]---[223-453]---[166-450	3.00e-44]---[7.00e-35]---[6.00e-26	cd07973 Spt4 Transcription elongation factor Spt4. Spt4 is a transcription elongation factor. Three transcription-elongation factors Spt4 Spt5 and Spt6 are conserved among eukaryotes and are essential for transcription via the modulation of chromatin structure. It is known that Spt4 Spt5 and Spt6 are general transcription-elongation factors controlling transcription both positively and negatively…	-	-	-	137	-	1	0.138023	0
c519_g1_i1	1117	-	-	-	-	-	-	-	-	-	-	-	-	-	-	-	-	-	-	-	-	-	-	-	-	-	-	-	-	-	-	-	-	-	356	+	0	0.00266102	0
c520_g1_i1	1104	-	-	-	-	-	-	-	-	-	-	-	-	-	-	-	-	-	-	-	-	-	-	-	-	-	-	-	-	-	-	-	-	-	261	-	2	0.0363383	0
c520_g1_i2	400	-	-	-	-	-	-	-	-	-	-	-	-	-	-	-	-	-	-	-	-	-	-	-	-	-	-	-	-	-	-	-	-	-	71	-	0	0.0186329	0
c522_g1_i1	895	-	-	-	-	-	-	-	-	-	-	-	UniRef90_B5YN60	561	2e-58	279	62.6816	62.0072	1	Predicted protein	Thalassiosira pseudonana	-	-	-	-	-	-	pfam10184	155-481	4e-07	pfam10184 DUF2358 Uncharacterized conserved protein (DUF2358). DUF2358 is a family of conserved proteins found from plants to humans. The function is unknown.	-	-	-	209	+	1	0.0294315	0
c522_g1_i2	1187	-	-	-	-	-	-	-	-	-	-	-	UniRef90_B5YN60	636	1e-62	279	53.5805	72.4014	1	Predicted protein	Thalassiosira pseudonana	-	-	-	-	-	-	pfam10184	447-773	9e-07	pfam10184 DUF2358 Uncharacterized conserved protein (DUF2358). DUF2358 is a family of conserved proteins found from plants to humans. The function is unknown.	-	-	-	290	+	2	0.0208422	0
c523_g1_i1	378	-	-	-	-	-	-	-	-	-	-	-	-	-	-	-	-	-	-	-	-	-	-	-	-	-	-	-	-	-	-	-	-	-	57	-	1	0.911064	0
c524_g1_i1	983	-	-	-	-	-	-	-	-	-	-	-	UniRef90_B8C1W3	522	3e-49	217	53.1027	80.1843	-1	Uncharacterized protein	Thalassiosira pseudonana	-	-	GO:0051537]---[GO:0016491	2 iron, 2 sulfur cluster binding]---[oxidoreductase activity	-	-	-	-	-	-	-	-	-	218	-	1	0.126858	0
c525_g1_i1	995	P49914	654	2e-28	203	65.7286	96.0591	1	5-formyltetrahydrofolate cyclo-ligase	6.3.3.2	5-formyltetrahydrofolate cyclo-ligase.	-	UniRef90_B8C3G7	681	1e-70	309	68.4422	78.6408	1	Uncharacterized protein	Thalassiosira pseudonana	GO:0009396	folic acid-containing compound biosynthetic process	GO:0030272]---[GO:0005524	5-formyltetrahydrofolate cyclo-ligase activity]---[ATP binding	-	-	PLN02812]---[TIGR02727]---[pfam01812]---[COG0212	178-831]---[196-831]---[196-831]---[196-831	5.00e-62]---[1.00e-37]---[4.00e-37]---[3.00e-32	PLN02812 PLN02812 5-formyltetrahydrofolate cyclo-ligase.]---[TIGR02727 MTHFS_bact 5 10-methenyltetrahydrofolate synthetase. This enzyme 5 10-methenyltetrahydrofolate synthetase is also called 5-formyltetrahydrofolate cycloligase. Function of bacterial proteins in this family was inferred originally from the known activity of eukaryotic homologs. Recently activity was shown explicitly for the memb…	-	-	-	281	+	0	0.0119829	0
c526_g1_i1	1236	O20252	921	2e-76	387	74.5146	74.677	-1	Sedoheptulose-1 7-bisphosphatase chloroplastic	3.1.3.37	Sedoheptulose-bisphosphatase.	Carbohydrate biosynthesis; Calvin cycle	UniRef90_K0S2A1	975	2e-152	359	78.8835	89.415	-1	Uncharacterized protein	Thalassiosira oceanica	GO:0005975	carbohydrate metabolic process	GO:0042132	fructose 1,6-bisphosphate 1-phosphatase activity	-	-	PRK09293]---[PLN02262]---[PLN02462]---[cd00354]---[pfam00316]---[COG0158]---[PLN02542]---[PLN02628	127-960]---[127-957]---[127-1086]---[127-1047]---[127-1029]---[127-1068]---[127-1110]---[130-1047	1.00e-61]---[1.00e-29]---[3.00e-141]---[7.00e-81]---[8.00e-73]---[9.00e-52]---[3.00e-29]---[9.00e-17	PRK09293 PRK09293 fructose-1 6-bisphosphatase Provisional.]---[PLN02262 PLN02262 fructose-1 6-bisphosphatase.]---[PLN02462 PLN02462 sedoheptulose-1 7-bisphosphatase.]---[cd00354 FBPase Fructose-1 6-bisphosphatase an enzyme that catalyzes the hydrolysis of fructose-1 6-biphosphate into fructose-6-phosphate and is critical in gluconeogenesis pathway. The alignment model also includes chloroplastic …	-	-	-	356	-	0	0.00996256	0
c527_g1_i1	1272	-	-	-	-	-	-	-	-	-	-	-	UniRef90_K0RQZ0	891	4e-48	441	70.0472	55.102	1	Uncharacterized protein (Fragment)	Thalassiosira oceanica	-	-	-	-	-	-	cd07067	303-644	4e-07	cd07067 HP_PGM_like Histidine phosphatase domain found in phosphoglycerate mutases and related proteins mostly phosphatases contains a His residue which is phosphorylated during the reaction. Subgroup of the catalytic domain of a functionally diverse set of proteins most of which are phosphatases. The conserved catalytic core of this domain contains a His residue which is phosphorylated in the re…	-	-	-	407	+	2	0.00626172	0
c528_g1_i1	3456	P54677	912	3e-72	1180	26.3889	25.5085	-1	Phosphatidylinositol 4-kinase	2.7.1.67	1-phosphatidylinositol 4-kinase.	-	UniRef90_B8BQX7	864	2e-140	289	25	100	-1	Phosphatidylinositol 4-kinase-like protein (Fragment)	Thalassiosira pseudonana	GO:0006661]---[GO:0048015	phosphatidylinositol biosynthetic process]---[phosphatidylinositol-mediated signaling	GO:0004430	1-phosphatidylinositol 4-kinase activity	-	-	cd05168]---[cd00893]---[cd05167]---[smart00146]---[cd00896]---[cd00891]---[cd00142]---[pfam00454]---[cd05166]---[cd05165]---[cd05175]---[cd00894]---[cd05177]---[cd05173]---[cd05164]---[cd05174]---[cd05171]---[cd05172]---[cd05176]---[COG5032	69-947]---[69-932]---[87-842]---[228-851]---[126-854]---[108-875]---[261-854]---[258-857]---[111-875]---[111-857]---[111-851]---[243-890]---[123-875]---[111-920]---[297-863]---[111-857]---[297-848]---[285-854]---[111-875]---[72-1097	3.00e-116]---[5.00e-83]---[5.00e-77]---[4.00e-48]---[2.00e-42]---[4.00e-42]---[1.00e-40]---[1.00e-33]---[1.00e-30]---[4.00e-30]---[8.00e-23]---[1.00e-22]---[4.00e-22]---[4.00e-22]---[7.00e-21]---[2.00e-19]---[4.00e-19]---[2.00e-18]---[2.00e-18]---[3.00e-53	cd05168 PI4Kc_III_beta Phosphoinositide 4-kinase (PI4K) Type III beta isoform catalytic domain The PI4K catalytic domain family is part of a larger superfamily that includes the catalytic domains of other kinases such as the typical serine/threonine/tyrosine protein kinases (PKs) aminoglycoside phosphotransferase choline kinase and RIO kinases. PI4Ks catalyze the transfer of the gamma-phosphoryl …	-	-	-	1129	-	1	0.0299087	0
c529_g1_i1	1313	P33303	984	2e-22	322	74.9429	93.1677	1	Succinate/fumarate mitochondrial transporter	-	-	-	UniRef90_B7FZR1	954	2e-87	279	72.658	97.491	1	Predicted protein (Fragment)	Phaeodactylum tricornutum (strain CCAP 1055/1)	GO:0006810	transport	-	-	GO:0016021	integral to membrane	pfam00153]---[pfam00153]---[pfam00153	315-620]---[651-914]---[969-1259	2.00e-16]---[1.00e-06]---[1.00e-15	pfam00153 Mito_carr Mitochondrial carrier protein.	-	-	-	339	+	2	0.00270349	0
c530_g1_i1	1663	-	-	-	-	-	-	-	-	-	-	-	UniRef90_E1Z5H7	597	2e-27	368	35.899	51.6304	1	Putative uncharacterized protein	Chlorella variabilis	-	-	GO:0016772	transferase activity, transferring phosphorus-containing groups	-	-	-	-	-	-	-	-	-	443	+	0	0.00174943	0
c531_g1_i1	1875	P31579	699	6e-22	271	37.28	81.1808	-1	Low choriolytic enzyme	3.4.24.66	Choriolysin L.	-	UniRef90_H3DN70	693	2e-29	242	36.96	89.2562	-1	Uncharacterized protein (Fragment)	Tetraodon nigroviridis	-	-	GO:0004222]---[GO:0008270	metalloendopeptidase activity]---[zinc ion binding	-	-	smart00235]---[cd04280]---[pfam01400]---[cd04283]---[cd04282]---[cd04281]---[cd04327]---[cd00203]---[cd04268	1102-1530]---[976-1521]---[964-1521]---[970-1545]---[970-1662]---[970-1530]---[976-1371]---[976-1539]---[976-1530	4.00e-24]---[5.00e-47]---[5.00e-46]---[1.00e-41]---[2.00e-30]---[1.00e-24]---[8.00e-15]---[1.00e-12]---[9.00e-12	smart00235 ZnMc Zinc-dependent metalloprotease. Neutral zinc metallopeptidases. This alignment represents a subset of known subfamilies. Highest similarity occurs in the HExxH zinc-binding site/ active site.]---[cd04280 ZnMc_astacin_like Zinc-dependent metalloprotease astacin_like subfamily or peptidase family M12A a group of zinc-dependent proteolytic enzymes with a HExxH zinc-binding site/activ…	-	-	-	509	-	0	0.0772354	0
c532_g1_i1	1267	Q7ZUX6	765	2e-58	305	60.3788	77.0492	1	Deoxyhypusine hydroxylase	1.14.99.29	Deoxyhypusine monooxygenase.	Protein modification; eIF5A hypusination	UniRef90_K0SXE5	1020	3e-116	365	80.5051	85.2055	1	Deoxyhypusine hydroxylase	Thalassiosira oceanica	GO:0008612	peptidyl-lysine modification to hypusine	GO:0019135]---[GO:0046872	deoxyhypusine monooxygenase activity]---[metal ion binding	-	-	pfam13646]---[pfam13646]---[COG1413	220-495]---[739-1011]---[661-1035	4.00e-08]---[2.00e-09]---[4.00e-07	pfam13646 HEAT_2 HEAT repeats. This family includes multiple HEAT repeats.]---[COG1413 COG1413 FOG HEAT repeat Energy production and conversion .	-	-	-	400	+	0	0.0054509	0
c533_g1_i1	1548	-	-	-	-	-	-	-	-	-	-	-	UniRef90_B0BYH4	1161	3e-74	374	75	99.7326	-1	Uncharacterized protein	Acaryochloris marina (strain MBIC 11017)	-	-	GO:0020037]---[GO:0005506]---[GO:0016705	heme binding]---[iron ion binding]---[oxidoreductase activity, acting on paired donors, with incorporation or reduction of molecular oxygen	-	-	pfam00067]---[COG2124]---[PLN02774	233-583]---[236-541]---[212-568	2.00e-08]---[4.00e-07]---[2.00e-06	pfam00067 p450 Cytochrome P450. Cytochrome P450s are haem-thiolate proteins involved in the oxidative degradation of various compounds. They are particularly well known for their role in the degradation of environmental toxins and mutagens. They can be divided into 4 classes according to the method by which electrons from NAD(P)H are delivered to the catalytic site. Sequence conservation is relat…	-	-	-	440	-	2	0.587638	0
c534_g1_i1	1819	-	-	-	-	-	-	-	-	-	-	-	UniRef90_B7FY33	1401	2e-125	534	77.0203	87.0787	1	Predicted protein	Phaeodactylum tricornutum (strain CCAP 1055/1)	GO:0055085	transmembrane transport	-	-	GO:0016021	integral to membrane	pfam07690]---[cd06174]---[pfam07690]---[cd06174]---[COG0477]---[TIGR00898	1188-1751]---[1179-1718]---[645-1601]---[645-1715]---[648-1466]---[486-1085	2.00e-07]---[5.00e-06]---[6.00e-15]---[1.00e-12]---[2.00e-06]---[9.00e-06	pfam07690 MFS_1 Major Facilitator Superfamily. ]---[cd06174 MFS The Major Facilitator Superfamily (MFS) is a large and diverse group of secondary transporters that includes uniporters symporters and antiporters. MFS proteins facilitate the transport across cytoplasmic or internal membranes of a variety of substrates including ions sugar phosphates drugs neurotransmitters nucleosides amino acids a…	-	-	-	597	+	2	0.000988032	0
c535_g1_i1	374	Q9CQS8	117	2e-10	96	31.2834	40.625	-1	Protein transport protein Sec61 subunit beta	-	-	-	UniRef90_K0THU2	129	5e-16	159	34.492	27.044	-1	Uncharacterized protein	Thalassiosira oceanica	-	-	-	-	-	-	pfam03911	53-172	7e-13	pfam03911 Sec61_beta Sec61beta family. This family consists of homologues of Sec61beta - a component of the Sec61/SecYEG protein secretory system. The domain is found in eukaryotes and archaea and is possibly homologous to the bacterial SecG. It consists of a single putative transmembrane helix preceded by a short stretch containing various charged residues this arrangement may help determine ori…	-	-	-	87	-	1	0.305665	0
c535_g1_i2	924	Q9CQS8	111	7e-09	96	12.013	38.5417	-1	Protein transport protein Sec61 subunit beta	-	-	-	UniRef90_K0THU2	129	1e-14	159	13.961	27.044	-1	Uncharacterized protein	Thalassiosira oceanica	-	-	-	-	-	-	pfam03911	53-172	9e-11	pfam03911 Sec61_beta Sec61beta family. This family consists of homologues of Sec61beta - a component of the Sec61/SecYEG protein secretory system. The domain is found in eukaryotes and archaea and is possibly homologous to the bacterial SecG. It consists of a single putative transmembrane helix preceded by a short stretch containing various charged residues this arrangement may help determine ori…	-	-	-	81	+	0	0.0861387	0
c536_g1_i2	1620	Q695T8	327	1e-09	641	20.1852	17.0047	1	Rhomboid-like protease 4	3.4.21.105	Rhomboid protease.	-	UniRef90_K0SHW6	981	3e-96	618	60.5556	52.2654	1	Uncharacterized protein	Thalassiosira oceanica	-	-	GO:0004252	serine-type endopeptidase activity	GO:0016021	integral to membrane	pfam01694]---[COG0705]---[TIGR03902]---[PTZ00101	776-1066]---[596-1030]---[779-1039]---[626-1072	1.00e-19]---[3.00e-16]---[3.00e-08]---[6.00e-08	pfam01694 Rhomboid Rhomboid family. This family contains integral membrane proteins that are related to Drosophila rhomboid protein. Members of this family are found in bacteria and eukaryotes. Rhomboid promotes the cleavage of the membrane-anchored TGF-alpha-like growth factor Spitz allowing it to activate the Drosophila EGF receptor. Analysis has shown that Rhomboid-1 is an intramembrane serine…	-	-	-	491	+	1	0.000678775	0
c537_g1_i1	728	-	-	-	-	-	-	-	-	-	-	-	UniRef90_K0TII1	669	6e-23	2362	91.8956	9.35648	-1	Uncharacterized protein (Fragment)	Thalassiosira oceanica	-	-	-	-	-	-	-	-	-	-	-	-	-	242	-	0	0.114315	0
c539_g1_i1	1157	-	-	-	-	-	-	-	-	-	-	-	UniRef90_K0RD96	939	3e-38	374	81.1582	81.8182	1	Uncharacterized protein	Thalassiosira oceanica	-	-	-	-	-	-	pfam13358	559-1050	3e-18	pfam13358 DDE_3 DDE superfamily endonuclease. This family of proteins are related to pfam00665 and are probably endonucleases of the DDE superfamily. Transposase proteins are necessary for efficient DNA transposition. This domain is a member of the DDE superfamily which contain three carboxylate residues that are believed to be responsible for coordinating metal ions needed for catalysis. The cat…	-	-	-	379	+	0	0.0136275	0
c541_g1_i1	740	-	-	-	-	-	-	-	-	-	-	-	-	-	-	-	-	-	-	-	-	-	-	-	-	-	-	-	-	-	-	-	-	-	60	-	0	0.823949	0
c541_g1_i2	367	-	-	-	-	-	-	-	-	-	-	-	-	-	-	-	-	-	-	-	-	-	-	-	-	-	-	-	-	-	-	-	-	-	60	-	0	0.946523	0
c542_g1_i1	1660	-	-	-	-	-	-	-	-	-	-	-	-	-	-	-	-	-	-	-	-	-	-	-	-	-	-	-	-	-	-	-	-	-	499	+	1	0.0166349	0
c543_g1_i1	2221	-	-	-	-	-	-	-	-	-	-	-	UniRef90_T0CH41	807	5e-27	464	36.335	57.1121	1	Uncharacterized protein	Bacteriovorax sp. BAL6_X	-	-	-	-	-	-	-	-	-	-	-	-	-	673	+	1	0.0047238	0
c543_g1_i2	2229	-	-	-	-	-	-	-	-	-	-	-	UniRef90_T0CH41	813	2e-27	464	36.4738	57.5431	1	Uncharacterized protein	Bacteriovorax sp. BAL6_X	-	-	-	-	-	-	-	-	-	-	-	-	-	681	+	0	0.00261047	0
c544_g1_i1	4634	Q55DP8	972	6e-67	408	20.9754	71.3235	-1	Aminoacylase-1	3.5.1.14	N-acyl-aliphatic-L-amino acid amidohydrolase.	-	UniRef90_B7G6X1	996	2e-140	374	21.4933	83.9572	-1	Predicted protein (Fragment)	Phaeodactylum tricornutum (strain CCAP 1055/1)	GO:0006520	cellular amino acid metabolic process	GO:0004046	aminoacylase activity	GO:0005737	cytoplasm	smart00387]---[cd05646]---[TIGR01880]---[COG0624]---[cd05675]---[cd08659]---[PRK08262]---[PRK07906]---[TIGR01910]---[PRK08651]---[pfam01546]---[cd05674]---[cd08011]---[cd03893]---[cd03895]---[PRK06915]---[PRK08596]---[cd03873]---[PRK13013]---[cd05646]---[TIGR01880]---[pfam10436]---[COG0624]---[cd05675]---[cd08659]---[PRK08262]---[PRK08651]---[pfam01546]---[cd05674]---[cd08011	1381-1842]---[3393-3737]---[3393-3743]---[3399-3740]---[3399-3707]---[3399-3707]---[3396-3737]---[3399-3710]---[3399-3725]---[3399-3743]---[3396-3515]---[3396-3725]---[3399-3707]---[3399-3707]---[3399-3575]---[3399-3569]---[3399-3734]---[3396-3698]---[3399-3707]---[2272-3246]---[2269-3243]---[676-1239]---[2266-3237]---[2338-3228]---[2284-3237]---[2275-3231]---[2269-3180]---[2278-3237]---[2281-323…	1.00e-10]---[2.00e-22]---[8.00e-18]---[9.00e-17]---[3.00e-19]---[5.00e-19]---[7.00e-17]---[1.00e-16]---[4.00e-16]---[8.00e-14]---[6.00e-06]---[2.00e-14]---[2.00e-13]---[4.00e-13]---[2.00e-12]---[5.00e-12]---[6.00e-11]---[7.00e-11]---[3.00e-10]---[4.00e-91]---[4.00e-77]---[5.00e-22]---[6.00e-21]---[2.00e-20]---[2.00e-15]---[3.00e-13]---[1.00e-15]---[4.00e-15]---[3.00e-13]---[1.00e-12	smart00387 HATPase_c Histidine kinase-like ATPases. Histidine kinase- DNA gyrase B- phytochrome-like ATPases.]---[cd05646 M20_AcylaseI_like M20 Aminoacylase-I like subfamily. Peptidase M20 family Aminoacylase-I like (AcyI-like Acylase I N-acyl-L-amino-acid amidohydrolase EC 3.5.1.14) subfamily. Acylase I is involved in the hydrolysis of N-acylated or N-acetylated amino acids (except L-aspartate) …	-	-	-	634	+	0	0.00197236	0
c545_g1_i1	579	-	-	-	-	-	-	-	-	-	-	-	-	-	-	-	-	-	-	-	-	-	-	-	-	-	-	-	-	-	-	-	-	-	192	-	1	0.0244867	0
c546_g1_i1	1712	Q29AK2	978	3e-28	684	57.1262	52.6316	-1	Leishmanolysin-like peptidase	-	-	-	UniRef90_K0SY81	1083	2e-69	883	63.2593	44.2809	-1	Uncharacterized protein (Fragment)	Thalassiosira oceanica	GO:0007155	cell adhesion	GO:0004222	metalloendopeptidase activity	GO:0016020	membrane	pfam01457]---[PTZ00337]---[PTZ00257	28-1005]---[40-1086]---[28-1005	4.00e-34]---[3.00e-21]---[2.00e-15	pfam01457 Peptidase_M8 Leishmanolysin. ]---[PTZ00337 PTZ00337 surface protease GP63 Provisional.]---[PTZ00257 PTZ00257 Glycoprotein GP63 (leishmanolysin) Provisional.	-	-	-	551	-	2	0.00416317	0
c547_g1_i1	4033	Q6S7B0	1161	8e-49	669	28.7875	46.0389	1	Transcription initiation factor TFIID subunit 5	-	-	-	UniRef90_K0T5E6	2328	1e-168	1102	57.7238	67.4229	1	Uncharacterized protein	Thalassiosira oceanica	GO:0006355	regulation of transcription, DNA-dependent	-	-	GO:0005634	nucleus	cd08044]---[pfam00400]---[pfam00400]---[smart00320]---[cd00200]---[cd00200]---[cd00200]---[COG2319]---[COG2319]---[COG2319]---[pfam04494	1550-1765]---[2852-2974]---[3263-3379]---[3263-3379]---[2720-3649]---[2858-3670]---[2708-3655]---[2849-3658]---[2687-3670]---[2729-3583]---[1550-2101	3.00e-07]---[5.00e-06]---[2.00e-08]---[4.00e-08]---[7.00e-47]---[3.00e-43]---[1.00e-42]---[1.00e-32]---[2.00e-30]---[1.00e-25]---[7.00e-08	cd08044 TAF5_NTD2 TAF5_NTD2 is the second conserved N-terminal region of TATA Binding Protein (TBP) Associated Factor 5 (TAF5) involved in forming Transcription Factor IID (TFIID). The TATA Binding Protein (TBP) Associated Factor 5 (TAF5) is one of several TAFs that bind TBP and are involved in forming Transcription Factor IID (TFIID) complex. TAF5 contains three domains two conserved sequence mo…	-	-	-	1243	+	1	0.00804633	0
c548_g1_i1	1093	-	-	-	-	-	-	-	-	-	-	-	UniRef90_B7FP37	834	4e-36	299	76.3038	73.913	-1	Predicted protein	Phaeodactylum tricornutum (strain CCAP 1055/1)	-	-	-	-	-	-	-	-	-	-	-	-	-	340	-	2	0.433469	0
c549_g1_i1	1562	B3Q970	429	5e-38	207	27.4648	68.1159	1	Protein GrpE	-	-	-	UniRef90_K0S2G0	459	2e-74	239	29.3854	64.0167	1	GrpE protein homolog	Thalassiosira oceanica	GO:0006457	protein folding	GO:0000774	adenyl-nucleotide exchange factor activity	GO:0005759	mitochondrial matrix	pfam01025]---[cd00446]---[COG0576]---[PRK14141]---[PRK14155]---[PRK14150]---[PRK14139]---[PRK14140]---[PRK14161]---[PRK14148]---[PRK14149]---[PRK14151]---[PRK14162]---[PRK14159]---[PRK14153]---[PRK10325]---[PRK14147]---[PRK14160]---[PRK14158]---[PRK14156	308-763]---[323-757]---[308-769]---[311-763]---[311-757]---[308-763]---[314-757]---[311-757]---[311-769]---[308-766]---[311-766]---[311-766]---[311-757]---[308-763]---[308-769]---[308-766]---[308-763]---[308-757]---[314-763]---[347-757	4.00e-46]---[6.00e-45]---[2.00e-44]---[3.00e-43]---[3.00e-32]---[6.00e-31]---[7.00e-29]---[8.00e-28]---[6.00e-23]---[6.00e-23]---[2.00e-21]---[6.00e-21]---[6.00e-21]---[6.00e-20]---[1.00e-18]---[1.00e-17]---[1.00e-16]---[1.00e-14]---[9.00e-14]---[2.00e-13	pfam01025 GrpE GrpE. ]---[cd00446 GrpE GrpE is the adenine nucleotide exchange factor of DnaK (Hsp70)-type ATPases. The GrpE dimer binds to the ATPase domain of Hsp70 catalyzing the dissociation of ADP which enables rebinding of ATP one step in the Hsp70 reaction cycle in protein folding. In eukaryotes only the mitochondrial Hsp70 not the cytosolic form is GrpE dependent.]---[COG0576 GrpE Molecul…	-	-	-	251	+	1	0.0107344	0
c549_g1_i2	2232	B3Q970	429	3e-37	207	19.2204	68.1159	1	Protein GrpE	-	-	-	UniRef90_B7G709	978	1e-82	369	43.8172	87.8049	-1	Predicted protein	Phaeodactylum tricornutum (strain CCAP 1055/1)	-	-	-	-	-	-	pfam01025]---[cd00446]---[COG0576]---[PRK14141]---[PRK14155]---[PRK14150]---[PRK14139]---[PRK14140]---[PRK14161]---[PRK14148]---[PRK14149]---[PRK14151]---[PRK14162]---[PRK14159]---[PRK14153]---[PRK10325]---[PRK14147]---[PRK14160]---[PRK14158]---[PRK14156	308-763]---[323-757]---[308-769]---[311-763]---[311-757]---[308-763]---[314-757]---[311-757]---[311-769]---[308-766]---[311-766]---[311-766]---[311-757]---[308-763]---[308-769]---[308-766]---[308-763]---[308-757]---[314-763]---[347-757	2.00e-44]---[3.00e-43]---[1.00e-42]---[2.00e-41]---[7.00e-31]---[1.00e-29]---[8.00e-28]---[8.00e-27]---[3.00e-22]---[3.00e-22]---[6.00e-21]---[2.00e-20]---[2.00e-20]---[2.00e-19]---[4.00e-18]---[4.00e-17]---[4.00e-16]---[4.00e-14]---[2.00e-13]---[5.00e-13	pfam01025 GrpE GrpE. ]---[cd00446 GrpE GrpE is the adenine nucleotide exchange factor of DnaK (Hsp70)-type ATPases. The GrpE dimer binds to the ATPase domain of Hsp70 catalyzing the dissociation of ADP which enables rebinding of ATP one step in the Hsp70 reaction cycle in protein folding. In eukaryotes only the mitochondrial Hsp70 not the cytosolic form is GrpE dependent.]---[COG0576 GrpE Molecul…	-	-	-	362	-	0	0.00835387	0
c550_g1_i1	1075	-	-	-	-	-	-	-	-	-	-	-	UniRef90_B8C2K4	645	3e-17	309	60	58.8997	1	Uncharacterized protein	Thalassiosira pseudonana	-	-	-	-	-	-	-	-	-	-	-	-	-	346	+	2	0.0126144	0
c551_g1_i1	1496	-	-	-	-	-	-	-	-	-	-	-	UniRef90_K0SAP1	750	2e-10	406	50.1337	59.6059	1	Uncharacterized protein	Thalassiosira oceanica	-	-	-	-	-	-	-	-	-	-	-	-	-	448	+	1	0.00301678	0
c552_g1_i1	2034	Q556Z9	549	3e-15	311	26.9912	60.1286	-1	Transmembrane protein DDB_G0273707/DDB_G0273361	-	-	-	UniRef90_B8BQY8	1434	4e-32	715	70.5015	66.1538	-1	Uncharacterized protein	Thalassiosira pseudonana	-	-	-	-	-	-	pfam04982]---[COG3448	177-527]---[156-626	1.00e-23]---[4.00e-17	pfam04982 HPP HPP family. These proteins are integral membrane proteins with four transmembrane spanning helices. The most conserved region of the alignment is a motif HPP. The function of these proteins is uncertain but they may be transporters.]---[COG3448 COG3448 CBS-domain-containing membrane protein Signal transduction mechanisms .	-	-	-	609	-	1	0.00930946	0
c553_g1_i1	478	-	-	-	-	-	-	-	-	-	-	-	UniRef90_B7GCH0	360	1e-46	957	75.3138	12.2257	1	Predicted protein	Phaeodactylum tricornutum (strain CCAP 1055/1)	-	-	-	-	-	-	cd06174]---[cd06174	2-271]---[50-283	2.00e-07]---[1.00e-06	cd06174 MFS The Major Facilitator Superfamily (MFS) is a large and diverse group of secondary transporters that includes uniporters symporters and antiporters. MFS proteins facilitate the transport across cytoplasmic or internal membranes of a variety of substrates including ions sugar phosphates drugs neurotransmitters nucleosides amino acids and peptides. They do so using the electrochemical po…	-	-	-	124	+	1	0.0312805	0
c557_g1_i1	743	-	-	-	-	-	-	-	-	-	-	-	-	-	-	-	-	-	-	-	-	-	-	-	-	-	-	-	-	-	-	-	-	-	108	+	0	0.0128352	0
c558_g1_i1	258	Q08585	258	2e-39	198	100	42.9293	1	Fucoxanthin-chlorophyll a-c binding protein B chloroplastic	-	-	-	UniRef90_P93853	258	5e-38	126	100	68.254	1	Fucoxanthin-chlorophyll a/c light-harvesting protein (Fragment)	Thalassiosira pseudonana	GO:0009765	photosynthesis, light harvesting	-	-	GO:0009507]---[GO:0016020	chloroplast]---[membrane	PLN00120]---[pfam00504	1-258]---[58-258	8.00e-57]---[8.00e-12	PLN00120 PLN00120 fucoxanthin-chlorophyll a-c binding protein Provisional.]---[pfam00504 Chloroa_b-bind Chlorophyll A-B binding protein.	-	-	-	86	+	0	0.244326	0
c559_g1_i1	697	-	-	-	-	-	-	-	-	-	-	-	UniRef90_B7FU84	201	2e-10	247	28.8379	27.5304	1	Predicted protein	Phaeodactylum tricornutum (strain CCAP 1055/1)	-	-	-	-	-	-	-	-	-	-	-	-	-	203	+	1	0.00986158	0
c560_g1_i1	773	-	-	-	-	-	-	-	-	-	-	-	-	-	-	-	-	-	-	-	-	-	-	-	-	-	-	-	-	-	-	-	-	-	257	+	0	0.00509647	0
c561_g1_i1	1056	P27431	468	2e-27	373	44.3182	36.9973	1	50S ribosomal protein L16 arginine hydroxylase	-	-	-	UniRef90_K0QYC5	840	2e-54	490	79.5455	52.6531	1	Uncharacterized protein	Thalassiosira oceanica	-	-	-	-	-	-	pfam08007]---[COG2850	23-484]---[23-469	2.00e-36]---[3.00e-36	pfam08007 Cupin_4 Cupin superfamily protein. This family contains many hypothetical proteins that belong to the cupin superfamily.]---[COG2850 COG2850 Uncharacterized conserved protein Function unknown .	-	-	-	341	+	1	0.0018496	0
c561_g1_i2	1312	P27431	468	4e-27	373	35.6707	36.9973	1	50S ribosomal protein L16 arginine hydroxylase	-	-	-	UniRef90_K0QYC5	840	2e-53	490	64.0244	52.6531	1	Uncharacterized protein	Thalassiosira oceanica	-	-	-	-	-	-	pfam08007]---[COG2850	23-484]---[23-469	3.00e-35]---[4.00e-35	pfam08007 Cupin_4 Cupin superfamily protein. This family contains many hypothetical proteins that belong to the cupin superfamily.]---[COG2850 COG2850 Uncharacterized conserved protein Function unknown .	-	-	-	341	+	1	0.00246134	0
c562_g1_i1	902	-	-	-	-	-	-	-	-	-	-	-	-	-	-	-	-	-	-	-	-	-	-	-	-	-	-	COG3883	23-508	9e-06	COG3883 COG3883 Uncharacterized protein conserved in bacteria Function unknown .	-	-	-	252	+	1	0.00715339	0
c563_g1_i1	840	O65731	567	1e-93	197	67.5	96.4467	1	40S ribosomal protein S5 (Fragment)	-	-	-	UniRef90_B7G544	573	2e-118	225	68.2143	84.8889	1	Predicted protein	Bacillariophyta	GO:0006412	translation	GO:0003723]---[GO:0003735	RNA binding]---[structural constituent of ribosome	GO:0015935	small ribosomal subunit	PTZ00091]---[TIGR01028]---[PRK04027]---[COG0049]---[pfam00177]---[CHL00053]---[PRK05302]---[TIGR01029	145-717]---[151-717]---[142-717]---[247-717]---[250-717]---[352-717]---[307-717]---[307-717	2.00e-114]---[1.00e-95]---[8.00e-86]---[9.00e-52]---[2.00e-43]---[9.00e-15]---[2.00e-12]---[8.00e-12	PTZ00091 PTZ00091 40S ribosomal protein S5 Provisional.]---[TIGR01028 S7_S5_E_A ribosomal protein S7(archaeal)/S5(eukaryotic). This model describes the members from the eukaryotic cytosol and the Archaea of the family that includes ribosomal protein S7 of bacteria and S5 of eukaryotes. A separate model describes bacterial and organellar S7 Protein synthesis Ribosomal proteins synthesis and modifi…	-	-	-	226	+	0	0.0145411	0
c565_g1_i1	502	-	-	-	-	-	-	-	-	-	-	-	UniRef90_B8LC54	315	3e-06	768	62.749	11.9792	1	Predicted protein	Thalassiosira pseudonana	GO:0006094]---[GO:0006096	gluconeogenesis]---[glycolysis	GO:0004347	glucose-6-phosphate isomerase activity	-	-	-	-	-	-	-	-	-	167	+	0	0.00913583	0
c566_g1_i1	415	-	-	-	-	-	-	-	-	-	-	-	-	-	-	-	-	-	-	-	-	-	-	-	-	-	-	-	-	-	-	-	-	-	94	+	0	0.00717176	0
c567_g1_i1	1034	-	-	-	-	-	-	-	-	-	-	-	-	-	-	-	-	-	-	-	-	-	-	-	-	-	-	-	-	-	-	-	-	-	171	+	2	0.00309217	0
c568_g1_i1	782	Q4R8A8	423	1e-18	176	54.0921	84.0909	1	Transmembrane protein 97	-	-	-	UniRef90_W7U1F8	459	1e-30	202	58.6957	72.7723	1	Transmembrane protein 97	Nannochloropsis gaditana	-	-	-	-	GO:0016021	integral to membrane	pfam10914	123-560	2e-35	pfam10914 DUF2781 Protein of unknown function (DUF2781). This is a eukaryotic family of uncharacterized proteins. Some of the proteins in this family are annotated as membrane proteins.	-	-	-	169	+	2	0.647253	0
c568_g1_i2	889	Q4R8A8	423	1e-18	176	47.5816	84.0909	1	Transmembrane protein 97	-	-	-	UniRef90_W7U1F8	480	9e-32	202	53.9933	76.2376	1	Transmembrane protein 97	Nannochloropsis gaditana	-	-	-	-	GO:0016021	integral to membrane	pfam10914	230-667	9e-35	pfam10914 DUF2781 Protein of unknown function (DUF2781). This is a eukaryotic family of uncharacterized proteins. Some of the proteins in this family are annotated as membrane proteins.	-	-	-	188	+	1	0.0328259	0
c570_g1_i1	865	Q8RAE2	555	2e-48	185	64.1618	99.4595	1	Elongation factor P	-	-	Protein biosynthesis; polypeptide chain elongation	UniRef90_B8BS79	579	9e-99	272	66.9364	70.9559	1	Uncharacterized protein	Thalassiosira pseudonana	GO:0043043	peptide biosynthetic process	GO:0003746	translation elongation factor activity	GO:0005737	cytoplasm	PRK00529]---[TIGR00038]---[COG0231]---[PRK14578]---[PRK04542]---[TIGR02178]---[cd05794]---[pfam09285]---[smart00841]---[PRK12426]---[cd04470]---[pfam08207]---[pfam01132	269-823]---[269-823]---[269-652]---[275-823]---[278-823]---[278-823]---[653-820]---[662-820]---[656-820]---[275-820]---[461-646]---[275-445]---[464-631	2.00e-85]---[7.00e-83]---[5.00e-42]---[4.00e-40]---[4.00e-36]---[5.00e-28]---[9.00e-22]---[2.00e-21]---[1.00e-20]---[6.00e-20]---[3.00e-18]---[9.00e-17]---[2.00e-16	PRK00529 PRK00529 elongation factor P Validated.]---[TIGR00038 efp translation elongation factor P. function involved in peptide bond synthesis. stimulate efficient translation and peptide-bond synthesis on native or reconstituted 70S ribosomes in vitro. probably functions indirectly by altering the affinity of the ribosome for aminoacyl-tRNA thus increasing their reactivity as acceptors for pept…	-	-	-	274	+	1	0.0165414	0
c570_g1_i2	845	Q8RAE2	555	3e-48	185	65.6805	99.4595	1	Elongation factor P	-	-	Protein biosynthesis; polypeptide chain elongation	UniRef90_B8BS79	579	6e-98	272	68.5207	70.9559	1	Uncharacterized protein	Thalassiosira pseudonana	GO:0043043	peptide biosynthetic process	GO:0003746	translation elongation factor activity	GO:0005737	cytoplasm	PRK00529]---[TIGR00038]---[COG0231]---[PRK14578]---[PRK04542]---[TIGR02178]---[cd05794]---[pfam09285]---[smart00841]---[PRK12426]---[cd04470]---[pfam08207]---[pfam01132	249-803]---[249-803]---[249-632]---[255-803]---[258-803]---[258-803]---[633-800]---[642-800]---[636-800]---[255-800]---[441-626]---[255-425]---[444-611	1.00e-85]---[4.00e-83]---[4.00e-42]---[3.00e-40]---[3.00e-36]---[4.00e-28]---[8.00e-22]---[2.00e-21]---[1.00e-20]---[5.00e-20]---[3.00e-18]---[7.00e-17]---[2.00e-16	PRK00529 PRK00529 elongation factor P Validated.]---[TIGR00038 efp translation elongation factor P. function involved in peptide bond synthesis. stimulate efficient translation and peptide-bond synthesis on native or reconstituted 70S ribosomes in vitro. probably functions indirectly by altering the affinity of the ribosome for aminoacyl-tRNA thus increasing their reactivity as acceptors for pept…	-	-	-	238	+	2	0.0155327	0
c571_g1_i1	3666	P48467	1221	5e-53	928	33.3061	37.7155	-1	Kinesin heavy chain	-	-	-	UniRef90_B8BXV7	999	7e-58	318	27.2504	94.3396	-1	Uncharacterized protein (Fragment)	Thalassiosira pseudonana	GO:0007018	microtubule-based movement	GO:0005524]---[GO:0003777	ATP binding]---[microtubule motor activity	GO:0005871]---[GO:0005874	kinesin complex]---[microtubule	cd01363]---[smart00129]---[pfam00225]---[cd01369]---[cd00106]---[cd01372]---[cd01366]---[cd01365]---[COG5059]---[cd01371]---[cd01364]---[cd01370]---[cd01374]---[cd01375]---[cd01367]---[cd01376]---[cd01373]---[cd01368]---[PLN03188]---[COG1196	2408-2869]---[2363-3481]---[2363-3469]---[2363-3493]---[2351-3487]---[2366-3478]---[2366-3478]---[2366-3490]---[1712-3496]---[2363-3484]---[2324-3490]---[2366-3487]---[2360-3487]---[2366-3487]---[2363-3490]---[2366-3484]---[2360-3484]---[2366-3487]---[2204-3526]---[1805-2326	4.00e-12]---[8.00e-72]---[2.00e-67]---[1.00e-64]---[7.00e-64]---[2.00e-54]---[7.00e-54]---[8.00e-52]---[1.00e-49]---[6.00e-48]---[1.00e-46]---[5.00e-46]---[6.00e-46]---[4.00e-41]---[3.00e-37]---[4.00e-37]---[3.00e-34]---[2.00e-30]---[2.00e-26]---[7.00e-07	cd01363 Motor_domain Myosin and Kinesin motor domain. These ATPases belong to the P-loop NTPase family and provide the driving force in myosin and kinesin mediated processes.]---[smart00129 KISc Kinesin motor catalytic domain. ATPase. Microtubule-dependent molecular motors that play important roles in intracellular transport of organelles and in cell division.]---[pfam00225 Kinesin Kinesin motor …	-	-	-	1112	-	2	0.260466	0
c572_g1_i1	1055	-	-	-	-	-	-	-	-	-	-	-	-	-	-	-	-	-	-	-	-	-	-	-	-	-	-	-	-	-	-	-	-	-	309	+	0	0.0187823	0
c574_g1_i1	788	-	-	-	-	-	-	-	-	-	-	-	-	-	-	-	-	-	-	-	-	-	-	-	-	-	-	-	-	-	-	-	-	-	252	-	2	0.0600995	0
c575_g1_i1	1476	Q5SPL2	336	9e-06	1003	22.7642	9.87039	-1	PHD finger protein 12	-	-	-	UniRef90_B8BWF8	675	1e-32	1133	45.7317	19.241	-1	Uncharacterized protein	Thalassiosira pseudonana	-	-	GO:0008270	zinc ion binding	-	-	-	-	-	-	-	-	-	470	-	0	0.0800158	0
c576_g1_i1	1033	-	-	-	-	-	-	-	-	-	-	-	UniRef90_B7G525	351	2e-10	297	33.9787	41.7508	1	Predicted protein	Phaeodactylum tricornutum (strain CCAP 1055/1)	-	-	-	-	-	-	-	-	-	-	-	-	-	254	+	0	0.00623165	0
c577_g1_i1	1055	-	-	-	-	-	-	-	-	-	-	-	-	-	-	-	-	-	-	-	-	-	-	-	-	-	-	-	-	-	-	-	-	-	316	-	0	0.188828	0
c577_g1_i2	1425	Q8LPN7	135	4e-08	328	9.47368	12.8049	-1	E3 ubiquitin-protein ligase RING1-like	-	-	Protein modification; protein ubiquitination	UniRef90_B7G4K2	147	4e-13	67	10.3158	73.1343	-1	Predicted protein (Fragment)	Phaeodactylum tricornutum (strain CCAP 1055/1)	-	-	GO:0008270	zinc ion binding	-	-	pfam13639]---[cd00162]---[pfam12678]---[smart00184]---[pfam13923	229-363]---[223-363]---[229-363]---[232-363]---[232-363	1.00e-13]---[3.00e-09]---[6.00e-09]---[3.00e-06]---[3.00e-06	pfam13639 zf-RING_2 Ring finger domain. ]---[cd00162 RING RING-finger (Really Interesting New Gene) domain a specialized type of Zn-finger of 40 to 60 residues that binds two atoms of zinc defined by the 'cross-brace' motif C-X2-C-X(9-39)-C-X(1-3)- H-X(2-3)-(N/C/H)-X2-C-X(4-48)C-X2-C probably involved in mediating protein-protein interactions identified in a proteins with a wide range of function…	-	-	-	397	-	0	0.0306828	0
c578_g1_i1	2084	-	-	-	-	-	-	-	-	-	-	-	UniRef90_B8CB42	393	3e-11	1204	18.858	10.299	-1	Uncharacterized protein	Thalassiosira pseudonana	-	-	-	-	-	-	PRK08581]---[COG5271]---[COG5271]---[COG5271]---[PLN03213	1249-1863]---[1201-1938]---[1171-1938]---[1171-1935]---[1171-1710	5.00e-07]---[1.00e-06]---[3.00e-06]---[4.00e-06]---[8.00e-06	PRK08581 PRK08581 N-acetylmuramoyl-L-alanine amidase Validated.]---[COG5271 MDN1 AAA ATPase containing von Willebrand factor type A (vWA) domain General function prediction only .]---[PLN03213 PLN03213 repressor of silencing 3 Provisional.	-	-	-	665	-	2	0.256409	0
c580_g1_i1	1019	-	-	-	-	-	-	-	-	-	-	-	-	-	-	-	-	-	-	-	-	-	-	-	-	-	-	-	-	-	-	-	-	-	240	+	0	0.00384012	0
c581_g1_i1	490	-	-	-	-	-	-	-	-	-	-	-	-	-	-	-	-	-	-	-	-	-	-	-	-	-	-	-	-	-	-	-	-	-	60	-	1	0.806891	0
c582_g1_i1	1280	-	-	-	-	-	-	-	-	-	-	-	-	-	-	-	-	-	-	-	-	-	-	-	-	-	-	-	-	-	-	-	-	-	346	+	0	0.0104578	0
c584_g1_i1	1143	Q9M2S6	351	3e-15	273	30.7087	45.4212	1	E3 ubiquitin-protein ligase SDIR1	-	-	-	UniRef90_B8BTJ4	426	1e-36	319	37.2703	44.5141	1	Uncharacterized protein	Thalassiosira pseudonana	-	-	GO:0008270	zinc ion binding	-	-	pfam13639]---[cd00162]---[smart00184]---[COG5540]---[pfam13923]---[pfam12678	974-1099]---[971-1108]---[974-1096]---[902-1099]---[974-1096]---[983-1099	6.00e-16]---[2.00e-13]---[2.00e-10]---[2.00e-10]---[2.00e-08]---[2.00e-06	pfam13639 zf-RING_2 Ring finger domain. ]---[cd00162 RING RING-finger (Really Interesting New Gene) domain a specialized type of Zn-finger of 40 to 60 residues that binds two atoms of zinc defined by the 'cross-brace' motif C-X2-C-X(9-39)-C-X(1-3)- H-X(2-3)-(N/C/H)-X2-C-X(4-48)C-X2-C probably involved in mediating protein-protein interactions identified in a proteins with a wide range of function…	-	-	-	371	+	1	0.0124051	0
c586_g1_i1	424	-	-	-	-	-	-	-	-	-	-	-	-	-	-	-	-	-	-	-	-	-	-	-	-	-	-	-	-	-	-	-	-	-	105	+	2	0.665907	0
c587_g1_i1	832	O15381	702	4e-73	856	84.375	26.285	-1	Nuclear valosin-containing protein-like	-	-	-	UniRef90_B8CDA1	696	1e-109	605	83.6538	38.5124	-1	Nuclear vcp-like-like protein (Fragment)	Thalassiosira pseudonana	-	-	GO:0005524]---[GO:0017111	ATP binding]---[nucleoside-triphosphatase activity	-	-	TIGR01243]---[TIGR01243]---[COG0464]---[COG0464]---[COG1222]---[PRK03992]---[TIGR01242]---[TIGR01241]---[pfam00004]---[CHL00176]---[COG0465]---[PTZ00454]---[PTZ00361]---[TIGR03689]---[PRK10733]---[COG1223]---[cd00009]---[CHL00195]---[smart00382	74-778]---[257-778]---[125-778]---[245-778]---[251-778]---[83-778]---[254-778]---[119-778]---[422-778]---[140-778]---[137-778]---[257-778]---[254-778]---[443-778]---[257-778]---[218-778]---[422-778]---[299-778]---[419-778	2.00e-79]---[6.00e-53]---[7.00e-71]---[9.00e-33]---[8.00e-65]---[2.00e-61]---[4.00e-52]---[1.00e-51]---[3.00e-49]---[3.00e-47]---[7.00e-47]---[4.00e-44]---[3.00e-41]---[3.00e-41]---[1.00e-38]---[4.00e-37]---[1.00e-20]---[2.00e-17]---[1.00e-11	TIGR01243 CDC48 AAA family ATPase CDC48 subfamily. This subfamily of the AAA family ATPases includes two members each from three archaeal species. It also includes yeast CDC48 (cell division control protein 48) and the human ortholog transitional endoplasmic reticulum ATPase (valosin-containing protein). These proteins in eukaryotes are involved in the budding and transfer of membrane from the tr…	-	-	-	277	-	0	0.00289582	0
c590_g1_i1	1693	-	-	-	-	-	-	-	-	-	-	-	UniRef90_B7FXW4	681	3e-35	353	40.2245	50.1416	-1	Predicted protein	Phaeodactylum tricornutum (strain CCAP 1055/1)	-	-	-	-	-	-	-	-	-	-	-	-	-	253	-	1	0.00110249	0
c591_g1_i1	549	-	-	-	-	-	-	-	-	-	-	-	-	-	-	-	-	-	-	-	-	-	-	-	-	-	-	-	-	-	-	-	-	-	126	+	2	0.225917	0
c593_g1_i1	1373	-	-	-	-	-	-	-	-	-	-	-	UniRef90_B7FPN5	600	3e-30	262	43.6999	73.6641	-1	Predicted protein	Phaeodactylum tricornutum (strain CCAP 1055/1)	-	-	GO:0003676	nucleic acid binding	-	-	-	-	-	-	-	-	-	339	-	0	0.342477	0
c593_g1_i2	2311	Q9Z2R6	276	1e-31	240	11.9429	38.3333	1	Protein unc-119 homolog A	-	-	-	UniRef90_A0A024TZH9	282	3e-45	236	12.2025	39.8305	1	Uncharacterized protein	Aphanomyces invadans	-	-	-	-	-	-	pfam05351	620-892	2e-42	pfam05351 GMP_PDE_delta GMP-PDE delta subunit. GMP-PDE delta subunit was originally identified as a fourth subunit of rod-specific cGMP phosphodiesterase (PDE)(EC 3.1.4.35). The precise function of PDE delta subunit in the rod specific GMP-PDE complex is unclear. In addition PDE delta subunit is not confined to photoreceptor cells but is widely distributed in different tissues. PDE delta subunit …	-	-	-	339	-	0	0.0426877	0
c594_g1_i1	882	-	-	-	-	-	-	-	-	-	-	-	UniRef90_B7G2M4	651	1e-44	830	73.8095	27.4699	1	Predicted protein	Phaeodactylum tricornutum (strain CCAP 1055/1)	-	-	-	-	-	-	-	-	-	-	-	-	-	246	+	2	0.0109003	0
c595_g1_i1	2068	-	-	-	-	-	-	-	-	-	-	-	UniRef90_B8C2I9	1854	4e-55	1356	89.6518	41.3717	-1	Uncharacterized protein	Thalassiosira pseudonana	-	-	-	-	-	-	-	-	-	-	-	-	-	653	-	1	0.00901038	0
c596_g1_i1	1984	-	-	-	-	-	-	-	-	-	-	-	UniRef90_K0TD57	537	5e-18	352	27.0665	49.7159	-1	Uncharacterized protein	Thalassiosira oceanica	-	-	-	-	-	-	-	-	-	-	-	-	-	661	-	0	0.198793	0
c597_g1_i1	978	-	-	-	-	-	-	-	-	-	-	-	-	-	-	-	-	-	-	-	-	-	-	-	-	-	-	-	-	-	-	-	-	-	237	-	0	0.0603563	0
c598_g1_i1	841	-	-	-	-	-	-	-	-	-	-	-	-	-	-	-	-	-	-	-	-	-	-	-	-	-	-	-	-	-	-	-	-	-	196	-	0	0.366443	0
c598_g1_i2	961	-	-	-	-	-	-	-	-	-	-	-	-	-	-	-	-	-	-	-	-	-	-	-	-	-	-	-	-	-	-	-	-	-	191	-	0	0.374909	0
c599_g1_i1	3282	-	-	-	-	-	-	-	-	-	-	-	UniRef90_B7FW06	867	7e-51	840	26.4168	33.9286	1	Predicted protein	Phaeodactylum tricornutum (strain CCAP 1055/1)	-	-	-	-	-	-	-	-	-	-	-	-	-	954	+	2	0.0151142	0
c599_g1_i2	336	-	-	-	-	-	-	-	-	-	-	-	-	-	-	-	-	-	-	-	-	-	-	-	-	-	-	-	-	-	-	-	-	-	76	+	2	0.228601	0
c600_g1_i1	1750	-	-	-	-	-	-	-	-	-	-	-	-	-	-	-	-	-	-	-	-	-	-	-	-	-	-	-	-	-	-	-	-	-	515	+	1	0.00829981	0
c601_g1_i1	1270	Q9FN03	1074	5e-41	440	84.5669	82.0455	1	Ultraviolet-B receptor UVR8	-	-	-	UniRef90_UPI0004A26A10	1059	7e-76	538	83.3858	62.8253	1	RCC1 repeat-containing protein partial	Calescamantes bacterium JGI 0000106-P5	-	-	-	-	-	-	COG5184]---[COG5184]---[COG5184]---[pfam00415]---[pfam00415]---[pfam00415]---[pfam00415]---[pfam13540]---[pfam13540]---[pfam13540]---[pfam13540]---[COG5184]---[pfam00415	89-793]---[128-715]---[92-412]---[755-898]---[584-733]---[449-577]---[293-427]---[386-475]---[692-781]---[857-946]---[227-319]---[134-1150]---[920-1054	1.00e-29]---[3.00e-23]---[5.00e-07]---[6.00e-09]---[5.00e-08]---[4.00e-07]---[7.00e-07]---[1.00e-07]---[4.00e-07]---[9.00e-07]---[5.00e-06]---[3.00e-37]---[3.00e-06	COG5184 ATS1 Alpha-tubulin suppressor and related RCC1 domain-containing proteins Cell division and chromosome partitioning / Cytoskeleton .]---[pfam00415 RCC1 Regulator of chromosome condensation (RCC1) repeat. ]---[pfam13540 RCC1_2 Regulator of chromosome condensation (RCC1) repeat.	-	-	-	421	+	1	0.00223897	0
c602_g1_i1	1816	Q84KI6	1302	7e-104	482	71.696	91.4938	-1	UDP-sulfoquinovose synthase chloroplastic	3.13.1.1	UDP-sulfoquinovose synthase.	-	UniRef90_B8C7K5	1374	0	462	75.6608	96.7532	-1	Sulfolipid biosynthesis protein	Thalassiosira pseudonana	GO:0044237	cellular metabolic process	GO:0003824]---[GO:0050662	catalytic activity]---[coenzyme binding	-	-	PRK10675]---[PLN02240]---[PLN02572]---[cd05255]---[COG0451]---[cd05256]---[cd08946]---[cd05246]---[COG1087]---[pfam01370]---[cd05247]---[cd05253]---[cd05258]---[TIGR01179]---[cd05230]---[cd05257]---[COG1088]---[TIGR01181]---[PLN02260	1104-1553]---[1173-1556]---[354-1589]---[414-1553]---[492-1556]---[492-1553]---[669-1283]---[609-1556]---[927-1556]---[669-1550]---[621-1553]---[453-1556]---[669-1556]---[573-1553]---[492-1556]---[492-1553]---[669-1556]---[720-1355]---[633-1574	1.00e-10]---[9.00e-10]---[0.00e+00]---[8.00e-179]---[2.00e-31]---[2.00e-21]---[2.00e-21]---[7.00e-18]---[8.00e-18]---[1.00e-17]---[8.00e-17]---[6.00e-16]---[2.00e-13]---[2.00e-13]---[2.00e-13]---[3.00e-12]---[3.00e-12]---[6.00e-11]---[1.00e-09	PRK10675 PRK10675 UDP-galactose-4-epimerase Provisional.]---[PLN02240 PLN02240 UDP-glucose 4-epimerase.]---[PLN02572 PLN02572 UDP-sulfoquinovose synthase.]---[cd05255 SQD1_like_SDR_e UDP_sulfoquinovose_synthase (Arabidopsis thaliana SQD1 and related proteins) extended (e) SDRs. Arabidopsis thaliana UDP-sulfoquinovose-synthase ( SQD1) an extended SDR catalyzes the transfer of SO(3)(-) to UDP-gluco…	-	-	-	488	-	2	0.177786	0
c603_g1_i1	641	-	-	-	-	-	-	-	-	-	-	-	UniRef90_B8CC22	453	3e-30	371	70.6708	39.3531	1	Uncharacterized protein	Thalassiosira pseudonana	-	-	-	-	-	-	-	-	-	-	-	-	-	209	+	0	0.0027123	0
c603_g1_i2	775	-	-	-	-	-	-	-	-	-	-	-	UniRef90_B8CC22	357	5e-18	371	46.0645	30.7278	1	Uncharacterized protein	Thalassiosira pseudonana	-	-	-	-	-	-	-	-	-	-	-	-	-	156	+	2	0.00564443	0
c604_g1_i1	976	-	-	-	-	-	-	-	-	-	-	-	UniRef90_B8C0L6	342	2e-32	190	35.041	58.9474	1	Uncharacterized protein	Thalassiosira pseudonana	-	-	-	-	-	-	-	-	-	-	-	-	-	209	+	0	0.0119951	0
c604_g1_i2	861	-	-	-	-	-	-	-	-	-	-	-	UniRef90_B8C0L6	297	1e-17	190	34.4948	51.5789	1	Uncharacterized protein	Thalassiosira pseudonana	-	-	-	-	-	-	-	-	-	-	-	-	-	223	+	2	0.00495327	0
c605_g1_i1	3529	-	-	-	-	-	-	-	-	-	-	-	UniRef90_B8CEQ0	2028	3e-175	790	57.4667	82.2785	-1	Uncharacterized protein	Thalassiosira pseudonana	GO:0006352]---[GO:0006355	transcription initiation, DNA-dependent]---[regulation of transcription, DNA-dependent	GO:0008270	zinc ion binding	-	-	-	-	-	-	-	-	-	759	-	1	0.00951326	0
c606_g1_i1	1715	Q2YDP8	1350	4e-91	476	78.7172	89.7059	1	Threonine synthase-like 2	-	-	-	UniRef90_B7FYQ1	1527	0	512	89.0379	97.0703	1	Predicted protein	Phaeodactylum tricornutum (strain CCAP 1055/1)	-	-	-	-	-	-	pfam14821]---[cd01560]---[PRK09225]---[COG0498]---[TIGR00260]---[cd00640	151-390]---[151-1497]---[148-1497]---[148-1497]---[454-1407]---[487-1047	2.00e-31]---[2.00e-148]---[3.00e-136]---[2.00e-71]---[5.00e-29]---[1.00e-15	pfam14821 Thr_synth_N Threonine synthase N terminus. This domain is found at the N-terminus of many threonine synthase enzymes.]---[cd01560 Thr-synth_2 Threonine synthase catalyzes the final step of threonine biosynthesis. The conversion of O-phosphohomoserine into threonine and inorganic phosphate is pyridoxal 5'-phosphate dependent. The Thr-synth_1 CD includes members from higher plants cyanoba…	-	-	-	535	+	0	0.00190454	0
c607_g1_i1	1107	-	-	-	-	-	-	-	-	-	-	-	UniRef90_B8LCM2	1050	9e-61	970	94.8509	35.9794	1	Predicted protein	Thalassiosira pseudonana	-	-	GO:0003676]---[GO:0000166	nucleic acid binding]---[nucleotide binding	-	-	-	-	-	-	-	-	-	368	+	2	0.00228526	0
c608_g1_i1	711	-	-	-	-	-	-	-	-	-	-	-	UniRef90_B7GAK8	573	2e-16	436	80.5907	43.8073	1	Predicted protein	Phaeodactylum tricornutum (strain CCAP 1055/1)	-	-	-	-	-	-	-	-	-	-	-	-	-	195	+	2	0.0116752	0
c608_g1_i2	1894	-	-	-	-	-	-	-	-	-	-	-	UniRef90_B7GAK8	558	4e-18	436	29.4615	42.6606	1	Predicted protein	Phaeodactylum tricornutum (strain CCAP 1055/1)	-	-	-	-	-	-	-	-	-	-	-	-	-	598	+	0	0.00437164	0
c609_g1_i1	1898	P54703	1455	2e-41	654	76.6596	63.4557	1	Cytoplasmic dynein 1 intermediate chain	-	-	-	UniRef90_B7G1Z9	1506	9e-155	660	79.3467	74.0909	1	Predicted protein	Phaeodactylum tricornutum (strain CCAP 1055/1)	-	-	-	-	-	-	COG2319]---[COG2319]---[cd00200]---[cd00200	743-1807]---[983-1723]---[743-1192]---[983-1723	9.00e-15]---[2.00e-07]---[4.00e-07]---[5.00e-07	COG2319 COG2319 FOG WD40 repeat General function prediction only .]---[cd00200 WD40 WD40 domain found in a number of eukaryotic proteins that cover a wide variety of functions including adaptor/regulatory modules in signal transduction pre-mRNA processing and cytoskeleton assembly typically contains a GH dipeptide 11-24 residues from its N-terminus and the WD dipeptide at its C-terminus and is 40…	-	-	-	610	+	1	0.0032247	0
c610_g1_i1	1763	Q4UNK3	237	2e-16	105	13.443	75.2381	1	Thioredoxin	-	-	-	UniRef90_K0T1R4	255	2e-96	775	14.464	10.9677	1	Uncharacterized protein	Thalassiosira oceanica	GO:0045454]---[GO:0006662	cell redox homeostasis]---[glycerol ether metabolic process	GO:0015035	protein disulfide oxidoreductase activity	-	-	COG3118]---[TIGR01068]---[cd02947]---[pfam00085]---[cd02956]---[PRK10996]---[cd02961]---[TIGR01126]---[cd03001]---[COG0526]---[PTZ00051]---[TIGR01130]---[PRK09381]---[cd02998]---[cd03004]---[cd02995]---[PTZ00102]---[PTZ00102]---[cd02984]---[cd09212	470-718]---[479-715]---[488-715]---[467-715]---[488-715]---[470-715]---[482-724]---[482-718]---[470-700]---[473-715]---[527-718]---[461-727]---[470-715]---[464-694]---[467-694]---[467-727]---[491-712]---[482-718]---[524-715]---[999-1160	3.00e-20]---[4.00e-20]---[4.00e-18]---[6.00e-17]---[6.00e-16]---[2.00e-13]---[1.00e-12]---[2.00e-11]---[7.00e-11]---[3.00e-10]---[9.00e-09]---[1.00e-08]---[1.00e-08]---[6.00e-08]---[2.00e-07]---[4.00e-07]---[1.00e-06]---[3.00e-06]---[6.00e-06]---[7.00e-07	COG3118 COG3118 Thioredoxin domain-containing protein Posttranslational modification protein turnover chaperones .]---[TIGR01068 thioredoxin thioredoxin. Several proteins such as protein disulfide isomerase have two or more copies of a domain closely related to thioredoxin. This model is designed to recognize authentic thioredoxin a small protein that should be hit exactly once by This model. Any…	-	-	-	185	+	1	0.00700447	0
c610_g1_i2	1621	Q4UNK3	237	2e-16	105	14.6206	75.2381	1	Thioredoxin	-	-	-	UniRef90_K0T1R4	255	2e-96	775	15.731	10.9677	1	Uncharacterized protein	Thalassiosira oceanica	GO:0045454]---[GO:0006662	cell redox homeostasis]---[glycerol ether metabolic process	GO:0015035	protein disulfide oxidoreductase activity	-	-	TIGR01068]---[COG3118]---[cd02947]---[pfam00085]---[cd02956]---[PRK10996]---[cd02961]---[TIGR01126]---[cd03001]---[COG0526]---[PTZ00051]---[PRK09381]---[cd02998]---[TIGR01130]---[cd03004]---[cd02995]---[cd02984]---[PTZ00102]---[PTZ00102]---[cd03002]---[cd09212	337-573]---[328-576]---[346-573]---[325-573]---[346-573]---[328-573]---[340-582]---[340-576]---[328-558]---[331-573]---[385-576]---[328-573]---[322-552]---[319-585]---[325-552]---[325-585]---[382-573]---[349-570]---[340-576]---[328-573]---[857-1018	1.00e-22]---[3.00e-21]---[2.00e-20]---[5.00e-19]---[5.00e-18]---[9.00e-15]---[2.00e-14]---[5.00e-13]---[3.00e-12]---[2.00e-11]---[5.00e-10]---[6.00e-10]---[4.00e-09]---[7.00e-09]---[1.00e-08]---[3.00e-08]---[6.00e-07]---[9.00e-07]---[2.00e-06]---[2.00e-06]---[6.00e-07	TIGR01068 thioredoxin thioredoxin. Several proteins such as protein disulfide isomerase have two or more copies of a domain closely related to thioredoxin. This model is designed to recognize authentic thioredoxin a small protein that should be hit exactly once by This model. Any protein that hits once with a score greater than the second (per domain) trusted cutoff may be taken as thioredoxin En…	-	-	-	185	+	0	0.0112089	0
c611_g1_i1	1220	-	-	-	-	-	-	-	-	-	-	-	-	-	-	-	-	-	-	-	-	-	-	-	-	-	-	-	-	-	-	-	-	-	338	+	2	0.0611095	0
c612_g1_i1	269	-	-	-	-	-	-	-	-	-	-	-	-	-	-	-	-	-	-	-	-	-	-	-	-	-	-	-	-	-	-	-	-	-	56	-	1	0.28062	0
c612_g1_i2	2231	-	-	-	-	-	-	-	-	-	-	-	-	-	-	-	-	-	-	-	-	-	-	-	-	-	-	-	-	-	-	-	-	-	704	+	0	0.000835461	0
c613_g1_i1	317	-	-	-	-	-	-	-	-	-	-	-	-	-	-	-	-	-	-	-	-	-	-	-	-	-	-	-	-	-	-	-	-	-	105	+	0	0.14445	0
c614_g1_i1	1355	Q5R6Y0	1215	1e-74	684	89.6679	55.117	-1	HBS1-like protein	-	-	-	UniRef90_B8BYC2	1215	5e-123	428	89.6679	89.7196	-1	Uncharacterized protein	Thalassiosira pseudonana	-	-	GO:0005525]---[GO:0003924	GTP binding]---[GTPase activity	-	-	COG5256]---[PRK12317]---[cd01883]---[PTZ00141]---[TIGR00483]---[PLN00043]---[COG2895]---[TIGR02034]---[PRK05124]---[PRK05506]---[cd04166]---[pfam00009]---[COG0050]---[PRK12736]---[TIGR00485]---[PLN03127]---[PRK00049]---[cd00881]---[PRK12735]---[CHL00071	88-1305]---[100-1305]---[733-1305]---[88-1305]---[88-1305]---[88-1305]---[100-1302]---[100-1296]---[478-1296]---[100-1296]---[727-1302]---[838-1305]---[592-1266]---[586-1266]---[592-1284]---[481-1284]---[592-1266]---[838-1290]---[592-1266]---[592-1266	9.00e-95]---[5.00e-80]---[2.00e-79]---[2.00e-71]---[4.00e-69]---[8.00e-55]---[2.00e-46]---[4.00e-39]---[6.00e-36]---[1.00e-35]---[5.00e-35]---[5.00e-34]---[5.00e-31]---[9.00e-31]---[4.00e-28]---[9.00e-28]---[3.00e-27]---[6.00e-27]---[3.00e-26]---[2.00e-24	COG5256 TEF1 Translation elongation factor EF-1alpha (GTPase) Translation ribosomal structure and biogenesis .]---[PRK12317 PRK12317 elongation factor 1-alpha Reviewed.]---[cd01883 EF1_alpha Elongation Factor 1-alpha (EF1-alpha) protein family. EF1 is responsible for the GTP-dependent binding of aminoacyl-tRNAs to the ribosomes. EF1 is composed of four subunits the alpha chain which binds GTP and…	-	-	-	414	-	2	0.0203585	0
c614_g1_i2	3019	Q5R6Y0	1470	5e-85	684	48.6916	65.6433	-1	HBS1-like protein	-	-	-	UniRef90_B8BYC2	1341	9e-131	428	44.4187	99.5327	-1	Uncharacterized protein	Thalassiosira pseudonana	-	-	GO:0005525]---[GO:0003924	GTP binding]---[GTPase activity	-	-	COG5256]---[cd01883]---[PRK12317]---[PTZ00141]---[TIGR00483]---[PLN00043]---[COG2895]---[pfam00009]---[TIGR02034]---[cd04166]---[PRK05124]---[PRK05506]---[PRK12736]---[COG0050]---[cd00881]---[PLN03127]---[TIGR00485]---[PRK00049]---[PRK12735]---[CHL00071	88-1461]---[733-1431]---[100-1455]---[88-1452]---[88-1455]---[88-1455]---[100-1455]---[838-1434]---[100-1422]---[727-1431]---[478-1455]---[100-1455]---[586-1425]---[592-1449]---[838-1428]---[481-1425]---[592-1425]---[592-1422]---[592-1422]---[592-1425	3.00e-103]---[2.00e-89]---[1.00e-84]---[4.00e-80]---[4.00e-76]---[2.00e-61]---[2.00e-46]---[2.00e-39]---[3.00e-38]---[1.00e-36]---[6.00e-36]---[1.00e-35]---[2.00e-31]---[2.00e-31]---[2.00e-30]---[2.00e-28]---[2.00e-28]---[2.00e-28]---[7.00e-27]---[2.00e-24	COG5256 TEF1 Translation elongation factor EF-1alpha (GTPase) Translation ribosomal structure and biogenesis .]---[cd01883 EF1_alpha Elongation Factor 1-alpha (EF1-alpha) protein family. EF1 is responsible for the GTP-dependent binding of aminoacyl-tRNAs to the ribosomes. EF1 is composed of four subunits the alpha chain which binds GTP and aminoacyl-tRNAs the gamma chain that probably plays a rol…	-	-	-	933	-	1	0.0834129	0
c615_g1_i1	558	P42693	159	3e-08	188	28.4946	30.8511	1	Peptidyl-prolyl cis-trans isomerase	5.2.1.8	Peptidylprolyl isomerase.	-	UniRef90_B8BRD2	354	6e-59	262	63.4409	45.4198	1	Uncharacterized protein	Thalassiosira pseudonana	GO:0006457	protein folding	GO:0003755	peptidyl-prolyl cis-trans isomerase activity	-	-	pfam00160]---[cd00317]---[cd01920]---[COG0652]---[PRK10791]---[PRK10903]---[cd01926]---[cd01921]---[cd01927]---[cd01923	91-336]---[79-342]---[136-318]---[169-318]---[148-327]---[136-318]---[76-360]---[154-318]---[106-318]---[40-318	4.00e-18]---[4.00e-14]---[6.00e-12]---[2.00e-11]---[2.00e-10]---[5.00e-10]---[6.00e-08]---[1.00e-06]---[3.00e-06]---[7.00e-06	pfam00160 Pro_isomerase Cyclophilin type peptidyl-prolyl cis-trans isomerase/CLD. The peptidyl-prolyl cis-trans isomerases also known as cyclophilins share this domain of about 109 amino acids. Cyclophilins have been found in all organisms studied so far and catalyse peptidyl-prolyl isomerization during which the peptide bond preceding proline (the peptidyl-prolyl bond) is stabilized in the cis c…	-	-	-	150	+	0	0.078183	0
c615_g1_i2	1027	P42693	363	5e-13	188	35.3457	67.5532	1	Peptidyl-prolyl cis-trans isomerase	5.2.1.8	Peptidylprolyl isomerase.	-	UniRef90_B8BRD2	573	4e-87	262	55.7936	71.7557	1	Uncharacterized protein	Thalassiosira pseudonana	GO:0006457	protein folding	GO:0003755	peptidyl-prolyl cis-trans isomerase activity	-	-	pfam00160]---[cd00317]---[COG0652]---[cd01920]---[PRK10791]---[PRK10903]---[cd01923]---[cd01927]---[cd01921]---[cd01926]---[cd01925]---[PTZ00060]---[cd01928	428-805]---[428-811]---[428-787]---[428-787]---[428-796]---[434-787]---[428-787]---[434-787]---[434-787]---[410-829]---[419-730]---[536-826]---[467-829	7.00e-32]---[5.00e-26]---[1.00e-20]---[6.00e-19]---[2.00e-14]---[4.00e-14]---[2.00e-10]---[3.00e-10]---[8.00e-09]---[1.00e-08]---[8.00e-07]---[8.00e-07]---[8.00e-06	pfam00160 Pro_isomerase Cyclophilin type peptidyl-prolyl cis-trans isomerase/CLD. The peptidyl-prolyl cis-trans isomerases also known as cyclophilins share this domain of about 109 amino acids. Cyclophilins have been found in all organisms studied so far and catalyse peptidyl-prolyl isomerization during which the peptide bond preceding proline (the peptidyl-prolyl bond) is stabilized in the cis c…	-	-	-	279	+	1	0.000852757	0
c616_g1_i1	448	-	-	-	-	-	-	-	-	-	-	-	UniRef90_B7FSB6	435	9e-23	488	97.0982	29.3033	1	Predicted protein	Phaeodactylum tricornutum (strain CCAP 1055/1)	-	-	GO:0020037]---[GO:0005506]---[GO:0004497]---[GO:0016705	heme binding]---[iron ion binding]---[monooxygenase activity]---[oxidoreductase activity, acting on paired donors, with incorporation or reduction of molecular oxygen	-	-	-	-	-	-	-	-	-	149	+	1	0.00131572	0
c617_g1_i1	2153	-	-	-	-	-	-	-	-	-	-	-	UniRef90_B8BQZ4	834	2e-72	531	38.7366	51.2241	-1	Uncharacterized protein	Thalassiosira pseudonana	-	-	-	-	-	-	pfam13500	729-1334	2e-08	pfam13500 AAA_26 AAA domain. This domain is found in a number of proteins involved in cofactor biosynthesis such as dethiobiotin synthase and cobyric acid synthase. This domain contains a P-loop motif.	-	-	-	621	-	0	0.116806	0
c618_g1_i1	594	-	-	-	-	-	-	-	-	-	-	-	-	-	-	-	-	-	-	-	-	-	-	-	-	-	-	-	-	-	-	-	-	-	126	+	2	0.0479378	0
c619_g1_i1	1246	P58557	345	4e-14	167	27.6886	64.0719	-1	Putative ribonuclease	-	-	-	UniRef90_B7FP01	681	2e-44	192	54.6549	97.9167	-1	Predicted protein	Phaeodactylum tricornutum (strain CCAP 1055/1)	GO:0006364	rRNA processing	GO:0004222	metalloendopeptidase activity	-	-	pfam02130]---[COG0319]---[PRK00016]---[TIGR00043]---[PLN02887	483-812]---[180-815]---[483-815]---[483-713]---[483-740	8.00e-16]---[1.00e-14]---[6.00e-12]---[3.00e-11]---[5.00e-06	pfam02130 UPF0054 Uncharacterized protein family UPF0054. ]---[COG0319 COG0319 Predicted metal-dependent hydrolase General function prediction only .]---[PRK00016 PRK00016 metal-binding heat shock protein Provisional.]---[TIGR00043 TIGR00043 probable rRNA maturation factor YbeY. This metalloprotein family is represented by a single member sequence only in nearly every bacterium. Crystallography d…	-	-	-	351	-	2	0.0361198	0
c620_g1_i1	1598	-	-	-	-	-	-	-	-	-	-	-	-	-	-	-	-	-	-	-	-	-	-	-	-	-	-	smart00338	636-809	2e-06	smart00338 BRLZ basic region leucin zipper.	-	-	-	425	+	2	0.0259333	0
c621_g1_i1	1601	Q9SEI4	1245	0	408	77.7639	99.7549	1	26S protease regulatory subunit 6B homolog	-	-	-	UniRef90_B7FX87	1143	0	389	71.3929	97.9434	1	Predicted protein	Bacillariophyta	GO:0030163	protein catabolic process	GO:0005524]---[GO:0017111	ATP binding]---[nucleoside-triphosphatase activity	GO:0005737]---[GO:0000502	cytoplasm]---[proteasome complex	PTZ00454]---[COG1222]---[PRK03992]---[PTZ00361]---[TIGR01242]---[COG0464]---[COG0464]---[TIGR01243]---[TIGR01243]---[TIGR01241]---[CHL00176]---[TIGR03689]---[COG0465]---[PRK10733]---[pfam00004]---[COG1223]---[cd00009]---[smart00382]---[CHL00195]---[COG0714]---[pfam07724]---[pfam07728	257-1414]---[281-1399]---[305-1399]---[305-1393]---[305-1375]---[314-1378]---[704-1393]---[620-1411]---[638-1324]---[620-1366]---[602-1366]---[431-1345]---[620-1366]---[623-1405]---[764-1162]---[560-1408]---[662-1165]---[752-1171]---[638-1333]---[758-1405]---[764-1096]---[761-1129	0.00e+00]---[0.00e+00]---[6.00e-167]---[2.00e-155]---[1.00e-141]---[5.00e-81]---[6.00e-41]---[3.00e-79]---[3.00e-69]---[2.00e-74]---[4.00e-68]---[3.00e-64]---[2.00e-59]---[5.00e-53]---[1.00e-51]---[5.00e-48]---[2.00e-28]---[4.00e-20]---[2.00e-16]---[9.00e-13]---[2.00e-09]---[3.00e-08	PTZ00454 PTZ00454 26S protease regulatory subunit 6B-like protein Provisional.]---[COG1222 RPT1 ATP-dependent 26S proteasome regulatory subunit Posttranslational modification protein turnover chaperones .]---[PRK03992 PRK03992 proteasome-activating nucleotidase Provisional.]---[PTZ00361 PTZ00361 26 proteosome regulatory subunit 4-like protein Provisional.]---[TIGR01242 26Sp45 26S proteasome subun…	-	-	-	450	+	1	0.00633485	0
c622_g1_i1	1959	Q1LZH1	990	3e-17	336	50.536	83.631	-1	Mitochondrial amidoxime reducing component 2	-	-	-	UniRef90_B8CE37	1113	4e-111	404	56.8147	93.8119	-1	Uncharacterized protein	Thalassiosira pseudonana	-	-	GO:0003824]---[GO:0030151]---[GO:0030170	catalytic activity]---[molybdenum ion binding]---[pyridoxal phosphate binding	-	-	pfam03476]---[COG3217]---[PLN02724]---[pfam03473	1540-1758]---[781-1761]---[919-1194]---[952-1209	2.00e-10]---[8.00e-32]---[4.00e-16]---[5.00e-11	pfam03476 MOSC_N MOSC N-terminal beta barrel domain. This domain is found to the N-terminus of pfam03473. The function of this domain is unknown however it is predicted to adopt a beta barrel fold.]---[COG3217 COG3217 Uncharacterized Fe-S protein General function prediction only .]---[PLN02724 PLN02724 Molybdenum cofactor sulfurase.]---[pfam03473 MOSC MOSC domain. The MOSC (MOCO sulfurase C-termi…	-	-	-	400	-	0	0.0779915	0
c623_g1_i1	996	B8ELF8	360	6e-12	128	36.1446	93.75	-1	50S ribosomal protein L22	-	-	-	UniRef90_B8BSY8	555	1e-57	297	55.7229	64.6465	-1	Uncharacterized protein	Thalassiosira pseudonana	GO:0006412	translation	GO:0003735	structural constituent of ribosome	GO:0015934	large ribosomal subunit	pfam00237]---[cd00336]---[PRK00565]---[COG0091]---[TIGR01044]---[PRK12279	282-581]---[288-593]---[282-617]---[282-632]---[288-617]---[147-605	1.00e-19]---[2.00e-18]---[2.00e-17]---[6.00e-17]---[2.00e-09]---[2.00e-09	pfam00237 Ribosomal_L22 Ribosomal protein L22p/L17e. This family includes L22 from prokaryotes and chloroplasts and L17 from eukaryotes.]---[cd00336 Ribosomal_L22 Ribosomal protein L22/L17e. L22 (L17 in eukaryotes) is a core protein of the large ribosomal subunit. It is the only ribosomal protein that interacts with all six domains of 23S rRNA and is one of the proteins important for directing th…	-	-	-	290	-	1	0.13912	0
c623_g1_i2	398	-	-	-	-	-	-	-	-	-	-	-	-	-	-	-	-	-	-	-	-	-	-	-	-	-	-	-	-	-	-	-	-	-	128	-	1	0.920453	0
c624_g1_i1	495	-	-	-	-	-	-	-	-	-	-	-	-	-	-	-	-	-	-	-	-	-	-	-	-	-	-	-	-	-	-	-	-	-	165	-	0	0.604646	0
c625_g1_i1	836	-	-	-	-	-	-	-	-	-	-	-	-	-	-	-	-	-	-	-	-	-	-	-	-	-	-	-	-	-	-	-	-	-	220	+	2	0.0141227	0
c626_g1_i1	1374	-	-	-	-	-	-	-	-	-	-	-	-	-	-	-	-	-	-	-	-	-	-	-	-	-	-	-	-	-	-	-	-	-	94	+	1	0.312535	0
c627_g1_i1	1341	-	-	-	-	-	-	-	-	-	-	-	UniRef90_K0SVQ1	879	5e-56	371	65.5481	78.1671	1	Uncharacterized protein (Fragment)	Thalassiosira oceanica	-	-	GO:0016788]---[GO:0003676	hydrolase activity, acting on ester bonds]---[nucleic acid binding	-	-	-	-	-	-	-	-	-	425	+	2	0.00119803	0
c628_g1_i1	270	-	-	-	-	-	-	-	-	-	-	-	-	-	-	-	-	-	-	-	-	-	-	-	-	-	-	-	-	-	-	-	-	-	64	+	2	0.934673	0
c629_g1_i1	595	-	-	-	-	-	-	-	-	-	-	-	UniRef90_R6VHD8	516	2e-20	537	86.7227	32.7747	1	Uncharacterized protein	Roseburia sp. CAG 380	-	-	-	-	-	-	pfam03154]---[PHA03247]---[PHA03247]---[PHA03247]---[PHA03247]---[pfam00802]---[pfam00802]---[pfam00802]---[pfam04886]---[pfam04886]---[pfam04886]---[pfam04886]---[pfam04886]---[pfam04886]---[pfam05109]---[pfam05539	71-574]---[62-568]---[65-595]---[62-595]---[62-595]---[215-451]---[266-523]---[242-481]---[278-382]---[290-394]---[218-322]---[338-442]---[254-370]---[212-310]---[62-589]---[71-490	1.00e-08]---[3.00e-08]---[3.00e-07]---[4.00e-07]---[2.00e-06]---[6.00e-08]---[6.00e-08]---[8.00e-08]---[4.00e-07]---[5.00e-07]---[7.00e-07]---[2.00e-06]---[4.00e-06]---[5.00e-06]---[3.00e-06]---[4.00e-06	pfam03154 Atrophin-1 Atrophin-1 family. Atrophin-1 is the protein product of the dentatorubral-pallidoluysian atrophy (DRPLA) gene. DRPLA OMIM 125370 is a progressive neurodegenerative disorder. It is caused by the expansion of a CAG repeat in the DRPLA gene on chromosome 12p. This results in an extended polyglutamine region in atrophin-1 that is thought to confer toxicity to the protein possibly…	-	-	-	198	+	1	0.171514	0
c630_g1_i2	787	-	-	-	-	-	-	-	-	-	-	-	UniRef90_B7FQE6	441	5e-25	1277	56.0356	10.8849	-1	Predicted protein	Phaeodactylum tricornutum (strain CCAP 1055/1)	GO:0006886]---[GO:0016192	intracellular protein transport]---[vesicle-mediated transport	-	-	GO:0030117	membrane coat	-	-	-	-	-	-	-	261	-	2	0.440076	0
c631_g1_i1	375	-	-	-	-	-	-	-	-	-	-	-	-	-	-	-	-	-	-	-	-	-	-	-	-	-	-	-	-	-	-	-	-	-	77	+	2	0.0845583	0
c632_g1_i1	577	-	-	-	-	-	-	-	-	-	-	-	UniRef90_K0SGF9	333	4e-08	1455	57.7123	7.14777	1	Uncharacterized protein	Thalassiosira oceanica	-	-	-	-	-	-	-	-	-	-	-	-	-	159	+	2	0.0197019	0
c632_g1_i2	512	-	-	-	-	-	-	-	-	-	-	-	UniRef90_K0SGF9	288	2e-07	1455	56.25	6.46048	1	Uncharacterized protein	Thalassiosira oceanica	-	-	-	-	-	-	-	-	-	-	-	-	-	170	+	2	0.019141	0
c634_g1_i1	634	-	-	-	-	-	-	-	-	-	-	-	-	-	-	-	-	-	-	-	-	-	-	-	-	-	-	-	-	-	-	-	-	-	104	-	1	0.654302	0
c635_g1_i1	297	-	-	-	-	-	-	-	-	-	-	-	-	-	-	-	-	-	-	-	-	-	-	-	-	-	-	-	-	-	-	-	-	-	98	+	1	0.948707	0
c636_g1_i1	461	Q9SU94	366	4e-35	390	79.3926	31.2821	1	Protein arginine N-methyltransferase 1.1	2.1.1.125	Histone-arginine N-methyltransferase.	-	UniRef90_B8BYH6	390	2e-52	395	84.5987	32.6582	1	Uncharacterized protein	Thalassiosira pseudonana	GO:0006479	protein methylation	GO:0008168	methyltransferase activity	-	-	-	-	-	-	-	-	-	130	+	0	0.0237117	0
c637_g1_i1	293	-	-	-	-	-	-	-	-	-	-	-	-	-	-	-	-	-	-	-	-	-	-	-	-	-	-	-	-	-	-	-	-	-	46	-	1	0.886533	0
c639_g1_i1	1828	Q9ZBH5	1248	4e-57	440	68.2713	90	1	Diaminopimelate decarboxylase	4.1.1.20	Diaminopimelate decarboxylase.	Amino-acid biosynthesis; L-lysine biosynthesis via DAP pathway; L-lysine from DL-2,6-diaminopimelate: step 1/1	UniRef90_B7G3A2	1410	0	481	77.1335	97.921	1	Diaminopimelate decarboxylase	Phaeodactylum tricornutum (strain CCAP 1055/1)	GO:0009089	lysine biosynthetic process via diaminopimelate	GO:0008836	diaminopimelate decarboxylase activity	-	-	cd06808]---[pfam00278]---[cd06828]---[PRK11165]---[COG0019]---[TIGR01048]---[cd06810]---[cd06840]---[PRK08961]---[cd06839]---[TIGR03099]---[PLN02537]---[cd06841]---[cd00622]---[cd06836]---[pfam02784]---[cd06829]---[cd06843]---[cd06842]---[TIGR01047	337-951]---[1057-1431]---[259-1431]---[196-1497]---[259-1431]---[244-1497]---[262-1431]---[244-1431]---[253-1431]---[259-1431]---[253-1431]---[247-1461]---[259-1443]---[319-1431]---[277-1428]---[343-1044]---[337-1371]---[352-1371]---[259-1278]---[502-1461	2.00e-08]---[4.00e-20]---[2.00e-115]---[2.00e-78]---[5.00e-74]---[2.00e-71]---[5.00e-51]---[3.00e-40]---[5.00e-40]---[1.00e-35]---[1.00e-33]---[5.00e-28]---[7.00e-24]---[1.00e-23]---[6.00e-22]---[3.00e-19]---[7.00e-14]---[9.00e-12]---[1.00e-09]---[5.00e-08	cd06808 PLPDE_III Type III Pyridoxal 5-phosphate (PLP)-Dependent Enzymes. The fold type III PLP-dependent enzyme family is predominantly composed of two-domain proteins with similarity to bacterial alanine racemases (AR) including eukaryotic ornithine decarboxylases (ODC) prokaryotic diaminopimelate decarboxylases (DapDC) biosynthetic arginine decarboxylases (ADC) carboxynorspermidine decarboxyla…	-	-	-	492	+	0	0.00216474	0
c639_g1_i2	1714	Q9ZBH5	1248	2e-57	440	72.8121	90	1	Diaminopimelate decarboxylase	4.1.1.20	Diaminopimelate decarboxylase.	Amino-acid biosynthesis; L-lysine biosynthesis via DAP pathway; L-lysine from DL-2,6-diaminopimelate: step 1/1	UniRef90_B7G3A2	1410	0	481	82.2637	97.921	1	Diaminopimelate decarboxylase	Phaeodactylum tricornutum (strain CCAP 1055/1)	GO:0009089	lysine biosynthetic process via diaminopimelate	GO:0008836	diaminopimelate decarboxylase activity	-	-	cd06808]---[pfam00278]---[cd06828]---[PRK11165]---[COG0019]---[TIGR01048]---[cd06810]---[cd06840]---[PRK08961]---[cd06839]---[TIGR03099]---[PLN02537]---[cd06841]---[cd00622]---[cd06836]---[pfam02784]---[cd06829]---[cd06843]---[cd06842]---[TIGR01047	337-951]---[1057-1431]---[259-1431]---[196-1497]---[259-1431]---[244-1497]---[262-1431]---[244-1431]---[253-1431]---[259-1431]---[253-1431]---[247-1461]---[259-1443]---[319-1431]---[277-1428]---[343-1044]---[337-1371]---[352-1371]---[259-1278]---[502-1461	2.00e-08]---[3.00e-20]---[6.00e-116]---[6.00e-79]---[2.00e-74]---[1.00e-71]---[3.00e-51]---[2.00e-40]---[3.00e-40]---[7.00e-36]---[9.00e-34]---[4.00e-28]---[5.00e-24]---[1.00e-23]---[5.00e-22]---[3.00e-19]---[6.00e-14]---[8.00e-12]---[1.00e-09]---[4.00e-08	cd06808 PLPDE_III Type III Pyridoxal 5-phosphate (PLP)-Dependent Enzymes. The fold type III PLP-dependent enzyme family is predominantly composed of two-domain proteins with similarity to bacterial alanine racemases (AR) including eukaryotic ornithine decarboxylases (ODC) prokaryotic diaminopimelate decarboxylases (DapDC) biosynthetic arginine decarboxylases (ADC) carboxynorspermidine decarboxyla…	-	-	-	492	+	0	0.00296051	0
c641_g1_i1	386	-	-	-	-	-	-	-	-	-	-	-	-	-	-	-	-	-	-	-	-	-	-	-	-	-	-	smart00356]---[pfam00642	155-229]---[152-229	4.00e-09]---[2.00e-07	smart00356 ZnF_C3H1 zinc finger. ]---[pfam00642 zf-CCCH Zinc finger C-x8-C-x5-C-x3-H type (and similar).	-	-	-	95	+	1	0.878409	0
c644_g1_i1	1144	-	-	-	-	-	-	-	-	-	-	-	UniRef90_B8BVG8	324	1e-24	180	28.3217	52.7778	1	Uncharacterized protein	Thalassiosira pseudonana	-	-	-	-	-	-	-	-	-	-	-	-	-	231	+	1	0.00658869	0
c645_g1_i1	1252	-	-	-	-	-	-	-	-	-	-	-	UniRef90_B7G7X8	894	5e-90	285	71.4058	94.386	1	Predicted protein	Phaeodactylum tricornutum (strain CCAP 1055/1)	-	-	-	-	-	-	cd01248]---[cd13363	670-957]---[673-1017	1.00e-08]---[3.00e-07	cd01248 PH_PLC_ELMO1 Phospholipase C and Engulfment and cell motility protein 1 pleckstrin homology domain. The C-terminal region of ELMO1 the PH domain and Pro-rich sequences binds the SH3-containing region of DOCK2 forming a intermolecular five-helix bundle allowing for DOCK mediated Rac1 activation. ELMO1 a mammalian homolog of C. elegans CED-12 contains an N-terminal RhoG-binding region a ELM…	-	-	-	310	+	0	0.021889	0
c646_g1_i1	1507	Q9X0Y2	495	8e-07	377	32.8467	38.992	1	Aspartate aminotransferase	2.6.1.1	Aspartate transaminase.	-	UniRef90_B8LEI7	513	8e-56	373	34.0411	45.5764	1	Aspartate aminotransferase (Fragment)	Thalassiosira pseudonana	GO:0009058	biosynthetic process	GO:0030170]---[GO:0008483	pyridoxal phosphate binding]---[transaminase activity	-	-	PRK05957]---[cd00609]---[COG0436]---[pfam00155]---[PRK07550]---[PRK05764]---[PRK07366]---[TIGR01265]---[PRK08361]---[COG1167]---[COG0079	712-1200]---[697-1182]---[700-1194]---[724-1176]---[700-1176]---[703-1197]---[712-1179]---[709-1182]---[694-1197]---[694-1203]---[697-1125	3.00e-23]---[4.00e-23]---[7.00e-21]---[4.00e-17]---[6.00e-15]---[4.00e-12]---[7.00e-09]---[5.00e-08]---[6.00e-08]---[1.00e-07]---[1.00e-06	PRK05957 PRK05957 aspartate aminotransferase Provisional.]---[cd00609 AAT_like Aspartate aminotransferase family. This family belongs to pyridoxal phosphate (PLP)-dependent aspartate aminotransferase superfamily (fold I). Pyridoxal phosphate combines with an alpha-amino acid to form a compound called a Schiff base or aldimine intermediate which depending on the reaction is the substrate in four k…	-	-	-	373	+	0	0.000900627	0
c647_g1_i1	1075	-	-	-	-	-	-	-	-	-	-	-	UniRef90_B8BTX2	507	4e-30	187	47.1628	94.6524	-1	Uncharacterized protein	Thalassiosira pseudonana	-	-	-	-	-	-	-	-	-	-	-	-	-	224	-	1	0.0362362	0
c647_g1_i2	1158	-	-	-	-	-	-	-	-	-	-	-	UniRef90_B8BTX2	411	3e-28	187	35.4922	74.3316	-1	Uncharacterized protein	Thalassiosira pseudonana	-	-	-	-	-	-	-	-	-	-	-	-	-	211	-	1	0.10172	0
c648_g1_i1	970	-	-	-	-	-	-	-	-	-	-	-	UniRef90_K0RQX3	684	2e-32	3256	70.5155	7.03317	-1	Uncharacterized protein	Thalassiosira oceanica	-	-	-	-	-	-	pfam03382]---[pfam03382]---[PHA03269]---[PHA03269]---[PHA03269]---[PHA03269]---[PHA03247]---[PHA03247]---[PHA03247]---[PHA03247]---[pfam00802]---[pfam05109]---[pfam05109]---[pfam05109]---[pfam15279]---[pfam15279]---[PHA03378]---[pfam11914]---[pfam11914]---[pfam03154]---[pfam03154]---[COG5068]---[PLN03209]---[pfam03326]---[pfam07223	658-969]---[655-939]---[64-501]---[181-588]---[292-594]---[112-549]---[70-591]---[97-594]---[64-588]---[73-585]---[55-588]---[70-591]---[70-498]---[82-591]---[121-627]---[82-480]---[94-597]---[196-510]---[58-312]---[85-588]---[70-600]---[76-591]---[124-597]---[64-591]---[64-591	1.00e-47]---[2.00e-40]---[6.00e-11]---[1.00e-08]---[5.00e-07]---[2.00e-06]---[8.00e-09]---[9.00e-08]---[1.00e-07]---[3.00e-07]---[7.00e-08]---[1.00e-07]---[1.00e-06]---[5.00e-06]---[1.00e-07]---[7.00e-07]---[2.00e-07]---[2.00e-07]---[4.00e-06]---[3.00e-07]---[5.00e-07]---[2.00e-06]---[3.00e-06]---[5.00e-06]---[7.00e-06	pfam03382 DUF285 Mycoplasma protein of unknown function DUF285. This region appears distantly related to leucine rich repeats.]---[PHA03269 PHA03269 envelope glycoprotein C Provisional.]---[PHA03247 PHA03247 large tegument protein UL36 Provisional.]---[pfam00802 Glycoprotein_G Pneumovirus attachment glycoprotein G. This family includes attachment proteins from respiratory synctial virus. Glycopro…	-	-	-	323	-	1	0.170693	0
c651_g1_i1	1339	-	-	-	-	-	-	-	-	-	-	-	-	-	-	-	-	-	-	-	-	-	-	-	-	-	-	-	-	-	-	-	-	-	407	-	0	0.0578731	0
c651_g1_i2	1507	-	-	-	-	-	-	-	-	-	-	-	-	-	-	-	-	-	-	-	-	-	-	-	-	-	-	-	-	-	-	-	-	-	342	-	0	0.0599522	0
c652_g1_i1	219	-	-	-	-	-	-	-	-	-	-	-	-	-	-	-	-	-	-	-	-	-	-	-	-	-	-	-	-	-	-	-	-	-	49	-	1	0.854008	0
c653_g1_i1	2150	Q9LQK7	987	4e-23	475	45.907	60.8421	-1	Protein ABCI7 chloroplastic	-	-	-	UniRef90_K0T5Y5	1812	0	696	84.2791	86.4943	-1	Uncharacterized protein	Thalassiosira oceanica	GO:0016226	iron-sulfur cluster assembly	-	-	-	-	TIGR01980]---[CHL00085]---[PRK11814]---[pfam01458]---[TIGR01981]---[COG0719]---[PRK10948	185-637]---[185-556]---[185-553]---[197-1000]---[185-1102]---[185-1132]---[95-1132	8.00e-20]---[4.00e-11]---[7.00e-11]---[1.00e-60]---[1.00e-59]---[1.00e-51]---[1.00e-25	TIGR01980 sufB FeS assembly protein SufB. This protein SufB forms a cytosolic complex SufBCD. This complex enhances the cysteine desulfurase of SufSE. The system together with SufA is believed to act in iron-sulfur cluster formation during oxidative stress. Note that SufC belongs to the family of ABC transporter ATP binding proteins so this protein encoded by an adjacent gene has often been annot…	-	-	-	683	-	1	0.348434	0
c654_g1_i1	1155	Q94K71	759	1e-76	319	65.7143	80.2508	1	Haloacid dehalogenase-like hydrolase domain-containing protein At3g48420	-	-	-	UniRef90_B5YPA5	822	2e-130	274	71.1688	98.5401	1	Possibly a phosphatase from the CbbY protein family	Thalassiosira pseudonana	-	-	GO:0016787	hydrolase activity	-	-	PLN02779]---[COG0637]---[TIGR01509]---[TIGR02009]---[pfam00702]---[COG0546]---[pfam13419]---[PLN02940]---[TIGR01990]---[PLN02919]---[COG1011]---[TIGR01449]---[pfam13242	216-947]---[237-980]---[246-833]---[240-833]---[240-815]---[246-860]---[249-830]---[246-902]---[246-821]---[231-944]---[234-803]---[447-947]---[705-902	2.00e-120]---[6.00e-23]---[1.00e-18]---[4.00e-16]---[2.00e-14]---[2.00e-14]---[2.00e-13]---[3.00e-12]---[7.00e-10]---[4.00e-08]---[4.00e-07]---[1.00e-06]---[5.00e-06	PLN02779 PLN02779 haloacid dehalogenase-like hydrolase family protein.]---[COG0637 COG0637 Predicted phosphatase/phosphohexomutase General function prediction only .]---[TIGR01509 HAD-SF-IA-v3 haloacid dehalogenase superfamily subfamily IA variant 3 with third motif having DD or ED. This model represents part of one structural subfamily of the Haloacid Dehalogenase (HAD) superfamily of aspartate-…	-	-	-	285	+	2	0.0136477	0
c655_g1_i1	653	-	-	-	-	-	-	-	-	-	-	-	-	-	-	-	-	-	-	-	-	-	-	-	-	-	-	-	-	-	-	-	-	-	129	-	0	0.0557616	0
c657_g1_i1	1187	-	-	-	-	-	-	-	-	-	-	-	UniRef90_UPI00048F3666	954	1e-22	369	80.3707	79.4038	-1	hypothetical protein	Proteobacteria bacterium JGI 0000113-E04	-	-	-	-	-	-	pfam13358	16-324	8e-17	pfam13358 DDE_3 DDE superfamily endonuclease. This family of proteins are related to pfam00665 and are probably endonucleases of the DDE superfamily. Transposase proteins are necessary for efficient DNA transposition. This domain is a member of the DDE superfamily which contain three carboxylate residues that are believed to be responsible for coordinating metal ions needed for catalysis. The cat…	-	-	-	378	-	2	0.0164863	0
c658_g1_i1	1009	-	-	-	-	-	-	-	-	-	-	-	-	-	-	-	-	-	-	-	-	-	-	-	-	-	-	pfam01156]---[cd02649	244-759]---[247-759	9.00e-09]---[1.00e-08	pfam01156 IU_nuc_hydro Inosine-uridine preferring nucleoside hydrolase. ]---[cd02649 nuc_hydro_CeIAG nuc_hydro_CeIAG Nucleoside hydrolases similar to the inosine-adenosine-guanosine-preferring nucleoside hydrolase from Caenorhabditis elegans. Nucleoside hydrolases cleave the N-glycosidic bond in nucleosides generating ribose and the respective base. These enzymes vary in their substrate specifici…	-	-	-	328	-	1	0.618311	0
c659_g1_i1	619	-	-	-	-	-	-	-	-	-	-	-	-	-	-	-	-	-	-	-	-	-	-	-	-	-	-	-	-	-	-	-	-	-	154	-	2	0.00801727	0
c661_g1_i1	1023	-	-	-	-	-	-	-	-	-	-	-	-	-	-	-	-	-	-	-	-	-	-	-	-	-	-	-	-	-	-	-	-	-	341	-	0	0.421276	0
c661_g1_i2	1098	-	-	-	-	-	-	-	-	-	-	-	-	-	-	-	-	-	-	-	-	-	-	-	-	-	-	-	-	-	-	-	-	-	366	-	0	0.333997	0
c662_g1_i1	1155	-	-	-	-	-	-	-	-	-	-	-	UniRef90_B7GAP0	504	3e-18	199	43.6364	87.9397	1	Predicted protein	Phaeodactylum tricornutum (strain CCAP 1055/1)	-	-	-	-	-	-	-	-	-	-	-	-	-	208	+	1	0.00919245	0
c664_g1_i1	310	-	-	-	-	-	-	-	-	-	-	-	-	-	-	-	-	-	-	-	-	-	-	-	-	-	-	-	-	-	-	-	-	-	55	+	2	0.885316	0
c665_g1_i1	3947	Q9P7Q4	963	5e-78	792	24.3983	40.404	1	Vesicular-fusion protein sec18	-	-	-	UniRef90_K0SQC4	1500	8e-175	493	38.0035	99.7972	1	Uncharacterized protein (Fragment)	Thalassiosira oceanica	-	-	GO:0005524	ATP binding	-	-	COG0464]---[COG0464]---[COG1222]---[PRK03992]---[TIGR01243]---[TIGR01243]---[TIGR01242]---[TIGR01241]---[TIGR03689]---[CHL00176]---[COG0465]---[PRK10733]---[pfam00004]---[PTZ00454]---[PTZ00361]---[COG1223]---[cd00009]---[CHL00195]---[smart00382]---[cd02522]---[TIGR04283	1096-1920]---[1171-1929]---[1096-1959]---[1096-1830]---[1099-1938]---[1093-1923]---[1093-1830]---[1054-1827]---[1096-1680]---[1084-1818]---[1054-1878]---[1081-1827]---[1213-1641]---[1096-1836]---[1096-1830]---[1120-1929]---[1174-1641]---[1096-1794]---[1207-1647]---[2957-3610]---[2954-3589	2.00e-56]---[2.00e-33]---[5.00e-53]---[3.00e-51]---[3.00e-50]---[3.00e-48]---[7.00e-47]---[5.00e-43]---[3.00e-42]---[4.00e-42]---[2.00e-38]---[2.00e-35]---[1.00e-33]---[2.00e-32]---[1.00e-30]---[2.00e-25]---[6.00e-14]---[1.00e-10]---[2.00e-08]---[1.00e-29]---[7.00e-28	COG0464 SpoVK ATPases of the AAA class Posttranslational modification protein turnover chaperones .]---[COG1222 RPT1 ATP-dependent 26S proteasome regulatory subunit Posttranslational modification protein turnover chaperones .]---[PRK03992 PRK03992 proteasome-activating nucleotidase Provisional.]---[TIGR01243 CDC48 AAA family ATPase CDC48 subfamily. This subfamily of the AAA family ATPases include…	-	-	-	924	+	0	0.00490454	0
c666_g1_i1	400	B0UC46	171	1e-07	130	42.75	40.7692	1	Protein ApaG	-	-	-	UniRef90_B7G6B1	303	7e-20	405	75.75	24.6914	1	Predicted protein	Phaeodactylum tricornutum (strain CCAP 1055/1)	-	-	-	-	-	-	PRK05461]---[pfam04379]---[COG2967	104-274]---[104-229]---[104-289	4.00e-12]---[6.00e-11]---[6.00e-08	PRK05461 apaG CO2 /MG2 efflux protein ApaG Reviewed.]---[pfam04379 DUF525 Protein of unknown function (DUF525). Members of this family include the bacterial protein ApaG and the C termini of some F-box proteins (pfam00646). F-box proteins contain a carboxyl-terminal domain that interacts with protein substrates so this family may be involved in protein-protein interaction. The function of ApaG pr…	-	-	-	111	+	1	0.626832	0
c667_g1_i1	567	-	-	-	-	-	-	-	-	-	-	-	-	-	-	-	-	-	-	-	-	-	-	-	-	-	-	-	-	-	-	-	-	-	189	-	0	0.354549	0
c669_g1_i1	1436	Q06672	327	9e-08	205	22.7716	51.7073	-1	Pre-rRNA-processing protein TSR2	-	-	-	UniRef90_B5Y4E5	711	4e-43	516	49.5125	45.3488	1	Predicted protein	Phaeodactylum tricornutum (strain CCAP 1055/1)	-	-	GO:0003676]---[GO:0008270	nucleic acid binding]---[zinc ion binding	GO:0005634	nucleus	pfam10273	1032-1283	6e-17	pfam10273 WGG Pre-rRNA-processing protein TSR2. This entry represents the central conserved section of a family of proteins described as pre-rRNA-processing protein TSR2. The region has a distinctive WGG motif but the function is unknown.	-	-	-	239	+	2	0.00162796	0
c670_g1_i1	1529	-	-	-	-	-	-	-	-	-	-	-	-	-	-	-	-	-	-	-	-	-	-	-	-	-	-	-	-	-	-	-	-	-	386	+	0	0.00161724	0
c671_g1_i1	1483	-	-	-	-	-	-	-	-	-	-	-	UniRef90_W7TNF4	288	3e-09	246	19.4201	39.0244	1	Kinetochore protein spc25	Nannochloropsis gaditana	-	-	-	-	-	-	pfam08234	1118-1351	3e-06	pfam08234 Spindle_Spc25 Chromosome segregation protein Spc25. This is a family of chromosome segregation proteins. It contains Spc25 which is a conserved eukaryotic kinetochore protein involved in cell division. In fungi the Spc25 protein is a subunit of the Nuf2-Ndc80 complex and in vertebrates it forms part of the Ndc80 complex.	-	-	-	233	+	2	0.00359429	0
c671_g1_i2	1268	-	-	-	-	-	-	-	-	-	-	-	UniRef90_W7TNF4	288	4e-10	246	22.7129	39.0244	1	Kinetochore protein spc25	Nannochloropsis gaditana	-	-	-	-	-	-	pfam08234	903-1136	2e-06	pfam08234 Spindle_Spc25 Chromosome segregation protein Spc25. This is a family of chromosome segregation proteins. It contains Spc25 which is a conserved eukaryotic kinetochore protein involved in cell division. In fungi the Spc25 protein is a subunit of the Nuf2-Ndc80 complex and in vertebrates it forms part of the Ndc80 complex.	-	-	-	351	+	2	0.00858463	0
c672_g1_i1	1319	Q9LFT9	516	3e-93	207	39.1205	82.6087	-1	Ras-related protein RABH1e	-	-	-	UniRef90_B7G312	711	2e-125	236	53.9045	97.8814	-1	Predicted protein	Phaeodactylum tricornutum (strain CCAP 1055/1)	GO:0015031]---[GO:0007264	protein transport]---[small GTPase mediated signal transduction	GO:0005525	GTP binding	-	-	cd01861]---[cd00154]---[smart00175]---[pfam00071]---[cd01860]---[PTZ00099]---[cd04123]---[cd01868]---[cd01863]---[cd01867]---[cd01864]---[cd01869]---[cd04113]---[cd01866]---[cd00876]---[cd04107]---[cd01862]---[PLN03108]---[cd04111]---[cd04114	674-1159]---[680-1159]---[674-1159]---[671-1156]---[671-1162]---[671-1099]---[674-1159]---[680-1159]---[674-1159]---[674-1159]---[674-1159]---[674-1159]---[674-1159]---[680-1159]---[674-1156]---[680-1159]---[680-1159]---[674-1159]---[683-1162]---[674-1159	2.00e-110]---[2.00e-76]---[2.00e-75]---[3.00e-72]---[3.00e-65]---[2.00e-62]---[6.00e-56]---[4.00e-52]---[1.00e-50]---[2.00e-48]---[5.00e-47]---[5.00e-46]---[2.00e-45]---[8.00e-44]---[2.00e-42]---[2.00e-42]---[1.00e-40]---[5.00e-40]---[1.00e-39]---[3.00e-39	cd01861 Rab6 Rab GTPase family 6 (Rab6). Rab6 is involved in microtubule-dependent transport pathways through the Golgi and from endosomes to the Golgi. Rab6A of mammals is implicated in retrograde transport through the Golgi stack and is also required for a slow COPI-independent retrograde transport pathway from the Golgi to the endoplasmic reticulum (ER). This pathway may allow Golgi residents …	-	-	-	243	-	1	0.225134	0
c673_g1_i1	2566	-	-	-	-	-	-	-	-	-	-	-	-	-	-	-	-	-	-	-	-	-	-	-	-	-	-	-	-	-	-	-	-	-	855	+	0	0.00815229	0
c674_g1_i1	3672	-	-	-	-	-	-	-	-	-	-	-	-	-	-	-	-	-	-	-	-	-	-	-	-	-	-	pfam00003	1150-1851	1e-12	pfam00003 7tm_3 7 transmembrane sweet-taste receptor of 3 GCPR. This is a domain of seven transmembrane regions that forms the C-terminus of some subclass 3 G-coupled-protein receptors. It is often associated with a downstream cysteine-rich linker domain NCD3G pfam07562 which is the human sweet-taste receptor and the N-terminal domain ANF_receptor pfam01094. The seven TM regions assemble in such …	-	-	-	1127	-	0	0.0156734	0
c675_g1_i1	1071	Q8PC00	456	5e-16	417	42.577	37.1703	1	Peptidyl-Asp metalloendopeptidase	3.4.24.33	Peptidyl-Asp metalloendopeptidase.	-	UniRef90_R1E276	561	2e-23	571	52.381	35.7268	1	Uncharacterized protein	Emiliania huxleyi CCMP1516	-	-	-	-	-	-	pfam13582]---[pfam13583	581-931]---[737-1033	1.00e-11]---[3.00e-07	pfam13582 Reprolysin_3 Metallo-peptidase family M12B Reprolysin-like. This zinc-binding metallo-peptidase has the characteristic binding motif HExxGHxxGxxH of Reprolysin-like peptidases of family M12B.]---[pfam13583 Reprolysin_4 Metallo-peptidase family M12B Reprolysin-like. This zinc-binding metallo-peptidase has the characteristic binding motif HExxGHxxGxxH of Reprolysin-like peptidases of fami…	-	-	-	356	+	1	0.0114141	0
c676_g1_i1	1148	Q54MZ4	879	3e-47	434	76.5679	64.0553	1	Mitochondrial substrate carrier family protein B	-	-	-	UniRef90_B8C6W6	894	2e-121	309	77.8746	97.7346	1	Uncharacterized protein	Thalassiosira pseudonana	GO:0055085	transmembrane transport	-	-	GO:0016021	integral to membrane	PTZ00169]---[PTZ00169]---[pfam00153]---[pfam00153]---[pfam00153	5-829]---[647-895]---[608-883]---[2-265]---[287-580	2.00e-41]---[9.00e-08]---[3.00e-24]---[4.00e-20]---[5.00e-20	PTZ00169 PTZ00169 ADP/ATP transporter on adenylate translocase Provisional.]---[pfam00153 Mito_carr Mitochondrial carrier protein.	-	-	-	299	+	1	0.012588	0
c677_g1_i1	1857	Q803I2	1002	6e-45	383	53.958	77.5457	1	Endoplasmic reticulum-Golgi intermediate compartment protein 3	-	-	-	UniRef90_B8CEA4	1002	5e-103	454	53.958	74.4493	1	Uncharacterized protein	Thalassiosira pseudonana	-	-	-	-	-	-	pfam13850]---[pfam07970]---[pfam07970	214-525]---[1522-1689]---[670-1257	4.00e-25]---[1.00e-11]---[4.00e-48	pfam13850 ERGIC_N Endoplasmic Reticulum-Golgi Intermediate Compartment (ERGIC). This family is the N-terminal of ERGIC proteins ER-Golgi intermediate compartment clusters otherwise known as Ervs and is associated with family COPIIcoated_ERV pfam07970.]---[pfam07970 COPIIcoated_ERV Endoplasmic reticulum vesicle transporter. This family is conserved from plants and fungi to humans. Erv46 works in c…	-	-	-	582	+	0	0.00228584	0
c679_g1_i1	1190	-	-	-	-	-	-	-	-	-	-	-	-	-	-	-	-	-	-	-	-	-	-	-	-	-	-	-	-	-	-	-	-	-	371	-	1	0.0893309	0
c680_g1_i1	1907	-	-	-	-	-	-	-	-	-	-	-	-	-	-	-	-	-	-	-	-	-	-	-	-	-	-	-	-	-	-	-	-	-	607	-	1	0.120133	0
c681_g1_i1	2024	Q0I902	1827	0	617	90.2668	96.4344	1	Threonine--tRNA ligase	6.1.1.3	Threonine--tRNA ligase.	-	UniRef90_B5Y5F7	1947	0	684	96.1957	95.7602	1	Predicted protein	Phaeodactylum tricornutum (strain CCAP 1055/1)	GO:0006435	threonyl-tRNA aminoacylation	GO:0005524]---[GO:0004829	ATP binding]---[threonine-tRNA ligase activity	GO:0005737	cytoplasm	smart00863]---[cd00860]---[pfam03129]---[PRK14938]---[PRK12305]---[PRK00413]---[PLN02837]---[COG0441]---[TIGR00418]---[PRK12444]---[PLN02908]---[cd00771]---[PRK14799]---[pfam00587]---[PRK03991]---[cd00670]---[cd00768]---[TIGR00408]---[COG0442]---[PRK08661	514-669]---[1636-1908]---[1642-1911]---[1621-1920]---[160-1908]---[112-1911]---[103-1905]---[151-1911]---[187-1911]---[127-1908]---[121-1908]---[742-1638]---[652-1908]---[835-1329]---[814-1905]---[826-1596]---[835-1584]---[802-1908]---[802-1845]---[991-1905	3.00e-13]---[2.00e-30]---[2.00e-18]---[8.00e-15]---[0.00e+00]---[0.00e+00]---[0.00e+00]---[0.00e+00]---[0.00e+00]---[0.00e+00]---[0.00e+00]---[0.00e+00]---[9.00e-153]---[3.00e-53]---[5.00e-52]---[1.00e-32]---[5.00e-23]---[4.00e-20]---[5.00e-15]---[9.00e-15	smart00863 tRNA_SAD Threonyl and Alanyl tRNA synthetase second additional domain. The catalytically active form of threonyl/alanyl tRNA synthetase is a dimer. Within the tRNA synthetase class II dimer the bound tRNA interacts with both monomers making specific interactions with the catalytic domain the C-terminal domain and this SAD domain (the second additional domain). The second additional dom…	-	-	-	657	+	0	0.00571622	0
c684_g1_i1	411	-	-	-	-	-	-	-	-	-	-	-	-	-	-	-	-	-	-	-	-	-	-	-	-	-	-	-	-	-	-	-	-	-	136	+	2	0.113635	0
c685_g1_i1	1552	-	-	-	-	-	-	-	-	-	-	-	-	-	-	-	-	-	-	-	-	-	-	-	-	-	-	-	-	-	-	-	-	-	517	-	1	0.5	0
c686_g1_i1	1218	-	-	-	-	-	-	-	-	-	-	-	UniRef90_B8CDS1	828	1e-46	334	67.9803	82.6347	-1	Uncharacterized protein	Thalassiosira pseudonana	-	-	GO:0009055]---[GO:0051536]---[GO:0046872	electron carrier activity]---[iron-sulfur cluster binding]---[metal ion binding	-	-	-	-	-	-	-	-	-	345	-	2	0.450843	0
c687_g1_i1	2992	-	-	-	-	-	-	-	-	-	-	-	UniRef90_B8CB56	2145	2e-91	1964	71.6912	40.6314	-1	Uncharacterized protein	Thalassiosira pseudonana	-	-	-	-	-	-	-	-	-	-	-	-	-	939	-	0	0.0481697	0
c688_g1_i1	1621	-	-	-	-	-	-	-	-	-	-	-	UniRef90_B7FPQ7	1035	4e-92	372	63.8495	86.0215	1	Predicted protein	Phaeodactylum tricornutum (strain CCAP 1055/1)	-	-	-	-	-	-	PRK09186]---[cd05251]---[cd05243]---[pfam13460	333-554]---[339-446]---[336-1103]---[339-1073	1.00e-07]---[8.00e-06]---[3.00e-24]---[3.00e-15	PRK09186 PRK09186 flagellin modification protein A Provisional.]---[cd05251 NmrA_like_SDR_a NmrA (a transcriptional regulator) and HSCARG (an NADPH sensor) like proteins atypical (a) SDRs. NmrA and HSCARG like proteins. NmrA is a negative transcriptional regulator of various fungi involved in the post-translational modulation of the GATA-type transcription factor AreA. NmrA lacks the canonical GX…	-	-	-	454	+	2	0.00120662	0
c690_g1_i1	1220	-	-	-	-	-	-	-	-	-	-	-	UniRef90_B8BRP0	1047	9e-68	345	85.8197	98.2609	-1	Uncharacterized protein	Thalassiosira pseudonana	-	-	-	-	-	-	COG5104]---[pfam00397]---[cd00201	147-389]---[159-248]---[153-242	1.00e-08]---[2.00e-07]---[3.00e-06	COG5104 PRP40 Splicing factor RNA processing and modification .]---[pfam00397 WW WW domain. The WW domain is a protein module with two highly conserved tryptophans that binds proline-rich peptide motifs in vitro.]---[cd00201 WW Two conserved tryptophans domain also known as the WWP or rsp5 domain around 40 amino acids functions as an interaction module in a diverse set of signalling proteins bind…	-	-	-	358	-	0	0.145092	0
c691_g1_i1	696	A8NZ80	336	2e-38	196	48.2759	57.1429	-1	Inosine triphosphate pyrophosphatase	3.6.1.19	Nucleoside-triphosphate diphosphatase.	-	UniRef90_B5Y5L1	357	2e-53	199	51.2931	59.799	-1	Inosine triphosphate pyrophosphatase	Phaeodactylum tricornutum (strain CCAP 1055/1)	GO:0009204]---[GO:0009117	deoxyribonucleoside triphosphate catabolic process]---[nucleotide metabolic process	GO:0046872]---[GO:0047429]---[GO:0000166	metal ion binding]---[nucleoside-triphosphate diphosphatase activity]---[nucleotide binding	GO:0005737	cytoplasm	pfam01725]---[cd00515]---[COG0127]---[TIGR00042]---[PRK14821]---[PRK00120]---[PRK14824]---[PRK14823]---[PRK14822]---[PRK14826]---[PRK14825]---[PRK02491	367-696]---[370-696]---[355-696]---[367-696]---[361-696]---[367-636]---[349-636]---[361-696]---[367-624]---[358-636]---[367-696]---[382-627	2.00e-41]---[2.00e-39]---[1.00e-34]---[2.00e-29]---[1.00e-27]---[5.00e-19]---[1.00e-15]---[5.00e-15]---[1.00e-14]---[2.00e-14]---[1.00e-08]---[8.00e-08	pfam01725 Ham1p_like Ham1 family. This family consists of the HAM1 protein and hypothetical archaeal bacterial and C. elegans proteins. HAM1 controls 6-N-hydroxylaminopurine (HAP) sensitivity and mutagenesis in S. cerevisiae. The HAM1 protein protects the cell from HAP either on the level of deoxynucleoside triphosphate or the DNA level by a yet unidentified set of reactions.]---[cd00515 HAM1 NTP…	-	-	-	120	-	0	0.182388	0
c693_g1_i1	233	-	-	-	-	-	-	-	-	-	-	-	-	-	-	-	-	-	-	-	-	-	-	-	-	-	-	-	-	-	-	-	-	-	46	+	1	0.970798	1
c694_g1_i1	2470	Q9ZRZ8	1056	6e-62	789	42.753	36.7554	-1	DEAD-box ATP-dependent RNA helicase 28	3.6.4.13	RNA helicase.	-	UniRef90_K0TH50	1524	4e-149	544	61.7004	85.2941	-1	Uncharacterized protein	Thalassiosira oceanica	-	-	GO:0005524]---[GO:0008026]---[GO:0003676	ATP binding]---[ATP-dependent helicase activity]---[nucleic acid binding	-	-	cd00268]---[PRK11776]---[PRK10590]---[PRK11192]---[PRK01297]---[PTZ00110]---[PRK04837]---[cd00079]---[PLN00206]---[PRK11634]---[PRK04537]---[pfam00271]---[smart00490]---[COG1201]---[PRK13766]---[COG0513]---[cd00268]---[PRK11776]---[PRK10590]---[PRK11192]---[PRK01297]---[PTZ00110]---[pfam00270]---[PRK04837]---[PTZ00424]---[PLN00206]---[PRK11634]---[PRK04537]---[COG1201]---[COG0513]---[PTZ00424]---…	1469-1600]---[1052-1600]---[1052-1600]---[1052-1600]---[1052-1600]---[1052-1600]---[1052-1600]---[1052-1354]---[1052-1603]---[1052-1600]---[1052-1609]---[1052-1243]---[1052-1240]---[1067-1591]---[1082-1309]---[2102-2470]---[2048-2470]---[2171-2470]---[2105-2470]---[2105-2470]---[2105-2470]---[2171-2443]---[2105-2404]---[2105-2470]---[2063-2470]---[2105-2470]---[2099-2470]---[2105-2470]---[2267-24…	1.00e-10]---[4.00e-31]---[1.00e-21]---[6.00e-25]---[3.00e-22]---[1.00e-21]---[7.00e-21]---[7.00e-19]---[3.00e-16]---[8.00e-18]---[9.00e-18]---[2.00e-17]---[7.00e-16]---[4.00e-06]---[5.00e-08]---[9.00e-32]---[1.00e-34]---[3.00e-20]---[4.00e-25]---[7.00e-23]---[8.00e-17]---[4.00e-13]---[4.00e-21]---[3.00e-17]---[9.00e-14]---[6.00e-18]---[3.00e-16]---[3.00e-17]---[5.00e-10]---[9.00e-45]---[4.00e-19]…	cd00268 DEADc DEAD-box helicases. A diverse family of proteins involved in ATP-dependent RNA unwinding needed in a variety of cellular processes including splicing ribosome biogenesis and RNA degradation. The name derives from the sequence of the Walker B motif (motif II). This domain contains the ATP- binding region.]---[PRK11776 PRK11776 ATP-dependent RNA helicase DbpA Provisional.]---[PRK10590…	-	-	-	298	-	0	0.00734114	0
c695_g1_i1	982	-	-	-	-	-	-	-	-	-	-	-	UniRef90_B7G9S3	402	3e-17	373	40.9369	35.9249	-1	Predicted protein	Phaeodactylum tricornutum (strain CCAP 1055/1)	-	-	-	-	-	-	-	-	-	-	-	-	-	253	-	1	0.0226345	0
c695_g1_i2	1354	-	-	-	-	-	-	-	-	-	-	-	UniRef90_B7G9S3	723	5e-18	373	53.3973	70.7775	-1	Predicted protein	Phaeodactylum tricornutum (strain CCAP 1055/1)	-	-	-	-	-	-	-	-	-	-	-	-	-	364	-	1	0.032285	0
c696_g1_i1	4956	Q9SFB8	813	2e-45	715	16.4044	36.7832	-1	Phosphatidylinositol 4-phosphate 5-kinase 6	2.7.1.68	1-phosphatidylinositol-4-phosphate 5-kinase.	-	UniRef90_K0T6V0	822	1e-114	1056	16.586	25.4735	-1	Uncharacterized protein	Thalassiosira oceanica	-	-	GO:0016307	phosphatidylinositol phosphate kinase activity	-	-	pfam12697]---[smart00330]---[cd00139]---[pfam01504]---[PLN03185]---[pfam12697]---[COG0596]---[smart00330]---[cd00139]---[pfam01504]---[PLN03185]---[COG5253	368-856]---[1536-1706]---[1536-1700]---[1533-1715]---[1548-1775]---[1135-1296]---[1093-1308]---[2421-3173]---[2526-3308]---[2448-3041]---[2529-3338]---[2502-3122	1.00e-08]---[1.00e-09]---[1.00e-09]---[3.00e-13]---[1.00e-06]---[3.00e-07]---[6.00e-08]---[3.00e-58]---[4.00e-58]---[6.00e-57]---[1.00e-48]---[3.00e-33	pfam12697 Abhydrolase_6 Alpha/beta hydrolase family. This family contains alpha/beta hydrolase enzymes of diverse specificity.]---[smart00330 PIPKc Phosphatidylinositol phosphate kinases. ]---[cd00139 PIPKc Phosphatidylinositol phosphate kinases (PIPK) catalyze the phosphorylation of phosphatidylinositol phosphate on the fourth or fifth hydroxyl of the inositol ring to form phosphatidylinositol b…	-	-	-	1117	-	1	0.00193704	0
c696_g1_i2	4777	Q9SFB8	813	2e-45	715	17.019	36.7832	-1	Phosphatidylinositol 4-phosphate 5-kinase 6	2.7.1.68	1-phosphatidylinositol-4-phosphate 5-kinase.	-	UniRef90_K0T6V0	822	8e-115	1056	17.2075	25.4735	-1	Uncharacterized protein	Thalassiosira oceanica	-	-	GO:0016307	phosphatidylinositol phosphate kinase activity	-	-	smart00330]---[cd00139]---[pfam01504]---[PLN03185]---[smart00330]---[pfam01504]---[COG5253]---[cd00139]---[PLN03185]---[pfam12697]---[COG0596]---[pfam00561	1357-1527]---[1357-1521]---[1354-1536]---[1369-1596]---[2242-2994]---[2269-2862]---[2323-2943]---[2347-3129]---[2350-3159]---[368-1117]---[371-1129]---[458-1117	1.00e-09]---[1.00e-09]---[2.00e-13]---[1.00e-06]---[2.00e-58]---[5.00e-57]---[3.00e-33]---[4.00e-58]---[1.00e-48]---[6.00e-22]---[6.00e-16]---[2.00e-10	smart00330 PIPKc Phosphatidylinositol phosphate kinases. ]---[cd00139 PIPKc Phosphatidylinositol phosphate kinases (PIPK) catalyze the phosphorylation of phosphatidylinositol phosphate on the fourth or fifth hydroxyl of the inositol ring to form phosphatidylinositol bisphosphate. CD alignment includes type II phosphatidylinositol phosphate kinases (PIPKII-beta) type I andII PIPK (-alpha -beta and…	-	-	-	1117	-	1	0.000505866	0
c699_g1_i1	1278	-	-	-	-	-	-	-	-	-	-	-	-	-	-	-	-	-	-	-	-	-	-	-	-	-	-	-	-	-	-	-	-	-	230	-	2	0.278657	0
c700_g1_i1	1603	-	-	-	-	-	-	-	-	-	-	-	-	-	-	-	-	-	-	-	-	-	-	-	-	-	-	-	-	-	-	-	-	-	533	-	2	0.069327	0
c701_g1_i1	1040	Q9LTI3	633	2e-21	239	60.8654	87.4477	1	Mannose-P-dolichol utilization defect 1 protein homolog 1	-	-	-	UniRef90_B7G2D3	573	2e-46	197	55.0962	97.9695	1	Predicted protein (Fragment)	Phaeodactylum tricornutum (strain CCAP 1055/1)	-	-	-	-	-	-	TIGR00951	231-821	4e-15	TIGR00951 2A43 Lysosomal Cystine Transporter. Transport and binding proteins Amino acids peptides and amines .	-	-	-	285	+	2	0.000324089	0
c702_g1_i1	768	-	-	-	-	-	-	-	-	-	-	-	-	-	-	-	-	-	-	-	-	-	-	-	-	-	-	-	-	-	-	-	-	-	174	+	0	0.00413614	0
c704_g1_i1	1007	Q8R344	153	2e-07	166	15.1936	30.7229	1	Coiled-coil domain-containing protein 12	-	-	-	UniRef90_A0A061FNT4	123	1e-09	151	12.2145	31.1258	1	Cwf18 isoform 1	Theobroma cacao	-	-	-	-	-	-	pfam08315	237-623	6e-20	pfam08315 cwf18 cwf18 pre-mRNA splicing factor. The cwf18 family is involved in mRNA splicing. It has been isolated as a subcomplex of the splicosome in Schizosaccharomyces pombe.	-	-	-	231	+	2	0.0351402	0
c705_g1_i1	1035	-	-	-	-	-	-	-	-	-	-	-	UniRef90_B7FPB2	588	5e-73	202	56.8116	94.5545	1	Predicted protein	Phaeodactylum tricornutum (strain CCAP 1055/1)	-	-	-	-	-	-	TIGR01993]---[COG1011]---[pfam13419]---[TIGR01509]---[TIGR02253]---[COG0546]---[pfam00702]---[COG0637]---[cd01427]---[pfam13242	163-786]---[151-786]---[169-786]---[166-786]---[157-786]---[157-789]---[160-768]---[487-792]---[535-786]---[652-792	3.00e-26]---[1.00e-21]---[7.00e-21]---[4.00e-14]---[1.00e-10]---[1.00e-09]---[2.00e-09]---[1.00e-08]---[4.00e-08]---[4.00e-07	TIGR01993 Pyr-5-nucltdase pyrimidine 5'-nucleotidase. This family of proteins includes the SDT1/SSM1 gene from yeast which has been shown to code for a pyrimidine (UMP/CMP) 5'nucleotidase. The family spans plants fungi and a small number of bacteria. These enzymes are members of the haloacid dehalogenase (HAD) superfamily of hydrolases specifically the IA subfamily (variant 3 TIGR01509).]---[COG1…	-	-	-	327	+	0	0.00279828	0
c706_g1_i1	1641	-	-	-	-	-	-	-	-	-	-	-	UniRef90_B7GC37	702	4e-21	1034	42.7788	24.5648	1	Predicted protein	Phaeodactylum tricornutum (strain CCAP 1055/1)	-	-	-	-	-	-	-	-	-	-	-	-	-	546	-	1	0.22982	0
c707_g1_i1	2222	-	-	-	-	-	-	-	-	-	-	-	UniRef90_B5Y3M1	528	3e-30	662	23.7624	27.9456	1	Predicted protein	Phaeodactylum tricornutum (strain CCAP 1055/1)	-	-	-	-	-	-	-	-	-	-	-	-	-	547	+	0	0.00838139	0
c708_g1_i1	1605	-	-	-	-	-	-	-	-	-	-	-	UniRef90_B8LCR1	360	1e-32	323	22.4299	38.3901	-1	Predicted protein	Thalassiosira pseudonana	GO:0009228	thiamine biosynthetic process	GO:0004789	thiamine-phosphate diphosphorylase activity	-	-	COG0352]---[cd00564]---[pfam02581]---[PRK00043]---[TIGR00693]---[PRK02615]---[pfam13383	1162-1512]---[1162-1506]---[1207-1506]---[1150-1512]---[1183-1506]---[1156-1506]---[300-1073	1.00e-16]---[3.00e-16]---[1.00e-15]---[5.00e-14]---[3.00e-12]---[3.00e-10]---[6.00e-14	COG0352 ThiE Thiamine monophosphate synthase Coenzyme metabolism .]---[cd00564 TMP_TenI Thiamine monophosphate synthase (TMP synthase)/TenI. TMP synthase catalyzes an important step in the thiamine biosynthesis pathway the substitution of the pyrophosphate of 2-methyl-4-amino-5- hydroxymethylpyrimidine pyrophosphate by 4-methyl-5- (beta-hydroxyethyl) thiazole phosphate to yield thiamine phosphate…	-	-	-	354	+	2	0.00495687	0
c709_g1_i1	1700	Q39230	1425	2e-146	451	83.8235	97.3392	1	Serine--tRNA ligase	6.1.1.11	Serine--tRNA ligase.	Aminoacyl-tRNA biosynthesis; selenocysteinyl-tRNA(Sec) biosynthesis; L-seryl-tRNA(Sec) from L-serine and tRNA(Sec): step 1/1	UniRef90_B8C7Q8	1440	0	499	84.7059	96.994	1	Seryl-trna synthetase	Thalassiosira pseudonana	GO:0006434	seryl-tRNA aminoacylation	GO:0005524]---[GO:0004828	ATP binding]---[serine-tRNA ligase activity	GO:0005737	cytoplasm	pfam02403]---[PLN02678]---[cd00770]---[COG0172]---[PRK05431]---[TIGR00414]---[PLN02320]---[pfam00587]---[cd00670]---[cd00768	94-429]---[91-1527]---[577-1479]---[94-1509]---[94-1500]---[94-1479]---[229-1500]---[688-1230]---[679-1422]---[721-1293	1.00e-19]---[0.00e+00]---[5.00e-157]---[1.00e-156]---[3.00e-152]---[4.00e-147]---[3.00e-64]---[3.00e-44]---[4.00e-18]---[8.00e-06	pfam02403 Seryl_tRNA_N Seryl-tRNA synthetase N-terminal domain. This domain is found associated with the Pfam tRNA synthetase class II domain (pfam00587) and represents the N-terminal domain of seryl-tRNA synthetase.]---[PLN02678 PLN02678 seryl-tRNA synthetase.]---[cd00770 SerRS_core Seryl-tRNA synthetase (SerRS) class II core catalytic domain. SerRS is responsible for the attachment of serine to…	-	-	-	496	+	0	0.00360466	0
c710_g1_i1	1273	Q1LWV7	387	4e-06	450	30.4006	26	1	TLD domain-containing protein 1	-	-	-	UniRef90_R1B9I6	810	1e-29	757	63.6292	35.7992	1	Uncharacterized protein	Emiliania huxleyi CCMP1516	GO:0051260	protein homooligomerization	-	-	-	-	pfam07534]---[smart00584	651-1037]---[570-1016	8.00e-21]---[4.00e-17	pfam07534 TLD TLD. This domain is predicted to be an enzyme and is often found associated with pfam01476. It's structure consists of a beta-sandwich surrounded by two helices and two one-turn helices.]---[smart00584 TLDc domain in TBC and LysM domain containing proteins.	-	-	-	366	+	2	0.0158834	0
c711_g1_i1	2459	Q9SZ52	807	5e-10	1112	32.8182	23.3813	-1	Pentatricopeptide repeat-containing protein At4g31850 chloroplastic	-	-	-	UniRef90_B8LCI2	1011	2e-35	1014	41.1143	34.9112	-1	Predicted protein	Thalassiosira pseudonana	-	-	-	-	-	-	pfam13041]---[PLN03218]---[PLN03077	1796-1951]---[1781-2071]---[1541-2233	1.00e-10]---[2.00e-06]---[2.00e-06	pfam13041 PPR_2 PPR repeat family. This repeat has no known function. It is about 35 amino acids long and is found in up to 18 copies in some proteins. The family appears to be greatly expanded in plants and fungi. The repeat has been called PPR.]---[PLN03218 PLN03218 maturation of RBCL 1 Provisional.]---[PLN03077 PLN03077 Protein ECB2 Provisional.	-	-	-	438	-	1	0.000938573	0
c712_g1_i1	1275	-	-	-	-	-	-	-	-	-	-	-	-	-	-	-	-	-	-	-	-	-	-	-	-	-	-	-	-	-	-	-	-	-	174	+	1	0.0438053	0
c713_g1_i1	705	-	-	-	-	-	-	-	-	-	-	-	-	-	-	-	-	-	-	-	-	-	-	-	-	-	-	-	-	-	-	-	-	-	95	-	2	0.911494	0
c714_g1_i1	965	-	-	-	-	-	-	-	-	-	-	-	UniRef90_Q7N7Y7	822	6e-16	938	85.1813	27.5053	1	Insecticidal toxin complex protein TccC5	Photorhabdus luminescens subsp. laumondii (strain TT01)	GO:0009405	pathogenesis	-	-	GO:0005576	extracellular region	-	-	-	-	-	-	-	308	+	0	0.0127685	0
c714_g1_i2	1091	-	-	-	-	-	-	-	-	-	-	-	UniRef90_Q7N7Y7	822	1e-15	938	75.3437	27.5053	1	Insecticidal toxin complex protein TccC5	Photorhabdus luminescens subsp. laumondii (strain TT01)	GO:0009405	pathogenesis	-	-	GO:0005576	extracellular region	-	-	-	-	-	-	-	320	+	0	0.0128822	0
c715_g1_i1	2468	Q9NYC9	2376	0	4486	96.2723	17.276	-1	Dynein heavy chain 9 axonemal	-	-	-	UniRef90_B8C065	2376	0	4410	96.2723	17.9592	-1	Uncharacterized protein	Thalassiosira pseudonana	GO:0007018	microtubule-based movement	GO:0005524]---[GO:0016887]---[GO:0003777	ATP binding]---[ATPase activity]---[microtubule motor activity	GO:0030286	dynein complex	pfam03028	92-2209	0	pfam03028 Dynein_heavy Dynein heavy chain and region D6 of dynein motor. This family represents the C-terminal region of dynein heavy chain. The chain also contains ATPase activity and microtubule binding ability and acts as a motor for the movement of organelles and vesicles along microtubules. Dynein is also involved in cilia and flagella movement. The dynein subunit consists of at least two he…	-	-	-	801	-	1	0.0420269	0
c716_g1_i1	663	-	-	-	-	-	-	-	-	-	-	-	UniRef90_B7GDC2	303	4e-33	383	45.7014	26.3708	-1	Predicted protein	Phaeodactylum tricornutum (strain CCAP 1055/1)	-	-	-	-	-	-	-	-	-	-	-	-	-	102	-	2	0.275274	0
c717_g1_i1	1521	Q8MTI2	645	3e-35	625	42.4063	35.68	1	Putative surface protein bspA-like	-	-	-	UniRef90_D9RX46	714	3e-43	422	46.9428	59.7156	1	Uncharacterized protein	Prevotella	-	-	-	-	-	-	pfam13306]---[pfam13306]---[pfam13306]---[pfam13306]---[pfam13306]---[pfam13306	421-807]---[490-876]---[562-939]---[394-738]---[385-534]---[763-1050	1.00e-48]---[2.00e-45]---[1.00e-44]---[8.00e-42]---[4.00e-11]---[4.00e-19	pfam13306 LRR_5 Leucine rich repeats (6 copies). This family includes a number of leucine rich repeats. This family contains a large number of BSPA-like surface antigens from Trichomonas vaginalis.	-	-	-	415	+	0	0.0133349	0
c718_g1_i1	1931	-	-	-	-	-	-	-	-	-	-	-	-	-	-	-	-	-	-	-	-	-	-	-	-	-	-	-	-	-	-	-	-	-	569	-	0	0.726458	0
c719_g1_i1	2370	Q9HDY1	681	2e-21	731	28.7342	30.5062	-1	Anaphase spindle elongation protein 1	-	-	-	UniRef90_B7FQQ0	1434	3e-143	620	60.5063	77.4194	-1	MAP65_ASE1	Phaeodactylum tricornutum (strain CCAP 1055/1)	GO:0000910]---[GO:0000226	cytokinesis]---[microtubule cytoskeleton organization	-	-	-	-	pfam03999]---[COG0419]---[COG0419]---[COG1196]---[COG1196]---[TIGR02169	612-1862]---[624-1961]---[597-1466]---[639-1997]---[1215-2006]---[723-1961	5.00e-43]---[2.00e-12]---[3.00e-06]---[7.00e-11]---[4.00e-06]---[8.00e-08	pfam03999 MAP65_ASE1 Microtubule associated protein (MAP65/ASE1 family). ]---[COG0419 SbcC ATPase involved in DNA repair DNA replication recombination and repair .]---[COG1196 Smc Chromosome segregation ATPases Cell division and chromosome partitioning .]---[TIGR02169 SMC_prok_A chromosome segregation protein SMC primarily archaeal type. SMC (structural maintenance of chromosomes) proteins bind D…	-	-	-	696	-	1	0.0546325	0
c720_g1_i1	2627	Q9LTT9	645	2e-12	1340	24.5527	16.9403	1	Varicose-related protein	-	-	-	UniRef90_B8CCC9	723	2e-38	1090	27.5219	22.7523	1	Uncharacterized protein	Thalassiosira pseudonana	-	-	-	-	-	-	-	-	-	-	-	-	-	771	+	2	0.00415613	0
c721_g1_i1	535	-	-	-	-	-	-	-	-	-	-	-	-	-	-	-	-	-	-	-	-	-	-	-	-	-	-	-	-	-	-	-	-	-	90	+	2	0.492139	0
c722_g1_i1	564	Q8C754	315	1e-13	723	55.8511	14.5228	-1	Vacuolar protein sorting-associated protein 52 homolog	-	-	-	UniRef90_K0R253	408	1e-37	670	72.3404	20.2985	-1	Uncharacterized protein	Thalassiosira oceanica	-	-	-	-	-	-	pfam04129	1-279	4e-18	pfam04129 Vps52 Vps52 / Sac2 family. Vps52 complexes with Vps53 and Vps54 to form a multi- subunit complex involved in regulating membrane trafficking events.	-	-	-	157	-	0	0.785335	0
c723_g1_i1	256	-	-	-	-	-	-	-	-	-	-	-	-	-	-	-	-	-	-	-	-	-	-	-	-	-	-	-	-	-	-	-	-	-	48	-	0	0.906073	0
c726_g1_i1	1271	A0QV10	846	9e-61	275	66.5618	94.1818	-1	Uncharacterized oxidoreductase MSMEG_2408/MSMEI_2347	-	-	-	UniRef90_B8C368	987	6e-162	305	77.6554	100	-1	Aldo-keto reductase (Fragment)	Thalassiosira pseudonana	-	-	GO:0016491	oxidoreductase activity	-	-	cd06660]---[pfam00248]---[PRK11172]---[COG0667]---[COG1453]---[COG4989]---[PRK10625]---[PLN02587]---[COG0656]---[PRK11565	191-994]---[191-895]---[191-874]---[197-994]---[554-895]---[212-892]---[518-865]---[554-895]---[179-1027]---[191-1027	2.00e-71]---[1.00e-53]---[1.00e-53]---[8.00e-29]---[6.00e-11]---[9.00e-11]---[3.00e-08]---[2.00e-06]---[5.00e-97]---[5.00e-53	cd06660 Aldo_ket_red Aldo-keto reductases (AKRs) are a superfamily of soluble NAD(P)(H) oxidoreductases whose chief purpose is to reduce aldehydes and ketones to primary and secondary alcohols. AKRs are present in all phyla and are of importance to both health and industrial applications. Members have very distinct functions and include the prokaryotic 2 5-diketo-D-gluconic acid reductases and be…	-	-	-	385	-	1	0.0798389	0
c727_g1_i1	2416	-	-	-	-	-	-	-	-	-	-	-	-	-	-	-	-	-	-	-	-	-	-	-	-	-	-	-	-	-	-	-	-	-	754	+	1	0.0026843	0
c733_g1_i1	1456	-	-	-	-	-	-	-	-	-	-	-	-	-	-	-	-	-	-	-	-	-	-	-	-	-	-	-	-	-	-	-	-	-	471	-	2	0.413823	0
c734_g1_i1	629	-	-	-	-	-	-	-	-	-	-	-	-	-	-	-	-	-	-	-	-	-	-	-	-	-	-	-	-	-	-	-	-	-	209	+	2	0.000959386	0
c735_g1_i1	1470	-	-	-	-	-	-	-	-	-	-	-	-	-	-	-	-	-	-	-	-	-	-	-	-	-	-	-	-	-	-	-	-	-	489	+	1	0.069781	0
c736_g1_i1	1530	-	-	-	-	-	-	-	-	-	-	-	-	-	-	-	-	-	-	-	-	-	-	-	-	-	-	-	-	-	-	-	-	-	336	+	2	0.00935106	0
c737_g1_i1	592	-	-	-	-	-	-	-	-	-	-	-	-	-	-	-	-	-	-	-	-	-	-	-	-	-	-	-	-	-	-	-	-	-	60	-	2	0.966525	1
c738_g1_i1	953	-	-	-	-	-	-	-	-	-	-	-	-	-	-	-	-	-	-	-	-	-	-	-	-	-	-	-	-	-	-	-	-	-	271	-	0	0.0484187	0
c739_g1_i1	259	Q86CT3	195	3e-25	85	75.2896	76.4706	-1	40S ribosomal protein S21	-	-	-	UniRef90_B8BZU9	204	3e-30	84	78.7645	80.9524	-1	40S ribosomal protein S21	Thalassiosira pseudonana	GO:0006412	translation	GO:0003735	structural constituent of ribosome	GO:0005840	ribosome	pfam01249	12-206	9e-37	pfam01249 Ribosomal_S21e Ribosomal protein S21e.	-	-	-	72	-	2	0.820951	0
c739_g1_i2	500	Q9SMI2	237	5e-26	82	47.4	96.3415	-1	40S ribosomal protein S21	-	-	-	UniRef90_B7GC20	240	2e-35	85	48	94.1176	-1	40S ribosomal protein S21	Phaeodactylum tricornutum (strain CCAP 1055/1)	GO:0006412	translation	GO:0003735	structural constituent of ribosome	GO:0005840	ribosome	pfam01249	241-447	7e-36	pfam01249 Ribosomal_S21e Ribosomal protein S21e.	-	-	-	86	-	2	0.5	0
c740_g1_i1	1025	-	-	-	-	-	-	-	-	-	-	-	-	-	-	-	-	-	-	-	-	-	-	-	-	-	-	-	-	-	-	-	-	-	269	-	1	0.941093	0
c741_g1_i1	541	-	-	-	-	-	-	-	-	-	-	-	-	-	-	-	-	-	-	-	-	-	-	-	-	-	-	-	-	-	-	-	-	-	180	+	1	0.438642	0
c742_g1_i1	1078	-	-	-	-	-	-	-	-	-	-	-	-	-	-	-	-	-	-	-	-	-	-	-	-	-	-	-	-	-	-	-	-	-	119	+	0	0.00325151	0
c743_g1_i1	2145	-	-	-	-	-	-	-	-	-	-	-	UniRef90_L1JY32	1047	1e-13	502	48.8112	66.1355	-1	Uncharacterized protein	Guillardia theta CCMP2712	-	-	GO:0008168]---[GO:0003676	methyltransferase activity]---[nucleic acid binding	-	-	COG4123]---[TIGR03534]---[COG2890	516-899]---[414-902]---[414-1040	6.00e-07]---[7.00e-07]---[2.00e-09	COG4123 COG4123 Predicted O-methyltransferase General function prediction only .]---[TIGR03534 RF_mod_PrmC protein-(glutamine-N5) methyltransferase release factor-specific. Members of this protein family are HemK (PrmC) a protein once thought to be involved in heme biosynthesis but now recognized to be a protein-glutamine methyltransferase that modifies the peptide chain release factors. All memb…	-	-	-	710	-	1	0.149552	0
c745_g1_i1	523	-	-	-	-	-	-	-	-	-	-	-	-	-	-	-	-	-	-	-	-	-	-	-	-	-	-	-	-	-	-	-	-	-	143	+	2	0.154294	0
c745_g1_i2	768	-	-	-	-	-	-	-	-	-	-	-	-	-	-	-	-	-	-	-	-	-	-	-	-	-	-	-	-	-	-	-	-	-	142	+	1	0.0126263	0
c746_g1_i1	487	-	-	-	-	-	-	-	-	-	-	-	-	-	-	-	-	-	-	-	-	-	-	-	-	-	-	-	-	-	-	-	-	-	113	+	2	0.115207	0
c748_g1_i1	404	-	-	-	-	-	-	-	-	-	-	-	-	-	-	-	-	-	-	-	-	-	-	-	-	-	-	-	-	-	-	-	-	-	106	+	1	0.0574479	0
c749_g1_i1	431	-	-	-	-	-	-	-	-	-	-	-	-	-	-	-	-	-	-	-	-	-	-	-	-	-	-	-	-	-	-	-	-	-	143	+	1	0.00451672	0
c750_g1_i1	852	-	-	-	-	-	-	-	-	-	-	-	-	-	-	-	-	-	-	-	-	-	-	-	-	-	-	-	-	-	-	-	-	-	117	-	1	0.469255	0
c752_g1_i1	572	Q9FMP4	306	5e-48	124	53.4965	82.2581	1	Splicing factor 3B subunit 6-like protein	-	-	-	UniRef90_K0SVN1	360	3e-53	151	62.9371	80.1325	1	Uncharacterized protein	Thalassiosira oceanica	-	-	GO:0003676]---[GO:0000166	nucleic acid binding]---[nucleotide binding	-	-	cd12241]---[smart00360]---[cd00590]---[pfam00076]---[COG0724]---[pfam14259]---[cd12399]---[cd12246]---[cd12415]---[cd12382]---[cd12414]---[cd12413]---[cd12298]---[cd12398]---[cd12240]---[cd12362]---[cd12393]---[cd12320]---[cd12380]---[cd12570	160-390]---[172-378]---[172-378]---[172-372]---[124-408]---[172-372]---[172-378]---[172-384]---[166-381]---[172-378]---[172-378]---[172-384]---[166-378]---[175-384]---[172-372]---[172-378]---[172-372]---[172-384]---[172-378]---[172-384	1.00e-55]---[4.00e-20]---[4.00e-19]---[2.00e-17]---[3.00e-17]---[6.00e-17]---[9.00e-17]---[9.00e-14]---[2.00e-13]---[2.00e-13]---[3.00e-13]---[5.00e-13]---[7.00e-13]---[3.00e-12]---[3.00e-12]---[4.00e-12]---[4.00e-12]---[8.00e-12]---[1.00e-11]---[4.00e-11	cd12241 RRM_SF3B14 RNA recognition motif found in pre-mRNA branch site protein p14 (SF3B14) and similar proteins. This subfamily corresponds to the RRM of SF3B14 (also termed p14) a 14 kDa protein subunit of SF3B which is a multiprotein complex that is an integral part of the U2 small nuclear ribonucleoprotein (snRNP) and the U11/U12 di-snRNP. SF3B is essential for the accurate excision of intron…	-	-	-	134	+	0	0.000696723	0
c753_g1_i1	800	-	-	-	-	-	-	-	-	-	-	-	-	-	-	-	-	-	-	-	-	-	-	-	-	-	-	-	-	-	-	-	-	-	266	-	1	0.548771	0
c755_g1_i1	2987	-	-	-	-	-	-	-	-	-	-	-	UniRef90_B8C9S5	669	2e-46	1912	22.3971	11.4017	1	Uncharacterized protein	Thalassiosira pseudonana	-	-	GO:0005524]---[GO:0017111	ATP binding]---[nucleoside-triphosphatase activity	-	-	pfam13401]---[cd00009]---[PRK00411]---[COG1474]---[smart00382]---[PRK00411	1675-1989]---[1627-1986]---[2186-2815]---[1630-2169]---[1687-2109]---[1702-2067	8.00e-07]---[4.00e-06]---[5.00e-07]---[5.00e-13]---[2.00e-08]---[4.00e-06	pfam13401 AAA_22 AAA domain. ]---[cd00009 AAA The AAA (ATPases Associated with a wide variety of cellular Activities) superfamily represents an ancient group of ATPases belonging to the ASCE (for additional strand catalytic E) division of the P-loop NTPase fold. The ASCE division also includes ABC RecA-like VirD4-like PilT-like and SF1/2 helicases. Members of the AAA ATPases function as molecular…	-	-	-	667	+	0	0.00295664	0
c755_g1_i2	2917	Q8PXA8	909	4e-10	414	31.1622	71.9807	1	ORC1-type DNA replication protein 1	-	-	-	UniRef90_B8C9S5	1695	2e-53	1912	58.1076	29.8117	1	Uncharacterized protein	Thalassiosira pseudonana	-	-	GO:0005524]---[GO:0017111	ATP binding]---[nucleoside-triphosphatase activity	-	-	pfam13401]---[cd00009]---[COG1474]---[PRK00411]---[TIGR02928]---[PTZ00112]---[smart00382	1675-1989]---[1627-1986]---[1630-2616]---[1702-2745]---[1702-2490]---[1645-2304]---[1687-2109	7.00e-07]---[4.00e-06]---[1.00e-23]---[1.00e-18]---[1.00e-12]---[1.00e-09]---[2.00e-08	pfam13401 AAA_22 AAA domain. ]---[cd00009 AAA The AAA (ATPases Associated with a wide variety of cellular Activities) superfamily represents an ancient group of ATPases belonging to the ASCE (for additional strand catalytic E) division of the P-loop NTPase fold. The ASCE division also includes ABC RecA-like VirD4-like PilT-like and SF1/2 helicases. Members of the AAA ATPases function as molecular…	-	-	-	878	+	0	0.00432428	0
c759_g1_i1	940	Q4R7M4	558	4e-21	298	59.3617	57.7181	1	DTW domain-containing protein 2	-	-	-	UniRef90_B8BTK6	801	5e-82	268	85.2128	100	1	Uncharacterized protein	Thalassiosira pseudonana	-	-	-	-	-	-	pfam03942]---[COG3148	199-819]---[199-744	2.00e-24]---[4.00e-13	pfam03942 DTW DTW domain. This presumed domain is found in bacterial and eukaryotic proteins. Its function is unknown. The domain contains multiple conserved motifs including a DTXW motif that this domain has been named after.]---[COG3148 COG3148 Uncharacterized conserved protein Function unknown .	-	-	-	310	+	0	0.014312	0
c760_g1_i1	755	-	-	-	-	-	-	-	-	-	-	-	-	-	-	-	-	-	-	-	-	-	-	-	-	-	-	-	-	-	-	-	-	-	82	+	2	0.00133627	0
c760_g1_i2	646	-	-	-	-	-	-	-	-	-	-	-	-	-	-	-	-	-	-	-	-	-	-	-	-	-	-	-	-	-	-	-	-	-	98	+	1	0.232764	0
c761_g1_i1	1071	-	-	-	-	-	-	-	-	-	-	-	-	-	-	-	-	-	-	-	-	-	-	-	-	-	-	-	-	-	-	-	-	-	62	+	0	0.756057	0
c761_g1_i2	429	-	-	-	-	-	-	-	-	-	-	-	-	-	-	-	-	-	-	-	-	-	-	-	-	-	-	-	-	-	-	-	-	-	44	+	2	0.777684	0
c762_g1_i1	832	Q5R8B1	186	1e-08	92	22.3558	66.3043	-1	Dolichol-phosphate mannosyltransferase subunit 3	-	-	Protein modification; protein glycosylation	UniRef90_A0A044V6G8	201	7e-11	97	24.1587	74.2268	-1	Uncharacterized protein	Onchocerca volvulus	-	-	-	-	-	-	pfam08285	380-565	1e-14	pfam08285 DPM3 Dolichol-phosphate mannosyltransferase subunit 3 (DPM3). This family corresponds to subunit 3 of dolichol-phosphate mannosyltransferase an enzyme which generates mannosyl donors for glycosylphosphatidylinositols N-glycan and protein O- and C-mannosylation. DPM3 is an integral membrane protein and plays a role in stabilizing the dolichol-phosphate mannosyl transferase complex.	-	-	-	112	-	0	0.713731	0
c763_g1_i1	716	-	-	-	-	-	-	-	-	-	-	-	-	-	-	-	-	-	-	-	-	-	-	-	-	-	-	-	-	-	-	-	-	-	160	-	2	0.0561209	0
c766_g1_i1	567	-	-	-	-	-	-	-	-	-	-	-	UniRef90_B8BYK5	453	5e-15	196	79.8942	60.2041	1	Uncharacterized protein	Thalassiosira pseudonana	GO:0006351	transcription, DNA-dependent	GO:0003899]---[GO:0000166	DNA-directed RNA polymerase activity]---[nucleotide binding	-	-	pfam03874]---[smart00657	310-456]---[310-456	5.00e-13]---[5.00e-06	pfam03874 RNA_pol_Rpb4 RNA polymerase Rpb4. This family includes the Rpb4 protein. This family also includes C17 (aka CGRP-RCP) is an essential subunit of RNA polymerase III. C17 forms a subcomplex with C25 which is likely to be the counterpart of subcomplex Rpb4/7 in Pol II.]---[smart00657 RPOL4c DNA-directed RNA-polymerase II subunit.	-	-	-	169	+	0	0.00963842	0
c767_g1_i1	1633	-	-	-	-	-	-	-	-	-	-	-	UniRef90_B8C5U1	765	1e-55	447	46.8463	53.915	1	Uncharacterized protein	Thalassiosira pseudonana	-	-	-	-	-	-	-	-	-	-	-	-	-	340	+	1	0.00957482	0
c769_g1_i1	861	-	-	-	-	-	-	-	-	-	-	-	-	-	-	-	-	-	-	-	-	-	-	-	-	-	-	-	-	-	-	-	-	-	170	+	2	0.182448	0
c769_g1_i2	771	-	-	-	-	-	-	-	-	-	-	-	-	-	-	-	-	-	-	-	-	-	-	-	-	-	-	-	-	-	-	-	-	-	170	+	2	0.196094	0
c772_g1_i1	1152	-	-	-	-	-	-	-	-	-	-	-	UniRef90_K0SAU1	750	1e-64	531	65.1042	46.7043	1	Uncharacterized protein	Thalassiosira oceanica	-	-	-	-	-	-	COG0790]---[COG0790]---[COG0790	562-996]---[568-1044]---[739-1026	4.00e-16]---[2.00e-14]---[2.00e-09	COG0790 COG0790 FOG TPR repeat SEL1 subfamily General function prediction only .	-	-	-	337	+	0	0.00994652	0
c773_g1_i1	447	-	-	-	-	-	-	-	-	-	-	-	-	-	-	-	-	-	-	-	-	-	-	-	-	-	-	-	-	-	-	-	-	-	105	-	0	0.0311139	0
c775_g1_i1	528	-	-	-	-	-	-	-	-	-	-	-	-	-	-	-	-	-	-	-	-	-	-	-	-	-	-	-	-	-	-	-	-	-	145	+	1	0.0318564	0
c776_g1_i1	219	-	-	-	-	-	-	-	-	-	-	-	-	-	-	-	-	-	-	-	-	-	-	-	-	-	-	-	-	-	-	-	-	-	47	+	0	0.901243	0
c777_g1_i1	878	A0B9A2	681	5e-26	215	77.5626	86.9767	-1	Adenylate kinase	2.7.4.3	Adenylate kinase.	Purine metabolism; AMP biosynthesis via salvage pathway; AMP from ADP: step 1/1	UniRef90_B8BXI8	744	2e-37	222	84.738	99.0991	-1	Adenylate kinase (Fragment)	Thalassiosira pseudonana	-	-	GO:0004017]---[GO:0005524	adenylate kinase activity]---[ATP binding	-	-	PTZ00088]---[TIGR01351]---[cd01428]---[PRK00279]---[PLN02459]---[pfam00406]---[PRK14526]---[COG0563]---[PRK02496]---[PRK14530]---[PRK14528]---[PLN02842]---[PRK14529]---[PRK14531]---[PLN02674]---[PRK14527]---[PRK14532]---[PRK13808]---[pfam13207	59-808]---[107-805]---[83-796]---[161-805]---[71-811]---[119-796]---[116-808]---[128-796]---[116-808]---[110-796]---[347-814]---[50-790]---[158-808]---[500-814]---[110-802]---[500-796]---[500-808]---[500-802]---[620-796	2.00e-43]---[5.00e-39]---[6.00e-37]---[1.00e-35]---[7.00e-31]---[8.00e-29]---[1.00e-22]---[8.00e-20]---[6.00e-18]---[5.00e-16]---[6.00e-15]---[7.00e-14]---[7.00e-13]---[2.00e-12]---[2.00e-11]---[2.00e-11]---[1.00e-09]---[7.00e-09]---[2.00e-06	PTZ00088 PTZ00088 adenylate kinase 1 Provisional.]---[TIGR01351 adk adenylate kinase. Adenylate kinase (EC 2.7.4.3) converts ATP AMP to ADP ADP that is uses ATP as a phosphate donor for AMP. Most members of this family are known or believed to be adenylate kinase. However some members accept other nucleotide triphosphates as donors may be unable to use ATP and may fail to complement adenylate kin…	-	-	-	280	-	1	0.536117	0
c778_g1_i1	814	-	-	-	-	-	-	-	-	-	-	-	UniRef90_K0S7H9	612	6e-26	583	75.1843	38.2504	-1	Uncharacterized protein (Fragment)	Thalassiosira oceanica	-	-	-	-	-	-	-	-	-	-	-	-	-	271	-	1	0.508932	0
c778_g1_i2	401	-	-	-	-	-	-	-	-	-	-	-	UniRef90_K0S7H9	321	5e-17	583	80.0499	18.5249	-1	Uncharacterized protein (Fragment)	Thalassiosira oceanica	-	-	-	-	-	-	-	-	-	-	-	-	-	130	-	1	0.517176	0
c779_g1_i1	1153	Q3ABA4	240	5e-17	89	20.8153	93.2584	-1	30S ribosomal protein S15	-	-	-	UniRef90_K0SJP1	357	6e-36	240	30.9627	48.75	-1	30S ribosomal protein S15	Thalassiosira oceanica	GO:0006412	translation	GO:0003735	structural constituent of ribosome	GO:0005840	ribosome	cd00353]---[PRK05626]---[COG0184]---[TIGR00952]---[pfam00312]---[PTZ00119]---[CHL00027]---[cd00677	290-529]---[272-541]---[281-541]---[281-532]---[287-529]---[293-625]---[287-487]---[335-469	5.00e-24]---[6.00e-24]---[2.00e-22]---[4.00e-22]---[8.00e-20]---[2.00e-14]---[2.00e-14]---[9.00e-10	cd00353 Ribosomal_S15p_S13e Ribosomal protein S15 (prokaryotic)_S13 (eukaryotic) binds the central domain of 16S rRNA and is required for assembly of the small ribosomal subunit and for intersubunit association thus representing a key element in the assembly of the whole ribosome. S15 also plays an important autoregulatory role by binding and preventing its own mRNA from being translated. S15 has…	-	-	-	257	-	0	0.968654	0
c781_g1_i1	685	-	-	-	-	-	-	-	-	-	-	-	-	-	-	-	-	-	-	-	-	-	-	-	-	-	-	-	-	-	-	-	-	-	228	-	1	0.802612	0
c781_g1_i2	1020	-	-	-	-	-	-	-	-	-	-	-	UniRef90_B8BZZ1	444	5e-19	433	43.5294	34.873	-1	Uncharacterized protein	Thalassiosira pseudonana	-	-	-	-	-	-	-	-	-	-	-	-	-	340	-	0	0.870189	0
c785_g1_i1	467	-	-	-	-	-	-	-	-	-	-	-	-	-	-	-	-	-	-	-	-	-	-	-	-	-	-	-	-	-	-	-	-	-	78	-	0	0.408485	0
c786_g1_i1	507	-	-	-	-	-	-	-	-	-	-	-	-	-	-	-	-	-	-	-	-	-	-	-	-	-	-	-	-	-	-	-	-	-	166	-	0	0.788318	0
c787_g1_i1	1378	Q9UUY8	450	7e-58	152	32.656	99.3421	-1	Nucleoside diphosphate kinase	2.7.4.6	Nucleoside-diphosphate kinase.	-	UniRef90_B7FR80	486	2e-102	217	35.2685	74.6544	-1	Nucleoside diphosphate kinase	Phaeodactylum tricornutum (strain CCAP 1055/1)	GO:0006241]---[GO:0006183]---[GO:0006228	CTP biosynthetic process]---[GTP biosynthetic process]---[UTP biosynthetic process	GO:0005524]---[GO:0004550	ATP binding]---[nucleoside diphosphate kinase activity	-	-	cd04413]---[PTZ00093]---[pfam00334]---[smart00562]---[PRK00668]---[COG0105]---[PLN02619]---[cd00595]---[PRK14540]---[PRK14544]---[PRK14543]---[cd04415]---[PRK14542]---[PRK14541]---[PRK14545]---[cd04414]---[PLN02931]---[cd04418]---[cd04412]---[cd04416	203-592]---[155-598]---[197-592]---[197-592]---[197-592]---[197-592]---[152-793]---[203-592]---[197-592]---[194-592]---[197-592]---[203-592]---[203-592]---[203-592]---[218-589]---[200-592]---[185-595]---[200-592]---[203-589]---[203-592	4.00e-73]---[4.00e-71]---[5.00e-71]---[7.00e-65]---[4.00e-64]---[9.00e-61]---[9.00e-58]---[1.00e-43]---[2.00e-38]---[9.00e-32]---[5.00e-26]---[7.00e-26]---[2.00e-25]---[2.00e-22]---[4.00e-22]---[1.00e-19]---[2.00e-18]---[3.00e-16]---[3.00e-15]---[6.00e-13	cd04413 NDPk_I Nucleoside diphosphate kinase Group I (NDPk_I)-like NDP kinase domains are present in a large family of structurally and functionally conserved proteins from bacteria to humans that generally catalyze the transfer of gamma-phosphates of a nucleoside triphosphate (NTP) donor onto a nucleoside diphosphate (NDP) acceptor through a phosphohistidine intermediate. The mammalian nm23/NDP …	-	-	-	223	-	0	0.670592	0
c788_g1_i1	1268	-	-	-	-	-	-	-	-	-	-	-	UniRef90_K0RS34	795	2e-82	340	62.6972	81.7647	1	Uncharacterized protein	Thalassiosira oceanica	-	-	-	-	-	-	-	-	-	-	-	-	-	339	+	2	0.00520247	0
c790_g1_i1	743	Q6MSR8	681	1e-81	364	91.6555	59.6154	1	Putative agmatine deiminase	3.5.3.12	Agmatine deiminase.	-	UniRef90_B7G186	666	4e-81	386	89.6366	56.9948	1	Predicted protein	Phaeodactylum tricornutum (strain CCAP 1055/1)	GO:0009446	putrescine biosynthetic process	GO:0004668	protein-arginine deiminase activity	-	-	PRK13551]---[TIGR03380]---[PLN02690]---[pfam04371]---[COG2957	64-726]---[64-726]---[67-726]---[64-726]---[52-726	4.00e-120]---[1.00e-118]---[1.00e-111]---[2.00e-99]---[3.00e-91	PRK13551 PRK13551 agmatine deiminase Provisional.]---[TIGR03380 agmatine_aguA agmatine deiminase. Members of this family are agmatine deiminase (3.5.3.12) as characterized in Pseudomonas aeruginosa and plants. Related deiminases include the peptidyl-arginine deiminase (3.5.3.15) as found in Porphyromonas gingivalis Central intermediary metabolism Polyamine biosynthesis .]---[PLN02690 PLN02690 Agm…	-	-	-	242	+	0	0.0409793	0
c791_g1_i1	677	-	-	-	-	-	-	-	-	-	-	-	-	-	-	-	-	-	-	-	-	-	-	-	-	-	-	-	-	-	-	-	-	-	138	-	2	0.109548	0
c792_g1_i1	593	-	-	-	-	-	-	-	-	-	-	-	-	-	-	-	-	-	-	-	-	-	-	-	-	-	-	-	-	-	-	-	-	-	91	-	1	0.951272	1
c793_g1_i1	263	-	-	-	-	-	-	-	-	-	-	-	-	-	-	-	-	-	-	-	-	-	-	-	-	-	-	-	-	-	-	-	-	-	54	+	0	0.901287	0
c794_g1_i1	315	-	-	-	-	-	-	-	-	-	-	-	-	-	-	-	-	-	-	-	-	-	-	-	-	-	-	-	-	-	-	-	-	-	104	+	1	0.0384496	0
c800_g1_i1	368	-	-	-	-	-	-	-	-	-	-	-	-	-	-	-	-	-	-	-	-	-	-	-	-	-	-	-	-	-	-	-	-	-	122	-	1	0.917148	0
c803_g1_i1	704	-	-	-	-	-	-	-	-	-	-	-	UniRef90_B5YNH6	399	9e-53	176	56.6761	76.7045	-1	Predicted protein	Thalassiosira pseudonana	-	-	-	-	-	-	-	-	-	-	-	-	-	203	-	2	0.00519128	0
c804_g1_i1	881	-	-	-	-	-	-	-	-	-	-	-	UniRef90_B8LBQ2	588	3e-30	235	66.7423	90.2128	-1	Predicted protein	Thalassiosira pseudonana	-	-	-	-	-	-	cd06468	71-397	9e-14	cd06468 p23_CacyBP p23_like domain found in proteins similar to Calcyclin-Binding Protein(CacyBP)/Siah-1-interacting protein (SIP). CacyBP/SIP interacts with S100A6 (calcyclin) with some other members of the S100 family with tubulin and with Siah-1 and Skp-1. The latter two are components of the ubiquitin ligase that regulates beta-catenin degradation. The beta-catenin gene is an oncogene partici…	-	-	-	235	-	1	0.557536	0
c807_g1_i1	942	-	-	-	-	-	-	-	-	-	-	-	-	-	-	-	-	-	-	-	-	-	-	-	-	-	-	-	-	-	-	-	-	-	287	+	0	0.0122156	0
c813_g1_i1	302	-	-	-	-	-	-	-	-	-	-	-	-	-	-	-	-	-	-	-	-	-	-	-	-	-	-	-	-	-	-	-	-	-	45	-	0	0.972946	1
c814_g1_i1	890	-	-	-	-	-	-	-	-	-	-	-	-	-	-	-	-	-	-	-	-	-	-	-	-	-	-	-	-	-	-	-	-	-	296	+	0	0.0019752	0
c816_g1_i1	2415	Q640P7	870	1e-14	552	36.0248	38.0435	1	TBCC domain-containing protein 1	-	-	-	UniRef90_B7GDS5	1941	9e-159	805	80.3727	80.1242	1	Predicted protein	Phaeodactylum tricornutum (strain CCAP 1055/1)	GO:0000902	cell morphogenesis	-	-	-	-	pfam07986	1326-1643	1e-16	pfam07986 TBCC Tubulin binding cofactor C. Members of this family are involved in the folding pathway of tubulins and form a beta helix structure.	-	-	-	745	+	2	0.00151127	0
c817_g1_i1	709	-	-	-	-	-	-	-	-	-	-	-	-	-	-	-	-	-	-	-	-	-	-	-	-	-	-	-	-	-	-	-	-	-	235	+	2	0.0227799	0
c818_g1_i1	1606	Q9BRT8	1044	1e-60	395	65.0062	90.8861	1	COBW domain-containing protein 1	-	-	-	UniRef90_B7GEE7	1164	0	394	72.4782	97.7157	1	Predicted protein	Phaeodactylum tricornutum (strain CCAP 1055/1)	-	-	-	-	-	-	cd03112]---[pfam02492]---[COG0523]---[PRK11537]---[TIGR02475]---[pfam07683]---[smart00833	159-644]---[159-719]---[156-1136]---[156-1124]---[156-1094]---[846-1127]---[894-1127	2.00e-77]---[3.00e-67]---[5.00e-116]---[1.00e-70]---[3.00e-56]---[4.00e-18]---[6.00e-09	cd03112 CobW_like The function of this protein family is unkown. The amino acid sequence of YjiA protein in E. coli contains several conserved motifs that characterizes it as a P-loop GTPase. YijA gene is among the genes significantly induced in response to DNA-damage caused by mitomycin. YijA gene is a homologue of the CobW gene which encodes the cobalamin synthesis protein/P47K.]---[pfam02492 c…	-	-	-	436	+	2	0.00934179	0
c820_g1_i1	934	Q6CIT4	450	1e-38	1000	48.1799	14.7	1	Histone-lysine N-methyltransferase H3 lysine-4 specific	2.1.1.43	Histone-lysine N-methyltransferase.	-	UniRef90_B5YNU3	456	9e-75	161	48.8223	94.4099	1	Predicted protein (Fragment)	Thalassiosira pseudonana	-	-	GO:0008168	methyltransferase activity	GO:0005634	nucleus	COG2940]---[smart00317]---[pfam00856	326-829]---[413-766]---[425-751	4.00e-29]---[2.00e-28]---[2.00e-28	COG2940 COG2940 Proteins containing SET domain General function prediction only .]---[smart00317 SET SET (Su(var)3-9 Enhancer-of-zeste Trithorax) domain. Putative methyl transferase based on outlier plant homologues.]---[pfam00856 SET SET domain. SET domains are protein lysine methyltransferase enzymes. SET domains appear to be protein-protein interaction domains. It has been demonstrated that SE…	-	-	-	307	+	1	0.00203722	0
c821_g1_i1	935	A6H611	603	1e-36	711	64.492	27.2855	1	Mitochondrial intermediate peptidase	3.4.24.59	Mitochondrial intermediate peptidase.	-	UniRef90_B7GDX9	603	4e-55	749	64.492	25.6342	1	Predicted protein	Phaeodactylum tricornutum (strain CCAP 1055/1)	-	-	GO:0046872]---[GO:0004222	metal ion binding]---[metalloendopeptidase activity	-	-	cd06457]---[cd09605]---[cd06455]---[pfam01432]---[COG0339]---[cd06456]---[PRK10911]---[cd06258]---[PRK10280	1-588]---[1-609]---[1-609]---[1-603]---[1-612]---[1-597]---[4-597]---[1-603]---[4-255	3.00e-69]---[4.00e-60]---[5.00e-48]---[3.00e-45]---[1.00e-35]---[5.00e-25]---[7.00e-15]---[8.00e-12]---[6.00e-07	cd06457 M3A_MIP Peptidase M3 mitochondrial intermediate peptidase (MIP). Peptidase M3 mitochondrial intermediate peptidase (MIP EC 3.4.24.59) belongs to the widespread subfamily M3A that show similarity to the Thimet oligopeptidase (TOP). It is one of three peptidases responsible for the proteolytic processing of both nuclear and mitochondrial encoded precursor polypeptides targeted to the variou…	-	-	-	205	+	0	0.00904837	0
c822_g1_i1	1384	-	-	-	-	-	-	-	-	-	-	-	-	-	-	-	-	-	-	-	-	-	-	-	-	-	-	pfam13621	337-741	3e-06	pfam13621 Cupin_8 Cupin-like domain. This cupin like domain shares similarity to the JmjC domain.	-	-	-	461	+	0	0.00851233	0
c824_g1_i1	1884	-	-	-	-	-	-	-	-	-	-	-	-	-	-	-	-	-	-	-	-	-	-	-	-	-	-	MTH00059	1139-1624	4e-06	MTH00059 ND2 NADH dehydrogenase subunit 2 Provisional.	-	-	-	243	+	1	0.292924	0
c825_g1_i1	229	-	-	-	-	-	-	-	-	-	-	-	-	-	-	-	-	-	-	-	-	-	-	-	-	-	-	-	-	-	-	-	-	-	76	-	1	0.909552	0
c826_g1_i1	336	-	-	-	-	-	-	-	-	-	-	-	-	-	-	-	-	-	-	-	-	-	-	-	-	-	-	-	-	-	-	-	-	-	111	-	2	0.483681	0
c827_g1_i1	1203	Q9UR17	312	1e-16	122	25.9352	83.6066	1	Vacuolar transporter chaperone 1	-	-	-	UniRef90_B8C399	324	3e-33	112	26.9327	98.2143	1	Uncharacterized protein (Fragment)	Thalassiosira pseudonana	-	-	-	-	-	-	COG5264]---[pfam02656	614-925]---[629-823	3.00e-24]---[6.00e-09	COG5264 VTC1 Vacuolar transporter chaperone Posttranslational modification protein turnover chaperones .]---[pfam02656 DUF202 Domain of unknown function (DUF202). This family consists of hypothetical proteins some of which are putative membrane proteins. No functional information or experimental verification of function is known. This domain is around 100 amino acids long.	-	-	-	168	+	1	0.0309091	0
c827_g1_i2	978	Q9UR17	312	4e-17	122	31.9018	83.6066	1	Vacuolar transporter chaperone 1	-	-	-	UniRef90_B7G8G4	324	6e-34	112	33.1288	97.3214	1	Predicted protein (Fragment)	Phaeodactylum tricornutum (strain CCAP 1055/1)	-	-	-	-	-	-	COG5264]---[pfam02656	389-700]---[404-598	6.00e-25]---[3.00e-09	COG5264 VTC1 Vacuolar transporter chaperone Posttranslational modification protein turnover chaperones .]---[pfam02656 DUF202 Domain of unknown function (DUF202). This family consists of hypothetical proteins some of which are putative membrane proteins. No functional information or experimental verification of function is known. This domain is around 100 amino acids long.	-	-	-	224	+	1	0.0580007	0
c828_g1_i1	439	Q6AVM3	369	2e-23	516	84.0547	25.3876	1	Calcium and calcium/calmodulin-dependent serine/threonine-protein kinase	2.7.11.17	Calcium/calmodulin-dependent protein kinase.	-	UniRef90_B8C8L4	354	9e-30	344	80.6378	34.8837	1	Myosin light chain kinase	Thalassiosira pseudonana	-	-	GO:0005524]---[GO:0004683]---[GO:0004687	ATP binding]---[calmodulin-dependent protein kinase activity]---[myosin light chain kinase activity	-	-	smart00220]---[pfam00069]---[cd05123]---[cd05579]---[cd07840]---[cd05581]---[cd05580]---[cd08215]---[PTZ00024]---[COG0515]---[cd05611]---[cd07843]---[cd07841]---[cd05583]---[cd05573]---[cd07829]---[cd05572]---[cd05586]---[cd06609]---[cd05574	2-238]---[2-238]---[8-220]---[2-211]---[8-238]---[2-229]---[8-202]---[2-229]---[8-256]---[2-316]---[8-211]---[2-238]---[8-247]---[8-220]---[8-229]---[8-238]---[5-244]---[8-217]---[2-298]---[8-214	3.00e-25]---[3.00e-21]---[7.00e-15]---[2.00e-12]---[2.00e-12]---[3.00e-12]---[1.00e-11]---[6.00e-11]---[2.00e-10]---[2.00e-10]---[6.00e-10]---[9.00e-10]---[9.00e-10]---[2.00e-09]---[6.00e-09]---[1.00e-08]---[1.00e-08]---[1.00e-08]---[4.00e-08]---[6.00e-08	smart00220 S_TKc Serine/Threonine protein kinases catalytic domain. Phosphotransferases. Serine or threonine-specific kinase subfamily.]---[pfam00069 Pkinase Protein kinase domain. ]---[cd05123 STKc_AGC Catalytic domain of AGC family Protein Serine/Threonine Kinases. Serine/Threonine Kinases (STKs) AGC (Protein Kinases A G and C) family catalytic (c) domain. STKs catalyze the transfer of the gamm…	-	-	-	133	+	1	0.0286891	0
c829_g1_i1	584	-	-	-	-	-	-	-	-	-	-	-	UniRef90_K0RGW8	168	4e-09	617	28.7671	9.07618	-1	Uncharacterized protein	Thalassiosira oceanica	-	-	-	-	-	-	-	-	-	-	-	-	-	194	-	2	0.162229	0
c830_g1_i1	1143	-	-	-	-	-	-	-	-	-	-	-	UniRef90_B8BWD2	915	3e-172	313	80.0525	97.4441	1	Uncharacterized protein	Thalassiosira pseudonana	-	-	-	-	GO:0016021	integral to membrane	-	-	-	-	-	-	-	317	+	0	0.000912302	0
c831_g1_i1	556	-	-	-	-	-	-	-	-	-	-	-	-	-	-	-	-	-	-	-	-	-	-	-	-	-	-	-	-	-	-	-	-	-	185	-	1	0.548499	0
c833_g1_i1	1632	B7G5J1	1365	5e-68	587	83.6397	74.1056	1	tRNA (guanine(37)-N1)-methyltransferase 2	2.1.1.228	tRNA (guanine(37)-N(1))-methyltransferase.	-	UniRef90_B7G5J1	1365	2e-66	587	83.6397	74.1056	1	tRNA (guanine(37)-N1)-methyltransferase 2	Phaeodactylum tricornutum (strain CCAP 1055/1)	-	-	GO:0052906	tRNA (guanine(37)-N(1))-methyltransferase activity	GO:0005759]---[GO:0005634	mitochondrial matrix]---[nucleus	COG2520]---[pfam02475]---[COG2520]---[pfam02475]---[COG2265	622-816]---[667-816]---[747-1400]---[801-1289]---[966-1256	2.00e-08]---[5.00e-07]---[6.00e-36]---[4.00e-28]---[4.00e-06	COG2520 COG2520 Predicted methyltransferase General function prediction only .]---[pfam02475 Met_10 Met-10 like-protein. The methionine-10 mutant allele of N. crassa codes for a protein of unknown function. However homologous proteins have been found in yeast suggesting this protein may be involved in methionine biosynthesis transport and/or utilisation.]---[COG2265 TrmA SAM-dependent methyltrans…	-	-	-	279	+	2	0.000991944	0
c834_g1_i1	1516	Q769K2	1005	5e-65	396	66.2929	70.7071	-1	N-acyl-phosphatidylethanolamine-hydrolyzing phospholipase D	3.1.4.54	N-acetylphosphatidylethanolamine-hydrolyzing phospholipase D.	-	UniRef90_B7GEK3	1224	5e-106	361	80.7388	98.0609	-1	Predicted protein	Phaeodactylum tricornutum (strain CCAP 1055/1)	-	-	GO:0070290]---[GO:0008270	NAPE-specific phospholipase D activity]---[zinc ion binding	-	-	COG2220]---[pfam12706]---[PRK00685]---[pfam13483	136-1080]---[262-1035]---[139-1080]---[877-1080	1.00e-35]---[4.00e-19]---[5.00e-14]---[5.00e-08	COG2220 COG2220 Predicted Zn-dependent hydrolases of the beta-lactamase fold General function prediction only .]---[pfam12706 Lactamase_B_2 Beta-lactamase superfamily domain. This family is part of the beta-lactamase superfamily and is related to pfam00753.]---[PRK00685 PRK00685 metal-dependent hydrolase Provisional.]---[pfam13483 Lactamase_B_3 Beta-lactamase superfamily domain. This family is pa…	-	-	-	357	-	1	0.00996479	0
c834_g1_i2	1429	Q6IQ20	978	2e-71	393	68.4395	75.0636	-1	N-acyl-phosphatidylethanolamine-hydrolyzing phospholipase D	3.1.4.54	N-acetylphosphatidylethanolamine-hydrolyzing phospholipase D.	-	UniRef90_B7GEK3	1137	2e-112	361	79.5661	98.0609	-1	Predicted protein	Phaeodactylum tricornutum (strain CCAP 1055/1)	-	-	GO:0070290]---[GO:0008270	NAPE-specific phospholipase D activity]---[zinc ion binding	-	-	COG2220]---[pfam12706]---[PRK00685]---[pfam13483	136-993]---[262-948]---[139-993]---[790-993	3.00e-41]---[4.00e-24]---[1.00e-19]---[4.00e-08	COG2220 COG2220 Predicted Zn-dependent hydrolases of the beta-lactamase fold General function prediction only .]---[pfam12706 Lactamase_B_2 Beta-lactamase superfamily domain. This family is part of the beta-lactamase superfamily and is related to pfam00753.]---[PRK00685 PRK00685 metal-dependent hydrolase Provisional.]---[pfam13483 Lactamase_B_3 Beta-lactamase superfamily domain. This family is pa…	-	-	-	436	-	1	0.0235931	0
c835_g1_i1	1270	-	-	-	-	-	-	-	-	-	-	-	UniRef90_B7G7I4	939	1e-134	493	73.937	63.4888	-1	Predicted protein	Phaeodactylum tricornutum (strain CCAP 1055/1)	-	-	GO:0015109	chromate transmembrane transporter activity	-	-	TIGR00937]---[pfam02417]---[COG2059]---[pfam02417]---[COG2059	76-978]---[82-285]---[76-288]---[604-1002]---[601-1002	8.00e-36]---[8.00e-15]---[3.00e-10]---[1.00e-25]---[2.00e-21	TIGR00937 2A51 chromate transporter chromate ion transporter (CHR) family. Members of this family probably act as chromate transporters and are found in Pseudomonas aeruginosa Alcaligenes eutrophus Vibrio cholerae Bacillus subtilis cyanobacteria and archaea. The protein reduces chromate accumulation and is essential for chromate resistance. Cutoffs for this model have now been lowered compared to…	-	-	-	387	-	1	0.312771	0
c835_g1_i2	1843	Q55027	1215	3e-14	393	65.9251	95.4198	-1	Probable chromate transport protein	-	-	-	UniRef90_B7G7I4	1263	0	493	68.5296	85.3955	-1	Predicted protein	Phaeodactylum tricornutum (strain CCAP 1055/1)	-	-	GO:0015109	chromate transmembrane transporter activity	-	-	TIGR00937]---[pfam02417]---[COG2059]---[pfam02417]---[COG2059]---[TIGR00937	358-828]---[361-858]---[355-861]---[1177-1575]---[1174-1575]---[367-1551	1.00e-14]---[2.00e-40]---[3.00e-28]---[2.00e-24]---[1.00e-20]---[2.00e-56	TIGR00937 2A51 chromate transporter chromate ion transporter (CHR) family. Members of this family probably act as chromate transporters and are found in Pseudomonas aeruginosa Alcaligenes eutrophus Vibrio cholerae Bacillus subtilis cyanobacteria and archaea. The protein reduces chromate accumulation and is essential for chromate resistance. Cutoffs for this model have now been lowered compared to…	-	-	-	477	-	1	0.0515026	0
c836_g1_i1	260	-	-	-	-	-	-	-	-	-	-	-	-	-	-	-	-	-	-	-	-	-	-	-	-	-	-	-	-	-	-	-	-	-	65	+	2	0.282734	0
c837_g1_i1	355	-	-	-	-	-	-	-	-	-	-	-	-	-	-	-	-	-	-	-	-	-	-	-	-	-	-	-	-	-	-	-	-	-	88	-	1	0.933692	0
c838_g1_i1	1031	-	-	-	-	-	-	-	-	-	-	-	-	-	-	-	-	-	-	-	-	-	-	-	-	-	-	-	-	-	-	-	-	-	218	-	2	0.216352	0
c839_g1_i1	642	-	-	-	-	-	-	-	-	-	-	-	-	-	-	-	-	-	-	-	-	-	-	-	-	-	-	-	-	-	-	-	-	-	205	+	2	0.0902356	0
c840_g1_i1	863	Q9LDK9	300	2e-23	841	34.7625	12.2473	1	Beta-adaptin-like protein A	-	-	-	UniRef90_B8C1G4	312	2e-51	853	36.153	12.1923	1	Beta subunit of clathrin adaptor complex AP2	Thalassiosira pseudonana	GO:0006886]---[GO:0016192	intracellular protein transport]---[vesicle-mediated transport	GO:0008565	protein transporter activity	GO:0030131	clathrin adaptor complex	PTZ00429]---[pfam01602]---[COG5096	551-862]---[566-862]---[629-862	4.00e-19]---[2.00e-17]---[8.00e-16	PTZ00429 PTZ00429 beta-adaptin Provisional.]---[pfam01602 Adaptin_N Adaptin N terminal region. This family consists of the N terminal region of various alpha beta and gamma subunits of the AP-1 AP-2 and AP-3 adaptor protein complexes. The adaptor protein (AP) complexes are involved in the formation of clathrin-coated pits and vesicles. The N-terminal region of the various adaptor proteins (APs) i…	-	-	-	262	+	1	0.00487025	0
c841_g1_i1	732	-	-	-	-	-	-	-	-	-	-	-	UniRef90_K0T774	216	9e-18	107	29.5082	67.2897	1	Uncharacterized protein	Thalassiosira oceanica	-	-	GO:0004129	cytochrome-c oxidase activity	GO:0005739	mitochondrion	cd00926]---[cd00926	607-732]---[372-497	3.00e-10]---[4.00e-09	cd00926 Cyt_c_Oxidase_VIb Cytochrome c oxidase subunit VIb. Cytochrome c oxidase (CcO) the terminal oxidase in the respiratory chains of eukaryotes and most bacteria is a multi-chain transmembrane protein located in the inner membrane of mitochondria and the cell membrane of prokaryotes. It catalyzes the reduction of O2 and simultaneously pumps protons across the membrane. The number of subunits …	-	-	-	164	-	1	0.0134404	0
c841_g1_i2	740	P14854	216	9e-12	86	29.1892	88.3721	1	Cytochrome c oxidase subunit 6B1	-	-	-	UniRef90_K0T774	261	8e-32	107	35.2703	81.3084	1	Uncharacterized protein	Thalassiosira oceanica	-	-	GO:0004129	cytochrome-c oxidase activity	GO:0005739	mitochondrion	cd00926]---[pfam02297	372-575]---[390-572	5.00e-22]---[8.00e-12	cd00926 Cyt_c_Oxidase_VIb Cytochrome c oxidase subunit VIb. Cytochrome c oxidase (CcO) the terminal oxidase in the respiratory chains of eukaryotes and most bacteria is a multi-chain transmembrane protein located in the inner membrane of mitochondria and the cell membrane of prokaryotes. It catalyzes the reduction of O2 and simultaneously pumps protons across the membrane. The number of subunits …	-	-	-	130	-	0	0.427131	0
c842_g1_i1	1682	Q9DE26	1362	0	456	80.975	100	1	RuvB-like 1	3.6.4.12	DNA helicase.	-	UniRef90_B8CAJ4	1359	0	455	80.7967	99.7802	1	RuvB dna-helicase	Thalassiosira pseudonana	-	-	GO:0005524]---[GO:0043141	ATP binding]---[ATP-dependent 5'-3' DNA helicase activity	-	-	pfam06068]---[COG1224	192-1397]---[156-1514	0.00e+00]---[0.00e+00	pfam06068 TIP49 TIP49 C-terminus. This family consists of the C-terminal region of several eukaryotic and archaeal RuvB-like 1 (Pontin or TIP49a) and RuvB-like 2 (Reptin or TIP49b) proteins. The N-terminal domain contains the pfam00004 domain. In zebrafish the liebeskummer (lik) mutation causes development of hyperplastic embryonic hearts. lik encodes Reptin a component of a DNA-stimulated ATPase…	-	-	-	462	+	2	0.00309363	0
c843_g1_i1	1633	-	-	-	-	-	-	-	-	-	-	-	UniRef90_W7TNN9	1224	9e-140	516	74.9541	79.845	-1	Uncharacterized protein	Nannochloropsis gaditana	-	-	-	-	-	-	cd07402]---[cd07396	820-1296]---[832-1407	4.00e-08]---[2.00e-06	cd07402 MPP_GpdQ Enterobacter aerogenes GpdQ and related proteins metallophosphatase domain. GpdQ (glycerophosphodiesterase Q also known as Rv0805 in Mycobacterium tuberculosis) is a binuclear metallophosphoesterase from Enterobacter aerogenes that catalyzes the hydrolysis of mono- di- and triester substrates including some organophosphate pesticides and products of the degradation of nerve agent…	-	-	-	496	-	1	0.0243402	0
c844_g1_i1	3823	P70569	2505	2e-101	1846	65.5245	39.7075	1	Unconventional myosin-Vb	-	-	-	UniRef90_B8LDB2	1722	0	889	45.0432	62.7672	1	Predicted protein (Fragment)	Thalassiosira pseudonana	-	-	GO:0005524]---[GO:0003774	ATP binding]---[motor activity	GO:0016459	myosin complex	smart00242]---[COG5022]---[cd00124]---[pfam00063]---[cd01377]---[cd01380]---[cd01384]---[cd01378]---[cd01381]---[cd01383]---[cd01382]---[cd01387]---[PTZ00014]---[cd01385]---[cd01379]---[COG1196]---[COG1196]---[COG1196]---[COG1196]---[COG1196]---[COG1196]---[COG1196]---[COG1196]---[COG0419]---[COG0419]---[COG0419]---[COG0419]---[COG0419]---[COG0419]---[TIGR02168]---[TIGR02168]---[TIGR02168]---[TIG…	6-1244]---[6-2510]---[6-1241]---[12-1208]---[6-1208]---[6-1241]---[6-1247]---[6-1208]---[9-1241]---[105-1241]---[78-1019]---[6-1241]---[42-1400]---[6-1208]---[6-1241]---[1770-3080]---[1710-2948]---[1659-2555]---[1698-2783]---[1665-2504]---[1668-2525]---[1653-2489]---[1653-2504]---[1659-3074]---[1710-2540]---[1275-3068]---[1527-2738]---[2028-3071]---[1644-2162]---[1686-2873]---[1770-3047]---[1680-…	2.00e-132]---[2.00e-124]---[1.00e-121]---[1.00e-108]---[2.00e-101]---[3.00e-101]---[1.00e-100]---[7.00e-86]---[1.00e-85]---[9.00e-84]---[1.00e-67]---[1.00e-66]---[9.00e-65]---[1.00e-64]---[3.00e-62]---[4.00e-22]---[8.00e-21]---[2.00e-19]---[4.00e-18]---[3.00e-16]---[3.00e-15]---[5.00e-14]---[9.00e-12]---[4.00e-22]---[8.00e-17]---[1.00e-16]---[7.00e-14]---[7.00e-10]---[1.00e-09]---[6.00e-19]---[3.…	smart00242 MYSc Myosin. Large ATPases. ATPase molecular motor. Muscle contraction consists of a cyclical interaction between myosin and actin. The core of the myosin structure is similar in fold to that of kinesin.]---[COG5022 COG5022 Myosin heavy chain Cytoskeleton .]---[cd00124 MYSc Myosin motor domain. This catalytic (head) domain has ATPase activity and belongs to the larger group of P-loop N…	-	-	-	1223	+	2	0.00219845	0
c845_g1_i1	730	Q9QVC8	231	4e-16	458	31.6438	15.7205	1	Peptidyl-prolyl cis-trans isomerase FKBP4	5.2.1.8	Peptidylprolyl isomerase.	-	UniRef90_B7FUH7	567	8e-48	247	77.6712	73.2794	1	Peptidyl-prolyl cis-trans isomerase	Phaeodactylum tricornutum (strain CCAP 1055/1)	GO:0006457	protein folding	GO:0003755	peptidyl-prolyl cis-trans isomerase activity	-	-	pfam00254]---[COG0545]---[PRK11570	373-612]---[373-615]---[379-612	4.00e-24]---[4.00e-19]---[4.00e-06	pfam00254 FKBP_C FKBP-type peptidyl-prolyl cis-trans isomerase. ]---[COG0545 FkpA FKBP-type peptidyl-prolyl cis-trans isomerases 1 Posttranslational modification protein turnover chaperones .]---[PRK11570 PRK11570 peptidyl-prolyl cis-trans isomerase Provisional.	-	-	-	207	+	0	0.00533347	0
c846_g1_i1	1757	-	-	-	-	-	-	-	-	-	-	-	UniRef90_B5Y5F1	1347	2e-100	440	76.6648	95.4545	1	Predicted protein	Phaeodactylum tricornutum (strain CCAP 1055/1)	-	-	-	-	-	-	-	-	-	-	-	-	-	516	+	0	0.00222344	0
c847_g1_i1	2456	Q94AM1	1305	5e-46	791	53.1352	54.6144	-1	Organellar oligopeptidase A chloroplastic/mitochondrial	3.4.24.70	Oligopeptidase A.	-	UniRef90_B7FPG9	1311	1e-56	726	53.3795	60.8815	-1	Predicted protein	Phaeodactylum tricornutum (strain CCAP 1055/1)	-	-	GO:0046872]---[GO:0004222	metal ion binding]---[metalloendopeptidase activity	-	-	cd09605]---[cd06456]---[COG0339]---[pfam01432]---[cd06455]---[PRK10911]---[cd06457]---[PRK10280	236-1762]---[224-1528]---[224-1528]---[224-1540]---[245-1531]---[224-1528]---[302-1738]---[266-1525	2.00e-77]---[3.00e-68]---[1.00e-54]---[3.00e-53]---[8.00e-48]---[5.00e-37]---[1.00e-26]---[5.00e-17	cd09605 M3A Peptidase M3A family includes Thimet oligopeptidase dipeptidyl carboxypeptidase and mitochondrial intermediate peptidase. The peptidase M3-like family also called neurolysin-like family is part of the zincins metallopeptidases and includes M3 M2 and M32 families of metallopeptidases. The M3 family is subdivided into two subfamilies the widespread M3A which comprises a number of high-m…	-	-	-	747	-	1	0.0180325	0
c849_g1_i1	812	-	-	-	-	-	-	-	-	-	-	-	-	-	-	-	-	-	-	-	-	-	-	-	-	-	-	-	-	-	-	-	-	-	237	+	2	0.00522386	0
c850_g1_i1	1329	-	-	-	-	-	-	-	-	-	-	-	-	-	-	-	-	-	-	-	-	-	-	-	-	-	-	-	-	-	-	-	-	-	125	-	0	0.5	0
c851_g1_i1	3077	-	-	-	-	-	-	-	-	-	-	-	-	-	-	-	-	-	-	-	-	-	-	-	-	-	-	-	-	-	-	-	-	-	719	-	2	0.154255	0
c852_g1_i1	3988	-	-	-	-	-	-	-	-	-	-	-	UniRef90_B7FP58	255	5e-07	619	6.39418	13.7318	1	Predicted protein	Phaeodactylum tricornutum (strain CCAP 1055/1)	-	-	-	-	-	-	-	-	-	-	-	-	-	1214	+	1	0.0135104	0
c853_g1_i1	848	-	-	-	-	-	-	-	-	-	-	-	UniRef90_B8BVC1	735	3e-41	270	86.6745	98.1481	-1	Uncharacterized protein	Thalassiosira pseudonana	-	-	-	-	-	-	pfam00300]---[smart00855]---[COG0406]---[cd07067]---[TIGR03162]---[cd07040	251-778]---[269-778]---[170-778]---[533-778]---[248-778]---[548-778	6.00e-19]---[4.00e-14]---[2.00e-12]---[1.00e-09]---[3.00e-06]---[5.00e-06	pfam00300 His_Phos_1 Histidine phosphatase superfamily (branch 1). The histidine phosphatase superfamily is so named because catalysis centres on a conserved His residue that is transiently phosphorylated during the catalytic cycle. Other conserved residues contribute to a 'phosphate pocket' and interact with the phospho group of substrate before during and after its transfer to the His residue. …	-	-	-	252	-	1	0.647071	0
c854_g1_i1	1831	O95394	1776	6e-102	542	96.9962	89.1144	1	Phosphoacetylglucosamine mutase	5.4.2.3	Phosphoacetylglucosamine mutase.	Nucleotide-sugar biosynthesis; UDP-N-acetyl-alpha-D-glucosamine biosynthesis; N-acetyl-alpha-D-glucosamine 1-phosphate from alpha-D-glucosamine 6-phosphate (route I): step 2/2	UniRef90_B8BR08	1782	7e-170	565	97.3239	92.3894	1	Uncharacterized protein (Fragment)	Thalassiosira pseudonana	GO:0005975	carbohydrate metabolic process	GO:0016868]---[GO:0000287	intramolecular transferase activity, phosphotransferases]---[magnesium ion binding	-	-	COG1109]---[cd03084]---[TIGR03990]---[pfam02878]---[cd05799]---[cd03087]---[cd05802]---[PRK14314]---[PRK14324]---[PRK14317]---[PLN02895]---[cd03086]---[PTZ00302]---[COG1109]---[cd03084]---[TIGR03990	5-148]---[5-127]---[17-85]---[11-151]---[11-136]---[17-85]---[17-109]---[17-139]---[17-151]---[17-100]---[5-1786]---[2-1714]---[14-1774]---[269-1768]---[617-1711]---[290-1054	3.00e-09]---[7.00e-09]---[2.00e-07]---[2.00e-08]---[6.00e-08]---[7.00e-08]---[5.00e-07]---[2.00e-06]---[3.00e-06]---[3.00e-06]---[0.00e+00]---[6.00e-172]---[9.00e-137]---[2.00e-22]---[2.00e-13]---[1.00e-12	COG1109 ManB Phosphomannomutase Carbohydrate transport and metabolism .]---[cd03084 phosphohexomutase The alpha-D-phosphohexomutase superfamily includes several related enzymes that catalyze a reversible intramolecular phosphoryl transfer on their sugar substrates. Members of this family include the phosphoglucomutases (PGM1 and PGM2) phosphoglucosamine mutase (PNGM) phosphoacetylglucosamine muta…	-	-	-	602	+	1	0.0010106	0
c855_g1_i1	499	-	-	-	-	-	-	-	-	-	-	-	-	-	-	-	-	-	-	-	-	-	-	-	-	-	-	-	-	-	-	-	-	-	125	-	2	0.20028	0
c856_g1_i1	1739	Q5PT50	549	4e-18	340	31.5699	53.2353	-1	Sodium/bile acid cotransporter 7	-	-	-	UniRef90_B8BQS8	693	9e-47	413	39.8505	57.1429	-1	Uncharacterized protein	Thalassiosira pseudonana	-	-	-	-	-	-	pfam13593]---[pfam13593]---[COG0385	70-492]---[684-1211]---[684-1235	4.00e-22]---[4.00e-38]---[1.00e-18	pfam13593 DUF4137 SBF-like CPA transporter family (DUF4137). These family members are membrane transporter proteins of the CPA and AT superfamily.]---[COG0385 COG0385 Predicted Na -dependent transporter General function prediction only .	-	-	-	323	-	0	0.00355499	0
c856_g1_i2	1548	Q6DHK8	945	2e-41	336	61.0465	92.5595	-1	Sodium/bile acid cotransporter 7	-	-	-	UniRef90_B8BQS8	1128	8e-109	413	72.8682	92.9782	-1	Uncharacterized protein	Thalassiosira pseudonana	-	-	-	-	-	-	pfam13593]---[COG0385	70-1020]---[55-1044	4.00e-73]---[9.00e-30	pfam13593 DUF4137 SBF-like CPA transporter family (DUF4137). These family members are membrane transporter proteins of the CPA and AT superfamily.]---[COG0385 COG0385 Predicted Na -dependent transporter General function prediction only .	-	-	-	454	-	0	0.0153636	0
c857_g1_i1	1737	Q5XEP2	339	3e-19	571	19.5164	19.6147	1	Hsp70-Hsp90 organizing protein 2	-	-	-	UniRef90_K0SU06	1320	8e-69	670	75.9931	62.0896	1	Uncharacterized protein	Thalassiosira oceanica	-	-	-	-	-	-	cd00189]---[TIGR00990]---[pfam13414]---[PLN03088]---[pfam00226]---[smart00271]---[cd06257	239-532]---[56-655]---[230-424]---[242-493]---[968-1171]---[968-1162]---[968-1153	5.00e-15]---[1.00e-11]---[3.00e-10]---[1.00e-07]---[1.00e-06]---[6.00e-06]---[7.00e-06	cd00189 TPR Tetratricopeptide repeat domain typically contains 34 amino acids WLF -X(2)- LIM - GAS -X(2)- YLF -X(8)- ASE -X(3)- FYL -X(2)- ASL -X(4)- PKE is the consensus sequence found in a variety of organisms including bacteria cyanobacteria yeast fungi plants and humans in various subcellular locations involved in a variety of functions including protein-protein interactions but common featur…	-	-	-	486	+	1	0.0523284	0
c859_g1_i1	3047	P33527	2616	4e-107	1531	85.8549	53.3638	1	Multidrug resistance-associated protein 1	-	-	-	UniRef90_B5Y5C9	2916	0	1351	95.7007	70.2443	1	Predicted protein	Phaeodactylum tricornutum (strain CCAP 1055/1)	-	-	GO:0005524]---[GO:0042626	ATP binding]---[ATPase activity, coupled to transmembrane movement of substances	GO:0016021	integral to membrane	COG1132]---[COG2274]---[TIGR01271]---[COG4988]---[PLN03130]---[TIGR00957]---[cd03244]---[cd03369]---[TIGR01271]---[cd03254]---[cd03288]---[cd03251]---[cd03253]---[cd03228]---[cd03249]---[TIGR03797]---[PLN03130]---[TIGR00957]---[PLN03232]---[PLN03232]---[PTZ00243]---[COG1132]---[COG2274]---[TIGR01271]---[TIGR02203]---[TIGR02204]---[COG4988]---[COG4987	146-736]---[146-736]---[146-802]---[146-733]---[2387-2941]---[2126-2929]---[2162-2839]---[2150-2839]---[2402-2848]---[2162-2866]---[2162-2893]---[2168-2881]---[2168-2881]---[2168-2818]---[2168-2890]---[2162-2887]---[146-2899]---[245-2860]---[146-2890]---[1649-2887]---[263-2911]---[1241-2890]---[1241-2884]---[1271-2851]---[1244-2851]---[1220-2887]---[1214-2866]---[1382-2893	6.00e-09]---[2.00e-09]---[7.00e-14]---[5.00e-08]---[1.00e-07]---[4.00e-12]---[2.00e-91]---[1.00e-63]---[5.00e-06]---[3.00e-59]---[2.00e-52]---[1.00e-50]---[4.00e-49]---[1.00e-48]---[5.00e-48]---[1.00e-43]---[2.00e-139]---[7.00e-128]---[1.00e-124]---[9.00e-12]---[7.00e-108]---[3.00e-85]---[1.00e-65]---[2.00e-63]---[4.00e-52]---[5.00e-46]---[8.00e-45]---[3.00e-43	COG1132 MdlB ABC-type multidrug transport system ATPase and permease components Defense mechanisms .]---[COG2274 SunT ABC-type bacteriocin/lantibiotic exporters contain an N-terminal double-glycine peptidase domain Defense mechanisms .]---[TIGR01271 CFTR_protein cystic fibrosis transmembrane conductor regulator (CFTR). The model describes the cystis fibrosis transmembrane conductor regulator (CFT…	-	-	-	983	+	1	0.00922479	0
c860_g1_i1	1346	-	-	-	-	-	-	-	-	-	-	-	UniRef90_K0T6B5	492	2e-09	463	36.5527	38.013	1	Uncharacterized protein	Thalassiosira oceanica	-	-	-	-	-	-	-	-	-	-	-	-	-	386	+	2	0.00325712	0
c861_g1_i1	1746	Q9FLX9	1461	5e-162	473	83.677	97.6744	-1	Notchless protein homolog	-	-	-	UniRef90_B7G8X7	1596	0	551	91.4089	96.3702	-1	Predicted protein	Phaeodactylum tricornutum (strain CCAP 1055/1)	-	-	-	-	GO:0005634	nucleus	COG2319]---[smart00320]---[smart00320]---[smart00320]---[pfam00400]---[pfam00400]---[pfam00400]---[PTZ00421]---[cd00200]---[cd00200]---[cd00200]---[COG2319]---[COG2319]---[COG2319]---[smart00320]---[pfam00400]---[PTZ00421]---[PTZ00421]---[PTZ00421	20-379]---[278-397]---[23-124]---[155-271]---[278-388]---[23-124]---[155-268]---[29-475]---[152-1159]---[23-1033]---[278-1162]---[23-1318]---[23-1138]---[290-1186]---[923-1042]---[923-1033]---[662-1018]---[776-1141]---[665-1015	2.00e-17]---[6.00e-09]---[8.00e-08]---[4.00e-07]---[1.00e-08]---[3.00e-08]---[2.00e-07]---[2.00e-07]---[7.00e-76]---[1.00e-75]---[5.00e-51]---[2.00e-54]---[3.00e-54]---[3.00e-26]---[8.00e-07]---[3.00e-06]---[1.00e-07]---[1.00e-07]---[5.00e-06	COG2319 COG2319 FOG WD40 repeat General function prediction only .]---[smart00320 WD40 WD40 repeats. Note that these repeats are permuted with respect to the structural repeats (blades) of the beta propeller domain.]---[pfam00400 WD40 WD domain G-beta repeat. ]---[PTZ00421 PTZ00421 coronin Provisional.]---[cd00200 WD40 WD40 domain found in a number of eukaryotic proteins that cover a wide variety…	-	-	-	546	-	2	0.428986	0
c862_g1_i1	1917	Q9Y1W0	1305	2e-31	464	68.0751	91.5948	1	Delta(5) fatty acid desaturase A	-	-	-	UniRef90_K0SF42	1467	5e-172	516	76.5258	95.3488	1	Uncharacterized protein	Thalassiosira oceanica	GO:0006629	lipid metabolic process	GO:0020037	heme binding	-	-	cd03506]---[pfam00487]---[COG3239]---[PLN03198]---[cd01060]---[PLN03199	780-1532]---[753-1541]---[702-1547]---[276-1550]---[753-1091]---[354-1547	2.00e-46]---[3.00e-31]---[8.00e-19]---[3.00e-13]---[1.00e-10]---[2.00e-10	cd03506 Delta6-FADS-like The Delta6 Fatty Acid Desaturase (Delta6-FADS)-like CD includes the integral-membrane enzymes delta-4 delta-5 delta-6 delta-8 delta-8-sphingolipid and delta-11 desaturases found in vertebrates higher plants fungi and bacteria. These desaturases are required for the synthesis of highly unsaturated fatty acids (HUFAs) which are mainly esterified into phospholipids and contr…	-	-	-	533	+	2	0.0014744	0
c863_g1_i1	262	-	-	-	-	-	-	-	-	-	-	-	-	-	-	-	-	-	-	-	-	-	-	-	-	-	-	-	-	-	-	-	-	-	87	+	0	0.973799	1
c865_g1_i1	847	-	-	-	-	-	-	-	-	-	-	-	UniRef90_D8LTE8	183	7e-11	73	21.6057	83.5616	-1	Putative uncharacterized protein	Ectocarpus siliculosus	-	-	GO:0051537]---[GO:0009055]---[GO:0046872	2 iron, 2 sulfur cluster binding]---[electron carrier activity]---[metal ion binding	-	-	-	-	-	-	-	-	-	111	-	2	0.615937	0
c866_g1_i1	559	-	-	-	-	-	-	-	-	-	-	-	UniRef90_B7FTS0	306	5e-24	368	54.7406	28.8043	-1	Predicted protein	Phaeodactylum tricornutum (strain CCAP 1055/1)	-	-	-	-	-	-	-	-	-	-	-	-	-	170	-	0	0.744712	0
c867_g1_i1	3379	-	-	-	-	-	-	-	-	-	-	-	UniRef90_B7G6N2	447	7e-36	586	13.2288	22.6962	1	Predicted protein	Phaeodactylum tricornutum (strain CCAP 1055/1)	-	-	-	-	-	-	-	-	-	-	-	-	-	598	-	1	0.00230185	0
c868_g1_i1	527	-	-	-	-	-	-	-	-	-	-	-	-	-	-	-	-	-	-	-	-	-	-	-	-	-	-	-	-	-	-	-	-	-	58	+	2	0.801344	0
c869_g1_i1	465	-	-	-	-	-	-	-	-	-	-	-	UniRef90_E9F3N9	177	3e-07	247	38.0645	23.8866	1	MYND domain protein putative	Metarhizium anisopliae (strain ARSEF 23 / ATCC MYA-3075)	-	-	GO:0046872	metal ion binding	-	-	pfam01753	31-123	4e-14	pfam01753 zf-MYND MYND finger.	-	-	-	153	-	0	0.00248706	0
c869_g1_i2	1018	D3ZKV9	174	2e-06	467	17.0923	16.2741	1	Putative protein MSS51 homolog mitochondrial	-	-	-	UniRef90_W3X6J4	123	1e-07	234	12.0825	17.094	1	Uncharacterized protein	Pestalotiopsis fici W106-1	-	-	GO:0046872	metal ion binding	-	-	pfam01753	557-676	2e-14	pfam01753 zf-MYND MYND finger.	-	-	-	318	+	1	0.0124762	0
c870_g1_i1	2841	-	-	-	-	-	-	-	-	-	-	-	-	-	-	-	-	-	-	-	-	-	-	-	-	-	-	-	-	-	-	-	-	-	854	-	0	0.0698965	0
c871_g1_i1	1469	P43885	1107	2e-31	410	75.3574	87.561	-1	D-3-phosphoglycerate dehydrogenase	1.1.1.95	Phosphoglycerate dehydrogenase.	Amino-acid biosynthesis; L-serine biosynthesis; L-serine from 3-phospho-D-glycerate: step 1/3	UniRef90_B8C3X1	1422	0	479	96.8005	98.5386	-1	D-3-phosphoglycerate dehydrogenase	Thalassiosira pseudonana	-	-	GO:0016597]---[GO:0051287]---[GO:0004617	amino acid binding]---[NAD binding]---[phosphoglycerate dehydrogenase activity	-	-	pfam02826]---[cd12174]---[cd05198]---[PRK11790]---[COG0111]---[cd12173]---[PRK13581]---[COG1052]---[cd12172]---[cd05303]---[cd12175]---[cd05301]---[pfam00389]---[TIGR01327]---[cd12178]---[cd05299]---[cd12176]---[cd12177]---[cd12165]---[cd12168	405-950]---[309-1235]---[405-1154]---[39-1052]---[273-1079]---[405-1214]---[303-1214]---[309-1079]---[405-1076]---[339-1148]---[405-1079]---[405-1079]---[309-1148]---[300-1214]---[309-1070]---[411-1148]---[405-1148]---[309-1253]---[318-1193]---[330-1082	4.00e-29]---[1.00e-109]---[4.00e-48]---[2.00e-46]---[4.00e-45]---[1.00e-43]---[1.00e-40]---[2.00e-40]---[2.00e-38]---[6.00e-38]---[2.00e-35]---[5.00e-35]---[1.00e-34]---[1.00e-34]---[4.00e-33]---[1.00e-30]---[8.00e-29]---[3.00e-28]---[1.00e-27]---[1.00e-27	pfam02826 2-Hacid_dh_C D-isomer specific 2-hydroxyacid dehydrogenase NAD binding domain. This domain is inserted into the catalytic domain the large dehydrogenase and D-lactate dehydrogenase families in SCOP. N-terminal portion of which is represented by family pfam00389.]---[cd12174 PGDH_like_3 Putative D-3-Phosphoglycerate Dehydrogenases NAD-binding and catalytic domains. Phosphoglycerate dehyd…	-	-	-	489	-	0	0.051797	0
c871_g1_i2	1637	P43885	1110	2e-36	410	67.807	87.561	-1	D-3-phosphoglycerate dehydrogenase	1.1.1.95	Phosphoglycerate dehydrogenase.	Amino-acid biosynthesis; L-serine biosynthesis; L-serine from 3-phospho-D-glycerate: step 1/3	UniRef90_B8C3X1	1446	0	479	88.3323	100	-1	D-3-phosphoglycerate dehydrogenase	Thalassiosira pseudonana	-	-	GO:0016597]---[GO:0051287]---[GO:0004617	amino acid binding]---[NAD binding]---[phosphoglycerate dehydrogenase activity	-	-	cd12174]---[PRK11790]---[cd05198]---[COG0111]---[cd12173]---[PRK13581]---[COG1052]---[cd12172]---[cd05303]---[TIGR01327]---[cd12175]---[cd05301]---[pfam00389]---[cd12178]---[cd05299]---[pfam02826]---[cd12176]---[cd12177]---[cd12168]---[cd12171	477-1403]---[204-1220]---[573-1322]---[471-1247]---[573-1382]---[471-1382]---[477-1247]---[573-1244]---[573-1316]---[468-1382]---[573-1247]---[573-1247]---[477-1316]---[477-1238]---[579-1316]---[573-1118]---[510-1316]---[504-1421]---[498-1250]---[507-1244	3.00e-108]---[6.00e-49]---[2.00e-47]---[9.00e-45]---[4.00e-43]---[2.00e-40]---[6.00e-39]---[4.00e-38]---[2.00e-37]---[4.00e-36]---[6.00e-35]---[1.00e-34]---[2.00e-34]---[3.00e-30]---[4.00e-30]---[1.00e-28]---[2.00e-28]---[2.00e-27]---[4.00e-27]---[9.00e-27	cd12174 PGDH_like_3 Putative D-3-Phosphoglycerate Dehydrogenases NAD-binding and catalytic domains. Phosphoglycerate dehydrogenases (PGDHs) catalyze the initial step in the biosynthesis of L-serine from D-3-phosphoglycerate. PGDHs come in 3 distinct structural forms with this first group being related to 2-hydroxy acid dehydrogenases sharing structural similarity to formate and glycerate dehydrog…	-	-	-	495	-	0	0.0684917	0
c872_g1_i1	1912	-	-	-	-	-	-	-	-	-	-	-	UniRef90_K0R622	897	3e-47	453	46.9142	64.0177	1	Uncharacterized protein	Thalassiosira oceanica	-	-	-	-	-	-	pfam01062]---[COG3781	863-1699]---[845-1750	7.00e-26]---[3.00e-19	pfam01062 Bestrophin Bestrophin RFP-TM chloride channel. Bestrophin is a 68-kDa basolateral plasma membrane protein expressed in retinal pigment epithelial cells (RPE). It is encoded by the VMD2 gene which is mutated in Best macular dystrophy a disease characterized by a depressed light peak in the electrooculogram. VMD2 encodes a 585-amino acid protein with an approximate mass of 68 kDa which ha…	-	-	-	383	+	1	0.00182904	0
c873_g1_i1	1313	-	-	-	-	-	-	-	-	-	-	-	UniRef90_B8BYQ0	723	9e-32	324	55.0647	73.1481	-1	Uncharacterized protein	Thalassiosira pseudonana	-	-	-	-	-	-	-	-	-	-	-	-	-	298	-	1	0.62266	0
c874_g1_i1	1652	-	-	-	-	-	-	-	-	-	-	-	-	-	-	-	-	-	-	-	-	-	-	-	-	-	-	-	-	-	-	-	-	-	439	-	0	0.110038	0
c875_g1_i1	1826	Q20191	465	2e-30	450	25.4655	34.2222	1	Zinc metalloproteinase nas-13	3.4.24.21	Astacin.	-	UniRef90_G3PN29	573	4e-35	228	31.3801	79.8246	1	Uncharacterized protein	Gasterosteus aculeatus	-	-	GO:0004222]---[GO:0008270	metalloendopeptidase activity]---[zinc ion binding	-	-	cd04283]---[cd04280]---[cd04282]---[cd04281]---[smart00235]---[cd04268]---[cd04327]---[cd00203]---[pfam01400	427-999]---[451-993]---[541-999]---[457-999]---[442-861]---[442-993]---[442-993]---[595-993]---[538-1005	7.00e-59]---[3.00e-57]---[2.00e-34]---[8.00e-25]---[3.00e-22]---[2.00e-12]---[2.00e-12]---[3.00e-12]---[7.00e-52	cd04283 ZnMc_hatching_enzyme Zinc-dependent metalloprotease hatching enzyme-like subfamily. Hatching enzymes are secreted by teleost embryos to digest the egg envelope or chorion. In some teleosts the hatching enzyme may be a system consisting of two evolutionary related metalloproteases high choriolytic enzyme and low choriolytic enzyme (HCE and LCE) which may have different substrate specificit…	-	-	-	511	+	0	0.0144578	0
c877_g1_i1	648	P41151	345	3e-16	495	53.2407	22.0202	1	Heat stress transcription factor A-1a	-	-	-	UniRef90_B7GB59	492	8e-51	333	75.9259	48.3483	1	Predicted protein	Phaeodactylum tricornutum (strain CCAP 1055/1)	-	-	GO:0043565]---[GO:0003700	sequence-specific DNA binding]---[sequence-specific DNA binding transcription factor activity	GO:0005634	nucleus	pfam00447]---[COG5169]---[smart00415	184-480]---[187-513]---[184-474	5.00e-27]---[5.00e-19]---[2.00e-18	pfam00447 HSF_DNA-bind HSF-type DNA-binding. ]---[COG5169 HSF1 Heat shock transcription factor Transcription .]---[smart00415 HSF heat shock factor.	-	-	-	214	+	0	0.00628889	0
c880_g1_i1	1748	P62323	291	3e-20	126	16.6476	76.9841	1	Small nuclear ribonucleoprotein Sm D3	-	-	-	UniRef90_K0TMS1	321	1e-41	112	18.3638	98.2143	1	Uncharacterized protein	Thalassiosira oceanica	-	-	-	-	-	-	cd01721]---[cd01723]---[pfam01423]---[smart00651]---[COG1958]---[cd01733]---[cd00600]---[cd01726]---[cd01724]---[cd01731]---[COG0625	170-376]---[176-376]---[173-370]---[173-370]---[146-370]---[191-373]---[194-367]---[170-367]---[203-439]---[167-367]---[991-1647	1.00e-30]---[5.00e-14]---[1.00e-13]---[1.00e-12]---[4.00e-11]---[5.00e-10]---[2.00e-08]---[1.00e-07]---[8.00e-06]---[9.00e-06]---[8.00e-12	cd01721 Sm_D3 Sm protein D3. The eukaryotic Sm proteins (B/B' D1 D2 D3 E F and G) assemble into a hetero-heptameric ring around the Sm site of the 2 2 7-trimethyl guanosine (m3G) capped U1 U2 U4 and U5 snRNAs (Sm snRNAs) forming the core of the snRNP particle. The snRNP particle in turn assembles with other components onto the pre-mRNA to form the spliceosome which is responsible for the excision…	-	-	-	239	-	2	0.00684564	0
c880_g1_i2	1927	P62323	255	4e-20	126	13.233	67.4603	1	Small nuclear ribonucleoprotein Sm D3	-	-	-	UniRef90_K0TMS1	321	2e-41	112	16.658	98.2143	1	Uncharacterized protein	Thalassiosira oceanica	-	-	-	-	-	-	cd01721]---[cd01723]---[pfam01423]---[smart00651]---[COG1958]---[cd01733]---[cd00600]---[cd01726]---[cd01731]---[cd01724]---[COG0625	349-555]---[355-555]---[352-549]---[352-549]---[349-549]---[370-552]---[373-546]---[349-546]---[346-546]---[382-618]---[1170-1826	3.00e-34]---[8.00e-16]---[2.00e-15]---[2.00e-14]---[8.00e-12]---[2.00e-11]---[7.00e-10]---[7.00e-09]---[8.00e-07]---[9.00e-07]---[1.00e-11	cd01721 Sm_D3 Sm protein D3. The eukaryotic Sm proteins (B/B' D1 D2 D3 E F and G) assemble into a hetero-heptameric ring around the Sm site of the 2 2 7-trimethyl guanosine (m3G) capped U1 U2 U4 and U5 snRNAs (Sm snRNAs) forming the core of the snRNP particle. The snRNP particle in turn assembles with other components onto the pre-mRNA to form the spliceosome which is responsible for the excision…	-	-	-	239	-	2	0.0650457	0
c882_g1_i1	1029	Q13530	756	2e-13	473	73.4694	50.1057	-1	Serine incorporator 3	-	-	-	UniRef90_B7G158	750	2e-78	468	72.8863	52.3504	-1	Predicted protein	Phaeodactylum tricornutum (strain CCAP 1055/1)	-	-	-	-	GO:0016020	membrane	pfam03348	146-859	1e-33	pfam03348 Serinc Serine incorporator (Serinc). This is a family of eukaryotic membrane proteins which incorporate serine into membranes and facilitate the synthesis of the serine-derived lipids phosphatidylserine and sphingolipid. Members of this family contain 11 transmembrane domains and form intracellular complexes with key enzymes involved in serine and sphingolipid biosynthesis.	-	-	-	314	-	2	0.0145549	0
c882_g1_i2	1711	Q13530	756	2e-13	473	44.1847	50.1057	-1	Serine incorporator 3	-	-	-	UniRef90_B7G158	1461	3e-137	468	85.3887	98.9316	-1	Predicted protein	Phaeodactylum tricornutum (strain CCAP 1055/1)	-	-	-	-	GO:0016020	membrane	pfam03348	117-1541	1e-45	pfam03348 Serinc Serine incorporator (Serinc). This is a family of eukaryotic membrane proteins which incorporate serine into membranes and facilitate the synthesis of the serine-derived lipids phosphatidylserine and sphingolipid. Members of this family contain 11 transmembrane domains and form intracellular complexes with key enzymes involved in serine and sphingolipid biosynthesis.	-	-	-	505	-	2	0.0220228	0
c883_g1_i1	844	Q9W1J3	501	3e-16	655	59.3602	23.5115	1	Gastrulation defective protein 1 homolog	-	-	-	UniRef90_K0T725	555	6e-44	839	65.7583	22.7652	1	Uncharacterized protein	Thalassiosira oceanica	-	-	-	-	-	-	-	-	-	-	-	-	-	206	+	0	0.0194291	0
c885_g1_i1	948	Q6K7V6	615	4e-35	470	64.8734	37.4468	1	Probable tocopherol cyclase chloroplastic	-	-	Cofactor biosynthesis; tocopherol biosynthesis	UniRef90_B8C4J0	630	5e-60	448	66.4557	43.0804	1	Tocopherol cyclase (Fragment)	Thalassiosira pseudonana	-	-	GO:0009976	tocopherol cyclase activity	-	-	PLN02818]---[pfam14249	86-712]---[86-637	2.00e-81]---[7.00e-53	PLN02818 PLN02818 tocopherol cyclase.]---[pfam14249 Tocopherol_cycl Tocopherol cyclase. This family contains tocopherol cyclases. These enzymes are involved in the synthesis of tocopherols and tocotrienols (vitamin E).	-	-	-	216	+	1	0.0125986	0
c886_g1_i1	428	-	-	-	-	-	-	-	-	-	-	-	-	-	-	-	-	-	-	-	-	-	-	-	-	-	-	-	-	-	-	-	-	-	59	+	0	0.661816	0
c890_g1_i1	1053	Q7ZWE3	459	4e-08	555	43.5897	24.6847	1	La-related protein 7	-	-	-	UniRef90_K0QZ77	924	6e-25	495	87.7493	75.5556	1	Uncharacterized protein	Thalassiosira oceanica	-	-	GO:0000166	nucleotide binding	-	-	cd08028]---[pfam00076]---[cd00590]---[smart00360]---[smart00715]---[cd12415]---[COG0724]---[cd12399]---[pfam14259]---[cd12541]---[pfam08777]---[cd07323	2-157]---[206-424]---[206-457]---[203-424]---[2-157]---[203-499]---[47-577]---[203-424]---[206-496]---[671-910]---[674-937]---[11-157	2.00e-10]---[3.00e-09]---[3.00e-09]---[9.00e-09]---[1.00e-07]---[1.00e-07]---[2.00e-07]---[8.00e-07]---[1.00e-06]---[2.00e-06]---[2.00e-06]---[4.00e-06	cd08028 LARP_3 La RNA-binding domain of La-related protein 3. This domain is found at the N-terminus of the La autoantigen and similar proteins and co-occurs with an RNA-recognition motif (RRM). Together these domains function to bind primary transcripts of RNA polymerase III at their 3' terminus and protect them from exonucleolytic degradation. Binding is specific for the 3'-terminal UUU-OH moti…	-	-	-	345	+	1	0.00271066	0
c891_g1_i1	1242	-	-	-	-	-	-	-	-	-	-	-	-	-	-	-	-	-	-	-	-	-	-	-	-	-	-	-	-	-	-	-	-	-	288	+	0	0.011843	0
c892_g1_i1	571	-	-	-	-	-	-	-	-	-	-	-	UniRef90_A6E0G5	366	9e-60	499	64.0981	24.4489	1	Uncharacterized protein	Roseovarius sp. TM1035	-	-	-	-	-	-	-	-	-	-	-	-	-	159	+	2	0.709714	0
c894_g1_i1	1225	A9LYZ5	777	8e-76	298	63.4286	87.2483	-1	Acetylglutamate kinase	2.7.2.8	Acetylglutamate kinase.	Amino-acid biosynthesis; L-arginine biosynthesis; N(2)-acetyl-L-ornithine from L-glutamate: step 2/4	UniRef90_B7FR48	906	4e-147	330	73.9592	93.9394	-1	Predicted protein	Phaeodactylum tricornutum (strain CCAP 1055/1)	GO:0006526]---[GO:0006561	arginine biosynthetic process]---[proline biosynthetic process	GO:0003991]---[GO:0004349	acetylglutamate kinase activity]---[glutamate 5-kinase activity	GO:0005737	cytoplasm	PRK00942]---[cd04238]---[cd04250]---[COG0548]---[TIGR00761]---[CHL00202]---[PRK14058]---[cd04251]---[pfam00696]---[cd04249]---[cd02115]---[cd04237]---[PRK05279]---[cd04252]---[TIGR01890]---[PLN02825]---[cd04241]---[PRK04531]---[COG1608]---[PLN02512	162-926]---[162-914]---[162-926]---[162-923]---[204-917]---[162-965]---[186-917]---[171-914]---[198-920]---[234-911]---[177-911]---[165-923]---[165-923]---[264-914]---[165-950]---[279-923]---[171-917]---[252-935]---[186-917]---[162-1022	1.00e-117]---[7.00e-117]---[2.00e-114]---[1.00e-100]---[8.00e-66]---[2.00e-64]---[5.00e-48]---[5.00e-41]---[1.00e-40]---[4.00e-39]---[4.00e-36]---[1.00e-28]---[1.00e-26]---[2.00e-25]---[2.00e-24]---[2.00e-12]---[2.00e-11]---[5.00e-11]---[2.00e-06]---[4.00e-133	PRK00942 PRK00942 acetylglutamate kinase Provisional.]---[cd04238 AAK_NAGK-like AAK_NAGK-like N-Acetyl-L-glutamate kinase (NAGK)-like . Included in this CD are the Escherichia coli and Pseudomonas aeruginosa type NAGKs which catalyze the phosphorylation of N-acetyl-L-glutamate (NAG) by ATP in the second step of arginine biosynthesis found in bacteria and photosynthetic organisms using either the …	-	-	-	366	-	2	0.00339338	0
c895_g1_i1	775	Q9M7T0	585	2e-36	201	75.4839	95.5224	-1	Peroxiredoxin-2F mitochondrial	1.11.1.15	Peroxiredoxin.	-	UniRef90_B7G651	579	4e-61	204	74.7097	94.6078	-1	Predicted protein	Phaeodactylum tricornutum (strain CCAP 1055/1)	-	-	GO:0016491	oxidoreductase activity	-	-	cd03013]---[COG0678]---[pfam08534]---[cd02971]---[pfam00578	149-529]---[143-550]---[158-559]---[152-526]---[200-526	1.00e-44]---[4.00e-38]---[2.00e-20]---[4.00e-20]---[1.00e-06	cd03013 PRX5_like Peroxiredoxin (PRX) family PRX5-like subfamily members are similar to the human protein PRX5 a homodimeric TRX peroxidase widely expressed in tissues and found cellularly in mitochondria peroxisomes and the cytosol. The cellular location of PRX5 suggests that it may have an important antioxidant role in organelles that are major sources of reactive oxygen species (ROS) as well a…	-	-	-	195	-	0	0.0773508	0
c898_g1_i1	1995	Q942P9	729	9e-30	331	36.5414	75.5287	1	Probable protein phosphatase 2C 1	3.1.3.16	Protein-serine/threonine phosphatase.	-	UniRef90_B8C6M9	723	3e-86	248	36.2406	99.5968	1	Uncharacterized protein (Fragment)	Thalassiosira pseudonana	-	-	GO:0003824	catalytic activity	-	-	smart00332	1191-1856	2e-12	smart00332 PP2Cc Serine/threonine phosphatases family 2C catalytic domain. The protein architecture and deduced catalytic mechanism of PP2C phosphatases are similar to the PP1 PP2A PP2B family of protein Ser/Thr phosphatases with which PP2C shares no sequence similarity.	-	-	-	565	+	2	0.0290279	0
c899_g1_i1	428	-	-	-	-	-	-	-	-	-	-	-	-	-	-	-	-	-	-	-	-	-	-	-	-	-	-	-	-	-	-	-	-	-	56	-	1	0.955647	1
c899_g1_i2	1120	-	-	-	-	-	-	-	-	-	-	-	-	-	-	-	-	-	-	-	-	-	-	-	-	-	-	-	-	-	-	-	-	-	103	+	1	0.225639	0
c900_g1_i1	243	-	-	-	-	-	-	-	-	-	-	-	UniRef90_K0S524	243	1e-07	249	100	33.3333	1	Uncharacterized protein (Fragment)	Thalassiosira oceanica	-	-	-	-	-	-	-	-	-	-	-	-	-	81	+	0	0.191139	0
c901_g1_i1	1704	Q56Y42	1023	7e-53	365	60.0352	85.7534	-1	Pyridoxal reductase chloroplastic	1.1.1.65	Pyridoxine 4-dehydrogenase.	Cofactor degradation; B6 vitamer degradation; pyridoxal from pyridoxine (dehydrogenase route): step 1/1	UniRef90_B7FVN9	942	1e-128	306	55.2817	97.3856	-1	Aldehyde reductase (Fragment)	Phaeodactylum tricornutum (strain CCAP 1055/1)	-	-	GO:0004032	alditol:NADP+ 1-oxidoreductase activity	-	-	cd06660]---[COG0667]---[pfam00248]---[COG0656]---[PRK09912]---[PRK10625]---[COG4989]---[PRK11172]---[TIGR01293]---[PRK11565	339-1337]---[342-1337]---[339-1319]---[306-1328]---[381-1334]---[339-1334]---[654-1262]---[357-1184]---[333-1334]---[756-1331	2.00e-59]---[6.00e-51]---[2.00e-48]---[4.00e-39]---[3.00e-17]---[2.00e-14]---[1.00e-12]---[2.00e-10]---[5.00e-07]---[7.00e-06	cd06660 Aldo_ket_red Aldo-keto reductases (AKRs) are a superfamily of soluble NAD(P)(H) oxidoreductases whose chief purpose is to reduce aldehydes and ketones to primary and secondary alcohols. AKRs are present in all phyla and are of importance to both health and industrial applications. Members have very distinct functions and include the prokaryotic 2 5-diketo-D-gluconic acid reductases and be…	-	-	-	474	-	1	0.155872	0
c902_g1_i1	816	-	-	-	-	-	-	-	-	-	-	-	-	-	-	-	-	-	-	-	-	-	-	-	-	-	-	-	-	-	-	-	-	-	271	+	1	0.0284117	0
c903_g1_i1	250	-	-	-	-	-	-	-	-	-	-	-	-	-	-	-	-	-	-	-	-	-	-	-	-	-	-	-	-	-	-	-	-	-	47	+	0	0.985822	1
c905_g1_i1	1889	Q2S1W0	1080	1e-88	354	57.1731	96.8927	1	Uroporphyrinogen decarboxylase	4.1.1.37	Uroporphyrinogen decarboxylase.	Porphyrin-containing compound metabolism; protoporphyrin-IX biosynthesis; coproporphyrinogen-III from 5-aminolevulinate: step 4/4	UniRef90_K0RJ80	1272	0	479	67.3372	90.3967	1	Uncharacterized protein	Thalassiosira oceanica	GO:0006779	porphyrin-containing compound biosynthetic process	GO:0004853	uroporphyrinogen decarboxylase activity	-	-	PLN02433]---[cd00717]---[TIGR01464]---[PRK00115]---[pfam01208]---[COG0407]---[cd03465]---[cd00465]---[PRK06252]---[cd03307]---[TIGR01463	378-1460]---[381-1433]---[375-1433]---[363-1439]---[366-1433]---[354-1433]---[387-1433]---[420-1433]---[363-1424]---[387-1337]---[363-1424	8.00e-148]---[1.00e-106]---[1.00e-100]---[5.00e-97]---[2.00e-96]---[2.00e-91]---[9.00e-32]---[3.00e-27]---[8.00e-23]---[1.00e-21]---[6.00e-16	PLN02433 PLN02433 uroporphyrinogen decarboxylase.]---[cd00717 URO-D Uroporphyrinogen decarboxylase (URO-D) is a dimeric cytosolic enzyme that decarboxylates the four acetate side chains of uroporphyrinogen III (uro-III) to create coproporphyrinogen III without requiring any prosthetic groups or cofactors. This reaction is located at the branching point of the tetrapyrrole biosynthetic pathway lea…	-	-	-	474	+	2	0.00957194	0
c908_g1_i1	1098	-	-	-	-	-	-	-	-	-	-	-	UniRef90_B7G7A7	1011	2e-77	493	92.0765	69.7769	1	Predicted protein	Phaeodactylum tricornutum (strain CCAP 1055/1)	-	-	-	-	-	-	pfam10184	12-356	2e-06	pfam10184 DUF2358 Uncharacterized conserved protein (DUF2358). DUF2358 is a family of conserved proteins found from plants to humans. The function is unknown.	-	-	-	352	+	2	0.00538629	0
c908_g1_i2	1766	-	-	-	-	-	-	-	-	-	-	-	UniRef90_K0SJZ8	1053	2e-81	569	59.6263	61.5114	1	Uncharacterized protein	Thalassiosira oceanica	-	-	-	-	-	-	pfam10184	677-1024	2e-06	pfam10184 DUF2358 Uncharacterized conserved protein (DUF2358). DUF2358 is a family of conserved proteins found from plants to humans. The function is unknown.	-	-	-	517	+	1	0.00313153	0
c910_g1_i1	1385	-	-	-	-	-	-	-	-	-	-	-	UniRef90_B8LDZ6	1200	3e-12	880	86.6426	51.9318	-1	Predicted protein	Thalassiosira pseudonana	-	-	GO:0003676]---[GO:0008270	nucleic acid binding]---[zinc ion binding	-	-	-	-	-	-	-	-	-	461	-	1	0.593671	0
c911_g1_i1	1252	-	-	-	-	-	-	-	-	-	-	-	-	-	-	-	-	-	-	-	-	-	-	-	-	-	-	-	-	-	-	-	-	-	211	+	2	0.0202915	0
c912_g1_i1	891	-	-	-	-	-	-	-	-	-	-	-	-	-	-	-	-	-	-	-	-	-	-	-	-	-	-	-	-	-	-	-	-	-	87	-	2	0.942369	0
c913_g1_i1	1300	-	-	-	-	-	-	-	-	-	-	-	UniRef90_B7GD45	789	5e-101	325	60.6923	82.7692	-1	Predicted protein	Phaeodactylum tricornutum (strain CCAP 1055/1)	-	-	-	-	-	-	-	-	-	-	-	-	-	324	-	2	0.117724	0
c914_g1_i1	6217	Q9FIZ3	2388	1e-35	1252	38.4108	58.9457	-1	LRR receptor-like serine/threonine-protein kinase GSO2	2.7.11.1	Non-specific serine/threonine protein kinase.	-	UniRef90_K0RX28	3162	4e-139	1114	50.8605	97.2172	-1	Uncharacterized protein	Thalassiosira oceanica	-	-	-	-	-	-	PLN00113]---[PLN00113]---[PLN00113]---[COG4886]---[COG4886]---[PLN03150]---[COG4886]---[PLN03150]---[PLN03150]---[PLN03150]---[PLN03150]---[PLN03150]---[PLN00113]---[PLN00113]---[PLN00113]---[PLN00113]---[PLN00113]---[PLN00113]---[PLN00113]---[PLN00113]---[PLN00113]---[PLN00113]---[PLN00113]---[COG4886]---[COG4886]---[COG4886]---[COG4886]---[COG4886]---[COG4886]---[COG4886]---[COG4886]---[PLN0315…	370-999]---[394-981]---[448-999]---[391-990]---[313-975]---[442-759]---[1315-1977]---[1627-1848]---[1456-1725]---[5038-5280]---[5011-5238]---[5068-5334]---[3664-5583]---[424-2187]---[2869-4503]---[5047-6213]---[2485-3327]---[4723-5502]---[415-1062]---[2401-3255]---[2467-3318]---[2509-3255]---[1627-2094]---[2380-3252]---[1321-2100]---[3910-4374]---[4783-5604]---[2743-3258]---[3598-4371]---[5002-61…	5.00e-19]---[3.00e-17]---[8.00e-13]---[7.00e-11]---[1.00e-07]---[5.00e-07]---[2.00e-13]---[9.00e-08]---[6.00e-06]---[3.00e-11]---[2.00e-09]---[7.00e-09]---[9.00e-46]---[6.00e-38]---[8.00e-34]---[1.00e-33]---[1.00e-27]---[1.00e-19]---[6.00e-18]---[4.00e-16]---[1.00e-15]---[4.00e-15]---[5.00e-12]---[3.00e-18]---[7.00e-17]---[2.00e-16]---[5.00e-16]---[3.00e-12]---[2.00e-10]---[2.00e-09]---[4.00e-08]…	PLN00113 PLN00113 leucine-rich repeat receptor-like protein kinase Provisional.]---[COG4886 COG4886 Leucine-rich repeat (LRR) protein Function unknown .]---[PLN03150 PLN03150 hypothetical protein Provisional.]---[pfam13855 LRR_8 Leucine rich repeat.	-	-	-	2029	-	1	0.104805	0
c915_g1_i1	1131	P25076	705	4e-87	320	62.3342	74.375	-1	Cytochrome c1-1 heme protein mitochondrial	-	-	-	UniRef90_B8LDW8	816	1e-137	277	72.1485	100	-1	Cytochrome c1	Thalassiosira pseudonana	-	-	GO:0009055]---[GO:0020037]---[GO:0005506]---[GO:0008121	electron carrier activity]---[heme binding]---[iron ion binding]---[ubiquinol-cytochrome-c reductase activity	-	-	pfam02167]---[COG2857	305-961]---[308-979	8.00e-99]---[5.00e-54	pfam02167 Cytochrom_C1 Cytochrome C1 family. ]---[COG2857 CYT1 Cytochrome c1 Energy production and conversion .	-	-	-	284	-	2	0.0263298	0
c918_g1_i1	1203	-	-	-	-	-	-	-	-	-	-	-	-	-	-	-	-	-	-	-	-	-	-	-	-	-	-	-	-	-	-	-	-	-	400	+	1	0.0365255	0
c919_g1_i1	1519	Q70JS2	543	4e-10	1499	35.7472	11.2075	1	Ring canal kelch homolog	-	-	-	UniRef90_K0RM61	1029	5e-49	432	67.7419	84.7222	1	Uncharacterized protein	Thalassiosira oceanica	-	-	-	-	-	-	PHA03098]---[PHA03098]---[PHA03098	411-1145]---[606-1244]---[483-1004	6.00e-13]---[1.00e-11]---[5.00e-08	PHA03098 PHA03098 kelch-like protein Provisional.	-	-	-	409	+	2	0.00566984	0
c920_g1_i1	936	-	-	-	-	-	-	-	-	-	-	-	-	-	-	-	-	-	-	-	-	-	-	-	-	-	-	-	-	-	-	-	-	-	244	+	0	0.0179134	0
c923_g1_i1	749	-	-	-	-	-	-	-	-	-	-	-	UniRef90_K0S878	288	4e-20	122	38.4513	78.6885	1	Uncharacterized protein	Thalassiosira oceanica	-	-	-	-	-	-	pfam03908	157-426	8e-09	pfam03908 Sec20 Sec20. Sec20 is a membrane glycoprotein associated with secretory pathway.	-	-	-	149	+	0	0.00769844	0
c924_g1_i1	2626	P79051	1563	1e-128	861	59.5202	55.8653	-1	ATP-dependent helicase rhp16	-	-	-	UniRef90_B8C2Q4	1563	0	716	59.5202	71.5084	-1	Uncharacterized protein	Thalassiosira pseudonana	-	-	GO:0005524]---[GO:0003677]---[GO:0004386]---[GO:0008270	ATP binding]---[DNA binding]---[helicase activity]---[zinc ion binding	-	-	COG0553]---[cd00079]---[PLN03142]---[pfam00271]---[smart00490]---[pfam00176]---[COG0553]---[pfam00176	69-599]---[231-611]---[84-545]---[234-467]---[234-467]---[2379-2615]---[990-1610]---[990-1637	2.00e-35]---[6.00e-21]---[2.00e-18]---[3.00e-15]---[7.00e-15]---[4.00e-08]---[1.00e-20]---[2.00e-34	COG0553 HepA Superfamily II DNA/RNA helicases SNF2 family Transcription / DNA replication recombination and repair .]---[cd00079 HELICc Helicase superfamily c-terminal domain associated with DEXDc- DEAD- and DEAH-box proteins yeast initiation factor 4A Ski2p and Hepatitis C virus NS3 helicases this domain is found in a wide variety of helicases and helicase related proteins may not be an autonomo…	-	-	-	852	-	2	0.0586633	0
c926_g1_i1	1250	-	-	-	-	-	-	-	-	-	-	-	-	-	-	-	-	-	-	-	-	-	-	-	-	-	-	-	-	-	-	-	-	-	347	-	0	0.427948	0
c927_g1_i1	1032	-	-	-	-	-	-	-	-	-	-	-	UniRef90_B7G935	765	6e-32	526	74.1279	51.5209	-1	Lipoprotein type 6	Phaeodactylum tricornutum (strain CCAP 1055/1)	-	-	-	-	-	-	COG1340]---[COG1196]---[COG1196]---[COG1196]---[COG1196]---[COG1196]---[COG1196]---[COG1196]---[TIGR02169]---[TIGR02169]---[TIGR02169]---[TIGR02169]---[TIGR02169]---[TIGR02169]---[TIGR02168]---[TIGR02168]---[TIGR02168]---[TIGR02168]---[COG3883]---[COG4942]---[pfam06160]---[pfam05483]---[PRK04778]---[PRK03918]---[PRK03918]---[PRK03918]---[PRK03918]---[PTZ00121]---[PTZ00121]---[PTZ00121]---[PTZ0012…	206-763]---[236-784]---[206-784]---[206-793]---[296-790]---[248-790]---[209-610]---[290-793]---[212-748]---[206-931]---[206-784]---[248-967]---[206-610]---[209-766]---[206-760]---[212-793]---[245-757]---[206-757]---[206-790]---[242-784]---[212-757]---[221-793]---[212-757]---[272-760]---[242-769]---[260-766]---[302-757]---[215-979]---[242-772]---[218-793]---[257-772]---[260-793]---[251-793]---[236…	4.00e-18]---[3.00e-13]---[1.00e-12]---[4.00e-12]---[5.00e-11]---[1.00e-09]---[8.00e-09]---[6.00e-06]---[1.00e-12]---[4.00e-10]---[1.00e-09]---[4.00e-09]---[5.00e-08]---[1.00e-07]---[5.00e-12]---[1.00e-09]---[6.00e-09]---[2.00e-07]---[3.00e-09]---[2.00e-08]---[2.00e-08]---[4.00e-08]---[5.00e-08]---[9.00e-08]---[3.00e-07]---[2.00e-06]---[3.00e-06]---[1.00e-07]---[9.00e-07]---[1.00e-06]---[2.00e-06]…	COG1340 COG1340 Uncharacterized archaeal coiled-coil protein Function unknown .]---[COG1196 Smc Chromosome segregation ATPases Cell division and chromosome partitioning .]---[TIGR02169 SMC_prok_A chromosome segregation protein SMC primarily archaeal type. SMC (structural maintenance of chromosomes) proteins bind DNA and act in organizing and segregating chromosomes for partition. SMC proteins are…	-	-	-	282	-	2	0.378801	0
c927_g1_i2	1533	-	-	-	-	-	-	-	-	-	-	-	UniRef90_B7G935	702	4e-25	526	45.7926	47.3384	-1	Lipoprotein type 6	Phaeodactylum tricornutum (strain CCAP 1055/1)	-	-	-	-	-	-	COG1340]---[COG1196]---[COG1196]---[COG1196]---[COG1196]---[COG1196]---[COG1196]---[TIGR02169]---[TIGR02169]---[TIGR02169]---[TIGR02169]---[TIGR02169]---[TIGR02169]---[TIGR02168]---[TIGR02168]---[TIGR02168]---[TIGR02168]---[COG3883]---[COG4942]---[pfam06160]---[pfam05483]---[PRK04778]---[PRK03918]---[PRK03918]---[PRK03918]---[pfam02463]---[PTZ00121]---[PTZ00121]---[PTZ00121]---[PTZ00121]---[COG04…	206-763]---[236-784]---[206-784]---[206-793]---[296-790]---[248-790]---[209-610]---[212-748]---[206-754]---[206-784]---[248-784]---[206-610]---[209-766]---[206-760]---[212-793]---[245-757]---[206-757]---[206-790]---[242-784]---[212-757]---[221-793]---[212-757]---[272-760]---[242-769]---[260-766]---[260-793]---[215-763]---[242-772]---[218-793]---[257-772]---[251-793]---[236-784]---[257-766]---[374…	5.00e-17]---[1.00e-12]---[5.00e-12]---[1.00e-11]---[2.00e-10]---[5.00e-09]---[2.00e-08]---[5.00e-12]---[2.00e-09]---[4.00e-09]---[1.00e-08]---[1.00e-07]---[3.00e-07]---[2.00e-11]---[5.00e-09]---[2.00e-08]---[4.00e-07]---[9.00e-09]---[4.00e-08]---[7.00e-08]---[1.00e-07]---[1.00e-07]---[3.00e-07]---[7.00e-07]---[5.00e-06]---[3.00e-07]---[6.00e-07]---[2.00e-06]---[3.00e-06]---[6.00e-06]---[9.00e-07]…	COG1340 COG1340 Uncharacterized archaeal coiled-coil protein Function unknown .]---[COG1196 Smc Chromosome segregation ATPases Cell division and chromosome partitioning .]---[TIGR02169 SMC_prok_A chromosome segregation protein SMC primarily archaeal type. SMC (structural maintenance of chromosomes) proteins bind DNA and act in organizing and segregating chromosomes for partition. SMC proteins are…	-	-	-	261	-	2	0.308422	0
c930_g1_i1	4721	-	-	-	-	-	-	-	-	-	-	-	-	-	-	-	-	-	-	-	-	-	-	-	-	-	-	-	-	-	-	-	-	-	1176	-	1	0.243821	0
c931_g1_i1	735	P25043	390	2e-27	261	53.0612	47.8927	-1	Proteasome subunit beta type-2	3.4.25.1	Proteasome endopeptidase complex.	-	UniRef90_B8C579	555	7e-46	267	75.5102	69.6629	-1	Uncharacterized protein	Thalassiosira pseudonana	GO:0051603	proteolysis involved in cellular protein catabolic process	GO:0004298	threonine-type endopeptidase activity	GO:0005839	proteasome core complex	cd03763]---[cd01912]---[COG0638]---[cd01906]---[pfam00227]---[TIGR03634]---[cd03764]---[cd03762]---[cd01901]---[cd03756]---[TIGR03633]---[PRK03996]---[cd03758]---[cd03757]---[cd03761	209-538]---[212-556]---[167-556]---[239-556]---[239-577]---[224-493]---[227-487]---[221-538]---[290-556]---[236-577]---[212-577]---[212-496]---[305-556]---[224-484]---[215-397	1.00e-47]---[2.00e-32]---[1.00e-24]---[6.00e-24]---[6.00e-23]---[5.00e-20]---[3.00e-19]---[9.00e-14]---[5.00e-10]---[1.00e-09]---[8.00e-09]---[4.00e-08]---[7.00e-08]---[2.00e-06]---[3.00e-06	cd03763 proteasome_beta_type_7 proteasome beta type-7 subunit. The 20S proteasome multisubunit proteolytic complex is the central enzyme of nonlysosomal protein degradation in both the cytosol and nucleus. It is composed of 28 subunits arranged as four homoheptameric rings that stack on top of one another forming an elongated alpha-beta-beta-alpha cylinder with a central cavity. The proteasome al…	-	-	-	244	-	2	0.154926	0
c932_g1_i1	227	-	-	-	-	-	-	-	-	-	-	-	-	-	-	-	-	-	-	-	-	-	-	-	-	-	-	-	-	-	-	-	-	-	67	-	2	0.925003	0
c933_g1_i1	1025	-	-	-	-	-	-	-	-	-	-	-	UniRef90_B8CA59	303	7e-24	154	29.561	63.6364	-1	Uncharacterized protein	Thalassiosira pseudonana	GO:0051301]---[GO:0032955	cell division]---[regulation of barrier septum assembly	-	-	-	-	pfam03776]---[PRK00296]---[COG0851]---[TIGR01215	555-761]---[555-776]---[555-776]---[555-761	1.00e-09]---[1.00e-08]---[2.00e-08]---[5.00e-07	pfam03776 MinE Septum formation topological specificity factor MinE. The Escherichia coli minicell locus was shown to code for three gene products (MinC MinD and MinE) whose coordinate action is required for proper placement of the division septum. The minE gene codes for a topological specificity factor that in wild-type cells prevents the division inhibitor from acting at internal division site…	-	-	-	133	-	0	0.0857298	0
c934_g1_i1	411	-	-	-	-	-	-	-	-	-	-	-	-	-	-	-	-	-	-	-	-	-	-	-	-	-	-	-	-	-	-	-	-	-	83	+	0	0.0098967	0
c935_g1_i1	894	-	-	-	-	-	-	-	-	-	-	-	-	-	-	-	-	-	-	-	-	-	-	-	-	-	-	-	-	-	-	-	-	-	201	-	1	0.976479	0
c936_g1_i1	1783	Q54M29	1098	2e-30	359	61.5816	81.6156	-1	Serine hydrolase-like protein DDB_G0286239	-	-	-	UniRef90_B7FYM6	1092	2e-78	359	61.2451	83.844	-1	Predicted protein	Phaeodactylum tricornutum (strain CCAP 1055/1)	-	-	-	-	-	-	pfam12697]---[COG0596]---[TIGR03695]---[COG2267]---[pfam12695]---[pfam00561]---[PRK14875]---[PRK10673	730-1185]---[811-1185]---[820-1185]---[511-1257]---[826-1185]---[826-1086]---[850-1185]---[814-1248	1.00e-16]---[4.00e-13]---[3.00e-10]---[8.00e-10]---[1.00e-09]---[2.00e-07]---[2.00e-06]---[3.00e-06	pfam12697 Abhydrolase_6 Alpha/beta hydrolase family. This family contains alpha/beta hydrolase enzymes of diverse specificity.]---[COG0596 MhpC Predicted hydrolases or acyltransferases (alpha/beta hydrolase superfamily) General function prediction only .]---[TIGR03695 menH_SHCHC 2-succinyl-6-hydroxy-2 4-cyclohexadiene-1-carboxylate synthase. This protein catalyzes the formation of SHCHC or (1 R 6…	-	-	-	516	-	1	0.203152	0
c938_g1_i1	3539	Q6P3R2	624	7e-15	466	17.6321	44.8498	-1	Major facilitator superfamily domain-containing protein 7-b	-	-	-	UniRef90_B7GAY6	849	2e-91	1310	23.9898	20.1527	-1	Predicted protein	Phaeodactylum tricornutum (strain CCAP 1055/1)	GO:0055085	transmembrane transport	-	-	GO:0016021	integral to membrane	cd06174]---[cd06174]---[cd06174]---[cd06174]---[pfam07690]---[pfam00083	253-825]---[253-810]---[2014-2565]---[2014-2598]---[1969-2565]---[1987-2394	6.00e-11]---[8.00e-06]---[1.00e-13]---[8.00e-08]---[2.00e-10]---[9.00e-06	cd06174 MFS The Major Facilitator Superfamily (MFS) is a large and diverse group of secondary transporters that includes uniporters symporters and antiporters. MFS proteins facilitate the transport across cytoplasmic or internal membranes of a variety of substrates including ions sugar phosphates drugs neurotransmitters nucleosides amino acids and peptides. They do so using the electrochemical po…	-	-	-	1138	-	2	0.19534	0
c941_g1_i1	1427	Q57983	954	3e-18	310	66.8535	93.871	-1	Probable modification methylase MJ0563	2.1.1.37	DNA (cytosine-5-)-methyltransferase.	-	UniRef90_B5YM54	930	8e-34	738	65.1717	39.7019	-1	Predicted protein	Thalassiosira pseudonana	GO:0006306	DNA methylation	GO:0003677]---[GO:0008168	DNA binding]---[methyltransferase activity	-	-	COG0270]---[pfam00145]---[cd00315]---[TIGR00675	296-1255]---[296-1252]---[335-1252]---[296-1246	6.00e-46]---[5.00e-37]---[3.00e-36]---[5.00e-35	COG0270 Dcm Site-specific DNA methylase DNA replication recombination and repair .]---[pfam00145 DNA_methylase C-5 cytosine-specific DNA methylase. ]---[cd00315 Cyt_C5_DNA_methylase Cytosine-C5 specific DNA methylases Methyl transfer reactions play an important role in many aspects of biology. Cytosine-specific DNA methylases are found both in prokaryotes and eukaryotes. DNA methylation or the co…	-	-	-	399	-	1	0.239991	0
c943_g1_i2	391	P37619	348	2e-12	221	89.0026	57.0136	1	Inner membrane protein YhhQ	-	-	-	UniRef90_Q0FIV1	384	1e-63	213	98.2097	60.0939	1	Uncharacterized protein	Rhodobacteraceae	-	-	-	-	-	-	COG1738]---[PRK11212]---[pfam02592]---[TIGR00697	21-386]---[36-386]---[90-389]---[15-386	7.00e-28]---[4.00e-25]---[3.00e-23]---[1.00e-15	COG1738 yhhQ Uncharacterized member of the PurR regulon General function prediction only .]---[PRK11212 PRK11212 hypothetical protein Provisional.]---[pfam02592 DUF165 Uncharacterized ACR YhhQ family COG1738. ]---[TIGR00697 TIGR00697 conserved hypothetical integral membrane protein. All known members of this family are proteins or 210-250 amino acids in length. Conserved regions of hydrophobicity…	-	-	-	129	+	2	0.0261963	0
c944_g1_i1	2299	-	-	-	-	-	-	-	-	-	-	-	UniRef90_B8C144	1491	6e-129	614	64.8543	84.6906	-1	Uncharacterized protein	Thalassiosira pseudonana	-	-	-	-	-	-	pfam06772	1064-1744	6e-06	pfam06772 LtrA Bacterial low temperature requirement A protein (LtrA). This family consists of several bacteria specific low temperature requirement A (LtrA) protein sequences which have been found to be essential for growth at low temperatures in Listeria monocytogenes.	-	-	-	669	-	0	0.000824716	0
c944_g1_i2	2461	-	-	-	-	-	-	-	-	-	-	-	UniRef90_B8C144	1653	2e-115	614	67.1678	84.6906	-1	Uncharacterized protein	Thalassiosira pseudonana	-	-	-	-	-	-	pfam06772	1652-1906	9e-06	pfam06772 LtrA Bacterial low temperature requirement A protein (LtrA). This family consists of several bacteria specific low temperature requirement A (LtrA) protein sequences which have been found to be essential for growth at low temperatures in Listeria monocytogenes.	-	-	-	344	-	0	0.000879267	0
c945_g1_i1	1308	Q7ZXH2	324	2e-09	238	24.7706	47.479	-1	E3 SUMO-protein ligase NSE2	-	-	Protein modification; protein sumoylation	UniRef90_B5YMZ4	822	6e-27	300	62.844	94.6667	-1	Predicted protein	Thalassiosira pseudonana	GO:0000724	double-strand break repair via homologous recombination	GO:0019789	SUMO ligase activity	GO:0030915	Smc5-Smc6 complex	pfam11789]---[COG5222]---[COG5627	439-615]---[355-570]---[340-723	2.00e-13]---[1.00e-07]---[6.00e-06	pfam11789 zf-Nse Zinc-finger of the MIZ type in Nse subunit. Nse1 and Nse2 are novel non-SMC subunits of the fission yeast Smc5-6 DNA repair complex. This family is the zinc-finger domain similar to the MIZ type of zinc-finger.]---[COG5222 COG5222 Uncharacterized conserved protein contains RING Zn-finger General function prediction only .]---[COG5627 MMS21 DNA repair protein MMS21 DNA replication…	-	-	-	311	-	0	0.00308382	0
c946_g1_i1	1247	-	-	-	-	-	-	-	-	-	-	-	-	-	-	-	-	-	-	-	-	-	-	-	-	-	-	-	-	-	-	-	-	-	278	-	2	0.66256	0
c949_g1_i1	240	-	-	-	-	-	-	-	-	-	-	-	-	-	-	-	-	-	-	-	-	-	-	-	-	-	-	-	-	-	-	-	-	-	60	+	2	0.607594	0
c953_g1_i1	414	-	-	-	-	-	-	-	-	-	-	-	-	-	-	-	-	-	-	-	-	-	-	-	-	-	-	-	-	-	-	-	-	-	75	-	1	0.442777	0
c956_g1_i1	855	Q9Y388	141	7e-15	322	16.4912	14.5963	1	RNA-binding motif protein X-linked 2	-	-	-	UniRef90_K0SHL3	324	3e-26	227	37.8947	48.8987	1	Uncharacterized protein	Thalassiosira oceanica	-	-	GO:0003676]---[GO:0000166	nucleic acid binding]---[nucleotide binding	-	-	cd12411]---[cd12398]---[smart00360]---[COG0724]---[cd00590	6-140]---[15-128]---[3-122]---[9-152]---[3-125	1.00e-21]---[1.00e-08]---[8.00e-08]---[2.00e-07]---[1.00e-06	cd12411 RRM_ist3_like RNA recognition motif in ist3 family. This subfamily corresponds to the RRM of the ist3 family that includes fungal U2 small nuclear ribonucleoprotein (snRNP) component increased sodium tolerance protein 3 (ist3) X-linked 2 RNA-binding motif proteins (RBMX2) found in Metazoa and plants and similar proteins. Gene IST3 encoding ist3 also termed U2 snRNP protein SNU17 (Snu17p) …	-	-	-	281	+	2	0.0471174	0
c957_g1_i1	2155	-	-	-	-	-	-	-	-	-	-	-	UniRef90_B8LBS4	1335	3e-93	691	61.949	62.8075	1	Predicted protein	Thalassiosira pseudonana	-	-	-	-	-	-	-	-	-	-	-	-	-	672	+	1	0.000270442	0
c958_g1_i1	1033	-	-	-	-	-	-	-	-	-	-	-	UniRef90_B8C1M3	633	9e-31	314	61.2778	67.5159	1	Uncharacterized protein	Thalassiosira pseudonana	-	-	GO:0004252	serine-type endopeptidase activity	GO:0016021	integral to membrane	-	-	-	-	-	-	-	256	+	1	0.0735758	0
c958_g1_i2	1295	-	-	-	-	-	-	-	-	-	-	-	UniRef90_B8C1M3	822	5e-33	314	63.4749	83.121	1	Uncharacterized protein	Thalassiosira pseudonana	-	-	GO:0004252	serine-type endopeptidase activity	GO:0016021	integral to membrane	-	-	-	-	-	-	-	343	+	2	0.0545911	0
c959_g1_i1	1672	-	-	-	-	-	-	-	-	-	-	-	UniRef90_B7G618	1095	5e-130	468	65.4904	76.0684	-1	Predicted protein	Phaeodactylum tricornutum (strain CCAP 1055/1)	-	-	-	-	-	-	-	-	-	-	-	-	-	490	-	2	0.0195638	0
c960_g1_i1	504	-	-	-	-	-	-	-	-	-	-	-	-	-	-	-	-	-	-	-	-	-	-	-	-	-	-	-	-	-	-	-	-	-	83	+	0	0.886221	0
c962_g1_i1	2405	-	-	-	-	-	-	-	-	-	-	-	UniRef90_UPI000415914F	1092	4e-34	564	45.4054	64.1844	1	hypothetical protein	Psychroserpens burtonensis	-	-	-	-	-	-	-	-	-	-	-	-	-	539	+	0	0.00142465	0
c963_g1_i1	1484	-	-	-	-	-	-	-	-	-	-	-	-	-	-	-	-	-	-	-	-	-	-	-	-	-	-	-	-	-	-	-	-	-	371	+	2	0.0170424	0
c965_g1_i1	325	-	-	-	-	-	-	-	-	-	-	-	-	-	-	-	-	-	-	-	-	-	-	-	-	-	-	-	-	-	-	-	-	-	108	-	0	0.957364	0
c966_g1_i1	2645	-	-	-	-	-	-	-	-	-	-	-	UniRef90_B8C260	897	3e-33	1483	33.913	20.3641	-1	Uncharacterized protein	Thalassiosira pseudonana	-	-	-	-	-	-	-	-	-	-	-	-	-	816	-	1	0.0249673	0
c967_g1_i1	712	-	-	-	-	-	-	-	-	-	-	-	UniRef90_C0N2Q2	702	2e-130	415	98.5955	56.3855	1	Putative uncharacterized protein	Methylophaga thiooxydans DMS010	-	-	-	-	-	-	-	-	-	-	-	-	-	235	+	0	0.0274537	0
c968_g1_i1	1476	-	-	-	-	-	-	-	-	-	-	-	UniRef90_K0RA30	1248	5e-49	645	84.5528	69.6124	1	Uncharacterized protein	Thalassiosira oceanica	-	-	GO:0005247	voltage-gated chloride channel activity	GO:0016020	membrane	cd03684]---[cd00400]---[pfam00654]---[COG0038	413-595]---[188-1318]---[410-1318]---[83-1318	6.00e-06]---[5.00e-18]---[5.00e-14]---[5.00e-13	cd03684 ClC_3_like ClC-3-like chloride channel proteins. This CD includes ClC-3 ClC-4 ClC-5 and ClC-Y1. ClC-3 was initially cloned from rat kidney. Expression of ClC-3 produces outwardly-rectifying Cl currents that are inhibited by protein kinase C activation. It has been suggested that ClC-3 may be a ubiquitous swelling-activated Cl channel that has very similar characteristics to those of nativ…	-	-	-	482	+	1	0.00179337	0
c968_g1_i2	1607	-	-	-	-	-	-	-	-	-	-	-	UniRef90_K0RA30	885	1e-36	645	55.0716	48.5271	1	Uncharacterized protein	Thalassiosira oceanica	-	-	GO:0005247	voltage-gated chloride channel activity	GO:0016020	membrane	-	-	-	-	-	-	-	380	+	0	0.0222814	0
c969_g1_i1	929	-	-	-	-	-	-	-	-	-	-	-	UniRef90_B8BT04	669	4e-74	239	72.0129	91.2134	1	Uncharacterized protein	Thalassiosira pseudonana	-	-	-	-	-	-	-	-	-	-	-	-	-	277	+	1	0.0112122	0
c970_g1_i1	1074	Q52663	987	2e-157	338	91.8994	97.0414	1	Glutamate/glutamine/aspartate/asparagine-binding protein BztA	-	-	-	UniRef90_A3VYV5	987	0	339	91.8994	97.0501	1	Glutamate/glutamine/aspartate/asparagine ABC transporter periplasmic substrate-binding protein	Roseovarius	-	-	GO:0005215	transporter activity	-	-	smart00062]---[cd00134]---[COG0834]---[pfam00497]---[PRK11917]---[TIGR01096	182-838]---[185-829]---[161-898]---[185-829]---[161-565]---[161-1018	1.00e-47]---[2.00e-41]---[1.00e-33]---[2.00e-28]---[2.00e-13]---[4.00e-60	smart00062 PBPb Bacterial periplasmic substrate-binding proteins. bacterial proteins eukaryotic ones are in PBPe.]---[cd00134 PBPb Bacterial periplasmic transport systems use membrane-bound complexes and substrate-bound membrane-associated periplasmic binding proteins (PBPs) to transport a wide variety of substrates such as amino acids peptides sugars vitamins and inorganic ions. PBPs have two ce…	-	-	-	357	-	2	0.023444	0
c971_g1_i1	2813	-	-	-	-	-	-	-	-	-	-	-	-	-	-	-	-	-	-	-	-	-	-	-	-	-	-	-	-	-	-	-	-	-	937	-	2	0.5	0
c972_g1_i1	880	-	-	-	-	-	-	-	-	-	-	-	-	-	-	-	-	-	-	-	-	-	-	-	-	-	-	-	-	-	-	-	-	-	211	-	2	0.0895706	0
c974_g1_i1	465	-	-	-	-	-	-	-	-	-	-	-	-	-	-	-	-	-	-	-	-	-	-	-	-	-	-	-	-	-	-	-	-	-	58	+	1	0.846874	0
c975_g1_i1	217	-	-	-	-	-	-	-	-	-	-	-	-	-	-	-	-	-	-	-	-	-	-	-	-	-	-	-	-	-	-	-	-	-	41	+	0	0.930213	0
c976_g1_i1	946	-	-	-	-	-	-	-	-	-	-	-	UniRef90_X0RVL0	489	1e-38	342	51.6913	42.1053	-1	Marine sediment metagenome DNA contig S01H1_L04500 (Fragment)	marine sediment metagenome	-	-	-	-	-	-	-	-	-	-	-	-	-	301	-	1	0.092729	0
c977_g1_i1	1400	Q9SGT2	234	2e-08	420	16.7143	16.4286	1	Putative U-box domain-containing protein 58	-	-	Protein modification; protein ubiquitination	UniRef90_B8CC57	888	1e-51	707	63.4286	39.604	1	Uncharacterized protein	Thalassiosira pseudonana	-	-	GO:0004842	ubiquitin-protein ligase activity	GO:0000151	ubiquitin ligase complex	smart00504	278-475	2e-08	smart00504 Ubox Modified RING finger domain. Modified RING finger domain without the full complement of Zn2 -binding ligands. Probable involvement in E2-dependent ubiquitination.	-	-	-	390	+	1	0.00696593	0
c978_g1_i1	2066	-	-	-	-	-	-	-	-	-	-	-	UniRef90_B8C5A5	1350	2e-85	723	65.3437	55.0484	1	Uncharacterized protein	Thalassiosira pseudonana	-	-	-	-	-	-	pfam12735	971-1984	1e-11	pfam12735 Trs65 TRAPP trafficking subunit Trs65. This family is one of the subunits of the TRAPP Golgi trafficking complex. TRAPP subunits are found in two different sized complexes TRAPP I and TRAPP II. While both complexes contain the same seven subunits Bet3p Bet5p Trs20p Trs23p Trs31p Trs33p and Trs85p with TRAPPC human equivalents TRAPP II has the additional three subunits Trs65p Trs120p and…	-	-	-	669	+	1	0.00788846	0
c980_g1_i1	380	-	-	-	-	-	-	-	-	-	-	-	-	-	-	-	-	-	-	-	-	-	-	-	-	-	-	smart00184	73-204	2e-06	smart00184 RING Ring finger. E3 ubiquitin-protein ligase activity is intrinsic to the RING domain of c-Cbl and is likely to be a general function of this domain Various RING fingers exhibit binding activity towards E2 ubiquitin-conjugating enzymes (Ubc' s).	-	-	-	88	-	2	0.594636	0
c981_g1_i1	394	-	-	-	-	-	-	-	-	-	-	-	-	-	-	-	-	-	-	-	-	-	-	-	-	-	-	-	-	-	-	-	-	-	131	+	1	0.0484567	0
c981_g1_i2	341	-	-	-	-	-	-	-	-	-	-	-	-	-	-	-	-	-	-	-	-	-	-	-	-	-	-	-	-	-	-	-	-	-	113	+	2	0.16804	0
c982_g1_i1	1323	-	-	-	-	-	-	-	-	-	-	-	UniRef90_A0A060CAR9	333	2e-06	125	25.1701	84.8	-1	Mannosyl_trans3 (Fragment)	uncultured bacterium	-	-	-	-	-	-	cd02537]---[pfam01501	249-1058]---[465-1058	2.00e-20]---[4.00e-08	cd02537 GT8_Glycogenin Glycogenin belongs the GT 8 family and initiates the biosynthesis of glycogen. Glycogenin initiates the biosynthesis of glycogen by incorporating glucose residues through a self-glucosylation reaction at a Tyr residue and then acts as substrate for chain elongation by glycogen synthase and branching enzyme. It contains a conserved DxD motif and an N-terminal beta-alpha-beta…	-	-	-	410	-	1	0.0762698	0
c984_g1_i1	282	-	-	-	-	-	-	-	-	-	-	-	-	-	-	-	-	-	-	-	-	-	-	-	-	-	-	-	-	-	-	-	-	-	67	-	0	0.981542	1
c984_g1_i2	312	-	-	-	-	-	-	-	-	-	-	-	-	-	-	-	-	-	-	-	-	-	-	-	-	-	-	-	-	-	-	-	-	-	77	-	0	0.983468	1
c986_g1_i1	417	-	-	-	-	-	-	-	-	-	-	-	-	-	-	-	-	-	-	-	-	-	-	-	-	-	-	-	-	-	-	-	-	-	55	+	2	0.603621	0
c987_g1_i1	1559	-	-	-	-	-	-	-	-	-	-	-	UniRef90_K0RFI6	984	6e-28	385	63.1174	76.3636	-1	Uncharacterized protein	Thalassiosira oceanica	-	-	-	-	-	-	pfam12697	1000-1302	5e-06	pfam12697 Abhydrolase_6 Alpha/beta hydrolase family. This family contains alpha/beta hydrolase enzymes of diverse specificity.	-	-	-	372	-	2	0.24828	0
c988_g1_i1	849	-	-	-	-	-	-	-	-	-	-	-	-	-	-	-	-	-	-	-	-	-	-	-	-	-	-	-	-	-	-	-	-	-	178	+	0	0.0324432	0
c989_g1_i1	484	-	-	-	-	-	-	-	-	-	-	-	UniRef90_K0R567	252	5e-19	127	52.0661	68.5039	-1	Uncharacterized protein	Thalassiosira oceanica	-	-	-	-	-	-	COG5459]---[pfam09243	231-452]---[231-452	8.00e-08]---[2.00e-06	COG5459 COG5459 Predicted rRNA methylase Translation ribosomal structure and biogenesis .]---[pfam09243 Rsm22 Mitochondrial small ribosomal subunit Rsm22. Rsm22 has been identified as a mitochondrial small ribosomal subunit and is a methyltransferase. In Schizosaccharomyces pombe Rsm22 is tandemly fused to Cox11 (a factor required for copper insertion into cytochrome oxidase) and the two proteins…	-	-	-	94	-	2	0.230307	0
c990_g1_i1	1182	Q7ZUC7	771	6e-29	377	65.2284	72.9443	-1	Prostaglandin E synthase 2	5.3.99.3	Prostaglandin-E synthase.	Lipid metabolism; prostaglandin biosynthesis	UniRef90_B5YMK0	804	2e-95	335	68.0203	80	-1	Predicted protein	Thalassiosira pseudonana	GO:0045454	cell redox homeostasis	GO:0009055]---[GO:0015035	electron carrier activity]---[protein disulfide oxidoreductase activity	-	-	cd03197]---[cd03040	170-613]---[704-919	7.00e-37]---[9.00e-18	cd03197 GST_C_mPGES2 C-terminal alpha helical domain of microsomal Prostaglandin E synthase Type 2. Glutathione S-transferase (GST) C-terminal domain family microsomal Prostaglandin E synthase Type 2 (mPGES2) subfamily mPGES2 is a membrane-anchored dimeric protein containing a CXXC motif which catalyzes the isomerization of PGH2 to PGE2. Unlike cytosolic PGE synthase (cPGES) and microsomal PGES T…	-	-	-	306	-	2	0.108218	0
c991_g1_i1	1327	-	-	-	-	-	-	-	-	-	-	-	UniRef90_B8C7J3	882	3e-22	805	66.4657	40.7453	1	Uncharacterized protein	Thalassiosira pseudonana	-	-	-	-	-	-	cd00204]---[cd00204	245-655]---[197-520	3.00e-08]---[8.00e-08	cd00204 ANK ankyrin repeats ankyrin repeats mediate protein-protein interactions in very diverse families of proteins. The number of ANK repeats in a protein can range from 2 to over 20 (ankyrins for example). ANK repeats may occur in combinations with other types of domains. The structural repeat unit contains two antiparallel helices and a beta-hairpin repeats are stacked in a superhelical arra…	-	-	-	414	+	1	0.00128873	0
c994_g1_i1	1534	Q0HRV9	1044	4e-145	343	68.0574	99.7085	-1	Dihydroorotase	3.5.2.3	Dihydroorotase.	Pyrimidine metabolism; UMP biosynthesis via de novo pathway; (S)-dihydroorotate from bicarbonate: step 3/3	UniRef90_B8C1A0	1047	1e-172	357	68.2529	96.9188	-1	Probable dihydroorotase	Thalassiosira pseudonana	GO:0019856	pyrimidine base biosynthetic process	GO:0004151	dihydroorotase activity	-	-	cd01317]---[PRK09236]---[PRK05451]---[PLN02599]---[COG0418]---[cd01294]---[TIGR00856]---[COG0044]---[cd01318]---[TIGR00857]---[PRK04250]---[PRK09357	400-879]---[574-921]---[322-1368]---[328-1428]---[325-1368]---[334-1362]---[325-1362]---[391-1263]---[550-1341]---[400-1341]---[400-1341]---[400-1116	4.00e-10]---[8.00e-07]---[0.00e+00]---[0.00e+00]---[0.00e+00]---[6.00e-164]---[2.00e-147]---[1.00e-13]---[6.00e-12]---[2.00e-11]---[2.00e-09]---[4.00e-09	cd01317 DHOase_IIa Dihydroorotase (DHOase) subgroup IIa DHOases catalyze the reversible interconversion of carbamoyl aspartate to dihydroorotate a key reaction in pyrimidine biosynthesis. This subgroup also contains proteins that lack the active site like unc-33 a C.elegans protein involved in axon growth.]---[PRK09236 PRK09236 dihydroorotase Reviewed.]---[PRK05451 PRK05451 dihydroorotase Provisi…	-	-	-	404	-	1	0.242266	0
c996_g1_i1	1292	-	-	-	-	-	-	-	-	-	-	-	-	-	-	-	-	-	-	-	-	-	-	-	-	-	-	-	-	-	-	-	-	-	274	-	0	0.376742	0
c997_g1_i1	1257	-	-	-	-	-	-	-	-	-	-	-	-	-	-	-	-	-	-	-	-	-	-	-	-	-	-	-	-	-	-	-	-	-	82	+	0	0.177856	0
c998_g1_i1	812	-	-	-	-	-	-	-	-	-	-	-	-	-	-	-	-	-	-	-	-	-	-	-	-	-	-	-	-	-	-	-	-	-	270	-	1	0.354175	0
c999_g1_i1	1300	-	-	-	-	-	-	-	-	-	-	-	UniRef90_B8BXF8	1053	2e-131	352	81	96.0227	1	Uncharacterized protein	Thalassiosira pseudonana	-	-	GO:0010181]---[GO:0016491	FMN binding]---[oxidoreductase activity	-	-	pfam13883]---[pfam10615	347-832]---[842-1096	1.00e-30]---[2.00e-08	pfam13883 Pyrid_oxidase_2 Pyridoxamine 5'-phosphate oxidase. ]---[pfam10615 DUF2470 Protein of unknown function (DUF2470). This family is a putative haem-iron utilisation family as many members are annotated as being pyridoxamine 5'-phosphate oxidase-related FMN-binding however this could not be confirmed.	-	-	-	366	+	1	0.0043348	0
c1000_g1_i1	1362	-	-	-	-	-	-	-	-	-	-	-	UniRef90_B8BUD7	822	8e-129	1490	60.3524	18.5235	1	Uncharacterized protein	Thalassiosira pseudonana	-	-	GO:0010181]---[GO:0016491	FMN binding]---[oxidoreductase activity	-	-	pfam13883]---[pfam01243]---[COG0748]---[pfam10615	389-805]---[386-655]---[413-1087]---[848-1087	3.00e-29]---[3.00e-06]---[3.00e-13]---[1.00e-08	pfam13883 Pyrid_oxidase_2 Pyridoxamine 5'-phosphate oxidase. ]---[pfam01243 Pyridox_oxidase Pyridoxamine 5'-phosphate oxidase. ]---[COG0748 HugZ Putative heme iron utilization protein Inorganic ion transport and metabolism .]---[pfam10615 DUF2470 Protein of unknown function (DUF2470). This family is a putative haem-iron utilisation family as many members are annotated as being pyridoxamine 5'-pho…	-	-	-	359	+	1	0.00613111	0
c1001_g1_i1	737	Q54BU9	438	1e-38	151	59.4301	94.0397	-1	Protein archease-like	-	-	-	UniRef90_B8BWG5	432	2e-50	146	58.616	100	-1	Uncharacterized protein (Fragment)	Thalassiosira pseudonana	-	-	-	-	-	-	pfam01951]---[COG1371]---[PRK00407	280-711]---[280-714]---[280-714	1.00e-43]---[4.00e-23]---[2.00e-19	pfam01951 Archease Archease protein family (MTH1598/TM1083). This archease family of proteins has two SHS2 domains with one inserted into another. It is predicted to be an enzyme. It is predicted to act as a chaperone in DNA/RNA metabolizm.]---[COG1371 COG1371 SHS2 domain protein implicated in nucleic acid metabolism General function prediction only .]---[PRK00407 PRK00407 hypothetical protein Pr…	-	-	-	152	-	2	0.673778	0
c1002_g1_i1	1268	-	-	-	-	-	-	-	-	-	-	-	UniRef90_B8C237	357	9e-09	622	28.1546	18.4887	1	Uncharacterized protein	Thalassiosira pseudonana	-	-	-	-	-	-	cd00204]---[cd00204	451-858]---[556-858	4.00e-12]---[2.00e-06	cd00204 ANK ankyrin repeats ankyrin repeats mediate protein-protein interactions in very diverse families of proteins. The number of ANK repeats in a protein can range from 2 to over 20 (ankyrins for example). ANK repeats may occur in combinations with other types of domains. The structural repeat unit contains two antiparallel helices and a beta-hairpin repeats are stacked in a superhelical arra…	-	-	-	404	+	0	0.00225787	0
c1003_g1_i1	457	-	-	-	-	-	-	-	-	-	-	-	-	-	-	-	-	-	-	-	-	-	-	-	-	-	-	-	-	-	-	-	-	-	84	-	1	0.917024	0
c1004_g1_i1	888	Q0TNG0	165	1e-11	254	18.5811	21.6535	1	UPF0246 protein CPF_2407	-	-	-	UniRef90_B7FWS0	207	4e-16	264	23.3108	26.1364	1	Predicted protein (Fragment)	Phaeodactylum tricornutum (strain CCAP 1055/1)	-	-	-	-	-	-	PRK02101]---[pfam03883]---[COG3022	75-233]---[12-206]---[36-233	8.00e-16]---[7.00e-15]---[8.00e-13	PRK02101 PRK02101 hypothetical protein Validated.]---[pfam03883 DUF328 Protein of unknown function (DUF328). Members of this family are functionally uncharacterized. They are about 250 amino acids in length.]---[COG3022 COG3022 Uncharacterized protein conserved in bacteria Function unknown .	-	-	-	148	+	2	0.013933	0
[truncated: 20,379 more rows]
