# Supplementary material for: Marine diatoms change their gene expression profile when exposed to microscale turbulence under nutrient replete conditions
Source: Sci Rep. 2017 Jun 19;7:3826. doi: 10.1038/s41598-017-03741-6 (PMC5476593; doi:10.1038/s41598-017-03741-6)
Supplement: Supplementary file 6 — Chaetoceros decipiens de novo transcriptome [file 41598_2017_3741_MOESM6_ESM.zip]

Archive with 1 entries (1 files):
- chaetoceros_transcriptome_cpm1per2.fasta
