# Supplementary material for: Marine diatoms change their gene expression profile when exposed to microscale turbulence under nutrient replete conditions
Source: Sci Rep. 2017 Jun 19;7:3826. doi: 10.1038/s41598-017-03741-6 (PMC5476593; doi:10.1038/s41598-017-03741-6)
Supplement: Supplementary file 6 — Chaetoceros decipiens de novo transcriptome [file 41598_2017_3741_MOESM6_ESM.zip › chaetoceros_transcriptome_cpm1per2.fasta]

>c0_g1_i1 len=297 path=[657:0-13 659:14-296]
AGTATCCATGGCGAAATGATTCGGTATCCATGGCGAGGGTTAGTACAGAATGACCTTTGG
AAGTAACAATGGCCTCTTTTCCTATCCTGTTCCGTTTTTTAGCGCCTTTTGAATACTTAT
TGCAATGATTAATGGGACAACAATGAGTATCAACTAGCCATTTTAACATCATTAACTGAC
CTCCTAAAATAGCACAATGGACTGGGTAGTAGATTTCCTTTTTCCCTTTGGCAAAAGGAC
ATCTCAGGTTGACATTCCCTGTATAGTACAGTGCTACTGCTTTATCAAAATTCCCAT
>c0_g1_i2 len=636 path=[31:0-352 659:353-635]
GCAAGCAGTAAGTGCGCTTTGGGTCAAATACAATTATGCAATGAATATTGAGCACAACAG
AATTTGAATCTAGGTCTAATGTGAAATTCAACAAAGACTTGCGTTTTGTTTTTGATTCAT
AGTCCCTTTTGCATACAAAAAAATTGTGATTGGATTCACAAGATGTGCATAGATGATATG
GATGATTGTGATGCAAATGAAAACATTGTGTTATACTTGCTCCTTAGTCATGATGATTGG
GAGACTCAGGTAAATGTAAAAGACAATTCGCAAGATTTTGCAAAGTCTTTTTAAGATTGC
TGTAATCAAATATGTTCACCTTCTTTTCCACAATGAGATAACGTTGAATGCTCAATGATT
CGGTATCCATGGCGAGGGTTAGTACAGAATGACCTTTGGAAGTAACAATGGCCTCTTTTC
CTATCCTGTTCCGTTTTTTAGCGCCTTTTGAATACTTATTGCAATGATTAATGGGACAAC
AATGAGTATCAACTAGCCATTTTAACATCATTAACTGACCTCCTAAAATAGCACAATGGA
CTGGGTAGTAGATTTCCTTTTTCCCTTTGGCAAAAGGACATCTCAGGTTGACATTCCCTG
TATAGTACAGTGCTACTGCTTTATCAAAATTCCCAT
>c1_g1_i1 len=1104 path=[29:0-155 28:156-1103]
TATCATTCTGTGTCTGTGTCTGCATGAATGTTTTACAAAGAACACAAGAGACTTCAGAAT
CATCTGATTTATTCTATTCGGCAAAAGAAACATCATAAACCCAATCTAGGAAAGAATCGC
GTTGTATCATTCAATCTTGAGAGTCGATTTTTCTATAAAAAACTCATAAAAGTTGTACCA
CTATGAAGCTTATCGTTTTAGCTCTCTCTCTTATCGCTCTGAGGACCTCAGCATTCGCAC
CTGTAGAAACTGGATCAGGGTCTAGCATACGAACAAACGTTCAGGCACTCTGTCTCGTTC
CCTCTCAAGGATGTCAATTGGCTGCTGCTTCTGCAGCCGCGCTGGCAAAACTAGAAGAAG
AACGAGAAGAAATGAAAGAGAGTACAATTACTAGTAGGTCTACCAGCTCTGATTCTAGTG
CTCAAAATCTTCGCCCTTCTGATGCTACACGTGAATTCGTATCAAGATTATTTCACCTGC
CACCATTTGCAAGTAAAAGTCAAGCAACTGAACAATTTGCCTCTGATATCAAGGCTCCAA
ATGATAAGAATCATTACCATGATGATGTTGTGCTATACCCCATTGTTGGATTCCAATATG
TCAAATTGCAAGATGGATCTACACGTGGTATTCCAACAATGAATTTATCTCCTGAGAAAG
CAGCATGTAATTTCAGTGCAAAGAGAATGAGTGAAGAGCAGCCATTACATGGGTGGTTTT
CAGAATGTTGTATGTTGGGTAATTTATTTGCAACTGATGATGAATACTGCGGAAACGCAC
GTTTTCTAGAATTAGAGGAGAGCAAGAAGAACTCCATTTGATAGAAGCAGCAAAGTCAAA
ATTTAATCTCCAAAGATACTACCATGAAAAACCAAAAAGTTAGTATTTCGCAAAAGCTCA
CATTTTCGTCTAGCCATAAACAGAGCTGATGAGTGGAGAAATAGGTATTTACAGGAAGTG
AGACAAGATTAGGTGTCTTGTACCTTTACATGATGTTGTATAACAGTATTTTCCCATCTA
TGTTATATTAGTATTTATGCACATATAGAAACAACCAAATACTAAATAGTAAAGATGATG
AAATTATTATATTTAAAAAAAAAA
>c2_g1_i1 len=969 path=[997:0-968]
AACAAAACCATAGAAAAGAGAAAGGCCAGTTTACTTGGCTACGAATATGAAAGCAATAAA
TCAGCATACCATGAAAGTCCTATCATTAATTACCTGCTTTCTATCCTTAAGATTCGCAAC
AATAACGGCTTATCAATTCAAACCATCTACACAAGCACCAATCTCAATAAAATCTGGAAT
TTTCAAAGCAATCGCAGCGAAGTGGAATAATGCACAAAACCTGGCTCTTCTTGAGCAAGT
TGTAGAGGACTTCAATGCAGAGGAAATTGTCGCTGCTGCTACTGATCCAGTCAGTGCTAT
AAGCTACAGAAGGCTGATTGTTTTGCCTCTTGATGAAAGGTTTGACCCTCCTGCTGGGGT
TTTTAGTCACGGTCATGTTCAAACTGGGGATAAGATGAGTTTACCAAGAGAATTTTGGTC
TGCAATTATGAAAAGTCAAGCAGAAGTACCTTGGCTATTTGAAGTTTCACGTGTAGATGG
CGTGACAGGACCAAGAGTGACCTTTCCCCCATCAATGGAAGATCCAAAACTTGATAGGGT
TGTTGGAGGGGCAATAGATTTTCGTTCACCACCTAATTACGTCTTCTTACCTAGATGGAT
GATGCTGGCCTTGGCATTGAAACCACGTGATGTTGTGGACGTCAAATTGATTCAAACAGT
ACCTCCTGGGTCATCTTTGAAACTCCGACCTCATTCTTCAGAATTTACGAAAATCGGGAA
TCATCAAGCTGTATTAGAGACGGAGTTGAAACACTACAGTGCATTAGTAAGGGGATCAAC
TATACCATTTGATTATAATGGAAAAAGGTATTACTTTGATGTTGTTGATTTAAGAAGTGC
ACCTAGGGGAGAAAGGGTTCCGATGGCAAAGGTACAAGATTGTGATATTGCAGCAGAATT
TATCAGAGCGAAGGATCAGTTGAAGAAGAAAAATAAAAAATAGTTTGAAAATCAGGCACT
GAACTTGGA
>c3_g1_i1 len=589 path=[1811:0-13 1813:14-588]
CATGATGATATAAACAAATAGTGATGATGATATAAATATGCATGTTGATTTGAGAGATGA
ACCTGAAAAGAACATACTACCCGATCAATCGTTTTATCCGAGTAATTATGGACCACATAT
TTCAATCTACATAAAAGATATCCTTAAGACATATCGCACAGCACAATTCTACAATCTAAC
ATATGTCAATCCGAGATTTTCAAGAATGGCGTATACAGAAGAAGAAGTTCTTAGGGACTG
TATGTTTCGTTCTTTGGACATTGTGGATCCTAACAATCCTGAAGAAGGCGTAATTTTAAG
ATTGGAACATGAAATACGAAGTGTATTGAAGGGCGATGGAAGTATGTATAAAAGTTGTCC
CTTTGATGAAATACCAGATGGCTGTGTTATTTGATATGGAAAATGCGTAAAAATCAACAA
AAAACACTTCATAGAATTACCATAGAAAAACGGCTGAGACAAGAATATACCTTCCCTATA
ATATATTCAACAAGTTAAAAGTATTATTCAAATCTGAAGTAACAAGTGGCTAATTTAGGT
AATATTTCACCTGGATTAAATCTAAAAGATAACAATAACAACAATTATA
>c3_g1_i2 len=907 path=[914:0-331 1813:332-906]
ACATGAATTGAAAGTTACTGACCCATGGGGATCCAAATTTAAAATTGTCGCACCTCAAGA
AACGAACGATGCAAATGATAATAGTAATGATGATGATGAAGACTCGAGTCGCATGAGTTC
CATCAAAGATCCAAGAGGGTTACAGAAAAATGGCCATTTGTCACTTGGATTGTCACTGAA
AGATTTGACATTTGACACACCCCCAAATGCAAACATTGCAGGTATTGCAAGATTCTATGA
AAAAATACTGGATGCACCAACCATACAATGCACAGATGAAAAATGTATCATTGCTGTAGG
ACCATATCAAACCCTCACCTTTCAGCAACAATCAAATAGTGATGATGATATAAATATGCA
TGTTGATTTGAGAGATGAACCTGAAAAGAACATACTACCCGATCAATCGTTTTATCCGAG
TAATTATGGACCACATATTTCAATCTACATAAAAGATATCCTTAAGACATATCGCACAGC
ACAATTCTACAATCTAACATATGTCAATCCGAGATTTTCAAGAATGGCGTATACAGAAGA
AGAAGTTCTTAGGGACTGTATGTTTCGTTCTTTGGACATTGTGGATCCTAACAATCCTGA
AGAAGGCGTAATTTTAAGATTGGAACATGAAATACGAAGTGTATTGAAGGGCGATGGAAG
TATGTATAAAAGTTGTCCCTTTGATGAAATACCAGATGGCTGTGTTATTTGATATGGAAA
ATGCGTAAAAATCAACAAAAAACACTTCATAGAATTACCATAGAAAAACGGCTGAGACAA
GAATATACCTTCCCTATAATATATTCAACAAGTTAAAAGTATTATTCAAATCTGAAGTAA
CAAGTGGCTAATTTAGGTAATATTTCACCTGGATTAAATCTAAAAGATAACAATAACAAC
AATTATA
>c4_g1_i1 len=1748 path=[1755:0-594 30:595-1747]
GATGATGGGTTTGAAGATGGTTGAAATGATGGGTTTGAAGATGGTTTGGTGGATGGCGGA
GATGATGGACTAGTAGATGGTGTAAATGACGGTTGAGATGATGGTTCCATAGATGGTTGA
GGTGAGAAATTCAAGGATGGTTGATCAGATTTCAATTTAGATGGTTGAGATGATGGTAGT
TTTGATGGTATGGTAGATGGTGCTGATGATGGGAGAGATGATGGTTGGTAAGATGGTAAC
TTTGATGGACGAGTGGATGGTTGATGAGATGGTAGATGGGATGGTGCATTAGATGGTAGA
TTACTAAATAATTTTGTTGGAGATGACGATATGGATGGATTTGTGGATCTAAAAATGGTT
GGAGAGTATGATATAGATGGTTTACTGGATGATAAGATTGTAGGATTCATACTTGGTATT
TGACTAGGTGATGATGATAGGGTTATCGTTGGATTGTGTGAAGTTGATGGATTTTGAGAA
GTTGTAGGTATGAATGTAGGTTTTGTGCTAGATTCGAAGGATGGAATAGATGTTGGAGAG
GAAGAGTGATTTATACTTGGGGTCATGGTTAGAAATGATGATGGTGGTGGTGTTGGTAAA
AATGATGGTGACGGCGATGGTAAGAATGATGGCGTCAGTGTTATATTCAAAGCGCTATTA
GAATTGGAACCAGTATTTATGCTTGTTGTACTATTAGAAGTATCTTTACGTATTTTCTTC
ATTTTTGTTCCAATACCAATGTTTCCCCCTGTGAAATGCAATTGTCGATATATACCACTA
GTTTGCTGATGTTTACAATTACAATTTATCCTCGCTTGAATTTGGAATGATTTGCATTGT
GAACTCTTCATTGGAATATGAGTATTATGAACTTGTTGTTGTGCATCTAAACATGTCATT
GTCTGTCCAATGATTTCAAATACTGATGCTTCATTATATTGGTAATGCCAATGGTTGTAG
TCCTCTTCTTTATTGGAATCATACCTACCATGCTCATGATTATTCTTGTCAAGATTGCGA
TTGTACCTAATGGCATTAATGTTCTCATTCTTCTCATTCTCTGTACCTCCACAAATATGA
CATGGTATAGCATCATCAAAATCATCCTTTTCATATTCCTTTGAATTGTTGTATTTATAA
TTCATCCATGAGTGGGATAGATTGGTATTACTATTCCCATTCTTATTGGAAGAACCATGA
CTGTGATGACTTACAGGGAAGCTACTGCAATACAATGAAAATGATGGTAAGAGTAATATA
ACCAGGATGATACAAGGCGTACATCTCCAATGTAATATTCGTTTCTTTACACGCTTGTAC
TGGTGTTCATGTTGGTTGCGATCTGATATGGTTTTGAATAGAAGTGATTGTATCATTTTG
GTACTTTTACTTTTGAAAGGATTGGAGGATCGTATCAGCATGTTTTGTTATTTTATGATT
TATGATTTGAGTTGATATGTAAATAGGAATGAGAGTTTGAGTTTTGAGGTCTTAATAGTC
AGGTGGAGTTGTACTTTTGGAGTCAAGTATTGATACTTTCTATGTACTATATTATTATAG
CTTCTTGAAAAAAGTACAATATTAAAGTCATAAGCTTCTACTATGGAACTATAGATGGAG
TATATAAGTGTAAAACTATGTAGCCTATATAAGTGTGATCATCTAGAATTGAATAATCTT
TACGTTCTTATAATTGGGTATTCATTGTATCAAAAACGTTGTAGTAATTCTTTGACGATC
AGTTAATT
>c5_g1_i1 len=2240 path=[31:0-1454 15:1455-2239]
AAGAAAGGATTAGAACCAAATCTTACCGTTAGTTCATCAAGAGTAATGAGTAGTAATACA
TATGTCCATGCAAGTTTAGCAGCTCCATTGAAATCAATCCTTTCTTTTGGTAACAATATA
GAAGAAGCTGATGGTGATAGTAAGAAAAAGAGTGGTAAATGGTTAGCATCCTTTACTTCT
CAACGATCATTATTTGAGGATAAATTTCGATGTACATGGATAGCAGGTATTTCAATTCCA
GATACTAGACTGAGGTATGGCATGATTTCAATATCTACAAGTGATAAGGAGGAGGATGAT
GACGACGATCAAGAAAAAACACAACAAAAAAATAAATCGTCTAAAGATAAATCATGGTCC
AAACCAGCAAAATATACTCTCAAACTCAATGCCGGGATGAGTAATACACCAGTGCAGATT
GGAGCTGTAAAAGAAATCACCGAAAACCAAACAGGTGCAATTGAATGTGGATATGGACCA
ATGGGTATGGATTTTAAAATCCTTTCCACTCGACTGATATCCAAATTTTGTAAACTGTCA
CTTGGTATACGTCACGTTTCATCCACTGGATTGTCAACTCTTTTTAAATTAGAACGAGGT
GGTTTTAATTTAACAGTCCCAATTTTGGTCAGTACATCAGTTAGTCGCGAATATGCATTG
AAAAGTATATATGTTACAACGTTCATGGGTTTGATGGATGCACTTCTTGGTGAAAGCCTA
GAGGATAATGATTCGGATGATGGTAATAGTAGTCCCACCACTATCAGTAGCAATATTTTC
CAGAACAATAATGATATAATGACAAGAGAAAAGAAATCATCTCGTGAGGATAAATTATTG
GAACGAGAAAAGAAAAAGAGAGATAGAGCTCAACAAATTCAAATGATGACTGCGTCTGCT
AATGCAAAAATGAGAAAAGAGGAAGTGAAAGAGGACGGCCTTATGATTCTCATGGCAAGG
TACGAAGTTATAGGCGGTGATAGTATTGATGTGACAGTAGCTATTCAGTTTTGGGTTATG
AACTCTTCACTACATTTACCTCCAATGAGTAAGAGTAGTATGCTTGGTTTTTATGACGTG
AGACCAGAAACACCAGTCAGACTGGAGGGTGGGGTATTGAATTCATGGCAACGGACGATT
CAAAGCTATGTACAATTTATTATTAGAGGGGCAGGAGGTTATCGTACGATTTCACAGATA
GAAGTTCAGAAGAAAGAGCAACAACAGCAGCAATCAACAATACCTACTTTAACTGTACGG
TATAGATACAAAGGTAATGTGTATGAGATTACTGTATTAGATTATGAAGAGTTGTCGATT
CCATGCAACTCAGCCATGATGCTGGGTGGATCCTACGTATCGTAGAGATAAACTAAGCTT
TCGCCATCTGATAAGCAATCAATTCTTGCATGTTGTTATAAACTTGTACTACTTTTCTTT
ACTCTTGTGCTATTGCACGCTCAAAAACTAGCAATACTTCATCTGTCCTATCTGGTGTAT
TGCTTACAAGCGCCTCTACAACCTCTTCCCATTGACCAGCTTTCATTACATCAAACAAAC
TACATTGCCACCCAATTGCACCACTAAAACTAGCTGCAGTCGAAACAAGACCATTACCCC
TTGGCAATCCCATCGTCCATTGTGAGCTCAATCGTAATACATCACCGACTTTTTCTCCAC
CTGCTCCATCTTTGGTGCACACTGCCATACCATTCTGTGGTTGAACATCCAGCCCAAAAG
GTATTTTGTATCGTACTTCTAATAATTCACTTGGTGTATCGAGGATAGGTTTGAGCTTGA
TTTGTGCTGATAATCCTGAGTTGGATGGTGGCATACTGAGCTCGGCTTCAAGCATTGATG
GATCCTCTGCCATTTTTAATTCTGTTGTTGCCAATGGTGAAAACGTTGTTGTTGGGGCAA
ATGATTGAACTTGTTGCATGGCACAGAACGCTGCAAGGGCACATGCTATGATGGATTGTT
GACTCTTCATTTTGTTTTTTGACTTTGCTGCTTTGCTTGGAATGAAATAAAAATCCTTTT
AAAATTTTGTGCGAGTAGCAAAGCGATTAACTTCCTTACTGGCTTGTTTCTAATAAGTAT
ACCTTATAACAATATATATATAATTACTGTCTCTCTCTTTTCCAGCACACAGTGGAATGA
TATTAGATGTTGCAATACAATCACAGACTCAGACCAGGCAGGCAGGAAGGTAGAGGTGGT
GCCACTACGTTGGTGTTGCA
>c7_g1_i1 len=448 path=[1:0-61 63:62-447]
GTAGAAAGACCTTTAAATGGGGTTATGATGACGCATCCATCCATAAGACTATCTCATGCG
CCTGTGGCTCCGTGTTATGCAGCATCAGAGGCCGCCAAGAGTGATATAGCGACTGTTTGT
TCAAATAGTGTTGTTGAAGATATTGCAAGCGATGTTGCAAGTGTAGGGACTACTCACTCA
GCTACTACTGCAACCATCCCTCAGCATGGAAATTTAAGTGCTGCTGATAGTAAGGTTGGT
AAGAAGAAGCATGAACGACGATTAGAATTCGCTGCGGATACCTCAACTGTATTTACATAC
AGAAATGCACAATACGCTACTGCTATGAAACTGTCATTGTCTCACCCATCATTAACTAGT
CCACACACTGCTAGTATAGCATCGTTGAATGATATGGGACCACCTCTAAAAAGAGGATTA
TTAGAGCGAGTGGGAGGAGTTGGAGGAG
>c8_g1_i1 len=1925 path=[1:0-348 350:349-1924]
TGAAAGTCATGCGGAGATTAATGACAAAAACAGTTTTGCTGATAAAAAGCTGAATTTTAA
GATGAAAATATTTGATTCTGCAAGAAGTAGTACATGGTCGGCCATCGTAGACGCAACCCA
AAGGATATATAGCGATGAAGATGCATTAATAATACGCAGAACAAGCCTTACAATTATGTA
CCGGCTTGTGAACTTAAGAATGTCACATAGCTGTAATGTCTTTGATATGTCCGTGGAACA
CAATCTCAAAAGCAGAATATCATCATGGTATCAATGTATAACAACTTCTTGCAATGCTTT
CTCAGAATTATACAAGAAAATGAGTTTGGGCTCAATCATTGATACACCGTTATTCCTTTA
TGTTTTATGCTTGATGGAATCTCCCTGGCCTGAAATGTGTGAGACTGGCTGCATCTTACT
GAAATCTTTATCTTTGAGCGAGAGTGATGCTACACATTTATTTATATCTGAATATCAATC
AGCTTTAACTAAAATGCTTACAGTAGGCTCAAATTGCATTTTAGTTGAAAATTATCCAAA
TGCCGAATTTGTGCGAAAGGAAAAATCTGTACAAGAGATGTGTAATAAAACGTTGATTAC
AATTTTAGAGGCACAGATAGAAAAAAGGCACAATGTTGCTGAAAACTTGGATTTGGTACA
TGAGCAAATCAGTCAAGTTGTTTGTGTTTGGTTGAATTCTTTTAAGGCATTTGATGTTGA
CTTTACTTGTGATGCTAATTCTGTATCAAAGACAAAAAAATCAATACATCAAATGCGTCT
CAATGCCTCGATTGCAAGGGTGATTCTATCTTTTGGACCTAATTATCTGCCTTCAAAGTT
AACCAATGTGATTCGAGCATTGATGACTTCAATACGGAATGAAGAGCTCTCTTGTCGATC
TGAAAGTTCATGTCAAGATCTTGCATGCCTGATCCAGTTACTTAGTCAATCACCTAAAAC
ACAACATAAGGTTGTAGGAAATAAAATTTTGGATAAAATTTGCAGTTTAGCTAGTAATGA
TCCTTATCATGATCAGCTTCCAGAGGGAGTAACCTTTTATGGATGTAGAGCTGCACAAAA
GATTCTCCATTTAGTTGTGAAGTCGATACCTCAAAATGAAGTTCTATCAAAATTGGCTGC
ACTTTGGCAATGGATTGAATGCTTACAAAGTGATGACCCAGCGTCAATAAATGTAGATAG
TTTGAAAAGAGCTATCACAATTTTCAGTGACTTGTCACCTGCATTTCAAAAACAAATTAG
TGCACAAGCACAAATTGTCTCGTCAATTCTTCCTACTCTTATTCTGTTGGCATGCACATA
TACTGGGACATATGTGAGGCAAAAGTCTGTTATTGCCATCAAAAACATATGTTTGAATGA
TCCACATCAATCTATACCTGCTGTGCTGCCGTCTCTTATCAAAGCTTTGAAAATAAATGA
TGATGATGCACAAAGGCTTGGAGCGTGCACTCTCATGAATGCCTTGGTAGAAGGATTGGG
TGTATCTATGATCCCGTATGTGCATTGCTTATTGCCAATTTCCATGTCAATGATGACTGA
TCCTGTTGAAAGATGTTCAAAGCTAGCATCGACCTCATTTGCTCATCTTGTCAGACTTGC
ACCTCTTGTTGGGACTGAAGAAGATGATGGCAATAATTTTAAAGCTGAAAACGCAATTGA
AGATGAAGCTCAGGGTAGTGAGTCTTTCAGAAAGGTTGTTGATCATTTAATACATGGTAA
ACCTCTCCCGCTATTTGCACTACCAACTGAATTGGAATCATCATTGGCAAAAAGTAATAT
CACGTTAAGAAACTACCAAAAGGAGGGGATTTCATGGTTGTGTCTTTTACAAACTTTAAG
GCTGAATGGCTTGTTAGGGGATGATATGGGATTGGTATGTTTTCACTTATACAGGTGTAT
TGCTA
>c9_g1_i1 len=1396 path=[1424:0-1395]
TTTTTTTTTTAATCCAAATATTTTTCTAACTATTCTGTTATCTCTTAAATAGATGTTGAC
TGCCAATAGGGGTCGCTCATAAAAGAATGTACATAGCAACAATATTGGCGTCCAACCACC
ATCCGAACGAATGATTTCTCATCTTCATGAAACTATGTGCTTTTTTCATAATCGTTCTCA
TTCATCATCACCACCATAGCCTAACATAGAGTTCAAAGTAAACCTCCAAATAAGCAGAAC
ACTCAAACTATCTAAAATGAAGTCTTCATCAGCCTTTGTTACACCAACACTCTTGTGTAA
GCAATCGTAACCACCAACAAAATAGTCACTGGCATATGCAATTGCAAACATTATAACACA
TGTGAAGAACCAATTAACAGCAGTGACAGTGAGAGCCTTACTTAGATTACATCCTAGTGT
ATTTTTCAGTTCAAAAGCACCAGTGAAATATCCACAAATCATCCATGTTGAAGCAAGCAA
TACTGATGCCATACCTGCAGTTTCAATCGCAGGGGTATAGTGTATGTGATGAGTTATAGG
TAATGCGGAACTCAAAGGTATGCTTCCAAAGGGTGCGCTACTTGTCACATCAAACCAAAC
AGGAAAGCTATTTCCAGCTGTTGTTTGGGTGAAAGAATTGGAAAGGAGATCAACGCTGGC
AGCGAATGATGATTCAATCGCTGCTGAGGCAGATTTACTAACTAAAACTTCAGGAGAATT
GAGATAATCCTCATACATGCCATTGACTGCATGATCTAAAAATGTGTACAAAAAGATGCT
TCCTATGTCTCCACCAAATGATAATTGATCTTCTGGAGGAGGGGGAAGTTTTGATTCTAC
CCAGGATTGGAATTTCTCAATTAAGTTGTTATCATCCCGGTCAATAGAAGACATAAGGAG
TCTCTGGTGGTTGTTGTAACTAGAGGACCGATTACTTTGTAGTTTATGAGCAAAGTCATC
ATACCGGATTATTCTCTGAGGGAAAGAATTGCTTGTGAAAGGCCCATTGGTAAATGCTGA
TACACAAAGTGAGGATGAAATTCCATATGCTAAGATTGACGCTTTTGAGAGATACTTATA
TCGTCTATGGGAACTTGTATATGATTGTCGACTTTTAGAGCCACTATCAAGTGAATATGA
ACTCATTCTTCTTAGAGGACAAGTCCCTCCGAGTTCATTCATTGAATGCTGTTGTTTTGC
CATGATAAAGCAATACCTAAGTGATCTAAAGGTAAATTCTCCTGTTTGCTTTTGTTCAAT
TGCCAGAAAGTATACTTACACCAAAGCAGCTAATATTGCTTAGGTAGTTAGTTTGCTTGA
TTACTCTTGGAGAATGATGTAGCGTAATGAAAAGAAATTTGAAAATAATGAGCTGTAACA
GAACAAGAAAATGAAG
>c10_g1_i1 len=854 path=[832:0-853]
AATGTATCACCAAACACATTGAACATCATGAAGAAACTGAGAAGCACAAACCTATTGAAC
ATACTTAGATGGATCCAAAGTAAATTCAACGTTACTCTTTTTATTCTACTCATATTCTAA
AATGTAGTGGGCATGTCATCAAGAAAAGAGTGAGTGACTCACTCACTCCTTTTAGAAGTT
CAAAGTACACTACACGTACTATCCACGCTATCGATCTTCTACTTTTTACAATTGTATCAA
ATAAGGTTTATCCCGCGTGAGAGAATTGAATCACATCAATCTATCTCACGAAAAAATAAA
CATTACATGCTTGCAGAGAAACAGTCCCTAAATTTCAATCAACAGATTAAGCTGCTAACT
TCAGATACAAAAGGACGCTACAACCAAATGAACATGGTAAGTAATATCTAAGCTTGATTA
TTATTACCACTTTCTTCATCTTTGTTTACAGCCATCCATTTGACTGACTCACTCAACATG
AATGAACTCATCCCATCATATCTTCAGAAACCTATGAACTTGTTCCTTTATATCCCTAGC
CATTCAGCAAGCCCTCCAGGTTTACTGAAAAGTCTCATATATGGACTAACATCGACATAT
AGAAGACAGAACTCTCGAAGAGAGGACTTCCAAGAGAACGTCAAGAAACTTTATGGAAGA
CTAAGAGCCAGAGGATACACAAGAGAACATATTACCCCACTCTTCATAGAAGCAGCTGAG
AAACTCGATAACAACACCCGAGAGGGGTCACCCGCCGCTTTATACAACAGAAATATAAAG
AGATCTGCGAAAGCGAGGATAATTTTGGGGAATCCTTTCGTTATATGAAAAACGGAAGAG
GAGGTACTTTGAAA
>c11_g1_i1 len=1360 path=[1372:0-800 2172:801-806 18:807-1359]
CAAATCTCAATCCAGCAAGTGACAAGCAGTCAAAACTTGGAGTGCTTCGTAATTTCATAG
TGCCTACACTCGCGATTACGGACACTCCTAACGAAAAGAGAAAAATGCACACATAAAGCA
AGCAACCCATAAGGTAGTATAACAGAAATTCATTCAGTATCAGTCCTCTGCTCCACAACT
AACAAACATCATCTCAACATTGGAAAAAGTCAGGAAAAATTTGAATTGGAATATTGAACT
TGTCCCTGCCAACTTTTCAAACATGACTTCTGATATACCAGATTTCAATATTACTGCACC
AACTGTAGATAGTACCAACACTAATACTTCTACTAATTATAATACTACCTCTGATACTGA
TAGAACGAATTCATATCCTAATAGTAGTTCTGATAATAGCGACCACAACAGCAGCAGCAA
TAACGATAGCAGTAACAACAACCACCACAACACAACTCATATTTCAACATGTGAACATAG
CAGTCACGAAAATAACTTGTCCGTACACCAGCAAGTTCAACAGATACTAAATATGGATCA
AGCTCATCATCGAATCCTTCATGAGCAGCATCATGGTGACCACGACGAACATCCGGAACA
GTTCCGCGATCATCACGTTATCGACCCCTATGAAGGTCAACAAGGTGAGCAGAGTCGGCA
GCAAGTTCAACAGGATCAGCAGCAGCAATGCACGAATTACCAAGAAACACAATCCATCGC
TGCTTCCGATGATAACACCGCCGTTACTCAGATTCACCATACGATTCATCATTCGAATCC
TCATCACAACAACCAGAACCATCATCCTCATCCTATGAATCTCGCCGATACGAGTACCGA
TGTTGATGCTCAGTGGACGTCCGAGCAACTCCAACCGACGACGATCGACGATGATCATTC
TAATCTCCATGTGAATGTTGTGAATAACGTCCACGCTGTACCAGACCGTGTTCAATTACT
GCATTCGGATCAAGATCAGCAATTCCATCCACAGCAGCAGCAGCAACACGAGTTGAACGA
GTCTGCGAACGTGGATCATTTTATCGTCTCGGAACAAACATCTGTAGATGTAGATGTGGA
TATGAACTCCAGTTTAACCGTGACGGACTCTGGGGGAGGAAATTCGGATCCTGGTAGCAG
ACTTGCCACCAACAATAATGCGACTAATAATATTCATGCTGGGAATAACATGGATGGAGT
CAACAGTGCAGAGGTTGGCGAGACTGTTGTTGCTGCAACTACAAATGCTGCCATTCATGA
AATGTTATTGTCAGATAACGAACAGCAGATGCAAGAGCAAACAGCAGTAGCAGTAGCTGC
TGCAACTGCCAATTATCAGCAGCAACAGCAGCAGCAGCAG
>c12_g1_i1 len=2025 path=[1:0-977 979:978-2024]
TTTTTTTTGGTGGTGAATCTTTGCTGTTTTTATTTTAAAAATACTAACAAGTAAGCAGTG
AAATAGCACGTCATTTTTGTTTCATTGTCTTAACTCCGTAACTTTTACAGAGAGCTGAAG
AAAGAAAGCTTTAACAAACTTCAATCAATCAAATTTCACTCATGGGTTTTGAAAAATGAG
GTCAGGAAATGATTAAACAAATTGGCATCTTTCTGCTCATGAGAATATCTGATTATTTAT
TATATGTGTTCAATCCTGTCTTCGCATCAATGATGGAGTGTTCAATCCCAAGAGTCAGTG
GACCAGGTCCAGATTTTGTGTAGTAAATCTTTCTTACATCTCCAATATTTGGTTTCCTAC
CAGTTTTCTTCACAGACTCTACTAGTCCATCATCAAGTTGAAATGCTTTTATTTCTTTTT
CGAACAAATCATTAGGAATATAGTCGCTTGGTTCTCCAGGATAAAACTTTAACATCAGTG
CTCCAACTTCTACAGCATATTTTTCTAAGGTATATATAACAGCATTAGGACCTGCATCAA
ATGTATATGCTGCTCTGATCTCACCGGCCCATTCATTATAGACATGGACAATGCGTATGA
CACTTTTGGAAATATCATTCATGTAGAAAATTGGAGGGTATGTATCGAGACATGTTGCAT
GGAATTGATTCGAATCCATCATGGTAACTTTACCAAATGTCTGGAAGTCTCGTGCTAACC
AAGCCTTCTCAATAATTTCCATTCGTCTTGGAACAACCTCCTTTGAACGATGCTTCAAAA
GTTCAGATGTTGCCACACTATTGCTCATTCCTGAAGTTGAACTAGTATCTTTCTTCTCAT
CCGAAACTACCAAAATCAATGCTCTTATTTCTGGCCAATGATTCTCATCTGCCACTTGCT
CAGCTAAGCTATCTGACCAATCTTCTTTCTCTCCACCCATTCTCCAAGCGACAAATCCCC
CCATGAGAGAACGACAGGCACTACCTGAGCCCTGTCTTGCAATTGTCGTTAATTCGCCGG
GGAATGTCTCTTTTGCACAAACCAATTTTGCCAAAGAGGCTACAAGTGCCGCATATCCTG
CGGCAGAGCTTGCCAGACCTGCAGCTGTAGGAAAGGTGTTATAACTTGACACATGAAAAC
ACATGTTTTGCCACTCTTCCTTCTTTACAACCACATCCCCTGTCTTTGGATCGACGCGGT
CAGAAGCAAGACGACGAACTCCGTCAATACATGCGCGAAATCTTTTTGACTTGTGTGCAT
CAACCTCTTCGTCGCCGTTTAACCACAAGCGATCTTGTGTGAATTTAAGAGAGGCTGATG
CTGTTGTTACAGCACATAAGTCTTTCTGATCGAGAGTTACTGAGACAGAGGAATTGATTG
GTGTGTTGTATTCCTTAGATGCCTTGCCCCAATATTTGATGCAAGCTATATTTGTTGGCG
CAGACACTGTCTCAATGTAGATTGGCGATTCTCCATTGGTGGTTGTCATTTTGATGGAAA
TTATACTACTGTAAGCAGATTGTTGATTCTGTATAAGGTAGTTCCAATGAATGGGTGAAG
AATCGAATTGAATGAATGAATGAATCTAATCATCAATCAAACCCTATTTTCATGTACGAA
AGGAAAAAAACAAAGATTTTCATAGCAGATGCAGCAATAGGGCTTAAGTATGTAATGTCA
TTGGAAAAGATCCATGTTATGTGTAGTGTCCTTGTTACTACACGGGTATGGTACATAGTA
TATTAATAGGGTGGTAGAGAAAGAGGGAGGTAGTAATCGGTTGATTCAACTTTAGGGGGT
GGGTGCAGCTCCTCCGTGATAGATCGCTTGCTTTGCTGTGATTCATGTCCTTTCCCATCT
TGTAGTTCTTGTTTCCATCTGAAGCTCTTGATCTACAGAAGTAACACAAATTTGTGACGC
TTGTTATTTGTTAGGACTTTCTTTCAAATCATTTAATGCTCTCCCAGATCAAGAGTATTC
TTGATCTATAGTCCATTTTCTCTTGATTTGACCGTTAGATTGTGT
>c13_g1_i1 len=1564 path=[1:0-1563]
AAAATCTATGCTTCTTCAAATTACTCTGTCAACAAACGTCTTATTAAAATTTTCTTAAAT
TTACTAGATAAATGCGTACAATGAATTCTAATAACGATACAGTTAAACATTACATCATGC
ATCATAAATTCTTACCATATACATTTGTTATTATCTCTTTCTTGTTTTCAACAATTTCTT
TCTCTCAAACAGAGCAAGATGTAATTTCAGAAGCTAATCGACTGGAAATTAATTCTAGAG
ATAAAGCTATTAGCGAATTGGCAGCTAGAGGCATTAGTGAGTCTCAAGCAAAAGAAATGG
CACAATTAAGAGGAATCGATTTTGATTCTTTCCTCGACAACTACCTTAAAAATAACAAAT
CTGGTTCAAAAGCGACTAAAGCAACTGTTCCTAATGATGTAGTAACTGACCTAAAAGTTG
TGCCTTTAGATACTGTTCAAATGGTAACTCACAAAGAAGTTGTTGAACCCAAAGAAGTTG
AAGACTATTTTGGCTATGATATCTTTGTTAACAATCCTTTTGGAGAAAAAGACTATCTAT
TAGGAAATATCGATGAGGGTTATATTTTAGCACCAGGAGACGAGTTAAGAATTACTGTTT
TTGGAGATAATAATTTAGAATTTGTTTCTAAAATAGATTTAAACGGAAACATCTCCTTTC
CTAATCTGGGTGTCTTTTTTGCCGCAGGAAATTCTTTTGCGACTGTAAAGAAAAGATTGA
AAGTATTTTTAGGAAAATACTACAGTGGATTATTATCATCCCCCAATCGTACATTCTTAG
ATGTTTCCCTAACTCAGATTAGACCCGTAAAAGTATCTGTTTTAGGTAATGTAACTACTC
CAGGACCTCATTTAGTAAATGGCATGGCAACGGTGTTAAATGCCTTGTATGCCTCGGGAG
GTATAAGTACCTCAGGTACATTAAGAGATGTGAAAGTCTACAGAAATAACAAACTCATTA
AAACGATAGACCTATACGACTATATCACCCAAGGAAATATAGACCAAGACATTAGACTTG
CCAATAACGATGTGTTGTTTGTAGGACCAAGAATTTCTTCGGTAACTCTTAAAGGAAAAG
TAAGAACAGCTGCCATTTTTGAAATCAAAGAAGGAGAAACACTAGAAGATTTATTCAAGT
ATTCAGGAGGACTTTCTGCAGTTGCTTCTACCAATGCCGTTAATGTATCTAGAATAAAAC
CCTTTAAGGATAGAAATCAAGAGTTGGTATTTGATCGTTTTTTAACAACGGTAAACTACA
GCAATCAAAACTCTAAGGGGTTTGTCTTAACAGATGGAGATCTGGTAAACGTTCAAGAAA
TTTTAACCAAACAAAAAAATAAAGTATTTATTGAAGGAAATGTAAATGCTCCAGGAAGCT
ATGCCTTAGATATTTATAAAGATTTAAAAACCTTAATTAACACAGGTGCTAAAGGAGTAT
CTATCAATACCTATTTTCAGAAGTTAGATATCAATAGAGAGGATGGTCAAGGAAATCTGT
CTTTTAAAACCTACAATTTATCAAGTGTGTTAAATGATAAGGTTACTGTTGCACTGCAAG
AAAA
>c14_g1_i1 len=1287 path=[1265:0-950 2216:951-1286]
CAAACAAAGAAGGAGTTACTATGTAGCGTGAAATGTGGACCCTCTATAGGCACACCTAAT
GAATAAAGAAATATAGGTAACTACTAATTAATAGGAAAAAGCAAATAAGCAAACAGTAAC
AAAATCAGATAAAAACTACATACAAGAACCAAAAAATGGGACAGTGTTGCCATCGTCAAA
GTGGTGAACATAAAGATGGTACATACGTAGAGAATGAAGAAAGCAAGACTTGTTCAGCAA
AAGTTACTGGGTCTATTGTTCCAATACCTATCGAAGATCAGGATCATCATGTTCGTTTAT
TGGCTGGCGTAGTTCTTTCAGCCTTCCAAGAAAGTTTGAATGAATTTGAAAAACACCCTC
AATTGAAGGAAATGGATGACAGTTATAATACAGAACAGGTACATTGGATGGATCAAATAG
TAGAACAATTGAAGTCTGAATTCAATCCCTTAATGGATCAATTGAGATTTCATACAGATC
AAAGCAAGAGTGACACAACATACCTTATATCGCGTAAAAAGATTCATGAGCTTGGTTTAG
AATCTTATCCAAAGCATGAAGAGGCTATCGAAATGGGACTGCTGAAAGAAGTGGAGATAG
ATGATATGAGAATGAAATTATGCCGTGAGTTTAACAGAGGAATACACACTCATTTTTTAA
GTCATAAATGGGATGGCAATTCACCAGATACCCCAGACAATGCAATATTTGAAATATCAA
AAGATGCAGCACATTATATTTGGTTTGATTACACCTGTGTACCACAAGATGATCATTCTC
TTCGCCTAAGGCATTTACTAGCTATTGCGGATATCTGTAAGGAAGCAACTGTTGTTCGTT
TCCATGCTAATGTAGATCTAGAGAATTCATATAATAGCAGTGTTTGGTGTCAACTTGAAG
CTGCTCTGCTTCAATGGGATAGTGTTGTCTTTGACTCAGAAATGGAGTGGACAATCTATG
ACTGGAATGATCTTTATGCTGTATTGCCCGGTTTTCTTGATCTATGGGTAAATTCTCACA
AAAATTTTCATTTCTTCTTAGGGAAGGAAGGTTTTGCTCGCACATCAATGATAGTCTCAA
TGCTTAAGGCTTTTGTTGAATTTCATGATTCAAAGCATGTCGACAAAATGTTTAGTTGTG
GACTGGTTCGCAATCACTCGTTACGCACAACAAAAGATGACTTACTGTATGTATGTGGTG
TTAGTTCTTAAAACTCACAATTAGCTCTGTTGTCGGGGTGTAATTAAGAAAAGAGAGTTA
GTACTGTATACATGTATTTGTTAAAAG
>c15_g1_i1 len=533 path=[554:0-347 22:348-532]
GGTGTTGGAAAAGAAAGGGATAAGATGAAACAACCACTAGATAATGAAAGTGCCGAAGGT
TGTGACGATGAAAAAGTCGATCACCATGGTTATCTTTTCCAAGGCCGTAATGGTATTCCA
ATTGCAGAAGAGATTCCATCACCGCCACTACTGTGTCAGCCGGGACCATTTTTTTATAGA
GTCATATCAACTATCCCATTACCTATATTAGCAGGCCCGTGTGCAGATGCACCACTAACA
CGAGCTATGGCTTTACCTGGAACCGTGCATGAAATTTCACTCCGTATGGGAAGTGTTCAT
GGAAATAGTATTGGGGGAGCTAGCAATAACAGTAGTCCCTTAAATAGCCCCGGTCGTAGT
GGCGTTGGTGGTACTGGATTAGAAGATGGTATAGTTTACTTAAGGTTAAGTCATAGAAGA
GGTTGGATTGCAGATAGAAGATATGTTTTATTACCATCATCATCTCCATTTCAAGATGCA
GGACCATCGTCACCCCGGAATTCACCTCAAAACTCACCTCGAAACTCACCTCG
>c16_g1_i1 len=780 path=[1:0-613 619:614-779]
AGGATGTCAAAGTTTACAAGTTCAGATAGTAATGTGTATCCTACTCTAATAACAGATAGG
AATGATAGTAGGATACACTTTTTATTCAGATCACTACCGTCACCATCACACTATACATCT
TCAGAATCAGCAGAAATTGTATCACCTACAAAATTGTATGTCAAATCTATTCCAGCATCG
TCACCGTGTCCTATTCCAGCATCATCACCGTCTCCGTCTGCTCCAGCATCAACATCACCG
TCTACTGCTCCATCAACATCACCGTCACCTGCACCATCAGCATCACCGTCTACTGCTCCA
TCAGCATCACCGTCACCTGCACCAGCACCGGCACCTGCATTAGCAATGGCACCTGCACCA
TCACCATTTCATTTTCCAGCTCGTTCATCGTTATCATCTTGTCTGTCCTCATTTCCGTCA
CCATCATTTCCGTCACCATCATCTGCTGCTCCATCATCATCACCGACATGTACTGCTCCA
TCTCTACCTTTTCCTACTCCATCGCCATTTCCACTTCCTGCTCCACCAGCATCGCAATCA
ATCACTGAAACATCATCACAGCTAAATCAACTACCGATACAACAATATCCTTTCCTTCAT
TCCCTTGGCATTGAAAAAAGGCAACGGAAAACCTGGCCTCTTAATTCCCATTCCAAGAGC
CAGTAACTGTTTGCAATACAATAAAAACGAAAGAAGAGACCATTGGTTAGAAGCAGCATT
AAATTTTATTGTTCAAAATGCAAAAAACACAACAAACAATGTAAATGACGTCACCCGGTG
>c17_g1_i1 len=874 path=[1:0-873]
TGGAAATACAAGTTATATTTTAGTGCAGAGCATGTTCAATACATTCTATAATACAAAAAA
GCATTTATATTCATTTATAACATCATACCACTCCCAAAAGACTTCCTCTGCCATACATAA
ACATCGTTAAATTTGTCATCATTACGACTAACCCTCAACCCCTCATCACAAAATGTCGTT
TGCATAACAACCTCTGACGAACCTGGCATGACCTTCTCTAATGCCTCCCCGCTCGGAAAC
GGAGGTGAATTATCATCAATTACTTTCCCAAATGGTCCCAATTTTTGCAATATAGTCGAT
TCTTCCGGTTTCGTTGTTTCTATCTTGAGTTTTAAACCTTCCAATCCCTCCACATTCACA
ATCGATGCTCGTGTTGTCATGATGGATGTTGCGACGCCACCTAAGGTTGCTACTTTCACT
TGAGAGACGAATGTTTTGGCATTCATATCTATAGTTTGGGTTGCGGGACCTACTTCTTTG
AGTGGGGATGGTATAGAGTCTGTAATGGAGAATATTTGATCAGATTGATCAGGGAAGGCA
CGGCGGAATGCCCAGAAGAATGGAGATGATCTTGTGATGTCTTCGGGTGAATAGAGGAGT
TCCCTGTAAGTATTATTTGAACATATTTATATTGGGGTGATTGATCATTGGCAGTTTTGA
AATTGATCATTGTTCATGATGGGTTTGGATGAAATCGTTTTTGAATGTTTATAGGAGTAA
TGAGAAAAATGGGAAACAGATCATTCAGAACAATATTTGGATACAATAAAAATAAAACCA
GGGGCATGTCAGTAAATATTTCAAAAATCAATCGAATTCTCGACAAAGAAAGCTACTACT
TAACTAACTTACCATTCACCAGAAAGTAATCCAG
>c18_g1_i1 len=1876 path=[1:0-630 632:631-1875]
CTTTTTTTTTTAGTGTGCGATTTGACGAATGAATAGTTGATGAAAAGTTGAATAGAGTTA
AGTTGGACTAAAAGTAGGTTATTTGATTGAACTCAATTGCATCGATGAATACAAACCAAG
TGTAGTAAAACAAACATTTTAATTGTAGTAACAAGTGCAACTTCATAGAGACATAACATT
GAAAAATTGGGCAAATGAAGGAAATAATACCTGGATGAATACATAAGATCTCTAAACCAA
CAAAGGTGTGTCTTCTCCATTGGATTGAGAAGAGACGGTGGCAATAGAAGCTTCTTTATC
ATCAAGATCATCTGAATCTGAAAATATGATAGAAGTGTTCATATTTTCTGGATAACTGGC
TCTCACTAGTAATACTGATCCAATAGAAAATGGTATTGTTGACCAAAAGAGAGACCATGC
AGTTGGGGACAATGGGTGTAGGATTACAAGAGGCGCGACGGCAATACCTCCAAGAATACC
TACAATAGCAAATATCCATGCACCTGCTAACCCGTCATTACCAACATGTTTTACCCAGAA
TGCAAACCTTGCCTCGTCATTTTTTAGTCTTAAGAGAGGCGCCCAGAACTTATCCAAGAA
GAAGCTTGATCCACGTCCATTGTTGGCACGCATTGCATCTGGCATGGCTGATACATTCAA
AACTGAAATTAAGAGGGTGCCAACTATAACTTGCAATAAACCAACCACTAACTTTAGATA
ATTGAACGTTCCAATAAATTGATAGATGGCAACAACTAAGTATGGTACAGCATAAGCCAA
TGTAAATATCCATAATGCAATTAACATCTCATTTGCTGTGAAGTATCTCTGTATCCACGT
CATAGTACTTGGATCAATGGCCATGACACGATATGCCATTAGCATGGTTGTTTCAGGATA
GGATAGTTTGATGAAGTAAATTGCACCTACACTAAAAAATATCCCTGAAACAAAATTGGC
AATACTTGTTGCAGACGTATCAGATGATAAAAGTTGGTTAATCGTGAAAAAGTTGTACGC
TAACGATGACAGAAGAAAAAGGTATGATGCAACAAGAAAGTCTGTTCCAAAGTGTCTTTT
CCAAAATTCTCTTTTTCTAGGATCTCGGGGTTCTACGTCTGGTTTAAATGTAGCGATAAT
TCTTGCTTCTTCATCAATATCATCTTCCTCTTCGTCCTCAGCTTCTGCCTCCAACTCGCC
ATCTTCTTCGCCTCCTCCCCCTACAACATCGAGAGTCTTTCTTCTCAAAGTGACCCTTTC
CTTCGCTTCATTCCACGATGGTTCAATTCCATCCCATTTGGATGGATCTCCAGAGACTGA
AATCTTCCCTGTTACGAAAGCAACCATGTCAGACAATTTACCACTTTCAATTTTGGAGAA
GGTTTTGCGATCCTTGTACCGAATCCACGGCAATGACCTAAGTTCAAGCGTATCTCCGTT
CTTATGGATGTATGTCTGCTGTGGTGGCGCACTAGGAGCCTTCTTGCTTTTCACTCTGCT
TTCTGGTAAATCGTACCGTGCGGTGATAATCGTATCCCCATTCTCACTGACTTTTTCCTT
CCCACTAAAATCTAAAACCCAACCCTTTTCCTCTCCACCTACTTCAATCAACAGCACAGC
ACCACGCATTTCATCAGGTACTGGTTGCCCATGGAGCTCATCGAAGATATCCTCTGGAGA
CCACGGTAGTTTCATTGTTTTTGAGGTTGAATTTGTTCCTGCAACGTTTTCAACATCCTG
ATCTTTTTTTTTCAATTGTTTTTTGTTCAAAGAAAAGAAGCGACGAACCTTGTTTGGCCA
TTTTTTTATTTTCATCTTCCAGATTGTTTATTAATAATATGCTTGTCAGTTTGGTGATAT
ATGTTATAATGGTTGA
>c19_g1_i1 len=967 path=[945:0-547 1493:548-640 1586:641-966]
TTATACAAAATGACACACTTTTCAAACCTTGTAACTTTTATTAGTTGTTTTTGAGGTATT
TTGGCCGCGCTCGGGACCCTGCCCGGCTGCGCGGGTGCCTTTCGTCCACCGGGTGGGGTG
AGGAAACAAGAGAAGAAGAAACAATAACATCCTACCCACATCATCTCTTTCATCAAATCA
GACTAATCCTCAAAGTCATTCTACATCCCACAATACTAAAAGAATAAAAAAACCTAAATG
CAATCAAACTTGCAAGTTTCGTGGATGTCAGAATCATAATGGCATGAAAAATTTGAAGTT
CACACACATACCTAAACCTCCATTGCCAAAACAAGTGCCAAAACCTTCTAAATGTTTTGA
TTATAACAATACACGTATTTGCAGCTGTCATAAAAGAATAATGAGAGAGAAAACAATGAA
AGTGATTTGTCAGGTAAAAGGTAAAAACGTCACTCAAAGAATAAAGTTTAAATATGAAGT
ACCTGACCCGTCAGGTGTGAAATCAACACTTGTAAAAAACCAACAAGAACTGAAAAGGAA
GAACACAGCTAAAGAAAGAATATTTTTAAATGAATGGGACAAAAGTTGTAAGAGTTTGAA
TAAAGAAATAGGGGAAAAGCATGCAGAGGATTATACTCAACTTGCAATGTCATTCCAACA
GATGCTAGAGGATAATACCCCATCAAAAAACAAATCCAAAAATGATGGAGGATATGACCC
ATTTTTATCTCCCTTGGGAATAAAGCTTAAATCCCCATTGAAGCAAAGAGGCTTTCAACG
GAATCAAATAAGAGATGATAGTAAAATAAAGCGACAAAAGAGAAGATCACTTGGTGAAGG
TCTCACCCCATTCATTAAACCAAGGCAGTTATCAAAGAGAGAAATAAAAAGGAGAACATG
TTTTAAATGGAGAGGTCGATATTCAAATATATAATGATTGTGTGTAATGGAAGTTTTGAT
TTAATGA
>c19_g1_i2 len=874 path=[945:0-547 1586:548-873]
TTATACAAAATGACACACTTTTCAAACCTTGTAACTTTTATTAGTTGTTTTTGAGGTATT
TTGGCCGCGCTCGGGACCCTGCCCGGCTGCGCGGGTGCCTTTCGTCCACCGGGTGGGGTG
AGGAAACAAGAGAAGAAGAAACAATAACATCCTACCCACATCATCTCTTTCATCAAATCA
GACTAATCCTCAAAGTCATTCTACATCCCACAATACTAAAAGAATAAAAAAACCTAAATG
CAATCAAACTTGCAAGTTTCGTGGATGTCAGAATCATAATGGCATGAAAAATTTGAAGTT
CACACACATACCTAAACCTCCATTGCCAAAACAAGTGCCAAAACCTTCTAAATGTTTTGA
TTATAACAATACACGTATTTGCAGCTGTCATAAAAGAATAATGAGAGAGAAAACAATGAA
AGTGATTTGTCAGGTAAAAGGTAAAAACGTCACTCAAAGAATAAAGTTTAAATATGAAGT
ACCTGACCCGTCAGGTGTGAAATCAACACTTGTAAAAAACCAACAAGAACTGAAAAGGAA
GAACACAGTTGCAATGTCATTCCAACAGATGCTAGAGGATAATACCCCATCAAAAAACAA
ATCCAAAAATGATGGAGGATATGACCCATTTTTATCTCCCTTGGGAATAAAGCTTAAATC
CCCATTGAAGCAAAGAGGCTTTCAACGGAATCAAATAAGAGATGATAGTAAAATAAAGCG
ACAAAAGAGAAGATCACTTGGTGAAGGTCTCACCCCATTCATTAAACCAAGGCAGTTATC
AAAGAGAGAAATAAAAAGGAGAACATGTTTTAAATGGAGAGGTCGATATTCAAATATATA
ATGATTGTGTGTAATGGAAGTTTTGATTTAATGA
>c20_g1_i1 len=229 path=[155:0-132 287:133-184 154:185-228]
TAGCTCCTGCAACTGCTAGCGAATGTACACCGTTACCATGAGCTCTGATCCATTTCTTGT
ATGCATATCCTGCATTGTGGACATCAGATAACAAGTCCAATGCTTCGGCAATCTTGTGGG
CAATGTCAAATATTGAAAAGACGAGATTCAATTTCGCAGCATCAGATATTTTGCCAGTTG
GATCGTCTGACTTGATCGTATCCTCGATGAGGAAAGTCACCACAAGCTG
>c22_g1_i2 len=981 path=[984:0-466 1955:467-980]
AAAGGATCTCTTGAATTACTTCTGACAGATTCTGATTTTGTGGAAATAGAAAAGGACAAT
TCATCAAATCGAGTGTGGCTCCCTCTCAATTGAGGACCAATTGGAGCTTTTGGATATGGG
GAAATTTTCTGATTGTTTACAGTATTTTTTTCTAATGCATCCTCGACATCAGAACCAGAC
AGGTAAATATTGTTTGTTTGTTCATCTTGTTTCTTTTCGGTTTGAAGTTGATGGTATTCT
TGAACCAATCCTCTAGCACTTTCTTGGATTGGTGCCCTTGTCTTTTTCATTCTACCCAAT
TTTCGTCGAACTGGACTTTGAATTGTCGCCTCTATATCAGGTGCTGTACATGGAGAAGTA
AAAATTTGCGCAACAAGATTTACTTTCTTTGCCATTGATCTGGCTCTCTCTAAGGGAGTA
GAAGTGTCCAAATGGTCACTCTGATGGTCACTTGTGCTTATCAGAGTTGCTGTGTCAGAT
TGATTTAAATCAGAAGGATGACTTCTGGTAGGAACCTTTATTACTGATTGTGCCGTGTTT
GGTCTTTTTGTTGAAAATGAATTTGCACTCAATGCCAAATGAGGATGACTATGCCAAGTT
AATGCAGTAACAACTGTTTCCTCATCGTCATAGAGTTCAGTCATCATTTGACCTTCTTCA
TAGAGCTCTGCTTCAGCTTTCATTCTATCAATTTTACTAACTCCATATGCTGTACGCGAG
AAAGGTACTGCATTATCTGCATACCTTGCCTGAAGTATTTTTACGTCAACAAAGTTTACA
ATGCTTGGTTTCTTCACAACCCCCTCAATGACATCACCAACCTTTACATCTTCAATTCTG
CTTGGTGGGGAATCTTTCATTATATCGAAATCTTGATCAGACTCTAAAGAGATGTTGCTT
GTTGATTGTGAGGAAGCTGCTGCAGTAAACTTTAATCCATTTCTGTTGAAATGTTGTTCA
TCAAAAGTATCTAAAAACGTT
>c23_g1_i1 len=884 path=[889:0-328 14:329-883]
CCAAAACCAAACCAAAACCAAAGACTGAGGGTGGACAGTAAACACTGAATACTGAACATT
CTAACCCAATACACAACTACGTCCTCTTCACTCTTCACTCCCTTTATTTAAAACACTCAA
AGAACCTAACACCAAACAACATCATGCCTCAAATAATAACCCCACTCGGAATACTCATCC
TAATCCACTCGGCCTACTCCTGCCTCCACTACCGATCGATCCTCACCTCCTCCATTGGCG
TTACACTTGATGAAGACTTCTTACTCGAAAAGGGTTACAGTCCACAATCCAAACCACCAA
TGGATGTCGTCGTGGAAGTATTCATAGGTTTCATGTTTTGTCTACTTGGACAGATTATGG
CCGCGGGAAAATTTTTACCGGTTGTGGGGAGTGGAATGGTGCCATTACGTGCATCAGCTC
ATGTATCGAGGGATTTTGATCTTGTTTCGAAGACAAGGGCTCATGTTGTGGCCAAGGCGA
AATTAGAGCGCAAGTCCCTTTGAGGGGGAGTAGATGATTTTTTACATTAGGAGGAGGGGC
TACAGATTGAGAAATGGATAGATAAGTAGTATATGCTAATTATGCATATGTTCTTGGGAA
TGAATTGAAATGGAATGAAATATTGCCATGTCTGACTTTACAAAGGCTCTTTATTCTGAA
TTGGAATGAGTGTTTCAGGCGTTTCATATAAAGGTATCTGGTTTGGAAGAAAACAACATC
TATTGTCAAGATGAAAAAGAACGACATATTGACTCCATATTCAGTATTTATTGATGAGTT
ACCTTTTTCTCCCACTCACAAAAAAGAATGCTAAAAGATTTAAATAATTTTTGCACATAT
CTTTAAACCAATATAACATTGAATATATTAATACTGAAAAATTA
>c24_g1_i1 len=1307 path=[1335:0-1306]
ATCCATCTAATAACATCAACATCACGATAGAAACCCCTAAATAAACGGCGTTAACGTGTT
TACCATTTCTCTCTTTTTTGGATTGGAAATCTACTCCCTTGTTTCTATCATTTTGAACAG
AGTGGCACAACTCATCAGTTATTTTCAGCATATCTGTCATTTTTAAGTCAATACTTGAAA
TCGGAAGATATAATATATGTTTCATCATCCATTCTGCATTAGGACATGCCAAATCACTTT
CAGTATCACTTAAGAAGGAAGTTACACAACCTAATTGGGAAGTACCTCTTGGTACATCGA
ATCCACGTCTTTTCATGTGTGCACTTACAGATTCTGGATCTTTTACAATAATTGGAAAAA
GCCAAAATAAATGCCGACTTTCGTTTCTTCCAACAGGCATTTGTATGGAATTTGTCTTGT
CCTGAATTAATTTTTGCATCTTTTGACATCTACTCACACGCAACTTCACAGATAAACATG
TTTGTTTTGATTTCAATAATCTTGTATGTAGAAGTGACAAAAGAGCTGGACATGGTCTTT
TCCTAAGATTTTGAATAAGAATTCTAACTTGGATCTTCTTTTCTTCTTTTCTACTTTCTT
CATCTATACGTTTCGTTGTTCCACTGAATCTATTCGTTTTTCCTTTCAAAGGAAACCCTT
TCACAGAGGAAGTTACTAGATTATCGTAATTGATACCAAAACACTCCAACAATCGTACAA
GTAAACCTAACACAATCACGTTTCGTGATAAGAATTGCAATACCAAGACTTTACATATCT
TTTTACAATAATCAATTGTTCTCTGTTGTTCATATGTCATGTGCTGCAATCGCCTCATTT
TTTCAGCAATTGAAGAAGACTTTATTGTATGCTTTGTGCTTGTACTTGTACTTTCCTTCA
CACTCTCATGATTCTTCAATACAACAATACCACCACCCAAAGCGGTAGCAGTTTTGATCA
CACCAAATGAAAAAAAGTGTACGTCTGCATATACACTTCCAGAATAACCATCGTTTCTTG
AAACATCATTTCCACAATAACACTCTGCACAATCCTCCCAAATTTCAATTTTATTATTGT
TGACGTTATTGTTGTTGTCGTTGCTGTTGGTCCTATTAGATTCACCCTTCTTTTCATGTA
ACTTCTGTTGTTCTTCCTTTACCATATCCCTCAATTGTTCCATCTCAGCATCTTGCATAC
AAACTAAACCAAATGGATGAACTACCATAATTGCGACAGTTTTGGATGTTATTGCATGCC
TTACTTTTTCAATATTCACCTGAATCACTGGATTCACATAATTATTA
>c25_g1_i1 len=1018 path=[1046:0-1017]
CCCAAATCGGCACTCTGCACTCTGCCGCTTTCAAACTTTGCAACCTTCGCCTGACCATGA
CAACTTCGACTTCAGACGACACCTTAGACCGTCCCAGAAAGAAGAGATGCATAGTAGTAT
CTCCTCCACTAGCACCACCATATTCTTCCTCTTCATCATCGTCTAATTCTACAGAATCCA
CGTCGATTCCGCCACAAGAATGCTCTCCATTACCAACAACACAACAATTGTCTTCTTCGA
CGAGAAAGGGATTTAAGTGTTCAAAGTGTCAAAAGATTCTTGGTCGGAAATCATGCTCCC
AAAAAAGATGCTTCAAATGCTGCACAGACCTTAATTGCTACGGTCACCGTGAGCAGCGTG
AAAAAGAAGATATACTAAACGGTACACACCCCATCAACAAAATGGCCAAAATCAAACGTG
AACTCGCTGTCAAACCAAATGCCTTCCGTGACCCAGCTTTTCATTACCTTGGAGAATCAA
TATTAATTTGGGATTTGAAGGAATTTATGTCGAATGCCAAATGGAGGGATGAGGCGATTA
GGAAATCGAGGAGGAACATGGAGTCTAGGAGACAGACAAGGATGGTGGAGGAGGAGAATT
TGAGGAGGAAGGAAAGGAAGAGGAGTGGGGGTAGTAACCAAAATGTGACAGATGAGAAGG
TTAAAGTTGAACCACCAACATCTGTTTTTGCAAATGGACAGAAACATAGGAAAGAAACTA
GGAGACAACGATTTAGACGGATAATGCTTGAACTATATGATAAAGTCAAGGAACCAGAAA
ATGGTTACGACTCCTTTTGTTTCCATTTCAACCAGTGAGGCAATAAAGGAATCTAATATC
TAGCCTGTTTACTTCTGAGTTTCAGTTTGTCGGAATAAAAGTTACAACTAGTTATTGTTG
GATTATTGTACAATTCACATTGTTATTATTCACATTATCATCTCATCAACATAGATTATG
ATATCATCAGGAAATATTGATAAATAATCTTCATGATAGGCTTCATAGCTATCCAGGG
>c26_g1_i1 len=931 path=[936:0-193 14:194-930]
CAAACATCTTTCTCCCTTTTCTCCTCCTGTGTCCCGATTTTAAATCTTATCAAGCTTCCT
CCTTTTTAATCTTTACTTCCTTTTTAATCTTTACTGTAACAGTCTCTTCCTTTGATGCAG
GAATTGATCCACCCCATTTTGATACATGAACCAATGGACAATTTAACTTACTTCCATCTT
TGGGTGGAAATTGGGGTCTATTCCTAGCTGCACATCTATGACAACACTTTCCATGCCGTA
CTAACAAACAATGCAGATCCAATTTTAAGTGATTTGGTACAACCTTATTCAAATGTTCAT
AGGCTCCTTCTCTTGTTTGCTTATCATCCAACCAATTCATTGACTTTGTGATGCGCAAGA
CATGTGTATCAACAGGGAATTCAGGTCGTCCCAGTGCAAATAATAAAACACAGGAAATTG
TTTTTGGTCCCAACCCTTTAAATCGGGATAATTCCTTCTTCACATCTTCATCCTTGGGTA
TATACTGAATGTAATTCATAGATGCTGTACCACGTTCAGTTTGTACTGTTTGTAACATAG
ATTGTATTCGTTCTGCTCTTGTCTTGGCCAATCCAGCAACTTTGATACATGCTTCAATCT
TTGCAATGTTGTCACAGTTAGCAACATCCTCCCAGTTGGGAAAAGACTGCTTTAATTGTT
TGTAGGCTGCTTTTGAATTTGCATCGGTTGTATTTTGTGATAGCATGGTGGATACAATTG
CATCTGTAACGTCGTCTCTCATACCACAACTTTCAAGTAATGTTTGACGTTGCTTTTGAT
GCTTTTGTACTTTGGTATTGGTCGCAGAAATAGATACCACTGTTTCAGGATGGAGTGCAG
CTAATGCATCAGTTACATATTGGCATTCGCTTGGTGTTGGGCGTATTGTGCTGCCACTAA
ATTTTGTTTTTGTTTTAGAGGGAGGTTGTTT
>c28_g1_i1 len=375 path=[426:0-302 74:303-374]
ATGTACCATGGTACAGTTCAAATTTGGAATAATAAAATAGAATTTCCTGAAAAAGTAGTA
AAACCATTTGAATGGGGTGTGAAGGAAAGGCGATTTGGAAGCAAAAGAAGAATGAGTGTT
GAACTTGCAGTTAGCATGTCAACAAACTATTTTGCAACAAAAACAAAGACTGGAACCTTT
TCTTTATTTTTGACTGCATTACGTACAATCCGCTTAAGTGACGGTACTAAGCAAACGTTA
CGCTTTGCTGATGGGGGTGAAAACGATCTATTTGGTATCATGCCTCTTGTAAACCGGGGA
ACGAAGGACATAATTTCTGTGTACAACTTCAATCAAAACCCCCCTCACACCGTATTCAAT
AACACCTATGCAGAT
>c29_g1_i1 len=730 path=[733:0-729]
GCCAGAGATATCTATATCTTTGTAGAATACATCCTCAACTGTGATGGAGAAAATTTAATG
AAATTGTATACTGTTGATAATTCAAAACGTGTGCTTCTTAAAACAATTGAATCCAATGGC
AACCGCCCTGTACTCTTACAATATTGATCCAAAGCATCAGGGTTTCCCTCAACTATATCC
TTGAGACCATCATCCCAGTTCATTCCTTTTATAATAGCAATATGAAGTGGGAGATTGCCT
TTGCTATCTCGTGTTATTGTTGCATGTTGAAAATGTGACAGCTTACTTCTCAAACATTGA
AACTTCTTGTAATCAAATATGAAAATTGCTTGCATGATAGGGATATCCTGTAAGCCTTCC
AATGCACCAAATACCCAATCCCAGGCTATTTCTTCTCCAACATTTTTCATTAGCATTGAA
AAACCATTAATATTGTTATCTCCTGACTTGAATATACCACCAATGCTATCTTTATCACAA
ATTCCTCTCATAATATTTTCACGAAGTAACAATTGGAACAATTTTTTAGTATCACGTAGA
CTTTCCTGTTTGGCGCGACGTCGAAACTTCAGCTGACATACTTTATGTATTGGAAGCAGT
TTTTGACTACTATCAGAGAATGTAAGTGCCTGAGGAAATCGTTGAATAAATATCCTCACA
GCCTCTACATTTACTGGACAATATCCAAAACATATACTACACAAAAACTTGCCCGCCCAA
TTCATGTCGG
>c30_g1_i1 len=1249 path=[1227:0-1248]
ATTTTATTTTGTTCTACTTCTTTTTTTTATTTGATTTCTTCTTCTTTTTTTTCTTCTTCT
CTTCAGCAGCAGCTTCATCAGCAACAATTTCGTTTCCTAGTGCAACTGCTTTCATTTCTT
CTGCACGTTTCTGATTTTCCTCTTCAGCTTTTGCCTTCTGTGCTTCAAACTGTTTTTGTT
GTTGTATACTCAAACTCGTGTATTTTTTCAATGCTACCATACTGTTCTTTGTCAGCTCAT
GATCTTCGCCAAGAGAGAGTCGGAACATTTCATAAGTTCGCCTTTCAGTTTCAAAGGCAG
GTTTAAATTGACCAAGGTTTGCTAAAATACTAGCTGAATGCTTGCTTAGCATACCCTCAA
TTACTCTGTCAGGGTTATTACGAGCAAATGCTTCTTGATAAAAACGTAATGCATGGATTA
AACTCCCCACTTCATGGTATATAGTTCCAAGTTTGTGATAAGAATTAGAAAGTTCTACGT
ATCGAGGACCAGCCATCAGTTCCATTAAATACATTGTTGCTCGCTGTTGCTTTACAGCTG
ATGCAATAGAACCAACATTGAGTAATATGTGAGACAAGGTAGTTCTAGAAGATAGAACTT
CTTTTGAGTCGAAACCACCAGTTTGGATTGCTACTGCGAGTGCTTTGTTGGCATTGACTA
GAGCCAAGTCTAACTCTTGAGCTTGAAACAAAATAATTGAGGTTAGCTCCAAACATCTGA
AAACTCTGTTGTGAAAAGGTGACTCTATGACCCGCTGGTACAAAGAAGTTGCCTCTTGAA
TAAGATCAAGGGCAGACTGGAAGCGTTTTTCATTTAGATGGACTTGGGCAGCATCAAACG
CAGCTTTTGCCTCTGGAAGGAGTATGTGCAGTGATGTACTAGCAGCGGCAGCACCTGATG
CACAGGCAATAAAGCCATCATCTCCTGAACTTGCAGCGTGTTTCACCAAAGGAACAACTT
CAATAATGTCAGATATAGTAAATGGAAAAGGAACTGATGAGCTTACTAGTCCCTTTCCAC
CAATTTGGTAATTTCGAGCCTTCAAACGAATACCGGTTTTTTGACAGAAGCGACGGAGTA
ACGGGATGAATTGTGCGCGTTTGGCCATTGAGCTATCCTTGCTGTTGTATAAGTGTAAGG
TGTAACGGAATCTATGCCCAATTTCCTTTTCAATATCAGTCCAAATATCTTTGTGACCTC
GCTTCACTAATATGTCATCTTCAATATTTAGGGTGGAGATCATGGTTTG
>c31_g1_i1 len=1029 path=[1058:0-585 14:586-1028]
AAACATTTCTATATTTACATGGTGTTGAGATATCTTTATCATTTACAGGTATTGCGGGTA
TATATATTTATTTATGAATTCTGGTTATGCTTCACATCTTTCCATAGTTTCCTAGATGGA
AATGTCAACGAAACTGCGACTTGATAAAAAATGATCATTATCAGTATCATCCACCACAGA
GTCAGCAAGGTCATAGTCTGCGTATAATTCATCCTCAAATACCTTAAATTGAGAATCATC
CACTTCTTCATACTTGTAGAGATCTTCAATTGCCTTTCCAAAACTCTCATCTACTTGTCG
TGACATTTCATTGTACTCTTCCTCTTCTTGGAGTTTTCTATATTTTTCATCATCAAATTC
TTCAATGCCACCTATGAGCAAATCAATTTGTAACCTCTCTTCTTCTTCTTGTCTATGTCT
TTCATTGCGTAATCTCTCATGTTCTTGTTGTAATGATCGACCTGATAACATTTCAATATC
TTCAACATCCTCAGCACCATTACTAACTTTCACAGATGATGGTTTCGTTGTTGGATGTGC
TGTAGCTTTCATAGATCGACTTTCCAAAGGCATCTTATTCTTTTTGGGTTGTTGGAGGGC
CTTTCCATTCCCACTACTATTATCTAACGCATCTTGATAAATTTGTTGATCAAAGGTAAC
ATTCTTCTTTTTCTTTTTAGTGGACTTTTTGGTAGATAATGATTTTTTATTGGTCATCAT
TGACATCGATCCAGATTTTAGATTGTCATTGTGGATCGTGAGACCTCCTAAACTTAAACC
TAAACCACTCCCTTTTCCTTTACTTTTTATCGAATGTGCATGATTATGACTACCTCCTTT
TCGATTTGATATATCCCCCAATGCTCGTCGTCTTGTGTTGTTCTTACTACCGCTAGTACT
GCCATTGGCAGAGGGTGTTTTGGGAAATGTCATAATACCACCATTGGTATTTCCATTTCC
ACCATTTGTTGGTTTGAGAGAAAGTCCTTTCTTTGGTTTCAACGCTGACGATGACGATAG
TTGTTTCAT
>c34_g1_i1 len=1860 path=[1838:0-1548 3387:1549-1859]
TGATTGATTCCTTCCTTCCTCCCTTGAGACTGTAAAGTTTCCCATGATAGTTTAATTTCA
GTGAGATCGTCAAAATGAGGCTATCTATTCTACACCCTAAGACCACTGTTGGAGACCCCA
TGCGTGGAGTCACTGTACATCACCTCTGTACTGATTTCTTAGAACGAATATCAGAAGCTG
GAATTGACCCTCAAACTTGCAAAGTCTATGAAATTGAAGAAAAGGTTATCCGGGCTTTAA
GTAAGGATCTCACATGTCCAAAAGACTCCAGGATGGGGTCCTCTTATGTGGACACTCTCT
CAGAGGAAGATGCAGGGATTTCAACATATATGATAAGTTACAGTTGGGGATATACAGTTC
GTGATATTTGTGACACACTACAATCATTCTGCGAGCAACAAAAGGCTGACCCGAAACGAA
CTTTCATTTGGATATGCTGTCTCTGCGTGAATCAGCATAGAGTGAGAGAGGCGAGGGATA
ATGGTGATGTTGTTCCTTTTGAAACGTTTGAAGAAGAATTTAAGAAACGTGTCTTGACTG
TGCAAAAGGGGGTTATTGCAATGATGGCACCGTGGTCAGAGCCACTTTATCTCACCCGTG
TATGGTGTGTGTTCGAAATGTTCACAGCTGTGTCGCAGAACAAATCCATTTGTATTATGA
TGCCTCCAAGGGAGTCTGTATCATTTTCAAATGCATTTTCATCCACAGGGGGAGAAGATT
CTCTAAATAAAATGTGGAGAAGCCTTGGGAATATCGATGTTTCAAATGCAGAAGCTTCTG
TGGAAAAAGATAAGATATATATTCAGAAGTCAATTGAAAATGGTCTAGGAGCCGAGACAG
TAAATGAAGCAGTGGCTAACTTTATGAGGAAATGGATGGTCAGCACTGCAAAGCAAGAAG
TTGATAGAGTATGTGAAGATACCAATGTCCCAGTCAAAGAAAAACTGCTAATAATAAGTC
GAACGGGGGACTTATTGAGAAAGACTAGAAAATTCGAAGATGCAAGGGAAGTGTTAAAAA
AGGGTCAATCCCCAAACTTCAACAAAACAAAAGAGTATGCTGTAGTACTAATGACTTTGG
GGAGTGTTGATCGTAACCAGGGCAAATGGGATGACGCAATGCACTGGTACAACCTATCAG
AAGAAAAACACATGAATGTTGGCACAACGAAATCTCTTGACTATGCTGCATTACTTCGAA
ATATTGCTTCGATCTATGAAGAGAAAGGAGGTTTCCCAAATGCAATGAAAAAGTATGAGG
AAGCATTGCAAGTTCATGTGGACACAAACACCCAGACTACCACTGATTGCGCCAGTACAT
ACAGGGATATGGGGAGTACATGTAGAAAGGCAGGAAATTTGAAAGGTGCTTTAATTTATC
TGAATAAAGCAATGAAGGTACGAGAAGCATTGGATATAGTTGAAACACCTGATGGAGCAT
TGGTTCTACTAGACTATGGACGCTGTCACGCATCTCTTTATGATCAAAATGGAGAGCAAC
ATGACTTGAATGAGGCCATAAAGTTAATTGAGAGAGGGTTGAATATAAGGAGAAAGATTG
GCACTTGGACACAAGATGATGAGCATAATGAGAAAGAATTGGCGAGATTAAGGAAGAAGT
TCCAACCTTCCAATCTTCTTCCTTCCTGCGACCAGAATTCTTGCATTTGTTCCTAGCTGC
CTAGTTAGTCAAAGCATGATTCTTACTCACCTAATAGTTGCAAAGACTTTGTGATATATC
ACATCTGTGAATATCATGATTTGTTAATCCAGATTTAGATCCCTCATTCTTTCTTGAGCT
CAAATTCATACAATACCATACGATATATGATATAATCAAAAGTTAAATTGTCCAAAAAAA
>c34_g1_i2 len=325 path=[3689:0-13 3387:14-324]
ATGATGAGCATAATGAGAAAGATTGGCACTTGGACACAAGATGATGAGCATAATGAGAAA
GAATTGGCGAGATTAAGGAAGAAGTTCCAACCTTCCAATCTTCTTCCTTCCTGCGACCAG
AATTCTTGCATTTGTTCCTAGCTGCCTAGTTAGTCAAAGCATGATTCTTACTCACCTAAT
AGTTGCAAAGACTTTGTGATATATCACATCTGTGAATATCATGATTTGTTAATCCAGATT
TAGATCCCTCATTCTTTCTTGAGCTCAAATTCATACAATACCATACGATATATGATATAA
TCAAAAGTTAAATTGTCCAAAAAAA
>c38_g1_i1 len=1427 path=[1392:0-953 2346:954-1077 2470:1078-1381 2774:1382-1390 2774:1391-1399 2774:1400-1408 2774:1409-1417 2774:1418-1426]
TGGACCTAGTAGGTGAACTGTTTTTATTTTATTCTGAGTTGTGTTTGTTGGTATTATTTT
TTGATGATGAGCCTACTACAAACATTGTAACATTTGAGAAAGTTGTGTCATATTATTTAT
AAGGAATAGTTAACAAAAATCACTATCAGTATGGGTGTAGGAAGTTAGGTATTGTAACCA
ACATCTACCCGTACAAATCTATTACATTTTTTCAAACGCAGGAACGATCCTCTGGGTAAT
GATATCTATACCAATGACTTGCTATTTCATCCCTCCGTGCAATCCAAACATCAGGTTTAC
TATTAACATAATCAATGAATTCAGCAAGAGCAGCAGCTCTTCCAGGTCTACCAACAAGTC
GGCAGTGCAATCCTACCGTCATCATTTTTGGTGCTCCGTTTCTTCCTTCTTCAAGAAGAT
AATCTACACTGTCCTTGAGATATTTGAAGAACTCTCCACCATGTGAAAATCCATTTGGTA
TTGCAAACCTCATATCATTTTCACTCAAGGTATATGGAATGATCAAATGTGGTTTAGGTC
CATGCTCAAACGTCCAATATGGTAAATCATCGGCGTATGAATCCGAATCATACAGAAAGC
CACCTTCCTCGACAACTAATTTCCTTGTATTGACATTCGGTTTGCCTTGATACATTCCAA
CAGGTCTTTTACCAAGACATTGTTCATGAATTTCAACTGTGCGTCGAATATGTTCTTTTT
CTACATCCTCGCTCACATTCTGATAATCCCACCATCTATAACCGTGAGATGCAATTTCCC
AATTTGTCGTTTGTTTCATTGCTTCACAGACGTCTGGATTGCGTTGAAGGGCCATTCCTA
CCGCAAAGACGGTACATGGTGTTTGTTTCGCTGTGAAAAGACGATGGAGTCTCCAAAATC
CAGCCCTTGAGCCGTAATCGTACAATGATTCCATATTGGCATGACGCTGTTGCTCTTTCA
TTTTTATTTTTGTTCCAATAAGTGATCAATTTCAAATTGAACAAGTGAGGTCCACAATGA
ATGTATAAACATCCTCAGCAAATGAAGCAATGACTATGAATATACTATGATATCTTACCA
ATTGCACTAGCACCAACTATTTCAGATAACAACTTTTCACTTTCATGATCACCATGCAAC
AAACAATTTTCTCCACCTTCTTCATAATTGATCACAAAGTTCAACGCAAGATTTGCATCT
TTTGGCCAACGTGGATTGGGAGGGTTGGCACCATATCCAATCATATCACGACCACCATAT
TGGGATTTCCCGTCATTGGGATGGGTGCTCAGTGGATATTCGATAGTTGTTTTTTCATTA
CTTTTTGATGGTGTTGATGCTTCTACTGCTGCTTTTTTTGTTTCTGCCTCTTTTCCTGAT
TCTGTTTCTGTTGTTTCTGTTGTTTCTGTTGTTTCTGTTGTTTCTGT
>c38_g1_i2 len=1303 path=[1392:0-953 2470:954-1257 2774:1258-1266 2774:1267-1275 2774:1276-1284 2774:1285-1293 2774:1294-1302]
TGGACCTAGTAGGTGAACTGTTTTTATTTTATTCTGAGTTGTGTTTGTTGGTATTATTTT
TTGATGATGAGCCTACTACAAACATTGTAACATTTGAGAAAGTTGTGTCATATTATTTAT
AAGGAATAGTTAACAAAAATCACTATCAGTATGGGTGTAGGAAGTTAGGTATTGTAACCA
ACATCTACCCGTACAAATCTATTACATTTTTTCAAACGCAGGAACGATCCTCTGGGTAAT
GATATCTATACCAATGACTTGCTATTTCATCCCTCCGTGCAATCCAAACATCAGGTTTAC
TATTAACATAATCAATGAATTCAGCAAGAGCAGCAGCTCTTCCAGGTCTACCAACAAGTC
GGCAGTGCAATCCTACCGTCATCATTTTTGGTGCTCCGTTTCTTCCTTCTTCAAGAAGAT
AATCTACACTGTCCTTGAGATATTTGAAGAACTCTCCACCATGTGAAAATCCATTTGGTA
TTGCAAACCTCATATCATTTTCACTCAAGGTATATGGAATGATCAAATGTGGTTTAGGTC
CATGCTCAAACGTCCAATATGGTAAATCATCGGCGTATGAATCCGAATCATACAGAAAGC
CACCTTCCTCGACAACTAATTTCCTTGTATTGACATTCGGTTTGCCTTGATACATTCCAA
CAGGTCTTTTACCAAGACATTGTTCATGAATTTCAACTGTGCGTCGAATATGTTCTTTTT
CTACATCCTCGCTCACATTCTGATAATCCCACCATCTATAACCGTGAGATGCAATTTCCC
AATTTGTCGTTTGTTTCATTGCTTCACAGACGTCTGGATTGCGTTGAAGGGCCATTCCTA
CCGCAAAGACGGTACATGGTGTTTGTTTCGCTGTGAAAAGACGATGGAGTCTCCAAAATC
CAGCCCTTGAGCCGTAATCGTACAATGATTCCATATTGGCATGACGCTGTTGCTCAATTG
CACTAGCACCAACTATTTCAGATAACAACTTTTCACTTTCATGATCACCATGCAACAAAC
AATTTTCTCCACCTTCTTCATAATTGATCACAAAGTTCAACGCAAGATTTGCATCTTTTG
GCCAACGTGGATTGGGAGGGTTGGCACCATATCCAATCATATCACGACCACCATATTGGG
ATTTCCCGTCATTGGGATGGGTGCTCAGTGGATATTCGATAGTTGTTTTTTCATTACTTT
TTGATGGTGTTGATGCTTCTACTGCTGCTTTTTTTGTTTCTGCCTCTTTTCCTGATTCTG
TTTCTGTTGTTTCTGTTGTTTCTGTTGTTTCTGTTGTTTCTGT
>c39_g1_i1 len=1579 path=[315:0-516 25:517-648 157:649-1578]
GTTCCTTTCAACTCTTACATAGCTCTTTCGACAATCGACAATCTACAATCAACAACTGCA
AGAACAACAACATACATTCAACACACACCACACTTTCACTTCGGCTATCCATAAATCCAC
CCAAGTCATGCCTTCAGTGTCTGAGACTGAAACAAGAAGGCCTCCAAATACGGCCCTCAA
ACAACAGCGCTTGAAAGCATGGAATCCAATCTTAGATCCAGTCTGGGTCATCGTTACACT
ATTGGTAATAGGCGCCGCCTTCGTACCATTTGGATTCTGGTTGCTCGCCGAGAATGAAAA
AATCGTTGAAATGACCAAGGTGTACGATTCTTACTACCCCGAGAGAATAGATGAGGATAA
TAAGGATTGTACTATCGCCAAAGCAAATGAGAATAGGTCCTGTACGATCGAATTTGAGGT
AGAGAGAGATATGGACGCACCTGTGTTACTTTACTACGGAGTGGATAACTTTTATCAGAA
CCATCGTGAATACACCACCAGCAAAGATGAACAACAAGTAAGTGATGGAGTTGCACTTTG
CAAAATGATCACATTGTATATAACTGCTTTTACGACTTTATAATTTATGAATTCATGCAC
CCATCACCATAAATCACATACTCTGTTCCACCTTTTTGGGAATATATAGTTACTTGGTGA
TCTATCACGCTCTGCACTGCGTGATCAACAATGCGACCCATTGAGCGAAATAAATGGGAC
CAGAATTAACCCTTGTGGACTCATAGCAAATACCTTTTTCAATGATATCATCAAACTCAA
ATCTGGTAGCGTAGATGTAGATGGGAGTGCAATGGAGCTAGAGGAAACTGGTATAGCCTG
GACATCTGATATTGAGTACGGATTCAGGCACCCGAATGGTCATAAGAGCGAGAAATGTAA
TTCGTGTGATTCATGCAAATGTCCCGACGATTGGTCATGTGAAGAACCATTTGTAAAACC
AGAAACTGGTGAATGTTATATCTATCATTACCCAGAAGATGATACGACGCAATACCTATA
TGAGACATATGGAGATATTATTTATCCCATGGATGGAGTTTTGAATGAACACTTTATTGT
TTGGATGCGTGTTGCTGCAAAACCAAGCTTTAGGAAGTTGTATGGTTACTTCAACGATCC
GATTAAAGCTGGTACAAAGGTAACATTTGATGTTTCGGCCAACTGGGATGTACAAATGTT
CAAAGGGACAAAGAAATTGATCCTTACAACCACAAATAGTTTGGGCGGGTACAATTCTAA
TTTGGCGAATGCTTTCATTGGTGTTGGTGCAATTTTCGTAGGGGTGGGATTACTTTTTGG
TTTAAAACACTTGATCAAGCCACGAAGATTGGCAGAGAAGAAATACCTCAGGTATAAAGT
AGACTAAAAACAACCTGAAAGTTTTTAGGAATTTGTAACAAGTGATAAAATAGTAGATAA
AGTTGTAAAAATGATAATAGTAGAAGAGAGGAACAAACCTGTACTATGCAAACTCACCTC
TGTGTATGTACTAAACCAGCAACAGGATCTCCAAAGGTAAAACAAAGTGAGCTTCTTATT
TATGTCATTTGTGCTGCAT
>c39_g1_i2 len=1447 path=[315:0-516 157:517-1446]
GTTCCTTTCAACTCTTACATAGCTCTTTCGACAATCGACAATCTACAATCAACAACTGCA
AGAACAACAACATACATTCAACACACACCACACTTTCACTTCGGCTATCCATAAATCCAC
CCAAGTCATGCCTTCAGTGTCTGAGACTGAAACAAGAAGGCCTCCAAATACGGCCCTCAA
ACAACAGCGCTTGAAAGCATGGAATCCAATCTTAGATCCAGTCTGGGTCATCGTTACACT
ATTGGTAATAGGCGCCGCCTTCGTACCATTTGGATTCTGGTTGCTCGCCGAGAATGAAAA
AATCGTTGAAATGACCAAGGTGTACGATTCTTACTACCCCGAGAGAATAGATGAGGATAA
TAAGGATTGTACTATCGCCAAAGCAAATGAGAATAGGTCCTGTACGATCGAATTTGAGGT
AGAGAGAGATATGGACGCACCTGTGTTACTTTACTACGGAGTGGATAACTTTTATCAGAA
CCATCGTGAATACACCACCAGCAAAGATGAACAACAATTACTTGGTGATCTATCACGCTC
TGCACTGCGTGATCAACAATGCGACCCATTGAGCGAAATAAATGGGACCAGAATTAACCC
TTGTGGACTCATAGCAAATACCTTTTTCAATGATATCATCAAACTCAAATCTGGTAGCGT
AGATGTAGATGGGAGTGCAATGGAGCTAGAGGAAACTGGTATAGCCTGGACATCTGATAT
TGAGTACGGATTCAGGCACCCGAATGGTCATAAGAGCGAGAAATGTAATTCGTGTGATTC
ATGCAAATGTCCCGACGATTGGTCATGTGAAGAACCATTTGTAAAACCAGAAACTGGTGA
ATGTTATATCTATCATTACCCAGAAGATGATACGACGCAATACCTATATGAGACATATGG
AGATATTATTTATCCCATGGATGGAGTTTTGAATGAACACTTTATTGTTTGGATGCGTGT
TGCTGCAAAACCAAGCTTTAGGAAGTTGTATGGTTACTTCAACGATCCGATTAAAGCTGG
TACAAAGGTAACATTTGATGTTTCGGCCAACTGGGATGTACAAATGTTCAAAGGGACAAA
GAAATTGATCCTTACAACCACAAATAGTTTGGGCGGGTACAATTCTAATTTGGCGAATGC
TTTCATTGGTGTTGGTGCAATTTTCGTAGGGGTGGGATTACTTTTTGGTTTAAAACACTT
GATCAAGCCACGAAGATTGGCAGAGAAGAAATACCTCAGGTATAAAGTAGACTAAAAACA
ACCTGAAAGTTTTTAGGAATTTGTAACAAGTGATAAAATAGTAGATAAAGTTGTAAAAAT
GATAATAGTAGAAGAGAGGAACAAACCTGTACTATGCAAACTCACCTCTGTGTATGTACT
AAACCAGCAACAGGATCTCCAAAGGTAAAACAAAGTGAGCTTCTTATTTATGTCATTTGT
GCTGCAT
>c40_g1_i1 len=782 path=[760:0-781]
GATTATTCTTTGGAATCATCACGGTCTTCTATGGATATTGACAACCCAACTGGAAAAGAG
AAGAAAATATCAGATGAAGAAAATGTTGAAGATGACACCATCATTATGAGAAAAAATCTA
GAATCTAGAACATATGATGCCATTCATAAACATGCACAAGTAATTTATGACACTATGGAA
ACATACTCAAATCATCCCAAGAAGAAGGAGAGAAAGGATGAAGATCAAAATCCTATGAAG
GGGTGTCATTTAGTAGAGCAGAAAACAAGTGACATGGTAGATGTCTGGTCAGAATATTAC
ACTCAAATGAAAGATATTCAGAATAAGAGTATCACTTTTGATGCAGATAATAGAATCTTC
CGAAAAGTTTACATGGATATGATTACTGAGGCATTTGCTGACGAACTTGATGATTTACGC
CATGGGCGTGTCAAAGATAAATCAAACAAGAAAAAGAAGAAATCAAATGAATATGATGAA
GTTCTTGAGCAGCAGAACGTTGTTGTGCCAAAAGTGAAAGAGACTGTTGAGACTTTGAAA
AGTAATGACATAAAAGTATTGATTTCCTGTCTTGAAAGTGGAATGGACATTTGGACAGAG
GAAGAGAAGGGATTTTTAACTGCAAAGAGAAGAGAAATTCAAAGAAATTCAAACCAGAAA
AAAGATCCTATGACAATTCATGAACAAAGAAGAATCGCTCTCTTTGGTGAGTGATTAGTG
ATATGTTACAACCTTCATATAGAACATAATTTATTTAGTACTGTGCTATAAGTAAATGCC
CA
>c41_g1_i1 len=1465 path=[1443:0-1464]
GGACGCAATGCTGGAAGGGGAGGTGGAGGAGGTAGAGGAAGGGGAAGGGGAAGAGGGCGT
AACAATCAACAGGAGGAAATCCCACCCCCTCCGCCGATTGACTTTGATAATGTGCCAGAT
GATGTGCCAAGTCAGGCACCATACACGGCCTACATAAGGAATTTGTGTTACAAAATTGAC
AATCCCGGTGATTTAGCTGATAAAATTGAAGGATTAACAAAGTGGAGGTATCGTTCTGAG
AGGGAAGTAAAGGTCACCAATGCAAGGTTGGGAATGGATCGTGCGGGGAATAGGAAGGGT
TTTGGCTATGTTGAGTTTGGCACTGTTGAAGAACTCCTGATATTCCTCAATCTCAATGAT
GGGTTCACACGCTTAAATGGGCGTGACATAACCATTGATGTTGCAAAAAGTTCACGGGGG
CCGAAAAATAACAATAATAACAGGAATAAAAATAATATGCATCGAGGCATGAGCAGTAGC
AGCATGAATAGCAGCAGCTTCTCAGATATCGATGGCACTAAATTCCGCGGGGGACTTCGT
GGGGGTCGCTATTCCAAAAATAATGACAGCAACAATGCGAATGCTAAGCCTGTACCTACA
GAACGACCTTCGTTAAAATTAGCACCTAGATCAAAACCAATTGATGCATCTCAAGGATCC
AGTGCAAAACCAAGTATATTTGGCGATGCAAAACCAAGAGATGAGGGAAGTTGGAGGCAA
AGAAAGTCGGATGATCCTGGAGCTGGTAAGGATAAGGACAACGTTGCACAAACATCCACC
ACTTCACAGAATGGAAATGGCAATCAAAATGATAATTCGCAAGTAGATTCAACTGCTGAG
AATGGAAATAATGATACCAGTGCTACTTTTCGTGGAGGAGAACGTGTTGCTGGAAGAGGA
GGTGGTCGTAGTGGTAGAGGAAGAGGTGGAGGAGAACGCAATGATAAGAGACAGAATTTA
TCTCGAGGAAGGGGAGGACGAGGTGGTGGTGGCCGCAATGGCAGACGTGATGGAAATAAT
CGTAGAAATAGTGACCGCAGGAATAATGGTGGTGGAAAGGATAGTGATGGATGGGAAAAT
GACACAAAGGCGGCAAGAGCACCACAACAAGCTGCGTCTATGCCAGTTGTAGAGCCGAAA
GGTGATAAGAAGGTTACGAATGTGAAGAATTCATTTGCTGCTCTTGGTATGGATTCTGAT
TCAGAATAAGAGAATTTGAATATAAGTCATGTAAACTCCAAACGTGTCATAGGTTGTTGA
GCTGAATTTTTATCCGCAGTTACAATATTGGGCATGGTTTGGTCATGGAGACATGTTTGT
GGGTACAGCGCAATGTGGTTTGTTGAAGTGTATGTTGCAAATGTCTAGTCAAAATGAAAA
ACAATGACAATAAGTAACTTTAAGTCGTCCAACTTAATAATATGATTAATGAATTAAGGG
GGTTTATTTATTATTTCAAAAAAAA
>c43_g1_i1 len=3311 path=[3329:0-90 3419:91-95 42:96-3310]
GATTGAAGTGTGAAAGACTCTTCCACAGACTATCTATCGTATCTCAACCTCTACCAGCTA
CGTAATTTCTTCTAGATAGGAGCTTGATTGAAGAATAGAAACGTGAAAAAAGGGATAAAG
CATGAAGATAAACCCAGGTGCTACAATGTTTCTCCTTTCGGCAATGGCCATTGGCAAGAA
CGCTGTGACTGGTTTCACATCACCATTGTCACGACGTGCATTTCAAAGCACAACCTCCCT
TGCTATGAATGGAAAGCAACAACCTAAACAACAAGGGGAAAAGAAACAAGGAGGGCGAGG
AAAAAAGCAAAAGAATGCTTATGCACCTACCATCATCTTACCAGAAACACCTTTCTCCCA
AAGAGCTAACGCAAAGAATAGAGAACCTGAAATCCAAGCCTTTTGGGAAGAAACTGACTT
ATACAACAAACTTTCCAAGGAAGCAGCCGATGCTGGTGCAGAGCGGTTTGTATTACACGA
TGGACCGCCATATGCGAATGGAGATTTACACATTGGACATGCATTGAACAAATTATTGAA
AGATTTCATCAACAGAAAGCAATTATTAAATGGGAAACAGGTACATTACATACCTGGATG
GGATTGTCATGGATTGCCAATTGAATTGAAAGTGCTACAAACTATGAAATCAAAGGAACG
ACAAAAATTGACACCAATCGCTTTGCGTAAAAAAGCTGCTGAGTTTGCAAAGGATACTGT
TGAGAAGCAGAGCAAATCTTTTCAAAGATATGGAGTATTCGGTGATTTTGAGAACCCATA
TTTGACATTGCAACCTGAATTTGAGGCTGCTCAGATTGAAGTATTTGGAGAGATGTTTAA
AAAGGGATACATATTTAGGGGTAGGAAACCGGTTCACTGGAGTCCGTCATCCAAGACTGC
TTTAGCAGAGGCAGAATTGGAATACCCAGAGGGACACGTTTCCAAGAGTATTTATGTTGG
GTTTGAGGTTGACGAAGCAAGTGAAAAACTGAAGGAATTTGATAATTTAAAGGTTGCTAT
ATGGACTACCACACCTTGGACGATGCCTGCAAATCTAGCTGTGGCAGTGAATCCCGATTT
GGAATATGCTGTTGTAGAACATGAGAAAACTGGGAAGATAGTGGTAGCCCATGATCTGGC
AGAGTCTTTAGGCCAAAAATTTGATTTGCCAGAGGGAGAAAGTTTTACAGTTTTAGCAAC
ATTGAGTGGTGACGACCTAATTGGAACAACATACAAACATCCATTATATGATCGCAAGTC
ACCTGTTCTTGCTGGGGGTGACTACATTACAACTGAATCTGGTACAGGTCTTGTCCACAC
TGCACCTGGTCATGGACAAGAGGATTACCTCACTGGTTTGAAGAATGGGTTAGAGTTATT
GTCACCAGTTGATGATGTAGGAAAATTTACTATTGAGGCTGGTGAACAGTTTGTAGGTAT
GAGTGTTCTAGGTGATGGAAACCAAGCTATGATTGATGCTTTATCTGAAACAGGTTCACT
TCTTAAGGTTGAGGATTACTCACATAAGTATCCTTATGATTGGAGAACTAAAAAGCCAAC
AATTTTCCGAGCAACCGACCAATGGTTTGCAAGTGTTGAAGGCTTCCGTGACGATGCAAT
GGAAGCCATTGACACAGTTCAATGGGTCCCTGATATTGGTAAAAATCGCATCACATCATT
TGTACAGGGAAGAGGAGATTGGTGTATCTCTCGTCAAAGATCATGGGGTGTACCAATTCC
AGTATTTTATGACAAAGAGACAGGAAATGATGTTTTGCTTAATGAAGATACTCTTGCACA
TATCAAATCAATCATTGCTGAACATGGAACTGATGCCTGGTGGACAATGGATGAGGTAGA
CTTACTTCCTGAAAGCTACAAAGAAGAAGCTCATAAATGGAAGAAAGGAACAGATACCAT
GGATGTATGGTTTGATTCAGGGTCGAGTTGGGCAGGGGTAGCAAAAGGAAGGGAAGAACT
GGCATATCCAGCAGATATTTATCTTGAGGGAAGTGATCAGCATCGTGGATGGTTTCAAAG
TAGCTTACTGACTAGCGTTGCTGCACAAAAGAAGGCGCCATATAAGGCAGTATTAACTCA
TGGGTTTGTATTAGATGAAAAGGGCTACAAAATGTCAAAGTCTCTTGGAAATGTTGTCGA
TCCCCTTTCGGTAATCAACGGTGGTAACAATCAAAAGATAGATCCAGCATATGGTGCTGA
TGTTCTCCGTCTCTGGGTGGCATCTGTTGATTATTCTGGGGATGTATGCATTGGAAAGAA
TATCATCAAACAGACATTCGAAAGCTACCGTAAATTGCGTAACACAGCAAGATACTTAAT
TGGAAATCTTGCCGATTTTAAACCATCAGGCTCTGATGGAAGTAATGCAGTCAAATATGA
CGATTTGCCATCCTTGGACAAGTGGATGCTTGGTAGATTGAGTTCTGTGCTGAAAGAGGT
AGACACAGCCATCGATGAATACCAATTTAATCGTGCAAGCCAGGAGTTGCTTCGTTTTGC
TTCTAGTGACCTCTCCAACTTTTATTTGGACGTAGCTAAGGACCGCCTTTACATTTCAGG
TATTAATGACGCTAGGAGAAGAAGTTGTCAAACTGTGATCCATGCATGCCTAGAAGGATT
TGCAAAGGCTATGTCCCCGATTCTTCCTCACATGGCTGAAGATATCTGGCAAAACTTACC
ATACGAAAAGGCAACTGAAAGTGTTTTTGAAGGTGGATGGCCAAAGGAGCTCATGGAGTT
CCCTGAACATGAGGCTGAAAAATGGAGCATGGTCCGTAGACTTCGTGATGATGTAAATAA
GGTGCTCGAGCTTGCACGTTCAGACAAGCTTGTTGGAGCATCACTAGATGCTGCAGCGTA
CGTTTATGCCAAGGATGAAGAAACACGTGCTGTCTTAGACATGTTAGATGGTGATAGAGA
TCTTATTTCCCCTCCAGTTAAGACAAATGGAGTTGATGAGCTTCGAACTGCTTTGATGTT
GTCTCAGGTTTATCTCGTTGACTCATCAGAGGAAGTTGCTGAAGCCTGCGATGAGAAGTA
TGTGTCCAGTGATTCTTCCAATGGATGGATAATTGGAGTGAAAAAGGCAGATGGAACTAA
ATGCAACCGTTGCTGGTTTTATGATAGTCAAGTTGGAAATAATGAATTGGATCACAATGG
CATCTGTCAGAGATGTAATGATGCAATCTCCACATGGGAAACCATAAAAGGGTCGAAATT
TGTTCTAGAACCTGAAGAGGAAACAACGTTAGCGTAATTTCTCATAGATTATATTATTCA
TTAAAAAAAAA
>c44_g1_i1 len=888 path=[916:0-887]
GGTTGTGACCGGAGGGTCGAATGCGATTGTATCGGATGCGTTGCCGAGTGGGACGATATC
CAATATGCCTTGGCGTCGAGCGGGTGTCAAACATCATAATAATGAAATATACATTGATAT
TATTGAGGAAATTGATGCCATTATTGACGTACTTGGTAATGTCATATCGTTTGATGTAGG
AGGTTTGATTCGTGTGCAATCCAATTTAAGTGGTGTTCCTGATTTATTGCTCACGTTTAA
AGATGCATCTGTGATTGATGATTGTTCCTTTCATCCGTGTGTGAGGTATTCAAGGTATGA
AAAGGAGCAGGTTTTATCGTTTGTTCCACCAGATGGGAATTTTATTTTGATGAGATATAG
AGTCAAACCATCTGTTTTGGCAAATGGCTTTAGTCCACCTATTGGTTGTATACCTCAACT
GACATATGGGAATTATGGAGCAGGTGGAGCAAATGGCCCCCTCACGGGAAAGATTGATAT
TAAACTTTCTGCTAGGTCAATTAGTACATTGTTCTCAATGGGAAATAAGGCAGGGAATGT
CATGATTGAAGATGTTGCTCTGACAATACCCTTTCCAAAAATAGTCAAAACTGCGAATTT
AACAGTATCTACTGGATATGTTGTGTATGATGAGGCAAGTAAGGTTGCCAAGTGGAATGT
TGGAACTCTGGATGAAAAGAAGAATCCTCATCTTACTGGAAACATATCATTATTGGATGG
GTATGATGAAAAACCAGAGCAAAATCCACCATTGACTCTGTCGTGGAAGATACCACTTAC
ATCCATGAGCAATTTGTCTGTTGGTGGACTTAGTGTTGCAGGTGAAAGTTATCGACCTTA
CAAAGGAGTAAGAAATCTTTCAAAAAGTGGGAGGTATCAGATTTGTTT
>c45_g1_i1 len=708 path=[45:0-197 242:198-314 44:315-707]
TAAGCGAGCATCACAAATAGAGGACAAAGGACAACCTGATTTCGAAGTGTATAATGATAG
TCTTGCCGATTGAAAATTCTGAAGAAGATGATACGCCTCAAGAGTGGTCCTTATTAGAAC
TAAATGGAGAATTATTACCAGCAAAATCAGAGTTGGCAGGTGACCACATGGAACTTGGCT
CCATCAAGCTTGACGAAGAGGTAAGGTGAAAAACGTGATTGATCCATCAGAGATTAATTC
AATTGTAATCATAATTGTAGAAGGAAGCCCTTACTCATCATTCAAACGTGTTCATTCATT
GATATTGGAACTAGTAGGGAGGCGCAAAGATAATCATTGCATCGCATGAACTCACAGGAA
AAGTGCAAACCTTGAAACAACCATTTGTTATCATGAGACCGATCAAGAGGCCAAGGTCTG
ATGCATTGACGCAGGGCATACCTCAACATATGAATGCAACTGAAAAGACGGTCGAGAATT
CGAAAAAGAGGCAACGATGTGGCTATGAGATTGCTGGTGTCGTTCGATCAAAAATATTAT
TTGATAAGTATCCAAAAAGTATTATGAGATGATTGATTCTATAAAAAGAAAGCCAGGGGT
CATAATAATAGGGTAAAAGAACTTCATAGTTGGGGAAAATTAAGAATAACAATAAAAAAA
AATATGATGATCTAATTAAGTAAATAATCGGTTGCTTTTTGAAAAAAA
>c45_g1_i2 len=591 path=[45:0-197 44:198-590]
TAAGCGAGCATCACAAATAGAGGACAAAGGACAACCTGATTTCGAAGTGTATAATGATAG
TCTTGCCGATTGAAAATTCTGAAGAAGATGATACGCCTCAAGAGTGGTCCTTATTAGAAC
TAAATGGAGAATTATTACCAGCAAAATCAGAGTTGGCAGGTGACCACATGGAACTTGGCT
CCATCAAGCTTGACGAAGAGGGAGGCGCAAAGATAATCATTGCATCGCATGAACTCACAG
GAAAAGTGCAAACCTTGAAACAACCATTTGTTATCATGAGACCGATCAAGAGGCCAAGGT
CTGATGCATTGACGCAGGGCATACCTCAACATATGAATGCAACTGAAAAGACGGTCGAGA
ATTCGAAAAAGAGGCAACGATGTGGCTATGAGATTGCTGGTGTCGTTCGATCAAAAATAT
TATTTGATAAGTATCCAAAAAGTATTATGAGATGATTGATTCTATAAAAAGAAAGCCAGG
GGTCATAATAATAGGGTAAAAGAACTTCATAGTTGGGGAAAATTAAGAATAACAATAAAA
AAAAATATGATGATCTAATTAAGTAAATAATCGGTTGCTTTTTGAAAAAAA
>c46_g1_i1 len=264 path=[1:0-263]
GTAATTCACACCTACTTTGCTGGTGTCAGAGTTACTTTATTATGCCATCACGTGAGTGGA
ACCACTCTTGTTTGTTTTTTGGTCATTCTAAGAGGCCCATTTATTTATACGTTCATTATT
TGCAATCACTAATTGCTTTCTGGAATGTCAGAAAGCACGTCGAGGTTGATTGTCACCTTC
TTCATTGAAGATGGAAGATTACACATTTTACATACTATGATAGGCATAAAATAACAGTGT
GTATTTATTTTATCAAAAAAAAAA
>c49_g1_i1 len=524 path=[39:0-41 38:42-523]
GGTGCTGGTGCTGGTGCTGGTGCTTCAGCTGGAGCCTGAACCTTTTTTTCAAACTTGGAA
AGACGTTGAGCTCTTGCCTCTGCTGCTGATAAAGGCTTTGCATCACCGCTACCACCAAGG
GAATGTCCCTCCCCCATATCTTGTTTGCATCCATTTTCAGCAATTAACTTTTTGATGCCA
TCAAAATTCACTCCTTCAATTTTACCAGCTTGTTTCAATCCATTGCTGACATAAAGAATG
TAGGTGGGAAATGCTCGGATTCCGAATTCGTGAATTGCTTCTGCTAGGGAGTGTTCGTAA
ACAATTCCAAACTTGACGTCGGTGGTTGGGTCTTGCTGATAGGATGAGGCAAGTTGTTCC
AGTTGAGGCTTTGAGGCTTTACATGGACCACACCATGTGGCGGAAAAGCATATCAATGTG
TTGACATTGTTAGACTTGAACGTGTTCACGGCAGCCGCGGATTCCAATTCGTGTAGCGCC
ATGTCTTCTCTCTCTTTCGGTTTATATGATGTGCTTTTCTTTTG
>c52_g1_i1 len=1096 path=[1071:0-1070 2176:1071-1095]
ATTGGATTTTGTCATAAAAAAGAATTGTTTTATTTTAGCTCTCATATCTCATAACAATTA
AAGATGAAGCTCAATACGATCTCTCTTACAGCTGTAGCCACTTTCGAGCTTCTCTCTTTG
ACAGCAGCACAACAATCAGGTGCAATCCGTCGCCGTGAGGTAGTACAAGCACAACCACCA
GTGCCTGTAGTGAAACCTGACGCTCTTACGGCACTCATCGACACTACAAGCACTTCCTCT
GAGGTCTTTGGAGTCTCAGCTTTGCGTTACAGCGGGGATGGAGCTGCGCTATTATCAGTA
GACATTACTGGTCTTGATGCAGCCTCAGGATCCGCTGTGATTACGGAGGGAACATCATGT
AATTCGACTTCTAGTGATTTCAGTGAAATCCCCAGCTTGTGTGCGAATGGGTCCTCTTCT
GCTATCGAAATTGACACTCTTCGACAGAGTGGAGCTGACAGCGTGAGTAGGAGTGCTCAA
CGTGTCGACAATGGTTGCAACGCTACAGAAAATGAGGGAAAGACAGTCCTTATCTATGAT
GGGTTAGATTCCACTACTAGTACTGTTGTAGGATGTGGTATTTTTATTCCAGAAGTGAAG
AAAAAGTTACTCAAAGCAAAGATGAAAAATTATCCTGGATACTCAGGCAATCTATCACCT
AGAGGTAAAGTAGTTGTGAAGTTCAATGCGGATAACACATTCACTTTCAAATTCGGACTC
TCTGGTCTTCTGCCAAATTGTGTCGACTGTGGTATTCACATTCATAAAGGAACGTCATGT
GATTCCCATGCGCAGGTCATGGGCCATGGTTGGAATTCCCTTGCTGTAAGGGATTTATGG
TTTTCGAGTCAAGGTGCAGTCTATAATACAGATGCAAATGGTGTAGCTACAGGATACTTC
ACTTTGACCAATGGATTTAATTACGAAGCGAATGTGAACCATGCAGTCGTTATCCACACT
GCAGGTGGAGCGCGTGTTGGTTGTGGAATTCTTAACTGAGCAAAACCATATATTCATATA
CCAAAGTGTTGAAATCAAGTCCATATGTTTAAAACCTATTTTAAAGTCACCTCATTCTGT
TACACTTAAAAAAAAA
>c53_g1_i1 len=859 path=[837:0-614 1452:615-858]
GAATAGTTTAGACAAATGTAAACAATGTGAGAAATTGTAATACCCTATCGCCATAACAGA
AAGAATAGGGTACTACCGCTCAAAACTTTGGTTGAGTTCAAAAATTCACAAAGAGGAGAA
TCAGCTAGTTTACACACGGGAATAATAAAACATATTCTATGACTAATATACACAAATTGC
TTCACGTGCTTTGTTTAATCATTTACTCCTCTGCTGCATTGGCTCCCTTTTCAGATACGT
AGATACCGTCAAGGAACTTACGTAAATCCTTTTTGCGAACATTGGTGGATTGTTGAATCT
GGGCACAAGTTAAACTGACCATAGTAATATCATTTCCACTCAACTCAATTTGATCTTTTA
CGTCAGCAGATCTTTCATAACTCACTCCTTCAAGAAGTTTCACCTTACGAACACGCTTCT
CTCCGAGGAAATTACGAATCTCGACAGTATCTCCATTCAGAGAAACGTTGATTGGGAAAT
GCGAGTAAACGAAACGCATCTTGTAAGTGAATCCTCTGGTTACTCCTACAATCATGTTGT
CAATGTGGGAAATAACAGTGCGGACACATGCAAGTTGCTTACGATGAGCGAACCAAAGAT
CGACACGGACAAAGCTTTTTTCACCTTCTTCAGCTCCTCCAACAACCTTCAGATCCATGT
CCATGTGCTTGAAGTCACGGCTGAGGGATCCACGGGGTCCTGTTACAGTAACTTTACGAG
CTTTGATCTCGATCTTGACATCATCAGGAATCTCAAGTGTACGTGTGGAGAGTACAGTTT
TCATTGTGAATTAGTAGTTCTATAGAAGTGAATGGCGTGCCTGGGCGCGAGGGCTAATTT
ACAACAATTTCAATTAAAT
>c54_g1_i1 len=584 path=[612:0-583]
AGCAGACGTATCGTAGGAATCATTGAGTACATTCGATCGAATGTTGGAGGCACATTGATA
TTCCTCTGGGAAGAATGATAAATCACAACATCGACGTTCGAATTTGCTCAAATACGTCTC
ACATTGTTGCGGATCTGTCATTTCCAAGATTGTGTCGTACCATGATTGACATGTTTTATC
TGGATGAAGTGAGGATGGTATCACATCTGGAACCAATTGACTGAAATAACGAGTGCATAA
TGTGCATTGAGTATTAGATTGTGTTTTTCTGTTGTGGGTGTTGTCTGGTTTGGTGTTTGA
GTTTTTGATTAGCTTCTTCGATGCATCGAAATAAAGTTTATCTTTATGTATAGCTTTGAA
AATTGTTTCTTGGGCGGGAACATCAAATGCATAAGAAGTCGTTGTAGCCAACACATGAAG
TAGAATGCAGATTGTCTTCATGGTGACACGGTGATACGGTGATAGAGTGCTGATTGAGGG
TTGATTGAGGGTTGAGTGAGGGTTGTATTTACTTAATCTATATCTACCAGTAGTTGTTGT
TCTTTTCGAGTTTCAACTTTTGGCATATTATCGTCTCCTTTTTA
>c55_g1_i1 len=343 path=[53:0-342]
GTATTGGGAGGTGCACTACGTGAAACAGGTGGACCTATTTAAATCCTACTTATACCCACA
TTCATTACAATGCCCTGTTCCTACATAAGCAGCCAAAAATAATTTTAGTGATCAGTGAGT
ATTTAAAACTTGCAAAGGCTAATGGAATGGTACTGTACTAGTAACCAGAGGGGGAAATCA
AGTGTAAAAAAGTTAGAGATTAATAATGTATTCTTGAGTATACAGTAAGTAGTATGATGC
AGTTCTGGATTTATAGTGTAATATTACTATACGTACCCACTTTGTCTATTTATAAGCATA
AATATAACTTAAAATAAAACACAATTACAAGTTTGAAAAAAAA
>c58_g1_i1 len=330 path=[442:0-18 111:19-329]
GAGTAGTAAGAAAAAGAAGAAGAAAAAGAAAAAGGAAAATATCAAAAATGTCAATGACAA
GGATGAACAAAAGAAACAAAGCAATAGTAGGGGAAAAGAAGGAAAGAAAAAAGCTACAAC
AAAATTGAAATGATTCGTTTATTCAGAATTGGGAGTAAAATGATGCATGGCGAAAGGAAG
AATCCATTCAGTATAACAAATGAAAAAGAAGGCATACGCAAATATTGAACAATTTAAGAA
AAACAAAATATGATAAGATTTTATTGTGTGCTTGCACTTTTTGATGATATGCAGATGGAA
TGTAATTTATATAACCATTTTGGACTCAGT
>c58_g1_i2 len=353 path=[69:0-41 111:42-352]
GAAGCGAATGGTGGGAATGGGGAAATCCAGGAGGGGAGTAAAAAGAAAAAGAAAAAGGAA
AATATCAAAAATGTCAATGACAAGGATGAACAAAAGAAACAAAGCAATAGTAGGGGAAAA
GAAGGAAAGAAAAAAGCTACAACAAAATTGAAATGATTCGTTTATTCAGAATTGGGAGTA
AAATGATGCATGGCGAAAGGAAGAATCCATTCAGTATAACAAATGAAAAAGAAGGCATAC
GCAAATATTGAACAATTTAAGAAAAACAAAATATGATAAGATTTTATTGTGTGCTTGCAC
TTTTTGATGATATGCAGATGGAATGTAATTTATATAACCATTTTGGACTCAGT
>c59_g1_i1 len=1393 path=[29:0-1130 14:1131-1392]
AGGAAATTTCTTATCATAGGATATTTTTCTTCTTCCAGAGGAAAATTTCTTCATTTACAG
TAACCAGGTATATTCTAGAATCTACCGTTCAATGCTATGGATTGATTCAAATGCGATAGA
TATAGCTGACAGCACAAAAAGCAAGCTACATGGCTATTTGCAGAACGGAAGAATTAAAAT
GTCAAACTTGAGCAGCAATGCAATAGAGACACCAAATCAAAATGATATCCTCTTGGGCCG
GGGTGGTAACAATAATAAACACATCGGTAATGAGCAACTCCGTAATTTTGCACGAATTAA
AGTCAGCGAATATAGAAGATCATCAAAAAAGGAGAAGTCAGATATATCTCGGGGCATCGT
CTATCACATTCGCAATTTAAATCCACCAGGTCGTTTCCTCAAACGAGATGCCTCCATGAA
ACATTGGATAGATGTGGGTGATGAATCAGCAAGGGAAAAAGCAAGCCAGGCACTACGCGA
TGCTGTTGCCGAGTTGGGGAGAGGTGAAATTGGCCATACTATATCGCCTATCATGAAAGA
AACTCCTCTTTCACCACCCTCAATACCAAATTATCGACATGGTCTTCAAGTTGACAGCTG
TAAAAGAAGGAGGATGTCAAGTGAATTTATGAAGCCAATCCAATCTCCCCCCAGACTTCA
ACCTCAAAGTGATTATCGTCGCTCTACTTTAATGCATTTACCTCTCTGCTGCACTTACAA
CAAAAAACCGCCACCAGTGTTAACCCCTGACGATCCTCAGCACTGGAGAGAATTCTATTC
CAGCTCAAGCAGTAGCAGCAGCAGCGATCTGGACCCAATAACTTTTCAACATCGAATGCA
TCCGAGTTTTAGTAACTATCCTCAACATGCTTATGGGGTTGGGAATACAAGCTCAGTTAC
AAGCTCTGTTTTTCAGGAACAACCACCAATATATCTAGGTGAGAATCTCTTTGAAGAATC
TAGTATGGAACAACGATCGAATAATATTGAATACGCATACACAGATAGCACTAGTTATGA
CATCCATAGTGCTACTGCAAGCAGAGGCCATCGTCATAATTCCACGCCTCCCTTCATTCC
TCCAGATTCACCAGCACTGCAGCTGCATCATGATAATGAAAACTTTGATGACTTGGATCT
ATTTAAATGGTTATGAGCGCGTGGTAAGTTAATGGATGGTGACCTATGAATGATAAAGCA
ACTCAAAACTATTCACTTGTTGTCAAACTGTAAATTAATTGTATCATATCATGTGAACCC
TATTGGTTAGAAGAGAAGTTAATTATTTAACCTTTGGTGTAAACAATTGCATGGATTGAT
CGGCCTACAGCAAAATTTGAAATAAGTAATAATACAGTAAAATAGTAATTGGAGAGTAAA
TAAGTGAGTAGTG
>c60_g1_i1 len=619 path=[1:0-192 194:193-618]
CTACTCAAAATTTTTTGATTAATAGTATTATGACTTATGAGTACATGGGCATAATAAGAG
GCTGAATCTATAAAAACCCCTAAACCGATTGACAATTGTAACAAGTGATGTTCAGACAAC
AAGACAAAACAATAATTAAGCTGCATTATTTCTAAAAACATTGCCTTCAACTTCATCATA
AAAACAGCTTTCCTCTGATGAGGGGGCTCGAATATTTCTACCAAATCTCTGTTCATATCT
AGTTTCTTCATTTGTCTTCAAATATCTTCGACCCATATAAACTCCGACAAAAAGTAATGC
AAATGCACCAGTGATAAGATAAGATGATCGAGCTGAAATACCACTCTCAGCTTTACCAGA
GGTAGTTGTGCTATCAATTGAGTTTTGAGAAATAGGTGCTTCAGTAGGTATATTTCTTGA
TAAGATGGATGGAGTTTTACTAGGTGATATTGTTTGAGTTGAAGGCACTGTTACCGTTGC
AACTGGACTATGAGTGGGAGTGCTTGTTGGGCTAGCTGTTGGAACTACTGATGCAGGTAG
ATTAACTGTTGGATGTGCAGTTAGATGTGCAGTTGGATTAGCAGTTGGATTAGCTGTTGG
ATTAGCTGTTGGATTTGCA
>c61_g1_i1 len=208 path=[186:0-145 332:146-170 357:171-207]
AGGCGGCCCTCCATAACCACCTGAAGATGGTGGAGGAGGCATGTTTCCTCTTTGGGGAGG
TGAGGGTCCTCCATAGCCGCCTGACGATGGTGGAGGAGGCATGTTACCTCGTTGATGGGC
TGGTGGAGGAGGCATGTTCCCTTGTTGAGGAGCCGGAGGTGCTCCATAACCGCCGGATGA
TGGTGGAGGAGGCATATTTCCTCTTTGT
>c63_g1_i1 len=413 path=[391:0-412]
GTTACTACCGCTAATAGTGCTTTTCATTGAGCTCTAAACTTTTCTGCGATCCAAGTATAC
TTATCATTTCATACTAATTCAACTAGACTTCATCAGTATTTATACCTAAGGTTTTTATTT
AATCAAGTATGAAGATTGCCGCATCTATCATCACTGCCTTTGTAGCAGCTACTTCAGCAA
ATGCTTTCGTTGCACCAGGGCATACATCTGCTGTAGCCTTCCAGAGGTTGTCCAATGAAA
GATCCTCCCTAAACACAATGGCTGATGAGCTTGATATTCCTTGTGAAGATGACTGTGCTA
TTGAGAGTTACCCTAACTTGCCAAAATCTGTGCACCCTGGAGTTAATACTGGACAAGCAA
TGGTTGATCTCTTACAACATGCAAAAGAGAACGGATATGCAATTCCAGCTGTG
>c65_g1_i1 len=226 path=[446:0-86 52:87-225]
AGAATTAAAGACATAGGTAAACCACTTGGAGTAGGTGGCTTCTCGAAAGTGTACGAGTGC
GAAGTAAGGCCACAGGTTTTTGCAGTTAAAATTGTTGAGAAAGCAAAACTGGGCGAAAAT
GAAGAACGTGCACTCCAAGATGAGATCAAAATCCTATTCGATCTCCAGCATCCCAACATT
GTCCAACTTCATCGTGTCTACAATGAGCCAGAGCATTACTACCTAA
>c67_g1_i1 len=328 path=[1:0-78 80:79-327]
AAAACGTTTTCTAAAGTTGATTAATGTCAAAATGACTACAATACGAATTGCCCTTTCCAT
CCTTACTCTTGCCACAAGCGTAATATTAGTTGCTGAAGCACTTCCTGACTTTGAGGAGGA
AACGTATCAAGAGCTCCTTGTCAACCCGAAAGCACAAATAAAGACAGTTTACACAAGTTC
AACTGGAATACTAACCGCAAGAGTGACTGGATTTATATCATCCTTCTCCTCATTTCTCAT
CCTTTTGGTGATTTTAAGATCGTCGACCAAATTTTCTACCGCGCACCATCGTATATTATT
TGGTATGAGTGTAGCTGATTTGATGGCA
>c68_g1_i1 len=1135 path=[1:0-103 105:104-1134]
GCATGACGCTCAATTTCTTTTTTCTTCATTGATCCTTCTTCCTAGTCCAATGTAACTCCT
AATTCTTTGTCGACTCCACCTTCAATTGAATCAAAAGTCATGGGTTTTTTTGTTTTTCCA
TTCTCACGCCTTTTTTGGCATTCATCAATAAAATTATTCACTGATGTTGACATCAACCCA
GAGCCATCATCTTTCTTGAACCAATTAACATTATATTCGTCTTTTTTATTTTTCTCTTCA
TCTGTAGTAAAAACATTGCTGAAGACCGTCATTAGTTTTTTGCAATCCATTTTGTTATCA
GATAAAAGAAAAAAATCTGGCTTTGATTTTTTTACATTTCCTTTTTCTTTTGCCCCTCCT
CCATTCATAGAGGTCGCTTCAACCTCATTCAATACCATCATTATTGCAAGATTTCTTGGC
TTATTGCCATTCTCATCACCATCTCTATTCATTGTTACTGTATCACTGAATTTTGCAAAT
TGCTTCATCGTTTGATAAAGCAATTTGCACCCAACCATATCACTAGCTTGGTAGGCAAAT
TGCGGCCGTGCTCCTACCTTCCTTTTCTTAAAATGCCTTCCATTTCTATCTTCTTCTTCC
TTTTCATTAAGCCTCTTAACTCTATCTTCTTTCGACGAAGCGATGCCAACATGTCTTAAA
ACATCATCATTCATCTCCTTTGCCCTTTCTGCAGACTTTTGTATCAAGTGACGATCTGAC
ATCCGAGAACGACGAGATTGTTGTAGTTGGGAAGAAGGGGGAAGCATGGATCTATTGCTG
TGGTTGTTATCAATAGGAGCAAGGGGACGTCGATTAGGGTTAGCATTAGGTTTCCCTCCT
CCCTTCTTATTCTGCATCAAGAAATCAATATTTTGCAGAAACCCTTTCTTTTGCGACTTT
GGCATTTCACTAAATCTTTTCTTTTCTTCTTTTTGCTGCTTAGCAGTCAGCTTCCTCCAC
TCACGAATTTTTTTAAAACAGTGACGGTAGTTCCTTGAATTGCCAGTGTACGATGGAGGC
GGTTTGAGTTTGCCTTTCAGTGGCTGGAACTTAAAGTATTTGTCGATACTTTTTTTTTCT
GTGAAATCAATCTGTTGATAGATGACCTCATCAGAGGAGAGCACTGTTGTTGAGG
>c69_g1_i1 len=1590 path=[1961:0-344 2305:345-364 243:365-388 267:389-517 396:518-1589]
TGCAGGGGATCGTTCTATCATCCATACGCTTAGGCTACTGCAGGTTTTTGCTGCTGTTAT
TTCAGACGTTCCAGATGATAAAAAGATTGAGCCAAAAAGAGGCATTTTTGGACCATCTCC
TTGGCGTGCTGGTCGTACAAAGAAGATTCATGGTGACTTGGATGAATTATTCATGTCTGA
TATTCTTCCACAATGGTTTCTTATGTGCCGCCATGGGATTGTAGGGGCTACAGAAGAGAT
GCCTCACGAAAACAAGCTCCTTACTCTCTTTGTTCTCATGCGCCAGTATGCTAACAATCC
AACTTCTCCCGTCTCCTGGTCATTTACCTTTGCAATGCATGCCATTTTGACATCAATCCT
TGAGACCGATAGCATCTTCTATAAAACTTTGGATTTGTATGAGGTTGTTTTCAATAATTA
CTTTGATCGACTAGACTCTTTTTATGATACTGTCAAGAAAGACCCTGAAACTGAGCTATT
TTCAAATAATCATTTTGTGGTGAACTTCACGATAGTTCAATTCCTTAAGAATTTTGGACT
TGATGTGTTTGAGAAACGTGCTTTATGGAATCCACTCTGTGCTGGAACCACATTCTCCTA
CTTGTGCTATTTGGGTAACTTGGAAGCAGGATGTGACTTGATTGATTGTCAGGCACAGCT
TCGGATTACATTGCATTTATTCAATGCGCTCAAGGTAAATGGTATCATCAGACATGGTGA
TGTTCCGTTCTTAGATAAGCTACATCAATGTTTTGAATCAAGCAGAATCATCTGGGGGGG
GCCTTTGCCTAAAAGAGGTGAATTAGTTCAGAGATTTTGGATATGCTATGGAATGGACCT
TGAAAGTGCGAAGAAAATGGCTGAAAAGGCAAAACTTCTTATACAGAAACACCAGCATAA
AAAACTTAATACTGAAGGTAATCGGAGAGTATACAAAATGAATCCAATTGATCCTTCTGA
AATTTCCAAATCCTATCGCCGTATCTGTAACCAAGATTTTCATGATGTGGTAGATAACTA
TCATACTGATGATCAGAAGCGTAGAATGAAAGGAACCGATATTTTCGCATGTGCTGTTCG
TAAAAATGATACTCTTGATGCCATTGATAATGAGCAACAGCTACTTTCTTTACATTTGCC
TGTATGTGGTCTTCTTCTTGAGCAGTTTGTTTCTTCTCTAGGAAGAGTTATGGAGTGGAG
CCCCTCGCTGCAAAATGCTATGTTGAACGCTGATAGTCAGATGCGACTAGGGTACACTGT
ATTTTTTGCAAAATATCTATTGGGCGCTTTAGATTTTGCATACGATCCATATTGTCATGA
GTTCCTTGATTTACCAGTGGGTGCAGCGTCATCAACTTTCATGTCAGAATATTTCAATAA
TTTTGATTTGAGTACAACAATGTGGTTCAAGGGAGTTAAACGGGAAGACTAATACAAAAT
TATACTGCATAGTAATTAACAATCACCAGCAAAACCTTGTTTAACAAAACAGAGAAATAA
GTATGAATTTGTATCCCCTTTTTTGTGTTGTTTTGATTAAATATAAACTATTTTACCACT
TCGATTAGATAGATTTTACTGGTCTATTTG
>c71_g1_i1 len=1260 path=[1288:0-1259]
TGTGCGTCCAGTCAGTTGTACAGATTGAATGGTATATTATTTGAATTAACCAACTACAAA
ACCAGGTTTCATATTTTAACGTATAAACAAAGAAATGTTATAATTAATCAATTGCATTGA
TCATATGGAATTCATATGTAAGTATATAGTACTGACACTTCCTGTATCATTTTCTTTGTC
TTCTCCCAATCCTTCTCCTTCAAATCTATTAATTCATTACTTAATTTTAAATATAGATCC
ATTTTTCCCTCATGTGTAAAATTTGCACTCTATTTGTGGAAGATGGTGAATTGAGAAAGA
TTTTCTTGGATAGTTTCAAATGACATGAAAATAATACCCTGTCCAGGTACAACACGGCTC
AAACGAGGGATAACACCAGAGTAGAAGGAACCAATTCCTTCCTTAGCCAACATTTGCTTG
AAACAATCAGCAGTATTTGCATATTGGGAGGCATTTACTCCTTGCATACGAGTCTTCACA
ACATCAAAAGGGTTGTTACCCAGAGTAGAAAAACATCCAGCACTCATACCACCAAACAAA
CGAAGAAGAGGAGTCACCGGCTTCTCCCCATCATTGGAAACAATCCTCTTATATTCATTA
AACCACATAAATCTCAAACCCTGATTACTCCCCTGTTTTAAGGAAGTTGCAAAAGCACCT
TGATAAACACCTCCAATTCCTTCATTTTTCAAAATATGCTTCATACCATCTAGGAAGGAC
ATGTTCAAATCAATACACTTGGTTTTAACTGTCTCAACGGGTGCCACAATCATGAGAGCT
TCACATACACCAGCTCCAAGACCAGCAACAAAGTTTTTACCGATTGTGAGTTTGCCATCC
TTGTCCTTAAGTCTATCTTTGAAATTGGCATTGAGACCAAACCGGATACCTGCTTTAGGA
ATACTTCCAAGTAGTGTTGGTGCGAGACCACGGTATAGTGATAAGAAGCCTGTTTCTCTT
ACTGTGTAAGTCAAACCAGAAACCATTCCATTGTAAGGTAAGCTTGATCCCTTCTTCTGA
AGCTGCAATTGAGTCTTGATGAACTCCATTGGCCATACAGCAGTAGCCTCAACACCACCT
GCAATACATCCAGCAGCTAATGGTAGTAATTTATTTGTTTCTGGTTTAGCTGATGACATA
TTCCTTGGTAATAGTTTGCTTTGTTACTTTAAATTGAACTAAGACGTAGTATGTATGATA
AATTAGAAAAAAGATTCTTCTTTTGAATTTGTTTTTGTGCAGGACGTTTTTGTGACAAAA
>c72_g1_i1 len=986 path=[53:0-985]
GATAAATAAAACCTTTTCTTTTTTTCGTCTTTTATTTTAGGTGTTTTGCAATCTGAACTG
CCTCTTCAACTTTACCACCACAAATCAAAGATTGAATCAATGAAACATGTGCAGCTTTCT
TCAGGTCATCATTATTAATTCTTTTTCCTCTATCCTTATTATTCACCAATATATTGTAAG
CAGATCGTGCCTCCTCCTGTGCACTTTCAACATTACCAAGTGATAAATTAGTAATTGAAG
AAAAAATCTGAATGGAGGCATTGGCATTATTATACCTATTGATTTCGCTCTGATTCAATT
GACTCTTCTCCGATATTTCAACTGTTGCTAAATGCGCTGCCAATAAATTAGAGTAATTAT
TACTGGTACTCCCACTTTTTCCACCACTGTCACAATACTTGGTATCATTCAAATAATTTA
AATCCTTACTAGATGTAGAAATACCAAGCATAGTCATTGCCTCACATTCATACATTCGCA
TTGTTGCTCGTCGACGTAAAGAAAGCATAGAATGTGATTTTGCTTTCTTCTCATCTTTGG
TAGAAGCAGTTGTTGCTGAATAAAAGGGTTCTGCCTGTAGCATTGCTTCTGCAAGATTTA
TCACTTGCAGAGGATTGTTTTGTTCTAGCCAAACGTATGCAAGTAAAACTCGAGCTGATT
CTAGATACTCTTTCTTGTGATTCTTACTACAATCACTCTTTGAATTGCACAAGATTATGC
ACCGATTCAAGCAATCCACAGCCCTAGATAGTGAGTTGGAATCAAACATTAAATCTGTTT
CATTTTTACTATTGGATAAAGGACTGGAGCCACTTTTTCCAATGCTACTGCTGCTACTTG
TGAAGGCGACAACAACAATGATGGTCCACGTATAAATGAAAGATAAGTAAAGGATTTGAT
TAAATTCCAAGAAGCGATAAGAGGCAATTTCATTTCAATAAGAGGTACACAAATTATGCT
TCTTACCTCCTCACTCTAAACGCTCT
>c73_g1_i1 len=1414 path=[31:0-756 30:757-1413]
TTTTTTTTTTAGTTGAAAAATGCCATACATTAATAATTATCTAGATTCTAGATTGTCTAG
TAATCATAGTTATTTCAGCTACTCTCAATTCAGATATCATCAGCAACGAAACAATTTGCA
AGGTTTGAAAACCCACGTTCATCCAAGAGCGATGCTGGGAGGTCAGAAAACCCTTGCCAG
TCTGGAAACCACCCACGAAGTAAATGATACAAGGCAAAAAAATCAGCAAGCCCTAGAAGG
CTGACAAGAACTACAAATGCAGCTACACCAATGGTCTTTCCAAGTCTGATGTTCTTCTCC
ATTTGTTCAAAATCCGATCTATATAATTCAAAGGCTCTTTCAGCTTTCAGTGGTATAATC
TGGTTCTTGTTGATACCAATCGAAAGAGAATCAAATACAGCACGGACTGCCATAGGTGAA
ACTTCTTGATTAGCTGCAGCTAAACTTTCAAATTGAAGATATCCAGGATATTTTCCAGGA
TATTCCCGTTCAATTTCAGTTGCAGTCAAATTGTTATTCAGTATTTGCAAAACATCATTA
ACGTATACAGGTTCAGGGTATCCAAAAAGATCCATCTCTTTTCCTCCCAGTCCTTTACCA
GAACCAACTAGCTTTTTCGTACTCTGCCATTGGGACCATGTTTTGGGGATCACTTCACGG
CCAAGAGAGGCAGTTCCAACAGCTCCAAAAAAACAAAGTACAAAAGCTGCCCTGGCAGCC
TTTACTTCTTCAATAGAAAGACTGACAAACTGATCAGCTACTGGAAAGGCTTGATCCACA
ACAAAGCGGGAAGTACTGGACGTACCACTTGCACCAAGATGATTTCGGATGGGTGCTAAT
GGCCTGGGGACAAACCCACTTCCGGTCTCTACCAATAAGAGAATGGTAGAGAAAATTGTA
ATATTTGAAAGCTGCATGTCACTGGTTATGTATGAATTTTGATTAAATGCCTTTAATTTG
TTGCTTATTTCTATCGTTCTTTTGTTGAAGCCAGAAGAAGAAAAAGTGCATAAATGAAAA
CGGAATAATTTTCTATCATGATGAAAACCCTGCTGAAAAGAAAAGATACCATCAACTTGA
TGCGAGCATGTAATTAATAGTCAAACACTGCCATACAATCTTTATTCAAGTCTCATGACA
TGGGCCATGGCTACCAGTTCAAGTTGATATTGATCTTGTTTGCCTCCTGTTTTCCATCAC
CTTACCCCTTAACCTCTCACCGCTGCGGAAGACTTTGTTGTAGGAAACGGAAGTTAGTAC
CTTTGGACTAGTATAACTCTGGTACAAAAGCCCAAAGTACATGAAGTTCCATTAAAGTTC
ATGTGTGATTGCATTTTCTTTCGATGTGTTGTTGGATGTTGTTGCATGTGACAAAATTTA
TACCCAAAATATGTTTTTAGACCACCCAAAGTTT
>c75_g1_i1 len=2119 path=[2124:0-340 28:341-2118]
CTTGAAGTGTCAACCAGGATTAAAGCAAAAATGATTTGGAATTAACCCTTGTCAAATTGC
CATTTCGCAGCTTTTTTTGAATGACTATTTATTTCTCGCATGTAATTGTAATTGCTTTCA
TGAGACCCACTGAAACAAAAATTAATTTCTAGGTTTCCATAGTCAATTTTCTCCCCGGAG
CAACCAGTGATTTCTTTATTTACCATCATGTACATATTCTTTGCAAGAGGAAATAAAATG
TCTAGATTGGCCATTGAGGCAGAACCAACGCCATCATAAACAAAATCATCAACAGACGAG
AAAGATCCCCAGTTTTCTAACTGTGTACTATTTTTCAAAAATTTCCATGCATAGCTTGAA
TCAGTGTATATGTCTAAAGTGATTTTGGTGTGTGTCATATCAATCTTTGTAGACACTTGA
TTTAAAAGTTGTAATACTACTTTCAGTGCACCATGACAAGCATACAAATTAGAGCGATTT
CTGGATGGCTTCAAGAAAGGAAACCCAACAAGTACAAGCGCATTCTTTGGATTGGATCCA
CCTTCTTCTTCTGGCATAGTCATGCCAAATGATTTTTTCATTGCAGATTCAAAATCAAAA
TGACTCTTTTCAGCGCGTAGTTGTGGTAACATAATCGCAATCCCTCCAGATTTTCTTTTT
CCTCGGGCTTGTTTAATATCATCTGGTGGATATACACTCCCTGATACAAAAGTAGATATG
GATATTTCTGAAAGATTCTCATTAAAAAGGGGTTTCTCTTGTCCCTGATAATGCGTATAA
TTATTATGTAAAATGTCAGTTATGGCAGTAGTGGCGATCTGTTTACCCACGTCAAATTTT
CTTTTCCTTCCTACTCTCTTTTTGGTGAACACAAGTGAAATATCTTTTGTAGATTCTTTT
TCACTTTGCTCTATTCTTTTTTGCAGAATTGCGTTGGTTGTCGCCAATAATGCTGGATTA
CTTTTGAATATTCTTGCAGTTTCAACCCCAACATGAGTTTCACCTATCATCTTACCCTTC
CTTTGTTTTTGAATTGCGATTTTCATCATGAATATTTTACGAGCCAATGATGTATCAATA
CCTTGTAGTAAGATCCTTGGCGTGGACTTTATCAAACTACCAAGTTCTTTAGGAGATGAA
ATGTATAGATTTGTAATTAAGAAATACAGGCATGGCTCGATTTTTCTTTTGAGACTAAGG
GATAGTATTATAGGACATGTGAGAATGATCTCTCCCAATTCTTCAGAAGAAAGACCGCAT
TTTTCTTTCAAAGTTGCTACTGTTGGTCTAAGATTTTCTTCCAACGAAAGCCCTAATGTA
ACTGGAGCTAGTTTAACTACTCGTGCAAGGGATGTTTCTGGAATATTGATTTCATCAGTC
AGAAATGTACATTTTGATCGTAGTGAGTTCAAACTATATTGAAGTAAGGATGGATGTTTC
AATATTGAATCCTTCAAATCATCTTGACTAAGATGCACTTCGCTTAGAAAGAAGTCAATT
TTCTTTTCAAGAGAGGAAGGTTCGGTCGTATTGATAACTTGCATTCCTATCATTGATGGC
ATGCGAAGTATCAATCGTCTTAGTTCCATTGAAGATAGACCTAAATTTTCTTGGAGAGCA
TCCAATGTTAACTTAATGTTTTGGACACTATAGCTACTTAATCTTGAGTGTGTTTTCAAC
ATGGAATGAATATGATCATTACTGATTTGTAATCGCTTTCGCAGATAGTGAAGCATATCC
TGGCAAAGTTCAGATCTCATACTTTGATTGAGAAGGTCCCATGACGGGTCTTTCTCAGAA
TAAGTCAGAGTTGGGAAAGCATCTAGCAACAATCGGATTGTATCCCATGAAACCCCAAAA
GTGTGTAATAAGGCAAAAGAACACACATCTGATGCATCACAACCCAACATGTATTGTGAT
AGTTCTGATCTAGCCTCGTTCACTGATCCAGGTGGGACAATTTTGAGGAAATATATCATG
GACGGTTTACGTGAATCTTCATAATGAATAGATAGATATTGAGGGACTGCAGCCACAGCC
CTTGTAGCTTGTTCAATAGTCAACCCAGCACCAAAACCCCTTCTCAGGGCACTATAGACT
TTTGAAATGAAGAAATAAA
>c76_g1_i1 len=392 path=[53:0-391]
TAGCAATTGTTTCAGTTCCTTGCATATTGGCAGGCGAAGTGAGACCAGCATCAAGCGCGC
ATTCTCCTCTCCCATAATATAGTTCAGCATTTATGGAATTACAAGAAGTAAAAAACCCAT
CATCTCTAATTTTTTCACCCATGAGATCAATAACAATGCTTGATGGTGCACACTGTCCAT
CAGCGTAACTGACAATTTTGAGTGGACCAGTAATTGTAGCACCCTTGCACTTAGGATCTA
GGAATAATAATTCAATGTACTTAGCATAAGATTCTTTGGGTGATGCAATCTCTGTCATAA
TGACATCAGTATAATCACATGCACTGGTTGGGTACGGAGATGGAGCTGGAGTCGGAGATT
TGGTTGGGGGTGAGCTTGGGGCAGGTGTTGGA
>c79_g1_i1 len=353 path=[381:0-352]
GTTTGTTGTCATCAGTCAACCGTACACTGTACTTATAATACAGTAGTGTACTGTAACAGA
AATGGTAATACTCATCAAAAAGGCTAACTAAGACTTGCATTCACAGCAGGAAGCTGCAGC
AATAGCGAATTATGAGTTTCACCTCTCACTTTCCAATTCTCTAATTCTACGCATTGCATT
GCACAATTTTTCCAAGGTTTGACTGTGCTTTACCTTCTCTACCTTTAGATCTGAAATACT
TTGCTCCAATTCTACCTGTAACCCAATGACCTTTTGTGATGTTATCGCATTTGAAATGAT
ATTGATATTGTTATTATTGTGGTTGGTAATGTTGTTGTTGTTGTTGTTGGTAG
>c82_g1_i1 len=1418 path=[341:0-629 170:630-1417]
GGATTGAAGACAGAAGACAGCGGATCAAAGTTTTTAATCATTAGTGATTACTGGTACCAT
CCACATAGATTCTGAATTCATCATGTTCAGCAAGAACCAACAAATGGCGTTGTCTCTCAC
ACAGACAGCTTCAAGTTCGTTGAGTTTCATGTCATCGTTAACAATATGCATCTCAATGCT
GAGGTCTGAAAATAAACTGTCCACAGCTTACAGACGGATCATTTTCGGTATGAGCGTTTA
TGATATCCTCTTTTCACTGGGTTTGATGTTTTCAACCATGGTGAGCCCCAAGGACACTGT
TGGAGTGTGGAAACCAATGGGGAATCAGGTAACATGCAGCATACAGGGTTTCTTTGTATA
CATTGGATCGGTTGGAGCGCCTTTATACAATTTTGGCCTGTGCATCTATTACCTGTGTAT
TTCAAGGTATGGGATGCGAGAGTCTGCCTTCACCAAGAGAATAGAACCCTTCTTGCATTG
GGTGCCTTTTCTATACACAATCACAACCGCCATACTTTTTCTAGCAAGAAACCTTTACCA
TAATAGAGGTGCATTTTGCTATTTAAGTCCATATCCAAGATATTGTCAGCAAATGCCTAA
TGTTGAATGTGAACGAGGTTTGGACTATTTATGGTATTTTATTGGTTTTCACCAAATTTT
TTGCTTCTGTGGTATTGTAATTATGATGATTTTGATTGTCCATACAATCTTTCGTAAAGA
AAGGCAAAGCATTCAGTATCAATTCAGAGTTAGTAATACAAGCCATGGTGGAAATGAAGA
AAACTTTTTAAGAAGCTTTTTAAAGGATATCTTCAATTGTTCTTGTTTTAGACGGTTTCA
TGAAGAGGAAGAACAACAACAAGATGGACAAAGAGGTCGCTCATCATCATTCGTAAGAGG
GAATTTGATCAACAACCATCAATCACGAATATCTCCTCGATGCAAAGAAGTTGTCAAAAT
GGCCTCTTTGTATGTTGGTGTGTATTTTCTTACTTTATTCTTTCCATACACTGTGAACAT
AATTCGGAGATACAAAAAAGTACAACCACACTTTCTGCTTTCACTTTTGTCAGTTATTTT
TTGGCCTCTCCAAGGACTTCTTAACATGTTGGTATTCACAAGACCACATGTGATTACTCT
TCGTCGAAGACATGGTTACACAAGGATGAAATCGTTATGGGTAACAATTGTTAAATACGG
AGGCGAAGTGCCTTACGAGCGGAGAAGGAGGAGGAGTACTAGAAGAAGAGGTAGACTTCT
CCAAAATGATCTTAGGTCTAGAAGAAGCTCAAGGCTGATACCTGTTGTGGGTTATGTATC
TCCTCAACAATCTCCTCTAGCAGGGAGACATAATGCTGATAATAATGCTGTATCGTTTGA
TCTACCAGCGTCAAGAATTTTATTTCCAAGACCTGAAC
>c82_g1_i2 len=1563 path=[341:0-629 25:630-774 170:775-1562]
GGATTGAAGACAGAAGACAGCGGATCAAAGTTTTTAATCATTAGTGATTACTGGTACCAT
CCACATAGATTCTGAATTCATCATGTTCAGCAAGAACCAACAAATGGCGTTGTCTCTCAC
ACAGACAGCTTCAAGTTCGTTGAGTTTCATGTCATCGTTAACAATATGCATCTCAATGCT
GAGGTCTGAAAATAAACTGTCCACAGCTTACAGACGGATCATTTTCGGTATGAGCGTTTA
TGATATCCTCTTTTCACTGGGTTTGATGTTTTCAACCATGGTGAGCCCCAAGGACACTGT
TGGAGTGTGGAAACCAATGGGGAATCAGGTAACATGCAGCATACAGGGTTTCTTTGTATA
CATTGGATCGGTTGGAGCGCCTTTATACAATTTTGGCCTGTGCATCTATTACCTGTGTAT
TTCAAGGTATGGGATGCGAGAGTCTGCCTTCACCAAGAGAATAGAACCCTTCTTGCATTG
GGTGCCTTTTCTATACACAATCACAACCGCCATACTTTTTCTAGCAAGAAACCTTTACCA
TAATAGAGGTGCATTTTGCTATTTAAGTCCATATCCAAGATATTGTCAGCAAATGCCTAA
TGTTGAATGTGAACGAGGTTTGGACTATTTGTAAGTAACAGTATAGTGTGCGCCTTGCTT
GATGATTGTTTATGTTTGGATCAAAAAATTCATGTCTCTCTATTGGACAAAATCAATTTC
TTTTGTTTTCTCTCTTTATTTTAACTGTTTGATTTTGTTGTGCAACGACCTTCAGATGGT
ATTTTATTGGTTTTCACCAAATTTTTTGCTTCTGTGGTATTGTAATTATGATGATTTTGA
TTGTCCATACAATCTTTCGTAAAGAAAGGCAAAGCATTCAGTATCAATTCAGAGTTAGTA
ATACAAGCCATGGTGGAAATGAAGAAAACTTTTTAAGAAGCTTTTTAAAGGATATCTTCA
ATTGTTCTTGTTTTAGACGGTTTCATGAAGAGGAAGAACAACAACAAGATGGACAAAGAG
GTCGCTCATCATCATTCGTAAGAGGGAATTTGATCAACAACCATCAATCACGAATATCTC
CTCGATGCAAAGAAGTTGTCAAAATGGCCTCTTTGTATGTTGGTGTGTATTTTCTTACTT
TATTCTTTCCATACACTGTGAACATAATTCGGAGATACAAAAAAGTACAACCACACTTTC
TGCTTTCACTTTTGTCAGTTATTTTTTGGCCTCTCCAAGGACTTCTTAACATGTTGGTAT
TCACAAGACCACATGTGATTACTCTTCGTCGAAGACATGGTTACACAAGGATGAAATCGT
TATGGGTAACAATTGTTAAATACGGAGGCGAAGTGCCTTACGAGCGGAGAAGGAGGAGGA
GTACTAGAAGAAGAGGTAGACTTCTCCAAAATGATCTTAGGTCTAGAAGAAGCTCAAGGC
TGATACCTGTTGTGGGTTATGTATCTCCTCAACAATCTCCTCTAGCAGGGAGACATAATG
CTGATAATAATGCTGTATCGTTTGATCTACCAGCGTCAAGAATTTTATTTCCAAGACCTG
AAC
>c84_g1_i1 len=1606 path=[29:0-346 28:347-1605]
CAGAGTATAAATATATGTTTTATGGTAGTCTTGGCAAGCATTCATTTTTCAGAGGCTTTC
TCATTGAGCTTTCCATGCGACAATCTCATAAAATCAAATCTACATCATGTTGTTGATAAC
AGTGCCCAAATCAACAAAATCAACAAACCAGCATTTATCACCACTACTATCAAGTATCGC
CATTATAACTTGGGGGCACAAGCACTAGCGGCACATCGCCCTCTTCCTGAAATGATACCA
TTAGGCAGTGGTTTTGGTTGGTCAGATGAGGAATTCCATTCGTGGTTGGAAGAAGAACTT
GAAAGTGTACCTGGTCGGGATAAGTATTCGACTGTTTTTGATTTATCAATAGATGCAATT
GTCAAATGGAGAGCAAGATACAGAGGTAACCCAAGACTTTGGAAAAGAATCTTCAAAAAA
GATCGTGTTTTGAAAGAATTAGTAGAATCAGCACCTATTATTCATAGTGTGATGCTTTAT
GTTCAGTCATATTCATTACTTGATAGTGGTGACGACAATGGTGATGATCAAAAGAAAAAT
GAAAAGATAACAATATTGGACTTATGTTCTGGGAAAGGTTACTTGAGTATGTTCCTTTCT
GAATTATTACCTCCTGAGAAAGTTGAGAAATTTATCCTTGTTGATAAAGCATGGGCTAGG
TGTAACACTAAAGAAGGATTACAATCTCATCATATAAATTGGGACCATATTTATGCCAAT
GTTACAGCACCAGAATTAGAGTCGATATCTGAGATTGAATCGTCTTTAGAACTATTGAAT
CATGAAACCTACTTTACAACATGGCCTATTCCGCTCCATACATCAAAACAAGATTTGAAA
AAAAGTTCCACTCAACGTCAAATGAAAAAACATTTTTTTGATAGGATTGAAGGTCCAATT
GTCGTCTTGGCAATTCATTTGTGTGGCACTCTTTCATTAAAAGCTGTTGATATGTTCAAT
AATCATGATAATGTTTCATTATTTGCATTAAAACCTTGTTGTTTACCGTCAATGATCTAT
GCACAAAGAGGAGATACGTTCAAACTAGGCAGGCATGAATTTAAAGCTGAGGATGTTTGC
TCCAACGGCGAATTTAACAAGAAAAGTTGGAATGGTCCACCTCGGTGGCACTTAGAAGGG
AAATTTGAAAAATGGGCGGAAAACTTGTATCAAGGAATTGATTTCCTTGGCGACAACAGT
AATTCTGATCATCTGTGTGAAAGAGGGAAGAAGAAGAAAGAAAATATAATTGTACAAGTT
GATGGAGGATTTCAAAATAAGTACATCTTTGCACAACGATATCCACTTACACCTAAATTA
TGGAAATAACTGGATCAATAGACAGAAAACATCATAAAAAAATTTATTCTATTACAGCCT
TTGAATTGGTATACATCAAAACCTTTTCCTTATGTAAATCAGAACAATCATATATTTATC
ACTGTTCTTTCAAGCAAAACTAGGATTAATGAAATGCATTTGGTCTTCTAGTTATTAGGG
CTGGCATACTGAATATTTTTTATATTTTTAGACTAGTGTACACACGTGTAATGGATTTTT
AAATTTAAATACCACAATCTCAAAATCAGAGATGGGTAGTTTTGGA
>c86_g1_i1 len=1134 path=[43:0-1047 1175:1048-1133]
GGCTTGTTCAATTGTTTCGTGTTTGAATTTGAAACCATTTGCAAGCAATTTCTTTGGTGC
AGCCTTTACACCGCCAAGAAGCATTTCTTCACCCATCTCCCCGAAGAGTAATTTGACAGC
AAATTCAGGTAGAGGAAGGATAGTTGGGCGGAAAAGAACTTTTCCCATTGCACTGGTAAA
TTCAGCATTAGTACATGGTGTTGGTGCAACTAAGTTCACAGGTCCATTTAATTTGGGTGT
TTCAATAATGTGCACAATCGCTCTTGCTGCATCACGAGCAGATATGTAGCTAAAATATTG
CTTTCCTTGTCCAACAATACCTCCACCTCCAAGGAAGAAAATAGGATAAAGCTTACCAAG
AGCACCACCAAGTTTTGACATAACTGGTGCAATTCGAAGATTTACTACTCTGTTATTTTT
CAGAAGTCCGCCATTTGCTGGTTGTGCTGCTGCCTCCCATTGGCGTGATAATTCAGCAAG
GAAACCAGTAGTTTTAGAAACATCTGATGATTCGTCTGGGCTTGAGATAGAATCATTTTC
ATCAGCGATGAAGTCACTTCCGTAAATTCCTACACCAGAAGCTACAATGAAGTCAGTTGG
CTTCTTACATCCTGCAATTGCATTAGCTAGTGCATTAGTAGGACCGACACGGGAATTAAC
AATCAGATCTTTCTTTTCATCTGACCATGCTTGAATTCCCAACGCACCAAGTGGACCTGG
CAATAATCCTGAACCTACATTTTCGCCTGCCAAGTGTACAATAGTGTTAATTGATTCCAA
GGCATTGGAATCAATGATAGGTGATGATGATCCATCTGTATTTGGGTTCCAATCCAGAGA
GACAATTTGTTCTTCGTCAGAAGGTAAGCCCTCCCCTTCAGTAACAGACTGGGATCGAGT
CAATTTCACAATTTTCAACGGCTTGCCATTGATGAGACTCTCTGATTTAGTCAGTTCATC
AATCAGTGCAGTCCCCAATAATCCAGATGATCCTGTGATTCCTACAGTGTAGTATTCGGT
AGATGCCTCGCTATTTGTCATGGTGGAAAAAGCCTTTTCGAGGAAGGACACATTTAGTTG
GGTAGTTGATCTAAACGGTTGTGCCTTGTGGACGAATGCGGATGCTGTTCTTCT
>c87_g1_i1 len=740 path=[53:0-739]
GGAAGAGGAGGAAGAGGAGGAAGATACTGAAATGGTATACCTTCAAGTAGATACAGGCGA
CATAATCAAATTAAAACAAATCCTTGACGAAACTGTTGCTAACACCTTCCTAGAAGATAG
TGTACTTGATGAACTCAACGGTGCTGGAGGGGGGAGGTCACTTGGATTCAAGGAAGATCA
TAGATTGAATAACCTCAAACTAATTCTCATGACTGTCGCATGTGCATTTGCAATGGTCGC
ACAATTTGCACCGCTTCCTTTCCCTGAAAGTAGATTTGTGCTTGGCGGATGCTGTGCGGC
TTATTTCGCCTTAAGTGGAGTGTTGCAACTGATTGCAACGTTTTTGGATAAGGATTGTAT
TTTGATTACGAAGATTTCTGACAGAGTTCCAGCTGTCGTGAGTGCCAAGAATCCAAATCT
AACCAAGTATGGGTTGAGGGTCCGAACATCCATGCCAAGATTTTCAGAGTTTTACACCGT
TACAATCGAATTTGAAGGTTTAGAGAATTCTCCATCGGTCTCAAAGACTTGGAGTGTTGG
AAAATTTTTTGATGTTGAGGGCATGTTTGATGAATATGGATTAGAGCTTGAAGTAGAAGA
CTTGTATTTGCGATTTGAATCACTGCCCATGAAAGAAGTAAAGAAATTAGACAAGAAGCT
GAAGACTAACTGATATATTTGAATCCATAGAAACATCCAGTTGCTAATGCCTAAACACAA
AAAATGTCTTAATAAAAAAA
>c88_g1_i1 len=623 path=[651:0-622]
GATAATTTGAAACTGTACTATGGTTCATCTATTAAAAATCACTACCTACACTCCTTAGTG
CACTGGTTGGTAAAAGGAACTACCTGTTATTTTTTCCTCCTAACATCACATTGTTCTTTT
ATATTCACAGCCTGCTCATATCCCGATTCACTATCAACTTGTATAGAAATTATCATCTTC
ACTTGCAGTTTACTTTTGACCTGTAGTATTATTATCATTGGGCCCATCTCTTTTACACGA
ACATATCCATTGCATTTATCAACCCTAGAAATAACTCTATCAACACTTTCTACATACCTC
AACAGATTGAAGTCACTTATGACATCACATAATTCAAAATGCAATATTGTAAAAATTATT
CTGTATTGTTTTCATATTCTTCATCATTCTCTAATATTTCTTCTTCTTTGAAATTTGATG
AGGTAGAGGATGTTATTTGTTGTTCTAGAAATGGCAATTATCGATGTTACTCTTAACATT
CCTCAAACAAAGCCAAATTAGATGGCATTCTGTTGTAATGTCCACCATTATCATCACCAT
CGTCATCACCATTCCCAAGAAAAAGTACTCAGCAAATGAATTTTACTCAATACCTTCACA
ACTGGTAATTCCAAACGCACCAT
>c90_g1_i1 len=3079 path=[3086:0-2570 15:2571-3078]
ATGACTTGGAGCCTAGAGGATGTATTGATTTGAATGACTATCTAAATGAGGAGGATGATG
ATGCAGATGTTGATAATAATGATGAAGGAAGGCTAGAAATTAATTCATTGGGATGTTTGC
CAGATGGTAGATTTCGGTTTGAAATTGTATTACCTACAAAGAAAAAAGATGGTTCATATT
CAACAACAAGCGCTTCTCCTCAAACAAATAAGTCATCTCAACATTGTGCTCAAACATGTA
ATGATGGAAACAATTCTTTCGATGAACAGGAGAAGGAGGAGGAGTACTCACATAAACAAC
AAGAACAACATCAGCAACAAAAGACGAAAATTTTATTAGAAGCTAGGAATGAACAAGTTG
GTTTAGAATGGATGGAAGCAATCAAAACGGAGAGATTATCATATTCTAAACGAGAGCGAA
AGAAACTCTTGAATCAGATGGAAATACTACAGACTGAAAAAAAGGGTCTTCAAGATCAAA
TTGATGAATTACGATTAGTGGAAGAAGATAGAGATGGCGCTATACAAGATGCAAAGGAGT
GGAAAGAAAAGATGAATCAGCTGAATGATGCTTTGGGTGTGTTAAAACGTTGGATGAGTA
AACCTCCTGATGACGATAATGAAAATGAAAATACCGAAGATGGTAGTAAAAAATCATTGA
CGGCATCAAATAGTGACAATTCATGTGAGGGGAATACATCATTGTCAATAAGTGAAGATG
ATTTACAATTGGAGGAAATTGACCTTCCAGAAACAAATTTTGCATCATTATCGAATGTAT
GCCGTGGGGTACGGGAAAATTTACGTTTAACATCAACAGAGGCCAATGCAACATTGGAAG
ACTTGAAGAAATCAAATGATGAAGTGAAAGCATTATCAAATAGAATGGTTAAGGCAGAAA
AGTACTTGTGTAAACTGTGGGAGGAAAATTGTTCCATGAGAGATGAATTGAAGAAGAAAA
AAGTTGAAAAGAAGGTCCTGGTGAAGGAAGTCAAGGCTTTGTTAGAGAAGGCAAAGCAAG
ATCATGATGAAATTACAGCCTTAAAGAGATCCAATGAAGAGTTCAAACAAAATTGTTCAG
AAAGTTTATCAAAAGATGACAATAAATCAAGAGATAATGAATTAACATCAATGCCTGATT
TTGAGTCTAAGATGAAAGATGTACCAAAGCGCCTACTAGGCACTGCTGAAAAGAATCTCC
TTCGCGCATTAGAAGATGACATTGATTCTACTTTACTTCAACACCAGAAGCTACTTGAGT
CAGGTAACAATAGGTCTTTTACAAATTCAAAAAGCGGAGAAGACGATTCCACTGAATTGT
ACAATGAGAACGATTCCTACTCTATTAACAAGGAAATAGGGTTAAAAAAGAACAGCATTT
CGGAAGATAGCACGCCAACTGTATCAAATGCTTCTCAAAGAAAGTCAATTTACAAAGACC
ATCTGCCTCATAAAATGTTCGAACCTAGAGATGGAAATAATAGTGAATCGGATGATAGTG
TATTTAACAATGACCCAACTAAACGAACCTTTTCACCTCTAAGACCAAAGTCGCTTCTAG
ATCAAATAACGCTCCAAGAGAGGCAAGAGGAAGAAGAAAGTTTGATAAATATTGATGATG
TGGCTATCAGCGATGAAAGTCAAATTTCTGACACAGAAACTCAACTCAATGCGTCAAATT
TTAGTAATCCATTAGATAAGTTGGATGATGATTCGATGACATTACCATCAGAACATTCGT
TGAAATCATTAGTAACAGAAAATAGTGAACCGACTTCTAGGCTATCATGTCCACTCTTGG
ATGTAAAACAGAGGCACAATGCACAAGATACCAAGTCCATCTATCACCTCACTTTTTATT
CTTCCAAAATTGGTTTACAGTTTCAGAAAGCTCCAAATAATATTACCCCTACAGGTTTAC
TAACTGATGCCATGACGGCTGATTATGATATGCAAGATGGGGAAAATGCAACCGCTGTCA
GTCGATCAAATGCAGAGTTAAGACTTATAGCATCATTATCTAACAAACCACCTTCAAAGA
AAAATGCATTGAAAGATAGCACATGTCCAATAATTCTCCCGCCTGACATAGTTATTGTTT
GTGGATTTCATGGATTTGATGAAACTGCCAACAATCAAAGACCAAGCTTAGGGGCAAGAC
TTATTGCATTTGATGGTATTTCAATCGAAAGGGGGCCTTGGACTTTTGACACGGTGAGAA
AAGCTATAAAAGCCCGAGAAAGGCCACTGACTTTATCCTTCCGCGATGACTATTTGACCA
TGGATCAACGAGCAATTTTGACAAAGGCTGCAGCCGAAATAACTTATGGGCATCCTCCTC
CACCACCACAAGACTATTCACAGCAAAAACAAGGTGTTCCGCGCATCATCAATGCTATGC
AAAAGAAGGCATACACTCAATTTAGTTCAGAGAACGTTTCAGGATGTGAAGACACTCCTT
CACAAAACATGGCCCCTGAGGTGAATCGCCGCTTGAACATGGAACCTCTTTATGATGATA
ATGATATGGATGCCTCAGTCTCAACTGAAAATAATTCACGGTCTTCAGATAAGTGGCAAT
CGTTTAGTGATGCTGGCTCATCTAGTGTTTTTTCAACAACTTTTGCGCCTCTGATGGCAA
ACCTAATTGCAGGAATTAGGGAAGATCATGAAGAGAATTCCACTTTCACACCTGAATACT
TTCGTCGTGACCCTAAATCTCTTGAAAAAATCCAAACTCATAGAGAATTTAAAGCTGGCT
TGTTATGACATGATAGAATTTGTAATATGAAATTAAATGGTTATTGGTTGACATGACCGA
ATGAGTGGGGTGCCCTATGTGTAGTATATGTATTATTCACAGCCAGTAACATAGCAACAT
GCAATATCTCGACACCATTTTTTCAATTAAATTTCCTGAACACTTTTTTTCTAAAGATAC
TATGTACAACATTTCTAACTAAATACACATTGCCTAGAGTATACCCATGAATAAAATCTA
TTTATTTACAATCCATCATTTAAAAATAACATTGAAGAAACGGTTTCATAGACAAGAACA
GCAAGAAAATAATACAGGA
>c94_g1_i1 len=1786 path=[1814:0-1785]
TGACGATGATGATGATGATGATGAGTTTGATGATAAAGAATGGTCATTGCGTACTTGTGC
TGCAGCATCATTAGATAGCCTTGCAACTGGATATCCACACACAGCAGTTTTACCGCATTT
ACTGCCTACATTGCAAGAATCATTGTCTCATGAAAATCCATGGGTTAGAGAAGCTGGGAT
TTTAGCATTGGGGGCTATTTCTGATGGATGTGGCACAGCAATGGGTGAACATATGTCCCA
GCTTCATCCTTATTTGATTAATCAAGTCACTGCAGCTGACTCCATTCCTCAACTGAAGAG
TATTAGTTGCTGGACCATTGGTAGGTATGGATTTTGGGCTCTAGAGCAAGCAGCTTCAGG
TGTACAGCCTAAATTAGTTGAGCATACAATCGATGCAATTTTGAGTCGACTACTTGATGC
AAATCGAAGAGTGCAAGTTTCAGCATGTTCGGCACTTGGTGAAATTATAGAAAGTACTGG
AGAATTTTCAATTCCATACCTGGAAAAAATCTATAGGGCGTTAAATTTTGCTTTGGCGCG
ACATGAAACAAGAGCGCTCATGGTATCATTGGAAATCTATGGTTCTATTGCTGGAGTTGT
TGGCCCTGCCACTGGCGAGGATAATTTACCAAGTATTTACGTACCTCCCTTACTTGTAAT
GTGGGCAACCAAAACAAAGGTAAATCCACTTGATCGCACCTTATTACCTCTGATGGAATG
TTTGGCTACTATCACCATGTCTATTGGGATGAGCTATCAGCCTTGGGCATTGGAAACTTT
TGATGGTGCCATGACAACAATAAATTCATGCTTGATGCTGTTGAGTACTCAAGACACATT
TGCAGATGAAGAGGCTGATCCGGCAATTTGTGCAACAGATGTGTTGGATGGTTTGGTGGA
AGGTCTTGGGTCTAACTTTGCAGAACTTGTTTCAAGTAGTACGCAGTATGGTGAATTTTT
CCTTCCAGTACTGAATACTCTAACTGGTCATGAAATTGATGGAGTGAGAATGAGTGCATT
TGCTCTGATGGGAGACATTGCAAAGAACTGCCCTATAGTGCTTCAGGATGGTATGGCAGA
ACTTTTGAATGAAGCAATTGCTTGTATTGATTCAATACACCCAGCAGTATGCAATAATGC
CGTTTGGGCTGTTGGTGAGGTATGTGTACAGTGTATTGGGAATCCAGCATCTCTCCAGCC
TTTTGCTCAAGAAATTGTTCAGAATCTGCTTACTCTTCTTATGGAACCAGGTTACAGCGG
GTCACCATTGGCTGGACTTGTAGAAAATGCAGCATCAACCATGGGTCGCTTAGCCAAAGT
CAGTGCTTCATTTGTAGCTGGTGACCTACCACGTTTTCTAAATGGCTGGTGTGATGGGTG
TTCTAAAATATACGATTTGACGGAACGCCGTGATGCATTTGAAGGATTAATGCTTGCCAT
CCAGGCTAATCCACAAAGTATTTCTATGGCTGCAGAACAAGTATCTGATATTCTCACGGC
GATTTTATTTGCTGTAGTCTCATGGCATGTTCCATCTGGGAACTTAAGTCCCACACTACT
AAATGGAAAGTACAGTTTTGAATCGTTTCCCATAGAACATATGGACCTATGTGAAAATCT
ACGCATATTTCTCCATCACTTGAAAGACATTTACACTAATGAATGGAACAATATTCAGAA
CAATATGCCTGTTAATGTCAGGAGATTATTTCGAGAAATATATGCCTTCAATTAATGATA
TGTTTTTCTTAATTATATTAAAGTTAAACGAATTAATGAAAAAAAA
>c96_g1_i1 len=1552 path=[1:0-190 192:191-211 213:212-1551]
AAACATACCAAAAAAGAGATCGAAACAACAGGTCACAGGTAGGCAACATCTTATTTAGAA
GACCTTTTAAGATAGACAACAAGCAACAAGCAACAAGCAATAAACACCGAGTAATAGCCA
TGGCTTCCACCAATCATTATCACAACAGCATTCCAACAGAAAATCAAGAAAATGAGGGTT
TAGTAGCAGCTGTAGCAACAGCAACTCAGGTAGATGGTGTTAAATCAAAATCCACATCAT
CCACCACTCACACAACGGATTTTTCGGGTGTGTCTACATCTGTAGCTGTGCTGAAAAGGT
CAGCAATGACGTCTATTAATTCAGTCCTGGAGGTACTACCACCACCTTTCAATCAACATA
GACGAGATAATAAGTTACTGTTCATCCAAGCTTCCTTCCTTCTTTCTCTGCTTGTTATAT
GGAATATTCATTTGTATTCTAGTCATCTTATACACCCCTTTCGAAACCCTCATTCATTGG
ATTATCAATTGGCATTTGATGAGAGTTTTGGTTTCTTCAATGACATTCCCTCACATATAT
GGAATCATAAGAAAGAAAGAGTGAAGAATCAACCGAAACATAATGATGGTCAACTGGGCT
TACGGTCTAAATTCATGCATCGTGATAGTCCAGCAACATGGTATCAACACAATTGGGATA
CAGAGTTTACATGTCCTCATGAAAGAAAAGTGGGTGGTATTTCAGATGGGTCAAAGTGGG
TTTGTGATCCACATAGATTGAAAGGAACTTATGATGGAGATGATAATGGAAATGGAACTA
AAGAACGGAAAGGTAAACGCAGCGAGAAAAACAACCCAGAAGATGGCGCTAATAATGACT
GTCTAGTCTATTCTTTCGGTAGAGGATCACCAAATGCTCGTACATTTGATTTTGCATTCG
AGACTGACTTACTAAAATTGTTGGGTGGACCAGATTCATGTGAAATACACTTTTTTGACC
ACCGATTGAATAAATTCGCAGGAAACCCTCCAGATGGAATCATATTACACTCCTGGGGCT
TGGAGGGTTCCCTTGATGCAAGATCATCACGCAGGAATTTTATGACCCTGAAGGAGACTG
TGCATCATCTAGGTCACGAAGGAAAGGAATTAGATATATTGAGAATAGACTGTGAAGGGT
GTGAATGGCAAACCTTTCGAGAATGGCTGACTTCAGGAATATCATCTAAACAGATTTTAG
TAACTTTACATGGAGCACCAAAGAATGATGATGATTTATTTGAACAATTGGAAGCAAACA
ATTACGTCATCTTTCACCGAGAGGCAGATACACGGTATGGTGGAATGTGGCAAGAATATG
GCTTCCTTAAACTTGCACCAGAATTCTTTGATCGTTAGTAACTATTAAAGTAGATGTCAT
GAAAATTACCTGAATGAGCGAGTATTATTGTATTGTAAGTCTTGTTGAAAATAGACAAGT
AAATCACTTTTTTGGAGCAAATTTCGTTTTTTGTGAAGCAATATTTGTTTTGGGCTTCCT
TAATTTTGGAGAATAATACTTACATGACAAAAGAGTTAAATTTAGAGCGTAA
>c97_g1_i1 len=2342 path=[1:0-216 218:217-2341]
TTTTTTTTAGAGAGGTAAAGTACATTATTTTATCTAATGGAGAGACAGTAAATCAAAATA
TCCGTATCAGTCCAAGACGAAATAAGGACAATACCACTAGTCAACCAAGTAAAATGCCCA
GTAAAACGCCAACTGGGGAATCTGCATTCATCACTCCCACAAAATCGACAGAAGCTCCAT
CATTCATTCCAAATGAAGCAGTTGATAGTCGTAACAAGAGACAACAAATATATCACGCAA
AGACGCCATTCTAAAATTAAAGAAATCAGACTTACCTGTGGCTCTTTCTTTCTTTTTGGG
TAAAGAAAGAGCAGAAGAGATTTTGAAGAAAGAAAATAGATCCTTATCGATTCGTGATAT
CATCAGTGAACATATTTCAGAGCAAATTGCAAAACTACGCAGAGCCACCCTTACACTTCA
TGGTTGGCAAGAAATCATCAATGATTATGATGATGACGATGATTTTTCGTCGTTTGCCAT
TTTTGACTTGAGATTGAAGGCGTATTATCTCCAAAATCTATATATAAAAGCGTCTCAATA
TTACGATACCATTTGTAATTTCAAGGATATTGCTGCATTGGCATTGGTCGAAACCAACAA
GAATCTCAACGTACTTGGTACTGATCATGCTAATTTGCATGTTATTTCTTCATATCAAAC
ACTTTTATCATGGTTCCGTACGTATAGAAATACGGATTCTTTTCCAAATATATCCAAAAT
GAAATCTCCAAAATCAAAATTACCCTACTTTTTGTGTTGTAATCCAGACGTAACTACCAA
AATCCTTTCATTTTGCAAAGAAAACTTGTCCAAATTGTCTATTGAAGCAGTCTATTGTCA
CATTCATGAGGTGATTATTCCAGAACATTGATACTGTTGGCAACTGGATGAAACTCATTG
GGTTAAAATATGAGCGCCGACGAAAGTGCTATTACGTGGACAACCACGAAAAGCCGGAAA
ACATAAAATACAGAAAAGAGTTTGTTCAAAGGTATTTTACCTACGAACTTCGCTGTTATC
GCTGGATACAGATACCAAGCGAAGAAAGAGAGACAATGATAAATGAAGGGCAGTTAGAAC
CTTGTAGTGGCTACAAATTCGAGCAAAATGGCATCACAATGTATGAATATCATTGTGATG
ACCATGTATCCTTCCAAATACGGTGCAATACTCTACCATATGGTGGGTTCCTTTCTGTGA
GGAAAGACCCTAATCAAAAACCCTTACTCATCCTTGGACAGGATGAGTGCATTTTTAAGC
AATTTGTGTTTACTCAGGGAAATTGGGTTATGCCTAATGGGATAAAACAATTAATTCCAA
AGGATGAAGGACATGGGTTGATGCTCTCATCCTTTGTGTCAAGAGAGTTGGGATATGGTT
TTGAATTGGATAGTGTTACACTTGAAAACATAAATAGAAAGAGAGAAGGACAATCATATA
GTGATACAACAGCTGCAATATTGAAATTTGGCACAGAATCAAAACCAAAACTTACAGAAT
CTCCGTTTGTTCGTAAATTAGAATACGGAAAAAATTATGATGGGTATTGGACCTACGAAG
CAATGGTCTTACAGTTGGAAGACTGTGTGGATGTACTGAGGCACACCCATCCACAGTTTG
AGTACCTATTTCTTTTCGACCACTCAAACGGTCACGACCGTTTGCAGCCTCAGGGACTCA
GCGTTTCCAAAATAAGCCTAAAACATGGAGGTAAACAGCCTGAGATGAGAAAGTCATTGC
TAACTAGTCAAGAGTTCGGTCCTTTCCATTCCTCCTCATCTTCCTTACAACCTGGTATGT
ATCAATCGATGCAATTTGAAGAATCTGATACTGGACCTTGCTACTTCAATGATGATGAGA
AATTGGCAAGGAAATTTGATATTCATTTAGACAAAACAAGAATGAAAGATATAACAAAAG
ATAAATTGATTGCAAATCTGAAACATGCTGGATTGTTGAATCCATCCGGTACAAAAAAAC
AATTGCAAGAACAATCCTGTTCCCTTGGCCTACCAATAAAAGCAACCCATGGAGTAATAC
AAGAAGGTTGGTTCGGCCGTCAAAAAGGATCTCTTCAAATTTTGTTTGAGAGGGGATGGG
TTGATCCGAATAATGTACGGGAGTACTCCTTGGATGGAAAGAAAGATACTCCATCTTCCG
TTCAAACGAAAGAGCTCTCCAGCCATCTAGTCGACCCAACAGGCTGTAACTTCTCCATTA
AGGCTCTATTATTATTGCAGAATGATTTCATTGGAGAACTAACCTTACTCCAGTTTCATG
GTAAGAAACTGGGTGTGATCATTGATAGAACACCTAAATGCCATCCCGAAATAGCGGGAG
AG
>c98_g1_i1 len=1152 path=[1180:0-1151]
ACTAAAAAATAGAATATTTGTTCAGCAATCTAGAGTTTGAAATTAAAGCCTATCAACGTC
AACAATTACAGTGAAATAGATCAACACAGGTAGGGTTTCTCTTTCTTTGTTTCTGTTATT
CATTCTATTCACCATGTCTTCTTTTCAGATGAAGTCATCATCCAATGCCTTTTTGTTATT
CTTACTTTCATCCTTATCATCATCATCTTTCTTCAATGTTCCTTTCTCTGCACCCACTAA
TTGGATTCTCAACTTGTCATCGTCTAATAAATTTGGATGTATATAAAAGGGTTCATCTCG
CACCAAAAAGTTACAAAATGGTCTATAGCCATTTTTACCGGTGAATGTTTCGTGACTAAC
ATCTTCCTCTGGATCAAACACAGTTTCTTTGCTCATTCCAAATAAATTCATTGTTGTTGC
CTTTATCAGCATTTTATTCTGTGCATGCATGTCTTCGGCATTGGTATTAGCATCATTATT
ATCAGCTGTGGGAGATACATATTCCAATGTAGACACGTATGGACCAAAGCAAAAATTCAG
TGCCACAGTGCTTCCTGTTGCAGCAATAATAGCAGTAGAACCAACTGCCAACTGCCCTGA
TGCAGGAACATCACCTGAATGAAATGTAATGAGTAGTGGTATACCAACAATAGAAATTAT
AGCTGATGTGACAGAGATACGTTTCAGGCGTTTGGAAAGCGACGCAAACGGTCCTTCGTA
GATAATTTTGTTTTGTTCTTGTTCCTGATGGTTCTTCTTACTTTCATTCTGATTGTTGCT
ACTTGACGAATAATGACATTTCAGCAAAAGTTGTTGATAGGATATTCTATTGCTACCAAC
ATTTTTTGAGTGAAAAAAATTGGAACGATCTGATTTAGATACCAATGTGCTGGTAAGTAA
ATGATGAAATGCCCTTTTCCTAATATTGGTACCAATACTGTCTATGTTTGCTGAACAAAC
TGTTGATTGGAGGGATAATAGAGGGGTAAGAAGATTATGTTGTTTCGCTATTCTTTGCAG
TCTTAGATGAGACATTTTTCTATAAAATATGAACAGTAGTAATGAATGATGCAATGAATG
ATGTAATGAACTAGCAATCCCAATGCTATTAAGTTTTCATATTCATAACTGCAGGTGGCA
GGGTTAAAAGTG
>c99_g1_i1 len=2460 path=[2438:0-2459]
AAAACAATGAGAAAGGACTCTCCGCCTCCATCTGAGAACTGCCCATCCACAACACCTTCA
ATTCTGCAAGACAACTCTGTGATTAAAGCTAACCCTATCTTACTCTGCCTATTTTACTGA
AGTATAGTAGCCACGATACATACAGTACAGTAGCTGGACGAAGAGAACCGAATCGAACAT
TCACCAGTAAAGATCTCACTTCATTATCGATCCTAAAATTGCATGAAGAATCAATTACAT
CAAACTTTAAGACTATTAGCATCGCTAGTAATAGCTTTACCTTTCTGTCACAGCATGGCA
ATTTCAGGCATCCCCGAGAGGATGTTGCTCTCAGCCTCAATGAGAGCAGCTGAAATTAGC
AAGGGTCTCCTTATTTCTCTCAGCATCAACGGAGAAAAGAAGCAAGTGATTGAATCTGAT
ATTGCCCAAACTCATGAGATAATTAAATCACACACTGGAAAACATGGCAGCATCTGTTTT
GTCGTCAGAAGACCAGGATGAGTTTTGTGCCGCGAGCATGGTCAACAACTGTCAGACCTC
GCGGCACAAGGGGATGAACCTCTCAAGGGGTTTGGGATCTTTGGAGTAGTCAAAGAGACT
GGAGTAGACGATGAAGGATTGTCTGACTTCTACTCCAAATCATTCACATATCCACTCTAC
AGAGATGAAAGATTAGTGTTCTACAATGACTTCTTCAATGGGAGGAAACTAGGTCTTTCT
ACATTCAATCCATTTAAACTGTACAAGGGATATAAAAAGATGACTGCGAGACTTAATGAG
AAAGGTCTTGAGGGGAATTTGAAAGGTGAGGGAATTGTACAGGGTGGAATTATCATTTTC
AACAGGAAAGGTGAAGCAATGTATGCATACGAAGAAGAAACTGGTTCACCATTGCCAGTA
GATGATATAATGGCTGCTGTGAATGCAGTTAAAGTTGAGAAGGGTGAACTTTAAGAAATT
ATGAAGATGAAAGAAATAGATAGATGCCACAAACCAGAAGAAATTATGTTCCAAGAATCT
TTGAATGACAACACTTGTTTCGCTTTTCAATGAGCAAGTGTTTGACAAGAAGTTAATTTG
ATTCAATAATTCCTTCAGTTAGTCGGTGTCTTGATAAACTTTTAATCAATGTATTATTTT
ATATAAAACAAGTGATAGTCCAATTAATTCATGACAAAAAAGCTTGATCTCATATTATTT
TACATTCAACAGCATGACCAATATTTATTAGACCAAAGATTATTCTGCCAATCCTCTGAA
TCATCTACATTGGTACCAACGGGTTTCCATATAATAGGCGTCCAATTATTATCAACCTCT
TCTTTTTTATTCCATACACAAGTTGTAGTTAAGAATTTGGACGGTGCGTCATCACGTACA
CAACAAAATAGTTTCAAATTAGTTCCAATGCCAGAACTAAAAGGCAAATCACACATCGAT
GAACCCTCCAAATATTCCAATTTCTGTCCCTTGGCAAGTTCAAATGTAGTACCATTCGTC
ATCATAAACCATGTATGCACAGCAACAATCATACAAGCAGCACACGTCAAAGGGTACAAA
TAACATCTTGCCAAAACAACCATCCAAATATCCGTTGGGTCAAGATGTCGATACAAATTA
GGTCTTGCAAAGTTCATAATACCAAAGTAGGAACTATTCACAATAGAAATGCATTTCATA
AATCCTATAGCTTGGATGACTATGAACCAATAAAATCGACAATGATTACGTTCTCCAATA
CATGTGCCGATGAATCCACAGTGATGGTCGAATGTAGCGACGCATTTCGAGCAGTATTTG
CAGTGATGAGCGCGTAGAGGTGGGGCGATGTTACAGGTGGGACAAATATTTCGTCTTGTA
CGTTTTTGTTTTTCTGCTTCATCGGTGATGGATGATTTTGTTTGTGGTCGTGGTAATGAT
GATGGAGTTTGTAGGGATGTGCTTATGTTCATGGATGGTTCATAATTAGTATCATTATTT
TCCATTGAATTGATATGGCTGTTGTTATTATTATTACTACGCCTAGTCATTTCATTTCTG
TTCATGTTGTTAATAGAAGTCAGTTCAATCGTTGTAGTGCTATTTCCTTGTTCTATATCA
ACATTACCATTGTCATTACCATTACCAATGATATTACAAACACCATCACCATCACCATTG
TTCATTCGTATTTGTTGTTGACAATCTATCCCACCACCGGTTTCTTCCCCCAATATGGAT
AAACCATCACGTTGACTAACCCGTTCCATAACAGCAGGAGTTAAATATCCTGGATCACTG
CCCTGAACAATATAAAATGCAATCAAAACTGCTATGTAGTGACTCAAGAGTGATATGAAT
TCATTTAACTTTAATTCACCCCTTTCAGAAGATATCGTTGCTTTTGCTCTTGATGTTGTT
GTTATCCCTTCTCCAGCGAAAGTCATAGTAGAGTCAGTTGTTGTTGTTGTTGCTGTTGTT
>c100_g1_i1 len=898 path=[876:0-897]
CGATGAGGATCGCTTAGTTTATTTGGTAACTTCAACTGGCCATTCAGAGAAGAAATCATT
GACAAGATGATAGTCAATCGCTTGTTCTACAAACAGGTTTTTAGCCTATATCTCTTTATT
ATTCTGACATGGACTGTAGCCTCTACTAGCACGACAGAACCCAAAATTCCCTCTGGACCT
GAATTTCGTTTAGACGATATACCAATGGATAGTACATATAACTTAAGAGGGAATTGGTGT
GAACATCAAAGCTTAGTTCATAGAAAGAATTTGACTCTAGAAAAGGCATTAAAAGGTGAA
ACCATTAAAGTTGTACTACCTGGATTCCACAGCTCCTATGTCAATTATACAAACCAAACT
ACATTAGTGATCAATCAAGAAAATCCTGGCTTATTGATTGAGCTGTTACAAGAAGTGGCT
AAAAGAGGAGAATTTAATTGGGAGTATGTTGTTGTGCGCGACTATGAGCCAATTTTTACC
CATGAGAAATACAATATGACATATCTTCTTGAGTGGATTACCGATAATTTTGATGTTGCG
GCCGATTGGTGGTTGCAAATGCCAGAAAGAGTGGAAGCAGGTTTAACGTTTCCAAAGGGA
TGGTATGATGGATCTATTGTTGTTATTGGTAAAAAGAGACAAACCGACAACCTTACTCCA
TGGATGTCATGGATATCATGGACGAAGCCTTTTTCAAATAGTGTTTGGATGTTGATGATA
GCTACAATTTTGTTATCTGGAATTATATGTTACTTTTTAGAAAGAGGATTTGCATTCTTA
CCAAAGAAGCTTAACATGGAAGAACTTTCAAGATTTCTTGTCGACTTCACAGACCACATC
TATGTGTCTATGATGGTTTTCACTGGAAATATGGATTTGAAGACCAAAACAAAACCAG
>c101_g1_i1 len=1347 path=[1325:0-1346]
GCATCATCAGTCTATCCACCTATATAGTAGTAACATATAAATCAAAAGCTATTTGTGCTG
CAGCCACCCAACGATAACAAAAAAGTCATTATGTTCAAGCAACAAACAGCTAATTTCCTT
TTGATTATATATACATTGATTGGGTCGGTCGATGGATTTGCACCTGACACAAGCATTAAT
AGAACTCACCGAAATAAATTCAAAACTGAATCAACAACTACATCTCTAAATGCATCCAAT
AAGAATGAAATAAATCCCCTCACCCCAGGGTCCATCTGTGCACTCGTCACACCCTTCCTT
CCAAACGGTGACATTGACGTCACCTCCCTACGCAAAATACTACAATTTCACAAAGAAGCA
AAAACCGATGGATTGTGCGTCCTCGGAACAACAGGCGAGGCATCCCTCATGACTATGGCA
GAACGTCAAAAAGTATTAGACATTGTTGTGGAAGAAGTGAAGGGCATTATACCAATCTTG
GTTGGGACGGGAAGTATCAATCCAAATGATACAAAAGCTATGACACAGCAGGCAATCGAT
ATTGGTTGTGATGCCAACTTGGTCGTTACACCTCCATATATTAAACCACCACAACGTGGA
CTAATTCAACATTTTTCATCAATTGCTGATATCGGATTACCTACCATTATTTATAATGTT
CCAGGTAGAACGGGTGTTGATTTGACCCCACAGTCCATCGGGCAATGTTACATGGAATCG
GAGAACATAATTGGTGTCAAAGAGGCAACTGGTGATGTATCGCGTGTCAAGCTGATTCGT
GATGTAGAGAAAAAAATACAAACAGGGGACGGTCGGCCACCATTATTGCTTTATTCGGGT
GATGATTCCACAGAGGCTGAGTTTGTATTACAGGGTGGCGATGGTTGTATTTCTGTCACG
GCGAATGTCGCACCATCAAAAATGGCAGAAATGATGAAGCTTTGTCTAAATGGCAAACGT
GAAGAGGCTATGAAAATCAATGAACAACTGGACTCCATTCATTCCAATATTTTTGTTGAA
TCAAACCCAATACCTGCAAAATGGGCACTTAAGCGTATGGGTATGATTGAGACTGGATTC
TGTCGCCCACCATTGATGGAGCTAGACGAGGCACATTATTTTCTTATTGAAGAAGTACTT
AAGACTGGTGGGTGTTTGTAATTGAGGAACTTTAGAAGTTAATCAAATTGTGAAAGACGA
ATAAAATAGTCACTCACTGATTATTTAAACCTGTTGTAGCAAGTCCTTTCATTAAAGTAG
TTGTCTGGCAAGAGTGTTTGAACCGCCATTTAACAAGAAAAGTTCCAACGAAAGATAGTT
TCGATTTTAATGAGATGGAAAAATAAT
>c102_g1_i1 len=786 path=[764:0-625 1390:626-785]
AAGAAATGAAAACAAAAACACAATTTTATAGATTTATTCTGGGGACTGAACTGGAACTTA
AAGGGAGAAAACATCACCCTCATCATTGTGAAACATGAGAGCCTGAGGGACATACATCTC
TCTCTCATCGCGATCAAATATCAAATTTCTCAAAATCCCCACCTGACCATATAGAATGGA
ATGATCCATATTTGTCTGGATCAAATGGAATTGTTGTAATTGCTATGTCGTAGTTTAGCT
CTTGCTCCAATCTCTTTTTGTTGTAACATCCATTCTCAAAGAACCTTCTTTTCCTGAAAG
TACGATATGCTGTCAAAGCCCCCGTCAAAAATGCAAAAGACGCAAGGGATAGTAACGAAG
AATTTTTACCCTCTTTTTTCCTACCCTCCTCAGGGCCGTGGTGAACCTGATATTAAACAT
TAAGGCAATTTATAGTGAGGACGCCAAAAAGTTACCTAAGGATTAAAACGTCAATAATAG
ATTAAAAAATCTCACCGTCTCATTGAATTTATTCACATTCACATGTGGGAACCTCACTAA
GATCAACTCCATTTCATTCGAAAGAGCATTCCAGGTGTGATTAAAAGATGTTCTAGCATT
GTTTGCACTTTGATGTTTCACTTTGTGTGATGAAGACTCCTTTGGGATGGGCACAAGCAT
TTTGTAACTCAATCTTTCAGAAAAACAACTCGGAATTAGTGAAACAACAGTCAATAAAAT
TATCCAAATTTGTCGGCACATCTTTTTCGAATAATAACCTGAAAAATTAATATGAACAAT
GCATGA
>c103_g1_i1 len=358 path=[336:0-56 393:57-357]
TGGATTCTGATACCAGCATGACCAGTGAAGGAATCAACTTTGTATTCAAATCCTTGATCC
ATACCGTAATTTGTAGAGGCTTTGAAGGTATTGGGTGGACTGGCATGAATAGTAATAGGA
TGTTCCGGATCAAACGTTTCGGCTGGTTCAAATGTAAACTTGATCCTTGGCACATTCTTT
TGATGTTGTGCTCTCGTACATGCGATACTAGCGAAAAAGGAAGTCACATATTGGGGGATT
TCGATTTCTTCCCACATGTCATCTTGTGCCTCTATTCCTCTAGACAAGAAAATCAGACAT
AGGGATGCAACAATTGAAGTTATCCTCATGATGTTCAGTATTTGGGTATCAAATTGAA
>c104_g1_i1 len=817 path=[795:0-816]
AACATTTTGTTGAACATTCCACATGTGACAGTGTGTTCAGTCTTTTGTGAGCCGGTGATA
AAAATTACAAAGCACAAAGCACAAAGCACAGATTACTGAGACTAACAATGACAACACGAA
AAAGAGCCAGTGAAACAACGGTAGTGAAGTCAGACTCATTCGAATCTCATTACGATCTTC
ATAATTCTTCCACATTCGGATCTGCCAGAAGTAAAAATGGAAATGCACGTCCCAAACTCC
GTGTGAGGATAAAGAGATGGCACGGCATTGCCCATTGGACTTGGAATTGCGGCGATGGGG
ATGAGGTGTGTGGAATATGCCAGTGTGCGTATGAGGGAGTACCTCCTGATGTCAAGTATC
CAGGAGACGAATGTCCAGTGGTTTGGGGAACTTGTGGTCATAGCTTTCATATTCAATGTA
TTGAGAAATGGCTGCCTACTCGTGGGACGTGTCCAATGTGCAGATCTGAATGGGAAATTG
GGGCAGAGAAATCAGTTCATGAGGACAATGCATAATTCAAAGTAAATCTTAATATCTACA
ATTAGATGTGAGGAAAGATTTGATCTATGATTATGCTGTAACCCAAACAGTCTAGATTAT
TATTTCTAATCAAAGAAATATGAGTTTACAATTATTTTTGAAATTTAAATAATTGAGCAG
AATAAGTACATAATTGAGATTATACAAATTTTCATCAAGAGCAAAGGTCAATTAAATGAT
TATTGAATTATATAATAATTTCATAAAATGTAACTAGTCCAGGGCCTAGGAACTAGACCA
TAACAAAACAATTATTGAACAAAGATCAATCTTAATA
>c105_g1_i1 len=1037 path=[1:0-1036]
TTGATTCATTCATCCATTCATTCAAAACAGCAAACAAACAAGTTCACAAGGTTAGAAGTT
AAAAACCACTCTGACATACTCACAATGCCTCGAAAACAACAACCACCAAATCAACAATCA
AAAAAAGAAAAAAGGACATCAACCAGCCCATCAAAATGAATTTGCATTCCGTCACAATCC
AAAATCCAAACTAACCGAAAAAATCCTCGCCTCACCCAATGTAGGTGTGTGTCAAAAATG
TCACGATAAGATTGAATGGAGGAAGCAATATCGTAAATATAAACCTTTGTCACAACCATC
GACTTGTAATTTATGTAAGAGGAGGAATGTTATGGCTGCGTATCATAATATTTGTGATGG
ATGTGCAAAAAGTAATATAGCATGGAAGAAAATGTTGGCTGCACAGGATTCTACTACCAA
TATCGATGCGACGAGTGAGGATGATACAGAACTATGTAAAGATAGAAAAGTATGCGCGGT
GTGTGTCAAAGAACCTGCATTGGAAGATGGAGATAAAAATGGAGGTATTGATGCTGAAAT
TGAAGAACAAATTCAACTAATGGAAGAAAAATTAAATAGACCGTTAAAATTACGTGAGTC
CAAAGCCATTGAGAGGAAAGTGACTCGTGCACATGAAAGAGAAAAGGAGAGGTTGAAGGC
AGAGAGACGAAAAGCTAGAGAAGAAGAAGCAGCAGCAAGGTTGGCTGGTGGATCTACAAA
CAATGATACAAACCATAATGAGGAAGAGGGACAGAAGGATGAAGTAGATGACACAAGTGA
GAGTGGTCAAGAGTCTCTTTGTAATGAAGATGATGATGATCCTTTTTTGCAAGCAGTTGG
CGGGCGAAACAAGCTTTTGACAGGAGAAGCATATCAACAAATGATGTTAGAAAAAGCAAG
ACCAGAACAAATGCAGTAGTAACGTTTTCAACGCAGTAACTAACGAAATAATCACTTTGT
AAAAACATTACTGAACAAGGAAAAATACAATACAAATAAATAACAATGCTGCAATTTACT
TTATTTCTCTATAATAA
>c106_g1_i1 len=1542 path=[1520:0-1541]
AATTACTTGACGGATTTTTAGAGGATGGAAATAAAAAGAGAGCTAAAACACAAAACAAAA
CTAATTTGAAAAATAACTCATCGACTTAAGATTGTTCATCCACCAACAATACTGTGAAGG
AATGAGTGGTACTTATAGAATGACTAAAAGCAATCACAAGAACATTTTCATCATTATCTA
CTTGCTAGTTTCCCTTGCGTTCAGAAGCAACCTCAGTGAATCAATGAATGTTGTCGCTAC
AGAGATTGGAGATAAAAGCATCAGAAGGGCGACGACAGAGGTAGGCTTGGATTCAGAAGC
TAATGCAGAAGTAGGGGGTGAAAAAACAGCCAATGAATGCAAAGATAGCAAAAAAGAATT
CCAAGTTCTCATCAAAGAACAAGGAGGGGATACAACACATACAATAACATGTTGGAACGC
AAGGCACTCTGATCCCACCCTGTGTACAAATCAAATCGTACAACAAAAGTGTCCCTTTGC
ATGCAATCGTTGTTGTCAAGATTCTACATCTGAATTTGAAAGCATATATCCTGATTTAGA
TACAACTACAACCAAGAACTGTTCAATGGTAAAATTGAATCCAGAACTTTGTTACAAAGA
TAAAATATGGCGAGATAACTGTCAAATGTCATGCAAAACATGCTCCTGTAAAAGCAATGA
AGGATTTTTTCAACGAAGGAATAATGGTTTCATGACATCTTGTAAAAAGATAACTGAAGA
TCCAAATAAGTGTAGCATAGAAATCTTTCAGGAAAATTGCCCTACTCAGTGTGATACGTG
TGACATAGCGTTTCCATCCAGTGACGTAGGAAAAACATACAACTCTATATGTGAAATTGA
TGCCAAGCTTTCATTTCCAAGTATTGAAGATGCGCCTTATTATGGGTATCATAGTGACTA
GTAAGTTTTTGTCCAAAATAGAGGAAATACTATGTTTGTGTGTGAGGGAAGGTCCTACTA
TAAAACTTTTATGAAAAACTAACATTTAATGTGTAAACTACTCTAACGCCCATTTTTAGT
GTCATTGTAAGGAAAATTGGCGTGCCAAGACAAAAGAAACAAAGATGTGGTTACCAAAAC
ACAAAGACACCTTGGGGATGTACACATGAAGGTACAGCAAGAATATTTAACCTTGAGCAA
GATTTCTACAAAGACGTTGTTGAATCAGAAACAATCCATATAAATGATGCAACAGGAGGA
TCGTTTTACTTCTTCTTGAGGCATCATTTCAATGAGAGGAATGAATCATATTATGACGAA
GATCATAAAATGGTTGGAACTCTTACCATAAAAGCGACAAACAATAAAGAGAGATTTTTT
TCGCACCCAGAAATAAAGTACAATCAAGATGGGTCAATTAATCCCAAGCATAAAGGGATG
GTTCGTATAAGAGTTGATTGCGATGACAACTGTAATTGCAAGTTCAAACAGAGGAAACAG
ATAACAGATTAGAGATGATAGTTACAAAAAATCGTATTGGGGTTTCAATTTAATGTATCT
AATTTCAACCGGTTAAAAGCGGGACATTTCAGTACAGTCAAG
>c107_g1_i1 len=978 path=[956:0-977]
AAGGAACAAAAGAAGTGAAGTTACATTGTGCAATACTCTAAGTAATACCACACTTCAAAA
CAAACAAAACTCAATCCCCTTCAAATAAAAAGGTTCAATATAAAAAAAGAACGAAAATGA
AGATCTCACCTGCAGCCTACCTACTCCCTCTCATCAGTTTGGCATCAGCATCGCCATTCC
TGAACAATGGTCCCCAAACAACCCCATCATTCCTTTCCCAAACGCTCGCTATTCGAGGTG
GGATGCAACTATTTGTGAAAACCATGACTGGTAAAACCGTTTCTATCGAGGTAGAAGCTG
ATGAATCAATTGAAGACGTGAAGGCTAAGATTCAAGAGAAGGAGGGAATTCCACCTGAGC
AACAACGATTGATTTTCGGTGGACAACAAGTGGATGATGCAAAGACATTGGGTGATTATG
GAGTTGGTGATGATGATACCTTTCATTTAGTTTTGAGATTGCGTGGCGGACTACCACCTT
CTCAATTCTAAAAAATCACTTTTCATCGAATAGCGCGGTGGCCTTGGATTGAAACAAATT
GTAGCCAAATTGACTGGACATGCATCATTTGAAGTTGATGAATCCTTTGTTTTTGAGGAA
ATAGCAAATGAGGTTTCTGATGAAGAACTTGAGGTTATCAATTTGTTTGTAGATCAGAGT
TTAAGCGCACAGGAAGAAAAGGTAATGGAGGAGGAAAAACCTGTAAGAGGGTTTTATCGT
ATTTGTGATTCGACGACAAAGCAATGTGATGATAGCCCCATTGAAAATATTGAGCACCCA
GAGAGAATGACAAGTAAAAAGAATGCTGTGTTTGGACACCAGGGAAAGATGATTCGTACA
GATGGTAAAAGGGATACAAAGTTGACAAAAGTTTACAAGAGGGGTGATAATTCTGCTAAA
CTCTTGAAAGCTCTAAAAAGAATGGGACTGAGTGCTTAAGTTTTAATAAAATAGATTTTT
TCAAAAGCTAAAAAAAAA
>c108_g1_i1 len=2122 path=[2100:0-1756 3857:1757-2121]
TAAAATTGTAGGGAAGGGAGTTTGGACGACGTTTTAACGCTCACAAAAACGTGAACCTTT
ATGTACATGATCTTTCTTTTCTCTCTATTAAAATCTTCACACGAATGCAATAAAAAGGTT
GCTAACATAGTTATACAAACGATTAGTGATGTCTCTTAACTTCGCGATAGCAATAATTAT
TATATCTTTTACTGTTGTTTTCTTTAATTTGGGAAACGAGCGGTACCAATACAACCATGC
AGAGTCTACACTGAAAAAGTACAACTCAGTAAAAGCAGTATGTGCAAATCATCCAAATCA
ACGGAATATATTTTCCACCATGCACGACCAAATAGACGCATTAAACCAAGGTATGGATGT
TGTGCATTGTGGTAAATGCGGACATTGCTCTAACCAAAATGATGTTCAAGTGATGCAAAA
TACGCAACAAACATTAACTAAAACGGCTACTAGATGTGCCATACAAGGTCTTCTCTTTGG
AGATAAAGCCACAGAAAAATGTTTAGAGGAGAGGGTTGGTTTCACACCAGATTGTTCCTC
ATGTTGGAGTGACAATATTCGTTGCACCAGGAAATATTGTCGCTTCACCTGTCTCAAATC
ACTCATTTTGAGGACTCCAAACAACAACAACGACGAGTTTGATTTGAATCCATGTCTTGA
GTGTGATGAGAAAATGTGTGGCCCAGCATTTATTGAGTGTGCGGGTGCAAACAGGCGAAG
ATTGGGCATAGAATCTGACATCAAAAGAAATAAGGAGCAAGAGCAATGTCATCAGATTAC
TTACAAAACTGAGTAAATAATGAAAGAGAAATAGTTAAAAAAGTGAAAAGTGACAGGTCT
TATGTGTTGGCCTGTTGGAAATACAAGAATTAGTCAAAAGTTATTTGTTTGCAAACAATA
AAATACAAGAAATAAGAAACATGAATAGTTTGACGAAAGATTTAACATTATTTAGCACTT
GAGCTTTTAAAACTTAATTTGCAATAAAATGTGAATTTCAAGACTAGACAAGTCATTCTG
ACTTCATGACCATTTTTTCATAATTTTATGGATTTCAATAGCTCTGGGAATTACTTTAGA
GTTTGGGCAAATATTTATCACACCAATGATGAAATATCACACCTTGAATTCCACTCTTCA
ATCCAATTTCTTGCAAAATCTGGTCTCATGTTTAAGTCCTGTAGGTTAACTTTGTGCATT
GCACTGTGGCAAAAATGGGCTGCTAGCGTATTTTCAAAGCGATGACAAGACTGGGCATCC
CATTCAATATTCTCAGCTTCCTCCACGAGATCATATAAACGATACATTTGTTCATCTTCC
CTGTAAACATCGATAGCTGCAAAAAAATCTGACCAGAGATTTGCATCAAGATGCTTTTGA
ACTCCATTCTCCAATATTGAAAAAGACATGCGTTCCCATTCACTTTGCGAACCTGACATC
AGACAGGGTATACCACCACTCAAACCAGGAATTGATGAATATATTGCAAAATTCCCATCT
TGGTAATAATCATTGTGGATATGTATGTTCATAGGCAAGACATCATAATCACTCATCCAG
CCACCTCCAATTTCTGCCATTGCAAGCCATCTATAGTAGCATAGCTGATTATAATATCCA
TTGGGACCATTAAGAGGTATCTTTTGTAACTTTTCATCAAATTCAGAGAATCTAGGATGC
CTTTTGGCATCATCTAGATTTAGTATACGAGCATCCCAGCCAGCTTCAGTCCATTTTTCT
TTCCAAACTTGTAGCAACCTTTCATCAGCACTGTCAGTCATTCCTGTCTGTTTGATACTA
GGGTCGATTGTACTATAGAAAGTGTAAATAATTGGTTTGCCAGTTCCATCTTCTGTTGTA
ACTGTCAAAGATCTATCGGCCTCTTGAAATGTCATGATATGTATCATTGCCAATGAAGCT
GTGATGCATAGTGGTAAGATGAATGTCTTCATTTTCAGGGCTTCTTTGTTTCTCTAAAAA
TTACGTGTTGAACAACATCCAACAAATAGCAAGTACTGGCACTTATGATTGATTTATTTG
GTCTTTTTACATATGAATATGTTTCTCAGACATGTAAACAAATATTTTTCGATAACTAAC
TCAACAAATTCATGTGTACGTG
>c109_g1_i1 len=1600 path=[41:0-1055 20:1056-1599]
TTTTTTTTTTTACGCTTTTGTAATTTTAGATTATGTGAAAAGTACTATTACTTAATACCT
TTACATTATTTGGGAATCAACTGTCATCATAGAGAAAATAAATAAAGAGACAAAGGGCGC
TCAATCAAGAATAGATGTTGTATAAATGAATATACATAGATACATCTCATACCCAACTTC
TTTTTCATCTGTTCAAAAGTTTGACCTCCACAAGTTCATATTAAAAATGTGGTTCAAGTA
ACAAAAACTTTGTCATTCGCAAAAATTGGAATACCTTTTTTTGCTGAAAAAGTAAGTATA
TTAGACCCAATACCAAACAAAAACTAAAAAAGGGAAGATAAAGGGGATGATCATGAATGA
AAATAAAACGTAAACCATCTGAAAGCTGTGAATATCAAACATAATACAACACATTACACC
GAACCTCTTGTTGTCGAAAATTGGTGTGCTAGCATGTACATGCGTGTGTATATATATGTA
TTATCATCCACTTTTTCATCTGATGCACTTTTTCTTTCAAGACATTCTCATCCCCATATA
TCCCTCTTAAATTTTCCTTCCTATTGGATTTCATCTCTGGATTCTTTTGGAATTTATCCT
CAATTCATTATTTTCTAGTGCATGACCTTAGTTGATTCCCCTAACCTCAGGTATTTAATT
GAGGCAAATCCGATAACGTCTTTGCCTGACCTGGTTTCATTTTTCGTGCCCTACCTGTTT
GCTTGGCACCACCACTGCCAGTTTCTTTCTTTGCTTTTTCTTGCAATGCCGACCGTAACG
TTTGTGATGCATCCTGTTGCAAGTAATCAATATTAAACAATGAAGCAAAATACCCCTTAG
TCATGGTGAGAACAGTAAACGGATTGAGAAGTGCTCGAAGGATGTATGGGACATACAACA
ACTTCTTTTTTGATGCCTTTTTGACAGCAGGTGAAGCTGCTTTCTTTTTTGATAGGGATT
CATTTACTATTTTCTTTGATGCTCGGACTTTTCTGCTTTTCGCTTTTGAGGAAGCTTCGA
GCGTGGCTGAAGTTAGTTTTGTTTTCACTGGGACGATTTTTTCCTCTTCCTCTTCCTCTT
CCTCATCGTCTGAGTCGAAATCATATTCTGAATCATATTCGTCAGCTTCATCTCCACCTC
TTGGCACAACGAATGCAATAGAAGATGAGGATGTAGAGGTAATTGTTGAAAGCTTCCCAC
CAATGAACCCTGATGAATTTGCTTGTGCAAAAAAGGCACCATTATTGCAACTACAACATG
ATAGAACAATGATTGTAGCAATGGCAAACCAGCAGTCCATCGTAGTTATTGCTTTCGCTC
TCACTATCATCATATTTCCTTTGTGTTATTGATGAGTTTGGGTGTTGTTGTTCCCTTTTC
CCTTTTCCCTGTTCTATATTCTATATTTCTTTCTCCTTTCTCTTCTCTACTCTACTACCT
GTTTTACTCGAATCTGTTATTTTGAATCTAGAGTCCAGAGCTTGGCTTCTTTGAATATGT
ATCTCTGTTTTGAAAGCGATGGATGTACCAGAGAACGACAATAATTTACTCTTTGTATCT
CATTGAACTTTCGTACTTTCAGCAACTTGGCAACTTCCAG
>c110_g1_i1 len=206 path=[213:0-100 30:101-205]
TAGATGTAAATGAATTGGAATGGGGTTCAGTCGATTGAGACAAACTTGGAGGACTTGTTG
AGTTTGATGTTGTGATATCTTCTTTCCTATCTGAATTTTGCATATCTGAAAAAATCTTGT
GAATCAAAATATCTGGCATTGCATCAATTGAATCAATAGTCTTATCTGATAAACTAGTGC
ATACATCTGATCTGAAAAAAAAAAAA
>c114_g1_i1 len=955 path=[983:0-954]
TAGTCATAAATCAAACTGAATTGAAAAAGATTATTATTCAGGTTGCACATAACTGAGAAA
TGAATTTATCATCATTGATCCTCCTAACAACTTTGGCTGCATCTACAGCTTTCTCGCCAG
CTCCTACATCAAAGTGGGGGATCCTTAATACACAAAAAATCAGTCAAACTCAACTTTTTG
AAGATTCTGTAGACACAAACTTTGACGGAGTGGATGTTGTTCGTCTTCTTGGATACAATC
GCGTTAATAAATTGATCAAAAAAGGAGAAAGAAACTCTCAAAGTTCAGGTCTTAAGTTAA
TCATTGCAGGAGCACCAGCTTCAGGTAAAGGTACTCAATGTGAGCTAATCAAGAAGGAAT
ATGGAGTTGTCCACCTCTCTACTGGTGACATGCTTCGCGCTGCCGTTGCCGCTGGATCCG
AAGTTGGAACTGCCGCTAAGGAATACATGGATGCTGGTAAACTCGTTCCCGACGAGGTGA
TCATTGGCGTGGTACAAGATCGCCTCAATGCGGATGACTGTAAAGCCAATGGATGGCTAC
TTGATGGATTTCCACGAACGCCAGCTCAGGCAGAAGCCCTTGCTGCGGCTGGTGTCAAAG
CAGATTGCTTTCTTTTCTTGAATGTTCCAGATGATATTCTTGTAGAGCGTGTTGTAGGAA
GAAGAACTGATCCAGAAACAGGAAAGATTTACCATATGACATTTTCTCCACCTGAAGATG
AAGAAGTATTGGCTCGTCTAGAACAACGAAGCGATGATACAAAGGAGAAAGTGAAAGTGA
GGCTGGAACAATTCCATGCTAATGTTGAGGCAGTAAAGGGAAGTTATTCAGACATTGGGG
TAGAAATTGATGGAACTGCGCCACCTGCAGAAGTTGCAAAGGCAATAGCTACTGCAATTA
AGTCCAAAGTCAATGCTTAATTACTAATTTATTAATTTGGTTTTAAAAAAAAAAA
>c115_g1_i1 len=952 path=[53:0-951]
TAATGATGTCAAGTCTTCTTTATATTTTACACAGAACCCTCAAAGCTCACAACCTGAGTG
TAGTATTTGGCATTGTTTTTATTATTTGATCAAAAATCTAATCATGCAATGGATTTTTAC
CATTTTTCATATCGCGACTAAAAATGTTGATTCATTCACCTCTTTACTGTTAATACAGGT
CAATGTATCGTGATTTATATTACAATCAGTAGCATTATTAGTTTGACTCTCAGATGTTGC
ATAAATGATTTGTGTTGTGTCGATGGTTGATATCGATGATGATGACACTTGTCCACGTAA
CCTCTCCCAAATCCGCTTGAAGAAAATCTTTCTCCCACCACGTTCAATTTTTTGGCAGCC
ATGTCGTTTCTGATTTTGGAGCCTTTGTAACTCATCTTTTAACTCAATTGGACATTTCCT
ACATTTCATCAAATGGTTGTACATGTTGCGGTCCGAATTGGCAAGGTTGAGACTTGCAAT
TGATGCTGGAAAGTAACGACCATATCCTGCCTTCCCACGACAATATTTGCATTGCATCCC
AGGGAAACCATTTTCGTTTGTCTTGATTTTACTTCGACCTCCAGTACGATCAGCATCAGT
AAATACACACTTCTCCATTTGAGACACCAGGAGAAAGAGATAATCTGAAATGATGGTCTT
ATCCTCTGGGGTCACCAAAGGAAGCGACTGAGCTATTTTACTTAAATCATCTTCATTGTG
GTTCTTTTCTTGGTTAGCAATTGAGTTAACATCGACTTTGATATCAGGAGCAATGGGAGC
AACAGTTGTTGATGAAGTGGTATTCTGGTTAAAGATATTTTTTGTAGAACTTTCTATCGA
GGTGTTGTCAGAGAGTTCATCACTACTACGACTAGAAAAGTTACTAATATTCTTCTCTTT
GAATTGAATACCCTTTGGTGAATCAATCATCCCCACCATCAAAGCTGACTCG
>c116_g1_i1 len=781 path=[795:0-684 19:685-780]
TGAAATTTATAAATTATTTATTACCATGAGATTTATTCATTTTAGATAGTCATACAGAAG
TTTGAAACCGTGCTCCATAGCATATTATATGCATTGGAACACAGTCTACAACTCTGCATC
ATTTCCCCATTTTCCTCTTAAAATAATAGTGTTTTGAATACAAAATTGAAAAGAACTTGG
TACCACTTCCCTGCTATCAAGTCGTGTATTGTACTATGTATTCCAGTAGGTATTGTACCA
TCAATCAGAAAATGAGGGGAAAGGAAAAGGGTAAAGATGATCACAGTCCTCATCTCATTA
ATTTTGTTTTTTCTTTCTTATGTAATAGTACACTACTACACACTAGAATAGACAAAAGTG
AGAAAATATAAGAAGAGAGAACAGTGGACTCAATCCCCTTAATTTAGTCTAGAAACTTCT
ACTTCTACTGTGGCTTCGACTTGTATGACGTTTTTCTTTACTTCTTCTACTGCTCTTATG
TCTCTTTCGTGATCTTGAGTTTCTCTCTCTACTTTTACTCCGTGCTCTCCTACTCTTTCC
AGAATCCTTTCCACCCAAGTCAGTTTCTAAGTCTCGGTTTTGAGCTGGAGATATACTAGC
GCTTCTGCTCCTCCCCCCATTCCTTGATTGCAAATTTGGTGCATCCAAGTTATTCGAGCT
TCCAGCGCTTGACTTTCTTTCACGGTTTTTTTCTCGCCTCGATGAAGAATTTGTGTCCTT
GGAATAGCTTGGACTTCTACTCCTGCTTCTGCTTCTGCTTCTGCTTCTACTTCTGCTTCT
A
>c117_g1_i1 len=736 path=[743:0-32 15:33-735]
TGCGCGGGCGCGGCCACTACCCCCGCGACGAGGGAGCAGCCGATGACCGAACCTGACTTG
AAGAACTCGCAGTGGAGCTACCCCTTGGCAATCGCGAAAAGCGGCCTTTCGATTTATGAT
GCCATTGAAATAGGCGATCCAGATTTGTGGGTGCCTACCCCCGAGCTAGAGGCAATTTTG
GATGAAAGGCTGCGCGGGATCAGCCTGACTGGGTTGGCTCTGAGGACACGTTCTAAGGTC
GTTAAAGAGCACGTCTGCCGCGCACTGGGCTACCCCGTGCCTCCAAGCTTCAAGAAGACA
CAGCCGCGCTTTGTGGGTCAGATGTTCGACACCTATGCCCAAAAGGCAAACAACCTCCAA
GTCTGGAATGAGGAACTTTCCTCGTCGCGCCGTTATGTCATCCTGCGCGTTGACGAGGCG
GACCAGATCGCGCGCGTGAAGGTCGTCAACGGCGAGGAACTGGCGCAGCTCGACACCACC
GGAACGCTGACACAGAAATATCAGGCGCGGCTTGTCCCCGGGGATGCGTCGCACGAGCTG
ATAGCGACAGAGGACACCGACACTCTCCTGCCGCACGTCCGTGCAGGGGCCAACCTCGCG
GAGAACGTCAGCCCTGTGGATCACCCGGCCCACGGCTTGATGCTACCGATTGCCGAGGTG
TTCGAGCGGTTGAGCGGTGCTGTTGGCCGGTCCTTCCCCGACGCGGGCTGGGATCAGGAG
CGGAACCGTGGGGCGG
>c118_g1_i1 len=770 path=[798:0-769]
AATCTTTTGGCATCCATGTTCCTTGTTCCCTTCCAATGCTAAGTGAAACTTTCCAGCTGG
TATCATCCAACAATGATAATTCATCACGAAATTTGGCAGGAGAAGCTTTAGGTATATTGC
TTTCTGCGAATCTGTTTGCCAATCTTTCTTCCACAAACTTGACTTCATCTTCTCTTTCAG
AGAATAAATCTTTTGTGGATGTTGTCGTTTCCATATTTCTAGCAGTAGTATCCGCATTGA
TATCCATTCCATCCCTGACACCTTCTGAATCTGAAGAACTTACACGATTCGTTTGGGATA
TTCCTGTATTGATTGTTGTTGCGGAAGAAGCTTTCTCCAAGTTATCCAATTTTTCCATTG
CCTGTTTTTTCATCTGTTCAATCTCATCTCTTAATTTCGTAACGTCTCCATCGGAGTCAT
CTACTTGAACTTTGTGAGACAGCCTGGAGCACGTCTTTCTCATTTTCGAGTTTGTTGTAT
CATGATGGGGTGTGAATCTTCCATTCCAATGTCCGCTCTTATTTGGTGGGCTAGAAGAAG
ATACTGGTAAGATGTGAAAGGAGGCGTATGTTGGTACAGCTAGGAAGCATGTGGCTATGA
ACAAGATTGAAATGACCATGTGTATGTATAACAACATTGAGCTGTGGAATTGATTGATGA
TAGTACTAGGTAACAGTAGCAATGTGAAAATTGAATTAAGTACTTATATAATGATGATGA
ACAGTTTTGATTGAATGAATGAATACCTAATGAAGAATCAATCATCATCA
>c119_g1_i1 len=316 path=[35:0-78 34:79-315]
TTGAAGCAACAGCAGTAGCACAACATCAACTCCCAGTCTATACAGCTGCCCAATATGGAT
TAAAATGGAAACATCACACGGAGGAATTAGCTAAAGCAAGTGGGCAAGCAATAATGAATG
GGCACCATGATAGTTTGACAGGTTTGCATTTGTTTATGGTTGCTGCAATGGGCCATAATA
ATGATTTGAGTAGTATCTATGGTTTGATGAGGATGAGCCCTGATAAAACAAACAGTATGT
TTTGACAAATATTGACAAAACAATAATTCAATACTTCAGTTTACATAATAAATTATATAA
GGATCAATGATGAATA
>c120_g1_i1 len=1594 path=[1630:0-1059 2689:1060-1064 30:1065-1593]
GTCGAATACGGCTGGGATAACTAGTGAAGATGACGATGGTCACCCTCCACCATCGATATT
GTCCCATTCAACAGGGGAGGAAAGGGTGAATGAAGATGAAGAGCAGCCATCAAAAACAAA
TCCATCTTCGTCTTCCTCATCATCTGATTCACTGCTACTGCTAACATCATCGTCGACATC
CAGTAATAGCAGTGATTCTGCATTTTTGCCATCACAAACTTTTCATCATCAATCATCTTC
GTCTACTCCAAAATCAAATCACCTTCATCCTTCTCAACCATCATTAACAACCACAACAAA
CTTGTCCTCTTCCTTTGTAGTACCACCTTGTTCCCTACCACCATTACCAGCCACAGCACA
TAAACCAACAAAAACACCATCACATGACGAACACATCTTCAACAAAATCAACTTGAAAGA
TACAAAAAGCATCAACCAATTCTTCAAGTTTGAGAAGGGTAAAGGTACACTGAAACCAAT
ACCCTCATATGTTGGTTGTTCGGTTAATTTTAGACAATGCTTCAAGAAGATTCGTGAGTG
GAGGAGACTCACAAGGAAGCAGCAGGATGAAGAAAAGGAGAGATTTCGAAAGTTGCATCG
AAACCAGAAGGATAAGTTTAGGAAAAATATTGATGACATGATTGCAGCAAGAGATAGAAG
TAGAGATAATGATGAAAACAGTTGCAGCGATGGCAGGAGATTGAGAGAAGTAGAAGATGA
ACCTGGTGAGACGAATGGCAACATGGATCCTGTTCAGGTCAATCCTGCTCCTGCTTGTTC
TCGTATGTCAGATCGCACTTTGGTGCAGAGAGCAAAGCAGATGTCAGAGCAGTTACATGA
GAAGGTTCTTGCTCATATTGGATTTGCATCGTCAAAAGAAGAGAGAGTTAGAAAAATTAA
TGAAGATGAAGAGAAAAATAAAGGTGGAAGAGTAATGAAGAAAAGGAAGAAGGGCGAAAG
GCCCCAGTATTTGTATCAAGCTGGAGACAAGGTTGGGAGGAAATCTTTTTTTGATGCCCT
CAAGTGCTTTGGAGTATTTAGTGATTCAATCACTATTGAAAGAAATGACAAAAATGAGAT
GAATTTGAATGACGAGGGTCCAAGAAATATGGCTGTGATGATGGTATTAAATGAAGTATC
TGACAGCTCAATGAATGGAGGCGGAGCTAGGGAAAAGTCTCAGGCTAAACGTTCAAAGCC
TCAATTTTTTTTGGTATCTGATAATAAGCCAGACTGCTTTAAGGTGCTAACAGCATTCAA
AGAAATTTTTTCAAGAGATGAGAAAGAAAATAAAAAAGATAAATATGAATTGAATTGGTT
GAAGCAGGACAAAACATCTGGCTTACTGGCAACAACGATTGAAAATTTTATTAAAGATAA
AAAAACAAGCAGAGCCAGTTGTAAGGGTCAAAAGATTGTGACGCTAGGGCAGATTGAAAA
AGAAATTGATAAAAGCTTGAGCAGCAAATTAGATTAAGCTTACTCTCTATCAAAATCACT
GGCATTCTATTTTTATCGAATGCAAATTTGAAATGAATAAAGTGTATTCTATTTTATCAA
ATACATTGTAAACTATCACAAAATTGAAAGTGAC
>c122_g1_i1 len=2194 path=[1:0-2193]
AATATTTTAATTATAATCCAGGAACATATTTCAAGTAGATAATTTCTTTCAATTATTGGT
GCGCTGATATTATATACACCTTACCACCTCTCATTATCATGTTGGTAAGACAAAATAACT
AGTTATGAATCTACTACATGTCCTATTTATCATGCGTTTAATCTCGTCCTGGTAAGAATT
TTGTGTTCCTATAGTAGCTACAACAATGGTGGAATGGACAATATTGAAAACTTGTTGAAA
TTGCTAATTATAGCATAATTTGAATTTATATCACCACTGATATCGCAAAATTGAAATCCT
GTGCAAAACAAAGGTTATACCTCTCTTTACATAATCATTCGCTGTTTCCTAGATTCATTA
ACATCCTTTTGCATTAAACTATCTTCAATGTAACGGGAAACATTTCTTTCTATGTATGTA
CAATATGCAAGAAGCTCACATCTTTATACTTTCTGATCCTTTTCTGCATAAAAAATATAT
GTAATTTAATACTTAATACCACAAATGTTGAAAATGAGGTACAAAATATTTGATGGGCAA
ACCAACAATCTTACTTTTTTAACGTAAAATAAAGGGGAAAATTAATTCTTTTTTTTACTA
TCAGAGTCGATTTCAGAAGGTATAGAATCTGTGGATGAATTGTTGTTATTTAATGCACCG
TTTTGTAGATGTATTGTAGGTATAGAATCTGTTGATGAAGATTTATTGATATTTGATGGA
GTTGATTCTGGTAGAAGTATTAAATAGGTAGTCATGGTACCCTTCCCTTTCACTTCGACA
TCGCCCCTACATTGAATATCAAACTCCGAAAGTTCAACTTGAACATGATTGTATGTTTCA
GAAGACATATGAAGGTATCCTGGAATGCCATGACTCTGCATTCTACTAGCTGTATTGACT
GAATCGCCCCATACATCAAATGCAAACTTATTTACTCCGATAACTCCTGCGATGACTGGA
CCGGTATGCACTCCAATTTGGCACTTAAAATCCATTTTGTATTTTTTATTTACTTGATCT
AAAGCCACTTGCATCTCCAAACCAAGTAATACTATTTCAGCAGCAATATCATTACTATTC
ATTTCTTCGATATGTTCTTCACCATCCAGTTTTTGCTCCTCTCTCCTACATTTCACTCTT
TCTAACCCCCCAACAATCATACATGCATGGGCTATAGTTTTTATATTGTCTACATAATCT
TTTTCAGCGACCAATTGGTCCCAGGCAATGAAAACATCCCTGAGATACATTCCTATTATA
TATTTTGGATGATACTCAGCAGCAGCAGTAGTGAAATTTACCAACTTGGCAAATAGAATA
CTAACATCATCATAGTTATCAATAATATTGTATGTTCTAGATTGTAGAGTATTGGTCATG
ACGTCATCTTTGAGCCTGCTGATAATACTTTTTGGTAAGATAGCCCCAAGTATCTTTTCT
GATCGTCTATATTCAACCTCAAATCGTTCTGTGACAAATAAAGCGCCACAAAAAGAAATA
GTCACAACACCACAAAAGTTCATGATGAAGAGCATAGTGTCAATAGATGAGAGTTGGTAA
GCCCAAAAAGGTTCACAAGCTATAGTAATACTGACTGCAATCACGTAGAGATAAAACCAG
AACCATGCAGTGTGAGCAGAGTATAGGGCCGCTCCAAGAGGACATAAGAAAGCGCCCATG
AAGACACATCCCGATTTGACCATTCCTCCAAGCGCAAACTGCAACAAGATGGGTGCAATC
AACATGAGAGATTGGTGCACTTGCACTATGCTCTCATACATTCCTTCTCTACATTTGAAG
GTGAGCAAAAACCCCATCAGGAGCATATAGGATAAGGGGTTGAGTGCTGCTAAGAGATTT
TGGTGCAGTAAGCAGCTCAATGCAATTAAGGGTGCTGAAACGTAAGTGTTCATTACTGCC
ATATACATGAAAGACACCCGTTTGCTCAGTTCTTCATTGGGGGTGTCAGGCGAACATGAC
CGTATTGCCAGACGATGCCAGTAGTACTGGTCCTTCAATGGAATGGTTGGTATAAACTGC
GTCTCTGGCTCCCCAATGTCCTTTCTTTCTATAGCCTTCGCTATTGCTTCTCTGCTTGTG
CTGCTTCTTGATGTGTCCATGTCACTTGTCACTTTTTCCGCTTGCTTTCCAACTATTATT
TCTTTGTGTGAACTGAGCAAATGTTCGATGTTCA
>c124_g1_i1 len=3653 path=[1:0-2626 2628:2627-3652]
ATTATTTTATATTATCGAACTGAGGAAAATCATTTGTTTATATACATTATAATAATATTC
TTGTTCTTGTGCATTGATGTATATATACATTGTTTCCGCTTGTAAAAATACTCTTCAAAA
CTCATGCGAAGAGATTGGGTATAATGTCATCTTTGTCCCAAGACATAGCGCGTCCATGAC
CAATGCTTCGCCTTAAATTAGACATGTCTATCAGAAGGTCAGCGACCTCCTCAGCATTCT
CTACATAATATGATGCATTACTAGGCTTTTTTCCTACTGTCACAGTGAACACATGTGATG
TGTTTTCTTGTGTTTCTGACTTAGCCAGAAATGAGAAAATGGAAGTAAACATCTTTTCAT
CTGAAACATCATCCCCCACACACAAAATGAAATCTGCATTATGATCACCCAAAACTTTTC
TAACAATTCTTCCTTTGTTAAGCTTTCTAGGTACTATTTCTACCACACCTTTCAACTTAA
CCAGTCTAATATCAAAGGAGTGGAGGATTTCTTCCAACTCTAGCACCAAGTAAGTAGCAT
TCCATTCACCCCATTCAGGATCACATCCGTAGTACGACCAACCAATGCTGGAAGAGGTTT
TTTTCACATAAGAACCATTTGCGCGAGCTGTGTACTTTGATAGTACAGGCATTGCAATAT
CACATACAGTTTTCCAATCAACTCCTAAATCAATTGCTTCCCATTTACGTGAGGTTGCTC
CAGGTTGGAGCGGCTGGGAAATAGTTCCTCCATTTCCGGCTGCAAGTCCTAGACCTGGAA
TATCCCCCACTGCTTTTTCAATATTACTCTCACTATCACCTGAAACTACATAGACAATAT
TCCTTTGATCAGCACACAATGTAGTCAAAGCTTGGATTGTTTCCTGTGGGGGTTTATTGG
CAGAAATTCCGAGCATTTCTCTTTTTAAATACTTTCCAGGTGGTTCTTTCATTACAATAG
TACCATTGAAGTCGAGGAACAAAACCCGCTTTTGGGCAAGATTATATGCATTTGCTACTG
AATTTGAATTCAAATGCGTTGAATTAACAATAGTTTCAGACTTGACTGATTTCAACTTGG
CACTTGCGCGAAGTGATCTTTTGCTTGATTTATCACCATTTGCTGTTGCCAATTTGACAT
CGTTTAGGTCCCTTAGGACATTTCTTGTCCATTGACCAGATGGACTAGTCGAAACAAAAT
TTATGTCTCTATCTCGACGACTTACTTTCTCTTCGAAAGACATCGACAGAGCTTGGTCCA
TAGTTGTTGATGCCAATTTAACATCATAAGGATTGACCCTTAATGCACCGTTCAGTATAC
TGCTCATTGCAGAAAATTCTGAAATCAGTGTTACCCCTGGAGTTTTAGGGGCTTTATTTG
CATAGACATACTCTAGGGGAAGCAAATTTAATCCTTCACGGATACATGTTGCCATAAAAA
CATCAGAAGATGACCACAAAATCAGGCGCTGCTCAAGTGGGAGAGTAGAACCTCGAACTT
CTTTATAATCAATCACATCAGGACCAAAGCTCTTTTCTAGACGGCGAACAAGGTAACGGA
CATGGTTTAAAGTATCTTCTTCATCTGATTTCCGTACTGCTGGAATAAGATTTCTTTGTA
CCATAACTACACTGCCAACCCAGTTTGGGTAATCACTTAATAACCTTTCATATGCTAATA
GTTTTAGGCTCACACCTGATAAACCCTGTGCAATGTCAACTCCGCAGATAATCTGCCGAC
CATTATATTTTGCTTTCAAATCACTAGCTCCTTTCACAACGGAGGGCAAATCCATTGATG
CTTGGACCACATCTGTTTCAATGGAAACATTATTAATTGTAACCAATACCTTTTTACCTC
GAAAACGCACACCAATCAAACCACCAACTAAACTCTCATGTGAAAGACCAAGAATACGTT
TTGAGGCATTCAAAAAATGTCTTGCATGGTCAAATGCATGAAATCCAACTACATCTGCAT
GTAGCATACCCTCTAAAATATCTCCTCCATACTCTATTTCACGAAAAACTTGACTGGTTG
GGAAAGGTATGTGAAGAAAGTACACCATTTGAATTGTTCGTTCATTGAATAATTCAATTT
CATCTTCGTGTATCCTTTTAGGGAGTAAGGAAAGATGATAATCATGAACCCAAACCTTGT
CATGTGGTTTCACGAGGGTCATGAGTGTATCAGCGAAAGCTTTGTTGACTTGACAATAGG
CATTCCACCAGCCATCCAAACGCGATTGATCCCAATTACTTGCATCGGGTGCATCAGCAA
TTGTACTATTACCCCATCCACTCTTTGATATGTCTAATAAGTCAATATTGTGAAATGCAG
GCCACAAAACTTGTTTGCACATTCCGTAGTAGAATGAATCCCTGAGAGATTTATCTAAAA
ACAATGGTGTACAGTTCATTGGTTTTAGAATATTCCTAACTTCATCTTTCTCCTCATCCG
TCTGGAATTTAGAAGAAACCGTCCCAATCCAATGCGTGATATATGATTTGGAAACTCCAG
ATTGTTCCGTCTTTGCAATCAAGGATTCAGAGAAGGTAGCAGTTAAAGCTCCAGTTTCTG
GATCACGATCTAAAATGATCGGAAGATGGTAACAAACTAAAAATATTCGTTTTGTTGGAT
TATTTTCAATCACTGCACTATTGGATCTATTATCATCTTTGTTATTATCAGAAGATAAGC
GCGCATCTGAATCGGATTCAGTTGTCCATGCTCCATTGTTCTTTTCCTTTTCCACAGTCT
CCATATATGGTAAGAATGCAACATCTGACTTATCATTCCATTTGTCAATTCTAACCCCAT
CTGATGTGAATGCTACTGCATCATTTGATACTATTGATGGATCAGTACTCATCACTTTTC
CAAATGTAGGCGAGTTGACAGATGAAACATCAATTTGAACCGTACGGTATGGTAATTCAT
CCGTTGACCTAACAGGTTTCTGATTTTCCTCGGCACTGCTAGTGCTATCATTTATGAAAG
GATCTTCCCACATGTCAACTTCTACCACTCCTCCCAGTTCATCACTTGTGATCATTCCAC
TAGTACTATTTCCATACTGCTCAAATCCATTTTCTTCCTCTTCTGGCTGAATACCGTTCC
CAGGTGTAACAACAAGGTATCTATACTTATGACAAAAGTAGCTACTTCCATCCTTGCCAT
CATCTACACCAGTATCAAATTCAATATCTTCCTCATCCATCCCTTCAGCGACATGTGTGG
TACTTGTTGCATTGTTCACAACACGAATCACTGGATTGCGTGTTTTCCAAAGTGGATACG
TCTCAGGTGAAGTCACCATTTCAACACTACTTGCATAAAGGGAGCTATTTTGTGTATCAT
CCAAATCATCTTCAATATTTACATTGTTCTTCTGCTGTTGAAATTGTTGCTGGTGTTGAT
TAGAGTAGCTATTACTGCTATGATGGTTCATTGATGTTGAAGCCCAGGATTCAGACGATG
TTACTCGAAGGAAGGAACCGAGTGGTAGTTCTGCGTGACATGCAAAGTGTAGTCGAAGGA
CCTTCCCATCGACAGGTGGAGTGGAATCATCTTCCTCCATGACGTTATCTTGATTATTTT
TGTTGTAGTTATTTTCGAATTTATATTATTTATATTATTGAAGTATTAGTGTA
>c125_g1_i1 len=2366 path=[2373:0-2365]
TTTTTTTTTTGAATTATGAAAAATTGACTATATTATTTATTCTATTGGAAATGAAGGCAA
TGGGGGGAAATTAATGCTTGCCAGTTTGTATGAATACGGCGATGATCAAAGATGAGAGAT
CATCATCACGTATTATATTATATGGCTTCGTCTGATTTCTCTCCCAATGGCATCACTATC
CTAGGTAACATATTTATAGTAATGATTAGTAACCTTTTCCTCAAGACATCTGTTCACGCT
CCGTATAAAGTCAATTTCGACTTGATACGAAGCATGTTTACTGATTTTTGAAAATCGATC
CATGGTGCACAAAGACTCTCTTATATCCATTACCGGATATAGTAAAGTATTTGCGTCTTC
TGTTTTGTTTATCTCCGACATCTGAGTATGAAATTCCAAAGTTGATTCTCAGAAGGAGTG
TCTTTGTAGCAATGTTGTGTGAGTGCGTGTATATGTGTCATATGTGGGCTAACAGGATGA
AAATAAATCATTTCATCCTGTTAGGCCACTTTATCAAATAGATAAAGATGGTGGAATTTA
ATATCGTTGTTCATCTCTCTCGCTGATCAACAGTCTTGTGTATGTGTGTTTGCCTCATCC
TGAAAAGTCGAAATTGGTTTGCATTCCTTCTCCTCCTGTATTACCATCCCCAGTGGAGAA
GGTAAATTGATTTCCATCCATATTAGGTGCAAGGGCAGGCAGCTCTTCCTCTTCTTCAAC
ACCATAATACTGCTCCAAAATCTTGATACACTTATCATAAATTTCCTGGTTAGAATGATG
TTGCAAATCTTCAATCCTGTTCAATCCATCAGCATCTGCAATGTATGTGGCCATATCATT
GTTCATTCCAGTTTCCTTAGCGTCCGCCTCACCAACCTTGAGAATATTTTCAAGGCCTTC
AAGTGCAATGGTGACAATCTTTGGATCAGTGACGCCTAGCAGATCGCATAGTGGTCTGAT
GCATCCCTGTGAGACAAGGAATTTGATTTGTTGAGGTGTTCCACCTGATGTAGCGTTGGA
AATGGCCCACGCTGCTTCCTTACGAATGTCAAACTCAGCCCCAACAAGCAATTGCACTAG
GGGTGGGATGATATTGTTATCAATGACAGCTTGAATCTGATCACTGATCCCGGCTGTTAT
ATTGGAGATGGTCCAGCATGCCTCCTTTCGAATTCCCTTCTTTGGACTTCCAAGTAAGGC
GAGGAGACAAGGCAAGGCTCTGTGGTTGATGATGAATTGTGTCTGTTCATCATTACCAGT
AACAATGTTGCCCACGGTTCGCAGTGCTGGAGTTTGAACGGCAGGGGAAGGATTCATCAA
GAGATCTACAAGGCGACGACAGACTCCGGCATCTATGACGGCTTGGATTTTGTCGTTGGG
TCCATCCGATAGGTAGGATAGCGCCCAGCAAGAATCTGTCAAGACCTCTTCATCATTGTG
ACAGATGAGTTCTGCAAGCGTAGGTAGCGCAATCCTAACTCGGTCAAAGACGGGTTGAGG
TTTGCCCCTGCAAAAGTTCGACAGAGTCCAAGTGGCGTTACGCATCATGCTCAATTTGCC
TTGACTCTGCAACTGTCTCAATAACGGTTCCATCGCTCCCGAGTCAAGCACCAAATCGCG
ACAGGGTGGAGAATCACCTGCAATGTTTCCCAAAGCCCAGACGGCCTGTTCCCTAACATC
ATCATTGGTGCTGCTAAGTAATTTGACAAAGATGGGTACGGCACCATATTCTATGACGAC
CTTGGTATTATCACTGGTTCCGGACGCGATGTTGGTCAAGGCCCAGGCCGCCTCAAACTG
TAGCGCGGGGTTGTCGTCCCTGGAGAGAAACTCAACGAATCGAGGAACAACATTCGAGTC
AATTACCTCCTGGATTGGCGGGTTTTTCTCAATACTGAGTAATCGACGGAATTGGGTGGT
ACACTCAGTCTGAACAACTGGATCTTGCCCCATTACACCAGCCACCATTGCAGGCAAGTT
CTCGAGTTTTGACGCTGCGGAATTGTTTGGGACAGCCGGCATTCCGAACGCTGGCATGGC
GGTATTGTTGCCGATGGAAGCGTCAAAGGTGCCCATTCCGCCGCCATTGTTGCGGCTTTG
TTGACGGCGTTTTATCCGTTGTTCCTCTTTTTTCGCTTTGCGGATTTGGACGGTGGTTTC
CTCACGTCGACGACGAGATTCCTCCAGGTCCACTCCTTTTTTGAATCCTTTCTTACGATC
TACTGTTGCACTGCTCATCGTTTATAGTGTTTATGGAACTGTGTATGTGTAATAATTATG
TTGTAATCAATGTAATAGATTAATTGCTGGCCACTGGGTACTATAGAGATTGTGCATCAA
ATTTCAAATTGAACTGGCTGTGTAAG
>c126_g1_i1 len=946 path=[1:0-641 738:642-945]
AATAAGGATGGCTATGGCGTAACAACTAATTGTATTACTAGTTATTGAGAGTTATTCTAT
ACTTTTTGTACATACAATTTTACATGCTTGATTCACATCTCAGGGATCTCAAAGATAGAA
ATATTGATTGGTTCTCTACATTCATCAATTTCTTCCATTTCACTTAGCGATAATGGATGT
AATTTCATTGCACTGATTAGGGCATTATCTACCACAAGATTTGATGGCCATTCATAGATT
ACCACATCACTCTCTTCTGACTTGATTGGAATAGGAGATGCAGGTGGGGTTAACAACGGT
ATGGGCGTTGCTTCAACTGTGTAATCCAAAGGAGTGTTATAGCCTTTTAACTCCTCAGCC
AATTGTGCGTCTATTTCATTGTGGCAAAGTGAGATGTCTGAGAAAGATGGAGATCTATTA
TATGAAGAGATCTTTGATCGAATTCGTGTATCACGAACGACTGAAAGTGAATCCGTACAT
TCGAAGGATCTTCTTCGTTTCTTCTTGTTACCATGTGGAAAGTTATTGTCTTCACTAGTC
TGATTCAAGGAAAGGTTTGGTGAATTTGTTTTCTTCTTTTTTCTGATGTTATTCATGTCA
TTATCACCATCTTTTAGGAAATCCTCAAGTTGCATGGAGAGACTACAGGATGAAGTTGAT
GACTCAATTCCTTTATATAGTTGGTCTTCTTCACTGCTACTCTTTGATGGACAGTTCATT
TGAAAGTCATGATCAATGCGCATTTTCTTTTCTTTGTTGACACAAACTTGAGTCGTAACA
ACCTTCTGATTCCTCATGATATTGCTGCGATGATGATGATGAAATGGAGTTTACTTTGTT
TTGTTTTCTAAATAAAAGTTGGTAAAATTGATGCCCTTGTGTGGCTTGTGAAGAAAGAGA
TATGAATGAATTGTTTTTGTGATGGCTTGTGTTGTTCATATTTTTG
>c126_g1_i2 len=1041 path=[1:0-641 643:642-736 738:737-1040]
AATAAGGATGGCTATGGCGTAACAACTAATTGTATTACTAGTTATTGAGAGTTATTCTAT
ACTTTTTGTACATACAATTTTACATGCTTGATTCACATCTCAGGGATCTCAAAGATAGAA
ATATTGATTGGTTCTCTACATTCATCAATTTCTTCCATTTCACTTAGCGATAATGGATGT
AATTTCATTGCACTGATTAGGGCATTATCTACCACAAGATTTGATGGCCATTCATAGATT
ACCACATCACTCTCTTCTGACTTGATTGGAATAGGAGATGCAGGTGGGGTTAACAACGGT
ATGGGCGTTGCTTCAACTGTGTAATCCAAAGGAGTGTTATAGCCTTTTAACTCCTCAGCC
AATTGTGCGTCTATTTCATTGTGGCAAAGTGAGATGTCTGAGAAAGATGGAGATCTATTA
TATGAAGAGATCTTTGATCGAATTCGTGTATCACGAACGACTGAAAGTGAATCCGTACAT
TCGAAGGATCTTCTTCGTTTCTTCTTGTTACCATGTGGAAAGTTATTGTCTTCACTAGTC
TGATTCAAGGAAAGGTTTGGTGAATTTGTTTTCTTCTTTTTTCTGATGTTATTCATGTCA
TTATCACCATCTTTTAGGAAATCCTCAAGTTGCATGGAGAGACTGTTTTTTTATGAAAAA
ATGTGATTCAAACAATTGTGTACATAGTTAGATATTTTTCTTGGATAAAAAGTTTGTCCC
TATGAAGATTCTCTTACCTACAGGATGAAGTTGATGACTCAATTCCTTTATATAGTTGGT
CTTCTTCACTGCTACTCTTTGATGGACAGTTCATTTGAAAGTCATGATCAATGCGCATTT
TCTTTTCTTTGTTGACACAAACTTGAGTCGTAACAACCTTCTGATTCCTCATGATATTGC
TGCGATGATGATGATGAAATGGAGTTTACTTTGTTTTGTTTTCTAAATAAAAGTTGGTAA
AATTGATGCCCTTGTGTGGCTTGTGAAGAAAGAGATATGAATGAATTGTTTTTGTGATGG
CTTGTGTTGTTCATATTTTTG
>c127_g1_i1 len=2651 path=[53:0-2650]
GTGAACTGTCATGTCAGGAGAGAAAAAAAATGACTCAAACCCAAAGCACTAGAATAGAGA
CTTCTCAATTGGTTGATTTGGTCAATGAAATTGAATTTATTCTCCATTCCGATACCTTTG
TACACCAAAAAATGGAAGAGGAATTGATTCAAAAGGTGAGTCTTGTGAAACAATTGAGAG
CCTGAATCCTGAATGGCATGCTTTGATAAATATATGAAGACTATAAATTGCCCTTTGCTC
TGGATTCACATTAAAGGCATGCTTGGATCAAAAGGATAAGCGCTGGAGAAATTATTACAC
AAAATATGTCTTACCGTCAATCGTCGAAGTTGGAAAAAACATAATCATTCTGTATGAGCA
ATATGAGAGAATTCAACTCAATAGACGGAAGTATTTATCTATGGAATGTTTTCAAGAATG
GAGGAGTGCAACTATTCGATCCATGAGAAAAGATGTAGTTAAAAAAGTGGACGAAATGGA
CAGAGGTTACTTTTCATCTAAGAAGAGAAATATACTCAATGTACTTTCAGCAGTAAGTTT
CGCCACTTCATCAAAAAAGAAAATACTCCAGAGGAGGAAAGATGGATTATCTATGGCACA
GTCAAGCCTTGCAAACACACTTGCTAGAAAAAGTCAAATCAAAGGCATTATTACCAATGA
CATGGTTCAAATAGAGCTACGTCGGATATTCCATAGAGAGTTATTTGATTGGAATTGTAA
GCGGTATCTTTCAAGCTGCTTTATGATTTGGAAAGATATGATCTCTTCAGTGATGAATTC
AAGAATAAAGGCAGAGCAGCATTTTATAAAGAAGCTTTTCAACAGTTGGAAAAAGTGGAA
AATAAAACAACTTACCATGATATCAGGCAGTACTCCTGGACATTTCCATTTCAAAGTGGT
AACGTTTCGCAGAAAAATGCTCAAGACTAGACCATTCAAGGCATGGATGGCGAAAGCCAA
GGTCTATGGACAAGCTAAACAAATGCAACGGAAACTAATATCTCAACTTGCGTCGAATTG
TTTGAATGAATGGAGCCGGATATCAAAAGTATCCCGACAAATAAAAATAAATGTTTTAGG
TCAATGGAGAAACTTCAAATGCGAAATTATTGGTAAACCTTTTCAATATTGGCGAAGTGT
AACAGTCACGCTAAGGCATCAAAGACATCAGCGGGATTTTCTCGTCTCTTCATACGCTCA
TATGAAATCTCAGAGACAAAAATGGAAACTATTCAGAACTTGGCAAAAACAAGCTCAATA
TGGTAGGATTACATCAATGTATTCAAGACAAGAGCTTATACAACAATTACAATTTCAAAG
TCGTAAAATTGACAGTCTAGAGTCAAAGATTCAATCATGTCTAATGTAATCAGGTCTTTA
AGTAATTTTTAACCGCATATTTGCCAAACTCTACACCTCATATCTCATGGGTTTCTTTGA
TGCTGGACTGGAGGCATCTTCAAATGTATCAAGTAAAGATCGCGATACTGATCTGTCTTC
TAGGTCATTTTCTATACTGAAATCTGGTGTACAGTTATTGAACGATGGCGCAGAATAACT
ATCCTCAAACCTATCTGGCCTTGTATATCGTTCTTTAAGTCTACTTACATGGGGTTTTGT
ATGCTTGTTCTGATTTTTCCTTGGAGAACTTTCCAAAGAAGTGACTCTACTATTTGATAG
ATTGAAAGCACTTCTACTCCTCTTTTGTTGCATCCCATGATTTCTGGAGGACATTGATGA
CGATGACGATGGCAAGCTCTGTTTGAAAGCACTACTGTCTAATTCAGAGGGAGAATGACC
AGAAATGGGTGAAAGGCCAAACATTTCTCTTTCATTATTTGCATGTGTCTGATCTTTCTT
TGAACTCTCTACTGGATGTTCAAAATGACTTCTACATACACTTGTGTGGAAGCTATTTGT
TTCTGAAAGAGCTATATGGTTATGCAACTGTAGCTGACGTGAAATGGTATCCTTTGTTCG
GAAAAAGCGACTATCACATTCACTAGCCGTCCTGATCTCACTCACATCAACATTAAAGTC
ACTTTTTCCAGGTGACGATGGAGCAATTCTATTATTACCAGACCAATCCTTCAGTGTACA
ATCATTACCTTCTTCCATAATTTGTGAAAAAGCTTTCGGGAAGTCACTAACATTGTCAGC
CGCAACAAATTCATCTAACCTATCTATTGACTCATGTGTTGAGGAGATGTGCTTCCATAC
ACTCTGCTGTTGGATATTGGAACCCCAATCACTCCCTTCATGTTCTACAATCGATCCTGC
GGCTGATACACCTTCTCTCTCCGCCCATTTATGTACTTGAGACTCTGCATAATCTTCAAT
TCGTGAAAAGATTGGATTGAAATCACTCACAGTTCCATTTTGGGATGGTACGATGTCACT
CACTTGATCACCGATTCCGTTCAGATTCTTATCGGTCAATGACGGACTTTCCCATCTTGG
TGATGATTCATTCTTAAAGTCCCTTTCACTCTTTAGGGTGGATGCATGTGGTCCATGACT
ATATGTTTTGTTCCAGTCAAGTGTGTTATCAATATGATTGGTGGAATATAATTTACCAAT
GTCATTCACATTAGTAACATTAGTTGAAAAGTTATCATGAACATTACGACCATCATCATC
ATCATCATCAC
>c128_g1_i1 len=3107 path=[3135:0-3106]
AGTCCATACTACAATTCAAATCCTCCTCTACATCAAAATCGTAATCAAAATCCTTATAAT
ATGGGCCCAGGGGCACTACGTGGTCCTCAGGACCACCGCCATAATCCAAGTGGGCAAAAC
CATCAGCAGCAGCAACAAGATTATGAAGACAATCCAACTTCTTCAACCTCGTTTTTTAAC
AATAATAACCAAAGTCAAAATCGCATTCATAATCATAATCGTCCAACATTTCAAAATCCA
GAAACAATCCTGCAACTTGCAAGTACGAGTGATAGTACCACCACAACTTCATCCTATGCT
GGAAAGAATAATGGTGTGGAGGTACCCCAGAATAGATATGGCCCTAATATAAATAGGGGT
GAAATTCCCTTTAACAACAAGAAGAAATCAACATTACCTCCACCATCATCATCACCACCT
AGATCACGTCCACCATTGAATGGAGGAAGACAAAATCAACATTACTACAATGGTGACAAT
AACAATGGTGATCAAGGTGAAATAGATAATACTACTAAAAATCACAATAATGGAGAAGAT
GGATTTCATATAATTTCAAATCATCATTATAATGAACATAATATGATGAATGGTGGAGGA
GGTAGAATGGACGAATACGTCCTTAGCGACAACCAGGAAGACATTTCATTGGCATCTTCC
TTTGGTAACAACAGTGGTATGGAAATGTCTCTGGGTGGCAACACGAAAAATAGTGCAAGT
CCTAGTACCAGTAATAGATCAGTGGCAACTATTACATCCTCTGTTGTGAGGCAAAGTTTT
CACCCTATACCTGACGACAATCAAGAACTGATGTATGATTACATACCCAAAGAAGAATAT
GATGCAGCAGTATTAGCTGCTGCCGCTGTTATTGATCAGAAAAGTGGAGATAATGATGGT
AATAGTAAGAACAGTGAAAGTAATATTAAACAAGGAAGAAAAGGTAGAAAAAGTAGAAAG
GGTAAACATGCTACTCCCAAAATATCCAATTCTTTGAGGAAACTAGCTGGTGCGAAAAAT
GATGCAAGGGATATTGCAATTGCTCCTTCAGATGAAGTCAGTACCAACCGGCAGTCACAG
GCACGTAATACACGAAATACTGATGCTGAGACTACTGTCACTTCTGAAGAACCTGTTTCA
GATACTGTGTTTACTAATGCCTCTTCTGTGACAGTATCATCAAGTAGCATGATTAGTAGC
AACCGTGGTGATAAAAGTGATCAGTTATTAGTTTCATCTTCATCTGATAATAAGAATTTG
TTCAAAGAATTGAAGAATGTGTCAATTTTCTTGAAACGTTATGAGAAGAAGAAAAATTTA
AAACAACAAAAAAGGAAGGAAAAAAGTCAAATGAAAAACTCGTTACAAATTCAAAATCTT
TATCCATCTTCCTCAGCTTCAGTTGACAGTGATGATGGATATGAGCCAAGTTACCAAGAA
GAGTCAGCCGATATGTCAAACAGTACTAGTAGTCCTGAGTCATCTGGCTTACAGACGAAC
AAGCATTCATCAAGACAATCAACTCCAACGTCTTCAAGAAAAAGCAATACTGATGATGAG
TCAAACAAACTTATGAAGAAAATACTTTCTAACACTTCAACACGAAAAGAAAAGAGTAAC
ATTAATGACAACGAAACAACGTCTTTGGACAGGGGAACTGAAGATGGTAGCAGGAGCTAT
CTATCAGTAACATCATCTATGAGAGCAAACAGACCAGTAAGACCACCAAAGTCAACAATG
CAAAGCAGAATACGTGAAAGGATGAGAAAGGAAGCTAAAGACAAACAGTCCACAACAAAC
TCAACATCCACCTTAAGTTCAGGTAAGGGCATAGAAAAGAAATCCCAATCAACAAAGACA
CATCTTCCTTCACGCCCAATTGGTATAAGTCCATCAATGGATTCAACTACAAGTGATGCT
AATTTCTTAGAAAGCGAGATTCAGTCATTCTTTTCTCATAAAGACTCGTCTGTGATTTCA
ACCTCAATGGTTTCCACATCTATGTCTGAAGCCCCAAGTAGCACAGTGGATACTTCAGGT
AGCAGAAATAATGTATCACTGCCAGAATCTCCTTTCACAAAAAATAAAATTGGACGAAGT
AAAAACCAATCCGCAATATCTAGCATTGGTGGGGATGAATCTCAATCAATAAATCTGACC
ACTGAATCCATGCAAAATGATAACTCGTCAAGTCGACTTGGTGCAGCTCCATACAATCCT
ACAGAAACCGCCTCGCAGTCTGTTGGAACTGTTGAGTTTTCTAGTGATGAAATTGTCATG
AATAATGATATATCAAAGCAGCCCAATGAATTCAACAATATCAAAAATGATTTTAACGAT
GATCGCAATTCTGACGACGAGGCTCACGAAAGACATATAGAAGAGTTTAACGACAACAAT
CGACATGATTCTAAAGGATTTGACAGTCAGCCACGACAAAGATCATCTAGTTTCATTGGT
GGAAAGGCTCAAAATTTGAGATCAATGGTAGCAGGTTTGGAATCCAAACTAGAAAATAAG
GCCGTGACACTCGTGTCAATGTTCAATGCAAAGAGATCAGAAAGTCCCGTGACGCAAGAA
TCTATGGAGAAGAAAGAAAAGAAAGTTAATTTTTCAACAAAGGAAAAAGAATTGGAAATG
AATGCTGATAAAAAAAATAATTCAAGGAGGAATATGATTGATTCACAGATATCAAAAAGT
ACACAACCACAAAAAATTGACAAAATAGTATCACCAACTGTAATTAATAGGGTTCCAAGT
CGGAAAGCAACAATAAGATCAGTTGATCCAGAGACTATGCAACAAACCAGGAACGAACCA
GTGGAGAAGGTTGAAGAGAAGGGGAACCAGAAGGAGAAGGGTGCTGTGAGATCAATAACA
GGTAGAATTTCACCAAAACTCAACTCAACAGCTCGTAGTTTGATATCTATGTTTGAGTCA
AAACAATCAACTTCGTCTCCAATAACTCCACACAATGAATACTGGCAATACACTGGGAAA
ATGAAAAATAAGAAATGATGAATTATGTGAGTAACCATTCCTCATGGGTTAGGGAATGTA
TGTTAATCTATCTGTAATTAAAAATAAATGACATCTACTCAAAATAA
>c129_g1_i1 len=631 path=[1:0-198 200:199-630]
GGAAGCCGCCCGTAACGGCGACTACGCGCTGCCCACGGTGTTCCTGTCGGTGCAGTCGGA
CGAAAGCCGCCACATCGGCAACGGCCACTCGCTGCTGATGGCCGCGCTGAAGGAGCCGGA
AAACCACCTGTTGCTTGAGCGCGACCTGCGTTACGCCTTCTGGCAGAACCACGCCATCGT
GGACGCCGCCATCGGTACCTTCATCGAATACGGCACCACCAACCGCGACAAGGAAAAGGA
ATCCTACGCGGAGATGTGGCACCGGTGGATCTTTGAAGACTACTACCGGACCTACATGCT
GCCGCTCGAGAAGTACGGCGTGAAGGTGCACCACGACGACGTCCAGGAAGCCTGGAAGCG
GATCACCGAAAAGAACTACGTCCACAAGGTCGCCCAGTTCTTTGCCGTCGGCTGGCCCGT
CAACTTCTGGCGGATCGAAGCCCAGACCGAGAAGGACTTCGAGTGGTTCGAGCACAAGTA
CCCGGGCTGGTACGCCGAGTTCGGCGAATTCTGGAAGTGGTACGACAAGCTCAGCAAGCC
GGGCGAGAAGATTGTCACCTTCAACGAGGACGTGGGCTACGTCTATCCGCACCGCTGCTG
GTCGTGCCTGGTGCCTTGCCTGATCCGCGAG
>c130_g1_i1 len=1245 path=[1:0-1244]
TAAGGTTTGGGCTCATTATGTAAATGACTGCTTTATTCATGACATATTTGCACTATATCC
CATTTTTAAATTTCTTTCCTCTTTGCAAAGAAAATAGAGGATTTATCTTCCAATAAGTTC
TTAATATCCTCTGTTATGCCAGGAACAAATCCAAATCTACTAAAAAAGCGATGATATGGC
ATATTCATTTCCTCTTCTTCTCTATATCTATTAAATATTTCCTCCCCCTCTTCTAAATTG
CGTCTAGCAACCACCTCTACTGCCCCCTCTTCATTCGTACTATACCGAACGGTTGGCTCA
GCATTATGATTCAAGATATCAAGAATTGGTATTAACCGTTCAGCATCTTCGAAATCAATT
TCAGTATCGTAATCATCATCAAATGCTCTCGTTAATAAAATCACAAATGCACCCGTAATA
GCCCTACCAAATCCCGACACTGGTTCATTCACAGTTGGAGCGGGGGGTTTTGTAAATTCC
AAAAACGGTATCAATGGTTTTTCCTCCTCCATCTCCCCCTTTGCTTTTAATATCGACGGA
CCGACAATGGCATTCATAACCTTCCTCGCAACCTGTACTTCTGATCGTAAATCAGTGGAT
TCGCGATAACATAAACTATCCTCTAATAATTCTTCCACGTCATCCTGTGACCAGAATAAA
GGATGTTCTTGTCCATTCCATCCCCGTTTCCAAGGCAATGTTGCGAGGTAGGGACCAAAT
TTGGACGGTTTGCCTTCTAAATAACATAAATATTCCTTTGCTAAATATCCAGCCATACAA
ACTGTAAACGATCCAGGTCCTGCTTTTTTCATGAGTGTTTTGAATGCAGTGCCGCATTCT
TCATCGTTAATGATCGATGTAGAGGTAATACATGCCTCACGCGGGATTTTGAACAATAAT
TCATCTTTTGAAATGGAGGAGGCTGCAAATGCTCCATGGCCGCCACATGGTGACGGTGCG
ATGATGACAGATGGGTTGATGTAGGATGAGGAGGGGAATGAATCTTTGAGCCAGTTCACG
AGGTTGGTGTATTCGTCTGTGGTTATTTGTTTGGCGGTTGGTGCTTTTGCAGGTGATGTT
AGTGCGAGTAATATGGTGGAAAGCCCTCCTAAAAATGCGACCATGGTGATGATGTAGAGA
TGGTTGATGTTTGTTGTCGGTACTAATGCTGGTGGTACTAATTCACTTCCCGTTTTGTGT
ATTGATCATTTAAAACACAAGCCAATAATTACTTTTTAGTGAAGA
>c131_g1_i1 len=1254 path=[1554:0-524 2078:525-661 324:662-1253]
GTGAGAAGTGAGCAACAAGCAACTAACTCACCAAGACTAAAAGTGCTTGAATATACAAAT
GAGAAATGCTCACAGGACACTGTTGATTCTTCAAGTATACTTGTACCAATCTGTATCCTC
AGCCCAGACTGTCAATGAAGAAGCAAGGTCAATCCTTGTCTTGGGAGATTCCTGGGCATC
TTTGAGTGGTGACTTTCTCAGTGGTGTCTGTGGTTTGGGTGAGAGTGGAGCAGGAAACAA
GACAAGAGAAGTCGCCAATGCGGGTAAATCTGGATCGACTGCTAAGCAGTGGGTATCAAA
TGGTGAAGTTGAGAAGTCTTTCAACAATGCAGAGAATGAGTTTGACCATGTCTGGTTGAG
CATTGGCGGTAATGACTTTCTTGGGAATGGTTGTGATGATAGTGAAAATGACGAAATCAC
AGGAAATATCGAATTAGTTGTTAGAGATATTTTTGATTCATCATCAAATGATGAATTAAA
GATATTGATGACAGGCTATGGATATCCTAGTGAAGATGTTTGTGGTAATGGGCGGACAAT
TACTCAATTTGATAAATTGAATTCAAGTATTCAGCAGGCTATGAGTAAGATTGATAGGGT
AAAATATGTGGATGTCTCATCAGAATTTGTTACAAACGACTCAGCTCCTTACTCTGATAA
AGAATGGTATGCTGATGATATTCATATCAATGAAGATGGATACACGAAACTATTTTCTAT
GAAGCCAATACAGGACTTTTTCGATTGCACGATAAGTACCATTCCAACTCCAAGTAGTCC
AACTCTGAACGGTCCTACCCCTAAGAATCCTACTCCAGTCAACCCAACTCCCAATATCCC
TAGTCCTAGCTCTGGATTAGCAATTTCTACAGCACTAGTGACGAGGTTGATTGTGATATT
AGCTGTTAGTGTTCACTTCCTATCCTCATAATATCGCTTTATGGGATATCAAACAGGATT
GTTTTTCACTAGTCGTCAATAGACTCATAATTCATTAATACTTAACTTTTATTCTTTGAT
GATGATTACGTGCTAAAGTCAACTTTGAAGATTCATCATGCTGCATTTCACTCTTCATTA
AAACGTTCTATGAATTGAGAGAACTTTTTCTTCACTCACACTGTTTAAAGTGTAATTTGA
TAAATAGCCTGTGTTTGCTGAAACCGAAAGTCTGTGAAATAAATGCATATTATCACTAAG
GAATGTGCTTACATCATAGATGCTGATAAAAATAATTTGTTATTAACGATTACA
>c132_g1_i1 len=1255 path=[1283:0-1254]
AGCCCTATCTGTCTCCCGCCAATTCCTATCCTCCGCTATAGAACTATTCGGACCTAACCA
TCCAGTTGTCGCATCCGCACATAACAATGTAGGACTTATGAATAAAATGTTAGGTGAGTA
TGATACATCTAGAGAATCCTATCATGCAGCATTGGAGATATATGGTAGACTAGTGGGTGA
AGATCATGCCAATTATGCAGCAACGTTGCATAATTTAGGTGTTTTGGATAGGACTCAGGC
TGGCATGGAGGAGGACGAGGAAGAACTTAAGGATGGAAAAAGTGCCATGACATTTTTGCA
AAGGATGAATTACAATGATCGTGCTGTGGAATATTTTGAGAAAGCGTTGGAGATTCGAGA
AGTGGAGTTGGGGATGGAGCATGTACATACCATTACAAGTAGGAGTAGTTTAGGGAATGC
AATTGCGGCACAAGTCATACAGACGGAAGTATTGAGGCAGAGACGATTGCATCGAATGAA
GGAGAGTAGTAGTACTGATGATAGTGAGAATGATACAGAGAAGGAAGAGAGAGAAATGAG
TGAACGACAGATTGTGTCCAAGTATACCAAACAAAAATGGGAAATGGCGGAAAAACATCT
AAGAGATGCATTACGTATGGCAGTGGATAATCCAAGAGGTGAAATGATTACTATACCCAA
TCCAACGTCTGGTATTGCTGGATCTAATAGTAAAAAACGAAAAGGGGGGACTGCACGACA
ACGAAAAATGATGGCATTGCAAAATGATGCCAATATGACACCTGAAATGGACAAAGATTC
TACAAGTGCAACAAGTACAAAAACCACCAATAATAATGAGAATACCAATGATGACAATTT
TGAATCATTTCTCAAACTGGGTTTGGGTGAAGGTGATACATCCATTCGAACCATATCTGC
CGCACTTGCAGCTCAAAACCTTTCCGTCTTTTTAAAAACACGTGCCGATTTAATTTCTGC
TTCTTCTACAATACAATCCTCTGAACATACAGCGAGTATCAACCCATCTCTAGATAGTGG
TGATTTGTATGCTGAGGCAAAGAATTTATACATTGGTGCATTACGAGTGCGAACAAAATT
GAAAGGTCCTTCTCATCCAGATACGGTTTCAACTAAGTTTAGTTTATCGGAACTAATTGA
TACCTTGGGCGATGAAGATACAGCTAATAAGATGAGACAGGAGTTGTTGGATATTTATCA
AGTGGAGGAACATGATGGTTTGATTTCATCAGATGATAGTAGTGATAATAACGGG
>c133_g1_i1 len=1114 path=[1:0-832 834:833-863 865:864-1113]
ATTCACTCAGTTGTTACAACAGCTACCATAGTGGCTAGTGACGGACTGCCCTCTGCCCTC
TGCCCTCTAGCTGAGCAGCCTTTTAATTGCACACATCACTTCATTGAAATATAGATCCAA
TCTAAAATTACAATGAAATCTTCAGCAACCAACACTACGGTAGCTCCAGATTATGTGTCA
GGATTCACCCACTTGTTCAAGGAATGTGTTCTAGGATTTGCTGCTTTGTGCGCGCTCTTT
TTTCTCCTATCAATCCCTGGGAGACAAATCGTCCCAGCTGAAGTGTACTGTACTGTCGAA
AGTAGCACTTACCCTCCACCATGCACCCGTCCATATTTATTTGCATTTGAAGGAGTTTGT
GCCACTGTCTTTGTCATTATGACTTGTGTCTCCATAAAATCATGGCATATTGATAACCAT
CCACAGAAAGCATTGCCACAAACAGCCGTGGGAAGAGTTTATGGTTACTCTTCACAAAGT
GAAAAGATGGCTGCTTTGAGTTTTGTGTTCCAGTTCTGGTCCATAGTCGCCACACCTTTC
ATACCTGAATTCTACAGTACCATAATGATGAGCCACCATATAATGGCTGCAACAGTTAGT
TTCCTGGCATTACACTATCAGTACTACCATTACTACGTCGTTTTCTTCCTTGCATTGACA
GAGGTTTCAAGCGTACCCTTAGTTATCATGTCTTTGGGTAAATATTTTCCTCATACTCTC
TTTGGAAATTTGGTACCTTTTGCACAACCACTATTTGCTCTCTCATTTACATATTATAGA
GTTTATTTGTGGAATAAAGTCAGTTATGGGTTATGGAGTGATGCAATCATTGTTTTGAAG
AAGAAGAATTCCAAAAATGGCAGTACTTGTATTGCAGAAGACTATCGACCTCGAAAGACA
TACTGTCTTTATTTGATCCTATTCATTGATCTTATCCTTGGTTTATTGCAACTATTTTGG
TTTACAAAGATCATAATTGAGATTTTAAAGCTTTTTGACATTGAATTCATTGACTTTGAG
CAAGGTTATTGATTCCTGTAAGATTAGAAATTGCCAATTCTGTGTGATGGATTAAATTTA
TCTAAATAAGTCATGGTATTTTTTTCAAAAAAAA
>c134_g1_i1 len=2011 path=[29:0-2010]
GGATTGGGGAATCCTGAAAAATCAGATATTTTTAGGTCTCCTTGGATCTTCTGTTAGCTC
AAGGAAATGTATATTGCCTATCATTGAAGAATGTGATAGTGCTGGTGTTCGCTTTGTTTA
CTTTTCATCCCGAAATATGAGGAGGACAAAAGAGGTTGCAAGTGAAATGGGAATTGACGT
AGCTTGGAATTGCGCTATTTCATTGCGTCCTCTTGATGAAGATGAAGATGATGATTATCA
TATGGATACATTCGGAATGGCAGATTTTAATGCAAAACTTCCACACGGTGTTGATGCTGT
GATAAAGCACCTGAAAGATGTTGACAATGTCCCTTTGTTAGTCCGACTGTATACAGACGT
TACTAAAGAATCTACTGCTGAGATGATTCAAATATTTCGCGAACACAGTGATACAGTCTT
AACCATTGGACTTTCTCACATCTCCAATAATAATGAGATATTCTCTGTTTCTAGTCTATC
TATAGGAATAGATTTGACGTTTCAAGGAGATAATCAGAGTCAATCTCTTCATCCAGAAAC
GACAGGGGATTCTCATGTCAATCATTTTGATCTTTACGCACATAGGCTAAGTCCAAAAGA
GGTTTCAATTATTTCTTCAATTTCATCAAACTCCTGTGTATTCAATATGACACTTGAGCA
TGGCCTAGTCAACTTGTCCTCCTTAATTTCAATAGGTAGAAAAACGTTGAGCGCTGGAAC
TGCAGCAGCTCGATTTATGATTGTTGCATATACGTCATTTTCATTCCTTATATTACTAGC
TCCTTGCTCGGTTTCAAAAGCAATTCCATTCATCCCAGGTATTGGATCTGTATTGTACTT
GTTGCTTGTTGTTCCATCACTTGGAATTGCTATGGGATTTACAGAATTAGATGAAGATGC
TATGGCAATAGTGCCAATGAAAAATATCAAATCTGAATCATTTTCTCGAGGTGAACCCAA
ACAATTGACCATGTATATCATAGTGAAGGGATTAGTTCCAGCTGCTTTTTCACAAGTAAT
CTATTTGATTGCATTTGGCACCCTTGTCATTGAATTTGACTCGAGCTTAGTTATTGATGA
ATGTGGTTTAACAACATTTAGTTGGGTAGACGTGATTCATTGTGACATTTTGCACTCATA
CGCTGGTCCAGCAACATTGTCATCAGGTGCCCTAGTGGTTGCTTACCACACCTTGTGCAT
GATCGTAATGTCTTCAAGTTTTCTGTCAGGTACTGTTCCAGTGTTCAGTAAGCCAACGCC
TTTACAAAAGAATAAACCTTGGGCATTGACCTCAATCTTTGGTATTTTCATCATTGTTTT
GTATCTATCCCTGACTTTAGAATCCAGTGGATTAAAAGCCCTTCCTTGGTATTTTTACTT
TTTATCGCTATTATCACCTCTCTTGTGTTTAGTTGTTTGTGAAATAGTAAAGATGAAAGA
AAAGGCACATGAACAAAGAGCAGCAAAAATGAGGAGACTCCAATTTGAAACAAGACTGGG
AATGTGGTCTCCTAAGTAACTTTACAGAACATGAATCTTGATTTTTCTTACTAGAGTCAA
TGGAAGATTTGATGGCCCTATGTCATTTGATGACATGGATGCATTTTTTGTATAGTAGCA
GCATCAGCGCTATCCTATGGCCACAATTATATACTGCACATCATGGATGTGAAAATAACC
TCAACCTTAAGCAGAAGCAGGTTCTACTCATATTATAGATGTAAATGCATTCTCTTTGCC
CTCCAAGTTGAATGATGATATAGCAAAAGCAATCCTGTATTGGGACCATTCATTCAAATT
CGTGGAAGCTTTGATGAATTTTTCAAATGAAATTCACAGTAATACTCTTAATGATAACTT
GTGTCATTAACTTCATCTGGTTATAAATTGTTTGTGATGAAGTATTGAAAAGAACTTTTC
CTTTTGGTAACTATGGTGCTAAAAGATCTCTTCTAACAGCCTCTCTTGCTCTTTCTAATT
AACTACCTAAGAAAGTGTTTTTTCCACCCGT
>c136_g1_i1 len=1601 path=[1615:0-1098 38:1099-1600]
ACTTAAACTAACAACACTACCACAACTACTTACAACTTCCAAAATGCCGAAAGCAGAAAA
AGGTAGCGCGAAAGACATCGCCAACCGTATGAAAGCCAAAGGACTTCAAAAACTAAAATT
CTACTGTCAAATGTGCAACAAACAATGCCGTGATGAAAACGGATTCAAATGTCACCTCAC
AAGCGACTCACACCTTCGTAACATGAAACAATTCTGTGCCAACTCTTCCGGTATGCTTGA
TGAATTCAGTTCCCAATTTGAGAAAAATTACCTTGATACGTTGTATAGACGTCATAGGAC
GAAACGGATGAATGCAAACAGTGTTTATCAAGAAGTGATACAAGATAAAGAACATGTACA
TATGAATGCTACCAAATGGGCGACGTTGACGGATTTCGTACAGTATTTAGGTAAAATGTC
AAAGTGTGTGGTGGAAGAAACGGAACGAGGGTGGTATGTGACGTACATTGAGCGTGATCC
TGTGATATTGGCACAGCAAGAAAATTACAGACAGAGAGTGGAGGCGGAAAAGAGAGAAGA
GAAAAAAGTGGCAAAGCAGATGGAAATACAAAGGATGGAAGCGGCTAAATTGATGGATCG
AGCTGGAGTTGGAGTGGATGTTGTACCTACTAATATCAAACGAAGTGAGGATGATGCACC
TATTGCAATTGCACTTGGTGGGGCGAATCATAGCTTGGATAAGAAGAAAAATATTAAAAA
GAAGATAACAAGGAAGAAATCAGTATTTGGTGATGATGAGGATAATGAAAATGGTAATAG
TGATGAAAAAGATGATGATGATCTGGAGGCTAGACTTTTGGCGGAAGTGAATAAACCCAT
TCACAACACTTTGGACAAAATGAGGAAAAATGACAATGGGGATTTATCCCATAGAATAGA
CGTACAGCCAAAAGGTATCCAAACTATAGACAAACAAAATCGAAAACGAGGCAATTCTGA
AGCCCCTGCCAAAGATAGTATTGATAGCAGTAAATCAAAACGCAATAAATATAACAATGA
CAACCAAGATGAAGACAATCTTCAAGATATACGCAAGAAATATTGGATACATAAAGACAT
ACTAACAAGGATCATATCGAAAAAAATAAAAAAGGGAAGATATTACAAGCAAAAATGCAT
CATCCTCAAAGTGTATGATAAGTATATTGCCAAAGTGGAACTATTGGATAGTGGACCAAA
TGCTAATGATGGCGGTGATGTAATTGAAATTGATCAAGATGATTTAGAAACTGTGATACC
CAAAGTTGGGAAGAAGGTTTTGATTTTGAATGGGAAAGGACGAGGAATGATGGCTAAATT
AGTAAGCGTTGATGAGAAGAAGCAAGAGGGTTCATTGCAGCTATTGGAAAGTGATGTTAT
TTTGAAAGAAGTTCATTATGATGACTTTTCGAAGGTTATATTGGAATGAATAGTCATCAA
TACATGAAAGTTGCTATTAAATTAGAGGTAGGGTACTAATCAATTTATATGCACTGCTTC
CTGGTGAAGATTTAATAAGAATAGAAAAATGTGCTATTTGATAAATATAACTCGACTTTT
CATTGGGGATGAAATTAATCACTAGTACATTGGAACCAGAG
>c137_g1_i1 len=1550 path=[1528:0-1237 2766:1238-1549]
ATTGATAGTTATTCAAAGATAGGATGCCCGATATCCAGCTGGCCATCAGGTAGATAGCAT
TCACATCGAACATGGATGATTCCAAAAGTAGTTATTCAAATCAAACTTGTGCTATGAATG
AAGGCAGAAGTAATGATAGAAATTGGGAGAGTTTGATAAATGATGACATTGTAATGATGT
TGACAGATAATCATCAGTTCTATGGACAAAAAGACGAAGGAAAGGGCGAGAATAATGAGC
GTCTCCATCAAGACGATAACGAATTGGTGGTCCCACCTGATATAACAGTGGAGCAAGGTG
AAGTTGGAGATTACATTCTTGTTGATATTGATGGTTACTGCTGTTCAAGCGACGATGGCA
TATCACATTGTAGTGAAAGTATTATTGAACAATTGGCCACCATCCCACAGAAGACGAATT
CTAATTCTTATTTGACAATCAAACCATTCCTTCAAGCCAATAATTGGTTTATTACACTTG
GGAATGGCGATGTATTACCAGGTTTGGAAATGTCCATTAGATTCCTAAAATTGAAACAAT
GCGGTATAGTCAAATGTCATTCCAAATATGCATATGGACCATATGGGAGGAAGAAGCAGA
TAATAAGAAATGGTAAATATGGTTCTATTATACAAACCATTCCTGAAGTACCACCCAACA
GTGATGTGATTTACAAAGTTAAAATCAAAAATATACTATCACAAAATGATCCAAAAACTC
GAACAAATTCATTCCAAATCAAATTATTTCAACAAATGAAAGCGATTGCTAATAATTACT
ATAAATATGATTGGATTGGTCCTGATGGTGGTAATGGAAAAGTTCAAGCATTGAAATTAT
ACAACACAATATCTAGCGATGGATTTACATTATTGCAAGAATTAGACCATGGGACAAAAG
AAAGAAGAACTGTATATCATATTGTTGTTGATTCGTTGAATAATATATCAGCTGTGTATT
TACGTGAGAAGGAATATAGGAAAGCAAAAGATGCTGCAACTAAGGCGATTGAATTAGATC
CATATAACATAAAAGCATTGTGCAGAGCTGCAAAAGCTGCAATGATGGTTGGAGAGTTTG
AAGAATGTAAAGTAGCGCTAGAAACTGCAGAAGAAATAGTGGATAATATCATGACAGATA
CTAATGAAGATACTAATGAGACATCATCAGCAAACACCTTTCAGAAAGCAGATATACAGA
GATTGAAACAAGAATTAACAAAGAAGAAACGCGAACAGAAAAAATTGGAGAAGGAAATAT
ATTCACAAATGTTATCTGGTAAGGTAATAGGCAAAACCATAAAAAACAAAAAACACAAGC
CAAGTCATGTGAAAAACCAAGACACTCATGTCCATGAAGAAAGTGTTTGTGAACAATCGA
TATTCACCAAATTTGCTCCTTACATGCACCTTTTGGTTCCTATAATTTTTGCACTAGTTT
GGTACCTAAAAGGCGAAGGATGAATAGAATACCTAATATGAGTATAGGGTAGCTAGCAAA
TCACTTAGATTGCTAATGCCAGCCAGTACACGTAGTTATTAAATCTTGAA
>c138_g1_i1 len=2059 path=[2066:0-231 15:232-2058]
TTTTTTTATTTATCTAATAGGATTGCTAAAATTTTTATGATAATTTTCATCTATTTTTTT
TCATTCTCCAATAATCTATTTGTACCATTTTATTTAGTCTCCACGTTTCTTAATGATCAA
GTGTAAACCTTTTCTGGTATGGATAGTTGCACCACTTCTCATGCCAACTGGATGCTCAAG
TTTGAATGGCTCGCCCATGATTTCTTCTGCTGTCCCCTTTGATTCATCAAATTCAAAGTC
ATATCTTCGTAAAACCATTGCTAGTGTCACAGTTGCCTCTAATGTTGCAAACTCATCCCC
AATACACTTTCTTGCACCTCCACCAAAAGGTAAGTAGGCGAAATCAGAGGCAACTTCATT
TGGGTACAGACTATTTTCCCATTTTTCAGGATCAAATCCTTCCCAGTCTGGAATGTCAGG
ATTTGAATATTTGCGAGTGAAGCGCATAGGATCAAATTTAGTTGCTTCTGGCCATAATTT
CTCATCACGGTGAATATTGTAAATAGCTAAGAACATATCCATACCCCTAATACAAGTTGC
TTCTCGCCCCCCTCCTTTAGGAATGATATTCTCCGTACGACTTCTACGAATCAACAATGG
TGGTTGCGGGTAAAGGCGAAGTGTTTCAGCAACTACCATTCGCAGATATTTCATCTCCTT
GATATCTGCAAGAGTTGGCGAGCGGTCACCAACTACTCTATCAATTTCAGCTTGTGCCTC
TTTCATGCACTCAGGATTTCTCAAGAGCTCAAACAATGCCCAGGTCAAAACAGCTGCTGT
AGTTTCATGTCCAGCGATAAGCATTGTCATGAGATCATCTCTCAATTGTTTGTTATCAAT
GTCAGCACCCCTCATGTCAACTAAGAAGCGTAAAAGACTTGGATCTTTCACGTTTGCATA
GTCTCTATTCTCAAGCTCTTCAATATCTTCAACTGTACGAGTATTCTTTGCTTTATCGAC
AAGCTCATTCAAAACATTATTCAACAAATCAAGGTCAGCATTGAAAGATCTCAACCTTGG
AACAAGCTGGTTTGCTAATGGAAGGTCCCAGTAAGGGGCTGGTGTCATTGATCGATGCTC
AACTTCTACGAGTGCTCTATACACTGCCTTAACAACTGGACTCTCCTTGGTCACTGAGTC
AAATTCATAGTTAAAAACTGATTTTCCAATGATATCAAGAGCAACGGAACAAAATTTCTC
CTCCATCTCCACTTTGCCATCACCTGCAATAATATTATCCAAACTTGTGAAAAGTGGTCC
GTTACAATATGCAAACAAGCCTACCATATGATCAAGCCATTTTCTGTGAAATGCCGGCAC
AATCTGACGCCGCCTAACTTTCCAGGTTGCAGGATCAGCTGGGATGAGACCTTTGCCCAT
GATCGGCTCCAAAAGGTCTCCCAATAGACCTTTGTCATATAGTTTATTTGCATCTCTTAA
GACATGTTTAGCTTGCACAGGATCTGAAATCACGAGGAACGACTTCGGACCGAAGCACAA
CTTGTAGGGTGTTCCATATTCGTTGAAATACTTCTGTAACCCAACAAACTGTGTTCCATC
TCCAATATCTGCAATATCACCTTCTGCAAGAGGACAACCATCAAGACTTGGAAATCCGCC
ATAAATTTGTTCGATATTGTTCTTCAATACATTAGCTGAGTCACCAAATTGACAATCCGT
TCCTGGTTCTGTAGGTTTCATAACATCTAATTTCCAAACAAGATCCCACCACCATGGAAG
ACCTTCTACATCCTTATCATTTTCAATTTCTTTAACTTCATTTGTCACCGACTTTTTGCT
TTCTGCTTCTGTTTTTTCATCTTCAATTGTGGCAAAGAGTTTTGTTGCAGTAGTAGGATA
TTTGTTACTACCTGATTTCTGAACAACATTGTTTGAAAGTGATGGGGAAAATGCAGCACT
GCTTGCCATACAAGAGAGGCAAACAGCCAAAGTTGCACAGTTTGAATACTTCATTCGTTA
TTGTAAAGTAGTCTCCACACTACTCGTCAATTACTTGATCCGATAATAATGAGAGAAGGC
TAGTTTGAAGTTAGTGATG
>c138_g1_i2 len=1841 path=[1:0-13 15:14-1840]
TTGAATTTGATGAATCAAAGTCATATCTTCGTAAAACCATTGCTAGTGTCACAGTTGCCT
CTAATGTTGCAAACTCATCCCCAATACACTTTCTTGCACCTCCACCAAAAGGTAAGTAGG
CGAAATCAGAGGCAACTTCATTTGGGTACAGACTATTTTCCCATTTTTCAGGATCAAATC
CTTCCCAGTCTGGAATGTCAGGATTTGAATATTTGCGAGTGAAGCGCATAGGATCAAATT
TAGTTGCTTCTGGCCATAATTTCTCATCACGGTGAATATTGTAAATAGCTAAGAACATAT
CCATACCCCTAATACAAGTTGCTTCTCGCCCCCCTCCTTTAGGAATGATATTCTCCGTAC
GACTTCTACGAATCAACAATGGTGGTTGCGGGTAAAGGCGAAGTGTTTCAGCAACTACCA
TTCGCAGATATTTCATCTCCTTGATATCTGCAAGAGTTGGCGAGCGGTCACCAACTACTC
TATCAATTTCAGCTTGTGCCTCTTTCATGCACTCAGGATTTCTCAAGAGCTCAAACAATG
CCCAGGTCAAAACAGCTGCTGTAGTTTCATGTCCAGCGATAAGCATTGTCATGAGATCAT
CTCTCAATTGTTTGTTATCAATGTCAGCACCCCTCATGTCAACTAAGAAGCGTAAAAGAC
TTGGATCTTTCACGTTTGCATAGTCTCTATTCTCAAGCTCTTCAATATCTTCAACTGTAC
GAGTATTCTTTGCTTTATCGACAAGCTCATTCAAAACATTATTCAACAAATCAAGGTCAG
CATTGAAAGATCTCAACCTTGGAACAAGCTGGTTTGCTAATGGAAGGTCCCAGTAAGGGG
CTGGTGTCATTGATCGATGCTCAACTTCTACGAGTGCTCTATACACTGCCTTAACAACTG
GACTCTCCTTGGTCACTGAGTCAAATTCATAGTTAAAAACTGATTTTCCAATGATATCAA
GAGCAACGGAACAAAATTTCTCCTCCATCTCCACTTTGCCATCACCTGCAATAATATTAT
CCAAACTTGTGAAAAGTGGTCCGTTACAATATGCAAACAAGCCTACCATATGATCAAGCC
ATTTTCTGTGAAATGCCGGCACAATCTGACGCCGCCTAACTTTCCAGGTTGCAGGATCAG
CTGGGATGAGACCTTTGCCCATGATCGGCTCCAAAAGGTCTCCCAATAGACCTTTGTCAT
ATAGTTTATTTGCATCTCTTAAGACATGTTTAGCTTGCACAGGATCTGAAATCACGAGGA
ACGACTTCGGACCGAAGCACAACTTGTAGGGTGTTCCATATTCGTTGAAATACTTCTGTA
ACCCAACAAACTGTGTTCCATCTCCAATATCTGCAATATCACCTTCTGCAAGAGGACAAC
CATCAAGACTTGGAAATCCGCCATAAATTTGTTCGATATTGTTCTTCAATACATTAGCTG
AGTCACCAAATTGACAATCCGTTCCTGGTTCTGTAGGTTTCATAACATCTAATTTCCAAA
CAAGATCCCACCACCATGGAAGACCTTCTACATCCTTATCATTTTCAATTTCTTTAACTT
CATTTGTCACCGACTTTTTGCTTTCTGCTTCTGTTTTTTCATCTTCAATTGTGGCAAAGA
GTTTTGTTGCAGTAGTAGGATATTTGTTACTACCTGATTTCTGAACAACATTGTTTGAAA
GTGATGGGGAAAATGCAGCACTGCTTGCCATACAAGAGAGGCAAACAGCCAAAGTTGCAC
AGTTTGAATACTTCATTCGTTATTGTAAAGTAGTCTCCACACTACTCGTCAATTACTTGA
TCCGATAATAATGAGAGAAGGCTAGTTTGAAGTTAGTGATG
>c139_g1_i1 len=2192 path=[2197:0-1424 14:1425-2191]
TCCTTTATTTTTTCTATTGATAATGCATAGCTCAATCACCATACCCTTATTTTTTGTGTA
CTGCACTGCTGCATCGTATTTTGAATTTGTATCTATTATTGCTCTTCTACTTCTAAAACA
GAACGTTGCAACGTAAAGAATTAGTTTAAATTAGAGCGTTTGTGTTTAAAAATTTCTTTC
ATGCTTTGATTTTCAAACCTCATCATTCATTTTGTTGTTCATTCCTCATCGTCAGAATCA
TACACTGAATCCTCACCATAACTATCATCACCATCACTATCCTCATCTGCACTCACTCTC
AAAGAGTCAGCATCCATACCCTCAACTGCACCTCCAACAGTCACTGGAATACTGTCTTCC
AAAATAGCACATTCCAAATCCACAATTTGATCCCTCACAAACCCCTCCAACGATTGAAAA
GATCCAGCCAAAAACTTCCATACCATCTGCCCAATCAAAATCTTAAGGGGCAGGGCAGCA
TGTGCAAATTTTCCCCAACTTTGCCATTTCATCCATAATGTCGATGAAGTCAAGATACGA
CTCACAACAACTTCAATCACAGGCATGAAAATGATACATATGGATAGAATGCTAAATACC
AATAATCCCTTGAGAGCTTTTCCCTTTCCTAAATCTAATAATAAGGTACTAATGATAAAA
CCCTTTAGTCCAACATATTGTAAGAGGGAATATTCAGATTCATCTGAAAACCATGATTGG
AGTATTGCGTATTGACTATGCCACATGGGTTCTACTTTGGATGGGTCAGTGCGGCGTAAT
CGGTTCAATGCGCCAAGGGATATGTATTGTGTGGTTCCAACAGGACAAACTACTTTAGTA
TTTGGTTCCGCGTCGAATGAGTAGAGACAGGTCTTTGGATCGTCTTCTGTACTCAAACAA
CAATCCCAATCCACCGTTTGTGGCGGTTTACTCCCCTCTGGTGTCGAAACGTCCATCATG
GTAGGACCAACGTGAATCCCCCTCGTTGACAATGCTTCCGATAGAAATGTCGATCGTAAT
TGTAATAAATGTTGCTGTTGTAATTTGTAATTTTGGATCGCTTCGACTGCTTCTTGTTTT
TTTGTTTTAGTCGTTGTGACAGATGTTGCTGCTGCTGTTGCTGTTGCCTACCCATACTTA
TTGAATCAGTAGATCCAGTTCGAAATACAGCTGAAGTATCTTTTTTGGATGTTGAGAGCT
TTTCAATATGTTGCAGTTTGTCAAGTATAAGACATGCTTCCCACTTTTCATCATGGAGTT
TACTTTGAGAGCTGTCATCATGGTCACTATTCATATTCTTTTCCTCTTCATTTTCATCTG
ATTTTGAAGATGAAAATTGGGAGTGTGAAAGTGAAAGCGAAGACACTTCTAAGTTAACCT
TTAGTTTTTGCAAGCCCATTTTCAATCGTTTCTTTTCATCCCATAATGAAAGTAGAACCG
TGCCTATTTTTACGTTTCTACTGGTGCTTATTTCCAACTTGATGCACGCATCATGTGATA
AGTCTTTGTATCTTACTGGTAAGTTTAAAATGTTTTGATGATAGTTTAATTGTTGTTGTT
GATGATGAATACGATTCATATTGTTATCTTGTTGGCTATTGTCATGGTCCCATGTGCAGC
AATAATGGTTGGCAGAAAAGTTGTAGTGTGATGAAAGTTTGTTATTCATATCAATGGTTG
GTAAATAGAGGTGGCAGTCGGGGGAGTTGTTTTGCCGAGATTGCCGGTTTCTGTTGATGT
CACTGTCGTTGTCGGGCTGTTTGTGAGTTGCATGAATGAGAAGTGAAGAACCTATAGAAT
CTACAGTGTTTGAATGTAGAGGTAGGGAACCAATACCAAGTGCCTGAGCTGAGACGTACA
GTTGCATTCCGCAGCCATCACTCGAATAGACACTTGCACTTGTACTTGTATCATGATTAC
TGCTTGTGCTTAGATTCCTGTTTGATGAGGATGGTTTGAGCTTGGATGGATGTATATTAG
TATGAAATGAGCGGATTGCTAATGCGACATGTGCATTTGGGGACAAAGCTGTAGATGATG
GCAGACACGTATAGTTTAAATGAGCAGTGCTGGAGATGCGGATCTTCTCTCCTCTTACTT
TATTCGTTGAACTCATTTTATTACCTCTTATTTCTTTTTGTGTGTTAATGATCTTTTTCA
TTTATTGATACAATATCTGTGGCAAGTGGAAG
>c139_g1_i2 len=780 path=[1:0-12 14:13-779]
CTTTCATTATGGGATGAAAGTAGAACCGTGCCTATTTTTACGTTTCTACTGGTGCTTATT
TCCAACTTGATGCACGCATCATGTGATAAGTCTTTGTATCTTACTGGTAAGTTTAAAATG
TTTTGATGATAGTTTAATTGTTGTTGTTGATGATGAATACGATTCATATTGTTATCTTGT
TGGCTATTGTCATGGTCCCATGTGCAGCAATAATGGTTGGCAGAAAAGTTGTAGTGTGAT
GAAAGTTTGTTATTCATATCAATGGTTGGTAAATAGAGGTGGCAGTCGGGGGAGTTGTTT
TGCCGAGATTGCCGGTTTCTGTTGATGTCACTGTCGTTGTCGGGCTGTTTGTGAGTTGCA
TGAATGAGAAGTGAAGAACCTATAGAATCTACAGTGTTTGAATGTAGAGGTAGGGAACCA
ATACCAAGTGCCTGAGCTGAGACGTACAGTTGCATTCCGCAGCCATCACTCGAATAGACA
CTTGCACTTGTACTTGTATCATGATTACTGCTTGTGCTTAGATTCCTGTTTGATGAGGAT
GGTTTGAGCTTGGATGGATGTATATTAGTATGAAATGAGCGGATTGCTAATGCGACATGT
GCATTTGGGGACAAAGCTGTAGATGATGGCAGACACGTATAGTTTAAATGAGCAGTGCTG
GAGATGCGGATCTTCTCTCCTCTTACTTTATTCGTTGAACTCATTTTATTACCTCTTATT
TCTTTTTGTGTGTTAATGATCTTTTTCATTTATTGATACAATATCTGTGGCAAGTGGAAG
>c141_g1_i1 len=723 path=[37:0-322 36:323-722]
CTCATTGATTCATACTTAAAACCACAAAAAGAATGATTGCATCAACAACAGTAGTAACAA
GAAATGGAACAACTGTAAATCAGCAGCCACTGTCCACCACGGGACTAGTTTGTGTTGTAA
CTAGGTATGATTTCCTCGTCGGTCGTCTGATGTTCTTCCTGCTGGTGCTAGTAGCTCTTC
AAGAACCACTCATCATCAAAGCAGAAATGAGCGGAGTTGAAGCCTGCCAAAATCAATGCT
TTCACCCATCTGAATGTAAAGAGATTGGTGATGGGCTTTGTTGTCGATGGGATGATAGTC
TTAATCAGTGTGTATCAAGCATTGGTAATGACATTTGCCATGGAACTGCAATTATGTCAC
CACCCGTCCCCTCAACACCGCCTATTGACTGCACATCAAAAGCAATAAAGAGGAGGTTGA
CGGAAGATACCCATCAAAACATCTCAGAAGTAGAAGAGGAAGAGTCTGTTGCTCCATCAT
CGTCGCCGACGAAGTCTGGGTATAGGTGCAGAAATGCCAAGACATGGCGTGATTGGCATT
TATGTATGGGATATAATAGGGCTGTTGATCAAGTGACTTTCATTATAATTACTTCCAAAA
TAACCTCAGGATTGTCAATCTTGGGGAGTACCTACATAATTCAAGACATTCTTCGAGACC
CAAACAAAAGGAAGGAAAGCATTTACCATCATATCATGATTGGATTATCATGTTCTGATA
TAA
>c142_g1_i1 len=2435 path=[53:0-2434]
TTTTTTTTTTCCAAGCCTTAAAATTAAATTGTACTATTTTAATTCAAACATTCTTTATGT
AGTTAAAGCAAAAAGAAACTAGGTTCAATAGCCAACGGTATGAAGACATTCCAAGAATGT
ATTCACTCCCACTTTACCTGCTTCAGATGACTGACGTGCCATCTCAGCTACCATCAACAG
ATGTTTGATACCAATAGGCTTGTTAATGTTGCCTGCAATTGCTACAGCATCTGACTGTGA
AATACCAGCTGCAGAAGATAATACTGCCACAATTTCTGAAGATTCTTGTAGAAGATTAAT
GCTTTGTGATAAACTAAATGCTTGAGTAAGACCCAATTCTTCCATTACATGCGGAACACT
TGTAGTACCAATAACAAGTAATTTACGTCTCTCATCCGGTGGCGGTTTCTTCAATAAAAC
AAGTAGTGTCTGTAAAACACTGTTTGAAAATCGGGGTCCAATATGTACGTAATCAATAAG
TCGTTCAATGTCATCAAGGAATATTAAAGAAAGTGGGGATTTATATGCGTCCAAGAAGGC
TTTATGAATGTCTTGGCATTTGGATGCATCAGAATAACCAATCATTTCATCTGCTGAGAT
CATACGAACAAACGGATACTGAGATTCCACTGCAACCTTAGCTGCAATTGCTGTCTTTCC
ACTAGATGGTGGTCCACGAAGTAGAACGCTAAGTATTGGCGTCCTGTCAGAGTTGCGTAC
TTGTTCAACCAATCGGTTCATGGTGGACATAAGAAAATCGAAATTATCACCGTATGGAAC
AAATCCATTTCTGTAGTAAGCCTTTAATTCTAAGGACTTAACACCAAACTTTGGTTGAAC
ATCAGTTAAACCCCTTTCAAGATCCTCCAATGTAACCATCAGCTTCTCTTCATCAGGGGG
TTTACTCAAATCTTTCACATCGACACACCTGGTGAGAGCATAAGATGATGCAGCTTTGAC
CAATCCTTCAATCTCTGCACCAGAATAGTTTTTCGCTTTTTCTGCTATTGTTCCCAAATT
TTCCAATGCTTCTGCTGTTATACGATTACCCTCTCTCATCTTCTTTGTGTGAATGTTCAA
TACTTGAACTCTACCATTAAGGTCAGGTAATCCAATTTCTACATGTAACTCCAATCGCCC
TGGTCGTAACAAAGCATCATCAATCATATCCTTACGATTGGTCATACCGATCAATAAAAT
GTTATTGAGAGAATCAACACCATCAATTTTTGAAAGGAGCTGGTTCACGACAGAGTCTGA
AACTCCTGTGCCATCTCTACTAGAACCCCGTTGTTTACAAATTGCATCCATTTCATCCAA
AATGATAATGTGCAACATGGAGTTATCACCCTCCTCTCTTTGCTCAGCCTCGGCCTCAGC
GAAAAGTTCTCGAACTTTTTCTTCACTACCACCGACAAACTTATTCAAAATTTCTGGTCC
ATTGACAATTTTAGGTTCTCTAGCATTTAAAATCTTTCCAATTTGTCTTGCAATCAACGT
TTTACCACAACCAGGAGGTCCGTACAATAACATCCCCCTCACATGAGAAATTCCCATTTG
TTTAATGATATGTGTAGGCCAGATTCTCGATGCAAACGCAAGACGAAAGATTTTCATAAA
CTCTGCATCAAGACCTCCAATGCCTAGCTTTTCAAAGTCAAAATCACTCAAGAAAATACT
TGCTCCACCTGATCCTGTGCCGCCTGCAATATTTGATCCTGTCAAATTAACCAATTTTGT
CCCCTTTGCTTTCTTAAATCGAATTTCCGTCGGCGATAATAGCTGTCCCATTGAAAATGC
CTTACCCTCTGTGAGGAACGAAAGACCCCCTACTGTAAGCTCCACCTTCGTTCCCTCAAA
GTCCATGGCGATGACCTGATTTGGAGCCATGACTTGTCCCAGGTAATTCCGTTTCATATC
TTCCTGCAACCTCTCGGTATCAATTTCTCTAGCTTTAACACTTGATGCTGATTTCTTACT
CAATAAGTCAACCGAGATTTCCAACCCGCTGAGTACAGTTCCAGGGGGCATAGTAAAAGG
TGCAACGTCGACCCTGGTACTAAGGCTAAATTGTCCATGACGACGTTGGAGGCCGTTCAG
GGCGATTCCATCCGGTGCAATGGATGGGTGACCTTCTGCTGCGTAAGGGATAGATGCTAC
TGTTACTAGAGTCACAGATGATGTCTTCTCAGGTCCCAAGGCTGAGGCAAATCGAGCAAA
CGTGTTTGGGTGGAGGTACACTTTGTTCGTGAGAGCAAGGCGGTTGCTGGGTAAGTTAGC
CACATGTAACGTCAAAGACATTCTGCTAGTTATAGTCAAATTGAGCTTTTATGGACTATC
TAAAAGAGATTGTTGTGAAGTAGACTGATATGATGGTGCTTGCACGTGAATGAGATAGCA
AAATACTTTCTCCACTTTCAACTTTTTATTTGTTG
>c144_g1_i1 len=316 path=[41:0-159 40:160-315]
ATGTTGATCACTGGTATAACCTTTCTGTGCAATCACCAATGACTCTTCTGGATAATTCTT
TACTTTGACACTCCTCTCTTCAAAATTGATTTGAACTTCATATTCATATTCATCAGTACT
ACCCATAATTTTGTTTCGTTCCAGAATATCACATGGAAATAAAAAATTAGGCTCACTGTA
ATCATCCGATGAGTTTGCTTCGAAACCGTCTGGTCCATTCACAGTGACTATTTTTCCTTC
ATTGGATTTACCATTAGGATTCACCATGTGTCCTTTTGTTTCAATCAATTTGCCTCCATA
GCAAAGTAATTGTATG
>c145_g1_i1 len=809 path=[866:0-261 1128:262-274 1128:275-287 @1153@!:288-573 1438:574-589 82:590-808]
GTCGAACATTGTCACTCGGCACAGCATGGCATTAATGATGGTGACAAGGATGGCAACAAG
GACAGTCACAATATTAGCACACTACTTGGACTAATCCTTGGTTCAGCGGAAAATAACAGG
TGGATGTGGGAAAATAACTGGTGGCGTCAATAATGGCATGCTAATCAGACTAATGATTGG
TTCATTGGATGATGGCAAACTGTTTGGATGATTGCTTGGCTTCAAAGATGGAAATGTCGA
TGGAAATGTTGATGGAAATGTCGATGGAAATGGATGATGGAAATGGATGATGGAAATGGT
AATGAAAATGACGATAGAAATGACAGTAATGCCAATGATGGTACAGTAATTTACACAGCA
CTTGGCATTAAGTTTGGCATTAAGAATCACAACGAAGATGGCAACAATGATGGTATACTA
CTTAGACTACTGATTTGTTCAGCAGACAGAATATAAGATGGCACCAATGATGTCACAATA
CTTGGTTCCAATCTTGGTGAAGTTAATGGTGAAGTAGACGGAGCCAATGATGGAGGTAAG
AAAGGTGTCTGACATGGTTGGAAGATATAAAATTAGCTACCAAGTTATTGTTATTGACAG
ATAACAACTGAACTTGAAATGTAAATAATACTAAAGGATCTTCTCTTGTTGATATTTTGC
TATTCCAAACATTTTCTGAATCTCAACTGTATGAGAGTGGGAATTCTGATGCTGGTGCTG
ATTTTGCTATTGTTGGAAATAGTGGTAACAAATAGAAAAATAATACTAGAGCAATGTAAA
AGTGACAGGGTTTTACCAAAGTAAAATAA
>c147_g1_i1 len=676 path=[53:0-675]
TGAATGAATCTTCACTACTGCCAGCCTCGTCCATAGTTACAGCCGCAGCCACAAGCCATC
TGCCACCATCTGTTTGATCCGTTTACAGAGATATTTTTTTAACAAGAGTAGGAGAAAGGC
ATCCAACTGGGCCGACCTGAGTATTTCAGCCAATCGTCAAACGCACATCCATATCGTCTC
AAGTTACTCATAATGAATCACGCGAGTAAACTTTCCAAGCATTGTCATCTTGACGATGGT
TATACTGATAAGGAAAGCCACAGCGCTGAGGCAAATGCTACAACTGAAACTGCTGCCGTT
ACCAATGTTAGGGACAACACAAGGTTAGGCTGTTGGAATACTACTTACAATCCCAGCAGG
AAACCTGATTCGAGTGAAGCCACAGCCGGACCAAAAACAAAAACTGATACTGCAGCCACC
GATACCAACTTAAAGCGATTCAAAGGGCACATGGCGCCATCTATTGCCAATGCAAATACT
ATGGACATGACCAGCAATGACCACATAAATACGACTCATCAAAAATTGGAACGGCAGCAA
CTAGACGCTACTACGAGTGCTATCGTGTCCATCTCCGACTGTGAGACAACATCTCGGACA
ACTGATGCTTCCATCACGCCTATAATGATGAAAGGCATAGGCGTATTGCCTTCTAACAAC
ATTGCTACAATTCCTA
>c148_g1_i1 len=581 path=[31:0-580]
GCTGTATTTGTGTTCTTAGATGCAATGACTGTTTCCCATAAGGGTACCGAGGCAGTCAAA
AATAGGTTTTCAGGTAACGTCCTTGCAGGAGGAGCCCTAACCGTATTTCGAGTTGCCGTC
TGTTTGTTTATTGGAACTGCCAATTATTATATTTTTAGCCCAGCTATTCTTGCACTTACT
GGTTTGTCAGTAATTCTTCTACAGGTTGTGGTTCGTTTAATAGGAGATGTTTACTTCCCG
CCATTAGAAGATGATGAGGAACCAGAAAAGGATGATGAGGATAGCAATCATGAGCATTGG
CCAAACGTCACACAACCAGCGCTAGAACATGATGACAAACCTTAGCAAAGTTTGATATGT
GAATTATATGACTACAAGTATGAAGGCAAATCAATCACACCGTCAGCACTAGCTTCTGGT
TTTATATTCATATTGAAAAGACGGTGTCGAAGTAGATGAGTATTATTACTATGAAGATCA
TAGTTGAGGCAATTGAAAGTGAATGAGAATGCTATCTGTCTTAAACTAATTTCAAAGCTA
ATACGTTTATTAATACAAAAGTAAATTATGATAAAAAAAAA
>c152_g1_i1 len=313 path=[20:0-17 38:18-312]
GATTGGTCAAGGTTTAGTTTAGACTAGAACCCCAAAATATGAAAATTCAGGAACTCCTCT
AAACTAAACCTTGACCAATCTTAGATACTAATCCTCATATCCCTCCTACACCCTGACACT
TACAGAAATTTGATATCCCTCAAGCTTGCTTTTAAGTCATTTTACTTTCTTTAATAACAA
ACACACGAAGATGTTCTGGACAGAAGATTTGCAAGTTTCGAGTGAAGTGTGGGCGTAGTC
TCATCCAGTCCCTGAGGCTACATATCTTATAATGGCTTGTAAAAGAAAACAGAAGTAGAA
GAAGAACATGAGA
>c152_g1_i2 len=503 path=[518:0-207 38:208-502]
TTTTTTTTTTCTAAATTTGCTGACATATTTATTACGGTTTCAGATTATAAACATAACAAA
AATGTTGTTAATGATTTACATGAACATACCCATCGTATAATTTTGGATCCTTAACACCCT
TCTGATAGAAACCTCGGCTTCAAATTTTCCAGAATGGGAGGCACTCAAGAGATCATTTGT
CTATCTGTTCATTATTTAAACAAACAAATTAGACTAGAACCCCAAAATATGAAAATTCAG
GAACTCCTCTAAACTAAACCTTGACCAATCTTAGATACTAATCCTCATATCCCTCCTACA
CCCTGACACTTACAGAAATTTGATATCCCTCAAGCTTGCTTTTAAGTCATTTTACTTTCT
TTAATAACAAACACACGAAGATGTTCTGGACAGAAGATTTGCAAGTTTCGAGTGAAGTGT
GGGCGTAGTCTCATCCAGTCCCTGAGGCTACATATCTTATAATGGCTTGTAAAAGAAAAC
AGAAGTAGAAGAAGAACATGAGA
>c153_g1_i1 len=612 path=[631:0-317 21:318-611]
GATGATGATGATGAGTTTGATGATGGTGAGGAGAGACAGTCTGACATTCTCTACCTTATC
AACTGCATTTGTGAAATTGCAGATCATTTTTCAGATGCAGTTCAAACTGCAACGTCAAAG
GCGTTACTAGCACTCATGACATCACCTGTTTGTGGAGTATATGAAGCAGGAATGTTAAAG
GCTGTACGAACTGTTTTTCACATTTATTTGGTTACCAAATATGATCCTGTGAAAAAAATA
ACCAGAGCAGTGTTGTTAGATATGTTAAGGAGTGTTTTTTCAAGGATGGAAGCATATGAT
GCAATGGCAGACAACAAATCTGAAAATGGAATCAATGACGAATTGACAGATCTCCCACGT
AACGATAGTAAGCAAGATGATCAAAATACAATTTTTGCATCACGCTTTCATACAGACAGT
TACCTTCTTTTTAGAGCTTTGTGCAAATTGAGTGCCAAATTATTACCTGAGGATGTTAAT
GAAACTGGCTCAGTATCATCTAATCGTAAGACTATCTTTTCTTACAATGTATCTGTTCCA
GATCCCATGGCAACCAATACCAAGATCTTATCATTGAGATTAATCCTATCAGTATTTGAA
AACTGTGGACCA
>c154_g1_i1 len=1964 path=[2027:0-500 2527:501-1963]
AGAGCAACTGAAGCCCTTGAATTGTAGATTCTATATTTTCTTTTGATATGCCCACTCTTG
ATTTTTTGGGGGTAGGACTGCATCCAGCAGAATTATCATCTCCACTATAATCAATGTTGT
CGTTATGTCTCTTTTTACGATTATGAATAAGAGAAATGGAGAAGGTGCTAATTAAGCAGT
TATCATCTGTAACAGCTATTGATGGAGCATTCCTACTCTCTCCAGGAGCGGCGGATGATG
TATTATTGTTGTCCTCTTCAGGAATGATTTGAAATAGTATTTTGTTTGGAGTGACATTCC
TCTCATTTGAATTTTCAATCAAATTAGCATCAGGAATGACACTGAATTTATTATTGGGAT
TTGTAGTTATTTGGATTGTCAATTCAGGATTTGTAACAGTCTTTGATGACTCAGGAACTT
CACAATTGTCTCCCTTATTGCTGGATGAGGAGTTTTTTTCCATTGCACTGACTAAAAAGA
AGCGTTTCATAGGATATGGCCATAGTAACCCAAAAAACAAGCCAAGGATGAACCAAACAG
TTGAACAGAATCCAAATATGATTAGCAGAACTATAACTTTTACTGTCATTATGAATCTTC
TGTACCAACTAGACCTACACCCATAGATACATTGCCACATCAAGCTACCGACATCATGTG
AGAACATTCTATCAAAGATTGATTCATAATTTCCCCAGTAAGATTCACTTGGCCAGAACA
TCTTGCAGAGGTTACTCAATTGTTTATCCACTGCAAGCAATGTTTTTTCTAATGAACCTT
CTCCAGGTATTCTTTCATATTGTCCCATACCTAATATATCCTCATAACCTTTCACTTTCA
TTAAGAAATTCAATCTGTAAGCCCAAAACACTTCCTTACCACGAAGTGCAACTTTATCCC
ATGCATTGTTCACAATGGCAACCACCACATTGAGAAGGATAATCTGACTGACAAAGCTAA
ATGCCATTGATATTGTTCTCATGAGAAGATTTGACTTTGAGTACTTGTCAAGTTCTATCC
CCTCTATGAATATCTCATATGTACTCATGAGAGAGTCTTGAAAAGAGCAGAAATCGGCTT
GAATGTCAGATTGGTCGGCTTGATTATACGAGTGGTAAGTTTGACGATAAACGTTGTTGA
ATTGAATTAGCGAATGGTCAGTATAATCATCAGATTGGTAAGTACGCTTCTCCCTCATGT
TACACTTTCCATTTTCTTTCAACAAAGTCAGTCCAAACATTCCTGCAAATGCCATCAAAA
CCAAAAACGATATCACAATGAATGGGATTAAATCAGTGATAATCTTAAAAACCCCACCCA
CAAAAGTAGCAAAAGGCATGGAGGTTGATCGCAAATAGAAAATAACATTTAACCAAACTA
ATGCCGTGGTCACAACAAATAAACCAACCTCAGGGATTGTATCATCATTTTCTCCATAGT
TCATCATCTTAGATAAAGATATAAACACAAGGGCAGTAATCGAGACATCAAGATAGTTCC
ACGGTGAAAGGAACCAGCGCACATGCTCTGCCAAAAACTGTGTGATCTCACGGAAAGCCT
TGTAAGATATTGATACTTCCAAAACATTGAACCACACGGATGATGTGACATCTTCCCCTG
TGAGGAATTTTGTTGTTGATAATTGATATGACAGAATAAGAGAAACAGAACTGTAGAAGT
CAGCCAGAGCAACAAATGTTGGGAGTGGATTGCATGATTTCATTGCAATTATCTTTTGTA
GCCGTGGATTATCAGCAATTTCTGCCGAGATTGAATGTAGATCTAAGCTCTCATACTCAT
ATCTATCATCAGCGGCCTTGTACGATTTTGGTTTGTTGTATATCAACGACCGAATCAACT
TTGCTAGAACATCGTCAAAATCATTGTAAGGCAAACTCTTATCCTTTACAAATAAAGACT
TAATGAACCTTGTAGATCTTCCATGCCATATTGCAGTCTTATAT
>c154_g1_i2 len=543 path=[2027:0-500 68:501-542]
AGAGCAACTGAAGCCCTTGAATTGTAGATTCTATATTTTCTTTTGATATGCCCACTCTTG
ATTTTTTGGGGGTAGGACTGCATCCAGCAGAATTATCATCTCCACTATAATCAATGTTGT
CGTTATGTCTCTTTTTACGATTATGAATAAGAGAAATGGAGAAGGTGCTAATTAAGCAGT
TATCATCTGTAACAGCTATTGATGGAGCATTCCTACTCTCTCCAGGAGCGGCGGATGATG
TATTATTGTTGTCCTCTTCAGGAATGATTTGAAATAGTATTTTGTTTGGAGTGACATTCC
TCTCATTTGAATTTTCAATCAAATTAGCATCAGGAATGACACTGAATTTATTATTGGGAT
TTGTAGTTATTTGGATTGTCAATTCAGGATTTGTAACAGTCTTTGATGACTCAGGAACTT
CACAATTGTCTCCCTTATTGCTGGATGAGGAGTTTTTTTCCATTGCACTGACTAAAAAGA
AGCGTTTCATAGGATATGGCCTTTGCATTTTAGCAATATATTTTGCCAGTGATTGAAACA
AAA
>c155_g1_i1 len=1253 path=[1281:0-1252]
GAACAGGGAGCGTGTGGCGTGGTTCCATTTCTTGCTTCCTTCTATTGCACCTTTCCGCTG
ACAGTAATGAACAAGGCATTCAATCTCTACATTGCATCCTTCCCTTCGTATCATTAGGAT
CACCCAATACAATAACATTGCAAGGAAAGAAAAGGAGAAAGATAAACGCATAACTGCTCT
TTAATTGCGTTTAAATTCACTTGAAATAAAAAATGTTTCAAATCTTGACGAGGTCAAAAA
TATTTTGTGCAGCAATCATTGCTGTGTATGTCCCTGTTACAAATGGTTTCATTCCTATAG
TAGCAAAAACGATAACGAGTGCGACAAATGAAAACATTATTTATCATTATAAACAGCAGC
AAATGTTGTCACCTCTATTTTCAAAGAAGGGTAAAAAAACTGATGATGAAAATGAAGACA
GTGTAAACAATGAAGACAATGAATTAGTAACCAAAGAAATGTTTCTTCGTGATATGCTAA
ATCTAGAGGAAGATAATAGTAGTGATGATAGCAAACAGGAACCAAAGACAGGAAAAGTGA
AACGGAAGAAGAGGAATGGATCACATTATCGTGTTCTTGATAATCGAGATAACCTACCAT
TCCTCGTCAAGGTAACTACACCTGACCCATATACAAACAATGAAATCATGAAGAAAAACG
CTAGGAAGAATACAGAAAAATTACCAAAGGGATCTAAGTCAAAGAAAAATAAAAATGCTG
CTGCTAACAAGCGTCGAAATTTGGTTGGTATGGATGGTGTCGATTCAATAGCCTCTTCTA
TATACAAAAGAAAGCAGGATGGAAGTCTAGACCAAGTACTTGGTGAATTCGCACTAGATA
AGAGCACAAATTGCGGTGACATTTTGGATGTTGGTGATGGGGTAGAATACCAAGTTCAAA
AAGCTAGATGTCAGTATAAATATGTTGGAGGTAAGAAGTTTGTAATGACAAGAAAGATTC
TTGAAGTTAAAGAAGTGAAAAGAATACTCGTTGAGAAAGAAGTGAGGCAATTATTTGAAA
ATGATGGTCAGAGTGACGATGATGACCAATTCTTACAATTAGAGTAAATGACAGAAAGTA
AGAAAAAAAAGCATGTTTCAATAATGGCATGTCATTTATGAACCTTGCGCATAGAAAAAG
GTTGCTTTTGAAGTTGAAACCAGTATATCTCTGCTTCTTCTTAACTATACTATCTCCTCT
ATAATAATCCAAAAAGGCACTACACTGTTCTTTATCACTGGCTATGAATTAAT
>c156_g1_i1 len=327 path=[305:0-326]
ATGAAGAACTCAGAATATGTTCCTCAACCATCCCTCAATTTGACTTTGACTCAGATTACC
ATCAAAACGTCGCAACTAGATGTACTGGCAACAGAATTGAAGACGAAGCGCACAGAATAA
ATTCCAGGCATCAAAGTTCACAGAGGAGAAAGAAGCCAATATTCTTGAAAAATGATTCAA
AGAGCTAATTAACAAAAATGGTTTGAATTGAATGAACATTCGGGTTTCAAGACTATCAAT
AAAGATAACCATGGCAGTATTTGGGTTAGGAAAACTGTAAATAGAGTGTTAATATTAAAT
TAAAATTTTGCTAGATATCAATTCACG
>c157_g1_i1 len=620 path=[576:0-559 1136:560-574 1136:575-589 1136:590-604 1136:605-619]
CTGAATTTTGCTTAGTTTTGACTTTCTTTTATCTCATTGGGAACACGAAATACATCTTTG
AGGACTGTAATACCTTAGGTTGATGGTAGACAATCCAAGAATTTCAAGCAATGGAGAGAA
CAGTAGAGAAAAAAATATCAGAAAAGCCAAAGAAGCTAATCATTACCAAGAAAGTTGGTC
TGAATGGGAAGCAAGGGGAGAGACGAACAAAAAGTCGCTCTAGAGCCGCTCGGGTAAAGG
TTGGCGAAAGTCGTCAAAAAGTGAAAGACGAACCCCGTCATCAAACCCCAAGTGGCCGTG
ATCAACCTGAGAAGCAAAAGATCAAAAAGAATAAGAAGAAGCCTATTAAAAAGACAACCA
GAATTAGGGCTTCGCTTCCTAAGCCAAAGGGGTCAATCAACCCATTGGATCATGCTGATT
ATCACGACTCCAAGCCTGATGAAGAAGAGAAAGATGCAGTTGTAGATGAGTCTGAGGATG
ACTCTGAAGAACTAAGAGAGGACGAGCCTTCAATTGTTGGAAATGAGGAGGAGGAAGAAG
AGAAGACCCAAGGAGAAGTAGATGACAAGACTGTTGATGACAAGACTGTTGATGACAAGA
CTGTTGATGACAAGACTGTT
>c158_g1_i1 len=651 path=[43:0-135 21:136-650]
AAATCAAGAAACAAATAATGGTGTTAAGACAAATTCAAACAAATGTTCCGTTCAGATCAA
TTGTTCTTCGCACTTGCATTACTATCGACCAGAGATTCATTCCATCAACTTGTCTCTTTT
CTCCGTTTTTATAATCTTTTTAGTTTCCTGTTTAGATAACAATGAAGTTCCAAAGTTCTT
TGCTCTGGGAATAGGCACTAGTAATGCAGGTTTGCAATTTCCCATATGCTGGAATTCCAT
ATCTTTCTTGTTCACCTTATGTATATGAACAAGTTCTGAGAGCAGTTGCTGGATCCTTGT
TTCAGATTCTTGATTATCGATGGAATTTGTAGTAATACCAAGTAAATGTAATAGTGGATA
TGTAGTAGATTCGTTTGCTGAAGATAGAGATGGAGACTCATTGTGCGATGAAGATGGAGA
TGTAGTCGGTGTAATCGTTTTGTTTGATGGAGATTCAGTCGATTTGTTTGATGGAGATTC
AGTCAGTTTGTTTGATGGAGTATTATCTGACTTAGTTTCTAATTGGTAGTTAAACAATTT
GATCCTGTTATCATTCTGATCTGTGATATTGACAAGAGCTGTATTAATATCTGAGTTTCT
TATGTCTGAAAATATAAAATAACATTGTCGTTTAACACCATAAAAAAAAAA
>c160_g1_i1 len=561 path=[846:0-318 18:319-560]
GGCAGTGTCATTATTGCTATTACTAAGAGTAGTAAAAGCATTGTATCAGATGTCGTATCG
ATAATGAATAGCACACTGCCTTTGCTTTGCTACCATCTCATATCCAATCAGAACCAACGA
TCTGATGGGCATAGTAGAAAAATAGATGGGAGTGATGGTAATAATGGCAATGATGAGAAA
GAGGGAGAAGAAAATCAAACCAATGCAGTGGAAGAAAATGATCAACAACAACAACAAAGT
AGCCATAGTCATTCTGATAATACCAATACTGCTGATAAAAATTTAGATGATACTGATGAT
GACATCAATGCTGGTGATAATGATATCAATATTGATACTAACGAGTACGTATCACGTCCT
AGCAGAAGCAATAGTGTTTTGACTCAAACCAGTGAATTAAGTATCAGTTCAATTACTGAC
GATGTTTATACCAGTACCAATGCTAGTAGTAAGAATGCTACTACAGCTACACAAACAGCA
GCAACAACAACAACAGATCATTCACAACAAACTTCTCCTACTAAAGTCAATAAAAATACT
GCACGATATATGGAAATGATG
>c162_g1_i1 len=1336 path=[1:0-115 117:116-1335]
TTTCAACAACTGCACTTATGCTACTGGGTGCTATGTAATACTGTATGATGTGACACTTTT
GTATGAAAAATGCACTGTCATCATCTTTCATTCAACGTGGTGCCTCTTTATTTCACAGAA
ACGTGCAAAGTGGAAAGTCAAAACAATAATAACGTCTCATGTTATGTAGTAGAAGGTAAA
CTCACGGTCTTCTACCCAAACACTCTCGATTCAACAAAACAAATCGAGGAACAAAACAAA
ATTCTCAATATAATCAAAACAATAATGAGTGATGGAAAATTAGAAAATTGTCACCCTGCC
ATAGTCGATGTTAAGTTTAGGGATCAAAGCAAAAATATTCGATTAGAGAATGGTGATCAT
GATAATATTAATTTTGTCACATCATTGGTTGTTTCAGATAGGATTGTGTGGATAGTCATG
ATTGTGTCACTCATAATTTTACTTTCCATGATTGTAATCACAAGATATCGTTACCACACT
ATGCATATAATACCAAACGAAACAACACACACGAATAAGAGTGGATTAACAATCGATGAT
ACTTTTGATACGGCTTTATCGTCGTCCAGATCTATTTCCAGATCTATTTTTTGGTGTGTT
CCATTGAAACGCAAAGGGCTACAACAAGATTCACCTTCTAAATCAAAGGTCCTCATTAAG
GGCATGAACAACCAAGAAGCAACTAGGAGTAATTTTGAACAAAGAAATGATTACATAAAC
ATAATACGAAATCAGATGAATCAGCTGAGAGGAAGACTTGACCAAACAAAAAAAGCAAAG
AAAGATATAGATAAGCAGCAACCAAATCTCCGGGAATACATTGAATCAACAACACCCTCA
TCTACTGAAAGTTTGAGAGAAGAACGATTGGCATTAGTGCTACTGGCGGATAGACCAACC
AATGTGCTAAGACCTAAGGAATTACCTTGAATAGAGCAATCATGTAAAAAAAGTCAATGT
AAAAGAAATTTGACAAAACTAAAAATTGCACTGTCACCACAAAAGAATTCTGAAATACAG
CATCATGCAATTTTGAAGAGGAATATATAATAGATGGACACGCATTGGCATCCATTTCCT
GATAAACTATTGTACAGGCCACCATTTCTTGATAACGTGGTAACATAAGCAATTTCATCA
CTAGAGTCAGACTTTGCCAAGATTGCCATTCCATTTGAAAATATGAAAGTGTTGATGTAT
ACCAGGTATAAGGCGAGTTCCTTCTTCGTTTGGAACTTCAAACTGGCACACCAAAGAACA
GTATTCCATGTAATGAACACGAGTATATAACAAAAGCAGCAAAATAACAACTATAACATT
AATAGAATACATTGAA
>c162_g1_i2 len=1691 path=[1902:0-470 117:471-1690]
AAGTCATACAAGCCGACATATATGCAGTAAAAAAAATCAATACAATTTCGGACTATGCAC
TGATGATAGCAATAATAATGCAATGCTTATATATTATGATTATCATGTTGAGAGTGATAC
TGCAATTTCCAATGCAATGGGTGAATCATTCATTGATGCAACGAAACAAATTGAAGCTGC
TCTTTTGGATATTCTCATTGAGATTTACTTTTCCCATTGCAATATCACTGCTTCAAATAC
TATTGGTAATGACGATGGCAGTGATAATGATAATGATGATATACTTTCAAGAGTGAGAGG
GAGGGCTTTGAAAAATAACATTTTTCAATTAGAATCCATTACAAACAATAATGATGATAG
TATAATAATTGGGATGAACAGAAACACAAATAATCAGAGTACTGCCAATATAAACAATAA
TACAACAGAACTGGTTGGTATATCTTCTAAACCTATTGATATAGTCAGTCGAGAAACGTG
CAAAGTGGAAAGTCAAAACAATAATAACGTCTCATGTTATGTAGTAGAAGGTAAACTCAC
GGTCTTCTACCCAAACACTCTCGATTCAACAAAACAAATCGAGGAACAAAACAAAATTCT
CAATATAATCAAAACAATAATGAGTGATGGAAAATTAGAAAATTGTCACCCTGCCATAGT
CGATGTTAAGTTTAGGGATCAAAGCAAAAATATTCGATTAGAGAATGGTGATCATGATAA
TATTAATTTTGTCACATCATTGGTTGTTTCAGATAGGATTGTGTGGATAGTCATGATTGT
GTCACTCATAATTTTACTTTCCATGATTGTAATCACAAGATATCGTTACCACACTATGCA
TATAATACCAAACGAAACAACACACACGAATAAGAGTGGATTAACAATCGATGATACTTT
TGATACGGCTTTATCGTCGTCCAGATCTATTTCCAGATCTATTTTTTGGTGTGTTCCATT
GAAACGCAAAGGGCTACAACAAGATTCACCTTCTAAATCAAAGGTCCTCATTAAGGGCAT
GAACAACCAAGAAGCAACTAGGAGTAATTTTGAACAAAGAAATGATTACATAAACATAAT
ACGAAATCAGATGAATCAGCTGAGAGGAAGACTTGACCAAACAAAAAAAGCAAAGAAAGA
TATAGATAAGCAGCAACCAAATCTCCGGGAATACATTGAATCAACAACACCCTCATCTAC
TGAAAGTTTGAGAGAAGAACGATTGGCATTAGTGCTACTGGCGGATAGACCAACCAATGT
GCTAAGACCTAAGGAATTACCTTGAATAGAGCAATCATGTAAAAAAAGTCAATGTAAAAG
AAATTTGACAAAACTAAAAATTGCACTGTCACCACAAAAGAATTCTGAAATACAGCATCA
TGCAATTTTGAAGAGGAATATATAATAGATGGACACGCATTGGCATCCATTTCCTGATAA
ACTATTGTACAGGCCACCATTTCTTGATAACGTGGTAACATAAGCAATTTCATCACTAGA
GTCAGACTTTGCCAAGATTGCCATTCCATTTGAAAATATGAAAGTGTTGATGTATACCAG
GTATAAGGCGAGTTCCTTCTTCGTTTGGAACTTCAAACTGGCACACCAAAGAACAGTATT
CCATGTAATGAACACGAGTATATAACAAAAGCAGCAAAATAACAACTATAACATTAATAG
AATACATTGAA
>c163_g1_i1 len=814 path=[821:0-679 15:680-813]
CAGCATCTAATGACATTTTCCACAAACCAATATCTGTTGCTACATCATGTACCTTGAACC
TGATAAAACCGGAGTAACCTGTTCTGCTATTAAAATCAGCTTTATCATCGAAAGCTTTAC
GATAAGTGCTCACTTTTATCAAGTTATTTGTTGCTGAGGTACTTGCATTGCATCCTTCAT
TTGAGTTATATATATATAAAGATCCTCCTTTATACATCTCAGCCTTTACACAGAAAAGAA
GCATTTCAAAGTAAAAATCTTGCCCAACAACTTTGTCAATTGGACATGGCATAAGTGTTG
GAATTAATGATGGGACTATATTTGGATGTAGAGTTGGAAAATTAGATGGAATATCTGTTG
GGTTTATAGTTGGAAAACTGGATGGAAAGTTAATTGGATTTGCGGTTGGAAAACTAGATG
GAAAGCTTGTTGAAACATTGGTTGGAATGGAAGATGGTTCCTTTGTTCGTACAGAACTTG
GGCGTTCTGAAGGATTCAATGATGTTTTTTCTGATGGCTGTTCAGATGGCGCTGATGATG
GTTCTTTACTTTGTACAGAGGTAGGACTTGTTGAAGGAGCTAATGACGGATTAAAAGAAG
GAATTGAACTAGATAACAAGGACGGCACACCACTTGGCACAGAATTTGGGTAAGTGGAAG
GAGATAAAGATGGTTTTATTGATGGTTCTGAAGAAGCTATAAAAGATGGATTTGTACTTG
GTACATAACTGGGATATGCAGATTGAACCAAAGATGGATGGGTAGATGGATGTGTGGAAG
GAAGATCTGATGGAATGATAGATGGATAAAAAGA
>c164_g1_i1 len=729 path=[33:0-443 32:444-728]
CCCAAGTGCATTTGTATTCAGCAAGATCTGAAACGAGAATTGAACAAAGCGAAAATACCA
GGCTTGTGTCACAAATCAATAAATGATCATTATACCGTTTCGGCCACAAGAATGGGCTTG
TATGACTCACAGTGTGGCATATTATTACGACAGAAAGAACCTCAGAAAAATTCTCCTGCT
CTTGCTCCCGCTCCTCATACTTACTCTCCATTTGATAATAAATCATCAACAAAGAATTCT
ATGAGCAGCACCTCATCATCGTTTGATGAGATACTGCCAAAACCACCCCTGGAGTTGTAC
CTAGAAGATGAACATTCTCCAACTGAAACTGTCAATAATGAGGAGACTATGTTCCAACAA
AATCATCCTGGGGTTGGAAATATGTCTTTGCCAACTTCACCAAATGCTGTAACTCCGTGT
GCAACTGGAGCCAAACGGAAGTATTGCAATATTTCTCATGAGTCTTCTGTGAAGTCTCAA
GGAGTCAACAATTCGAAAGATTGTTGTTCTTTGTGAAGCAGGAAATATCATTTTATTGAA
TTGGAGGTACTGGGGATCATTCCATAAACCCCACATGGTGAACATAAAAGAGTTTGTGAC
TATTATTTCTAATGTTATTTATTCCCTCTTCTCATACTCAGAGAATATTGGTCCAGGAAT
TTTGTATTTTTGACCTGTAATCTGTTGAAATCAAAGTTTTGTATGTATTAGGATATATGT
TAGGAATAA
>c166_g1_i1 len=2341 path=[2319:0-2340]
ACATCCGCAGCTTATTTTTATAGTGTATTTGTTATTTTTTACAATGCATCAAGAAATGCC
AAAATGGGTGATCGATTGATGCAAGCGTTTGAAACGTCCGCGTTGTTGATTATGTTTGTT
TTATTAGGCAAGTATTTGGAATGTCGAGTGAAATCTTTCACAAGTAAGGCTATTTCCAAA
TTATCACAATTGACACCTGATACAGCAACATTGGTCGGTACTACTACTACCACGGATAAT
GAAAATGGGAATGAAACGATAAAGGAAGAAGGAAAAGAGGAATTTGTATATACACCTATT
GCAGAAGAACAAATTCCAATTATATTATTGCAAAAAAAAGATGTTTTGCTCATACGACCA
GGTGAAAAAGTACCCACAGATGGTGTAGTCATCCAAGGGAAGACATCCACAGATGAATCA
ATGCTCACAGGTGAATCGATGCCTGTCCCTAAAGAAGAAGGGGATTTAGTCATTGGTGGG
ACGATCAATATTGATGGTGCTGTACATATCGAAGTGAATGCCATTGGGAATCAAACAGCC
TTATCAAAAATTATTGAATTGATTGAAAATGCACAATCGTCAAAAGCACCTATACAAGAA
TTTGCAGATAAAATTGCATCTAAATTCGTACCGGTTGTAACTGGTATAGCAGTATTGACA
TATGTGACATGGGCTATTTTACTCAATACCAATGCATTAGATGGTGTGAAAGATACTTGG
CCGTACAAAGAAGAAGGTTTGAATGATTGGACGTTACCTCTTTTATTTTCCATTTCATGT
CTTGTCATTGCATGTCCTTGTGCATTAGGTTTGGCTACGCCAACAGCAGTCATGGTTGGT
TCGGGAGTTAGTTCGACACTTGGAATACTCATCAAGGGAGGTGAAGCTCTTGAAGCTGCG
AATAATATTTCGGCTGTTGTGTTTGATAAGACTGGTACATTGACCTATGGAACTCCAGTT
GTGAAGGATGTACTTTTACTTTCGGATCGATGTGCTTTTTTGGAGGTATATGGAAATAAT
GAGGAAGGAAAATCATCTGATAATATGGACGATATACATCATAATGATTTAAGTGATGAT
GAGAATTATGCTCTCATCAATGAAAAAGCACTACGTACAATTTTAAGATTTGCTGCTTGT
GCTGAGTATGGAAGTGAACATCCATTGGCAAAAGGAATCATGGCAAAAGCTGCTGAGTTT
GATATTGGAGAAGGTTATACGAATTCATTGTTTCCAACTGAAGATTTTGTTGCAGAAGTA
GGATTGGGTATTAAATGCAGAGTCAATGGATATGAGATAGTTGTTGGGAATAGACGTAGT
CTTGAAAATAATTCGATTGAAGTAAGAAAGGGTACTTTCCGAGCCATGGAATTTTTAGAA
AATAGAGGACAGACGGCTATTGTGGTTTCAATAGATGGTTATACGGAAGCTGTTGTTGGT
TTGAGTGATAAAGCACGTGAAGAATCTGCACTTGTGATCAAAAAACTAGCTGACAATATG
GGCATTAAATCTTATATGTTGACTGGTGATAATAATAGAACTGCACAAGTAGTTGCCTCC
GAAATTGGAATCCGTCCAGAGAACGTCATTTCAGACGTACTACCTGAAGGTAAAGTCAAT
TGTATCAAAGAATTACAAAGTAAAGGTGAAAGTGTTGCAATGATCGGAGATGGTGTGAAT
GACTCCCCTGCAATGGCACAAGCAGATGTTGGTATTGCTATTGGTGCAGGAGCTGATGTA
GCAAAAGAGACTGCTAGTATTATCCTCCTCAATTCAAAATTGACTGATGTTCTCGTTGCT
ATTGACTTGTCCAGAAAAGTATTTACCCGAATAAAATGGAATTTTGTGTGGGCATTAGGT
TATAATTCTTTGGCAATCCCTATAGCAGCTGGTTTGTTGTATCCAGTTTTACAAATGGCA
TTACCCCCATTTATGGCAGCTGTGGCAATGATCATGTCTTCTCTATCAGTCTTAATATCG
TCACTCTTACTGAATTTGTACAAACCTGAAAAATACAGCAATGAAATCGTACAAATTCCA
AGTCAAGCCGATATAGTCTTGGGTGACATAGAAACTGGTCAAGTAATGATTTATAATTCA
TCTCAGGTTGCATCCATGTGCAGCTCAATGAATGATAAATTAAGAGATTCTTCAACGAAT
ATGTTTTACCCTGGCTGCTCGCAGCTTTGGGACGATCCATGTTGTTGTGCTCCATTAGAA
TGTAAATGTGGAAGTGCATGTCCTTCAACAAAAAAAAAGATTGAATAGAGAAATGAAATG
TTGAACCAAATAGTGATTTACGTGTAGTTGGTAAATTAAGTTCTAGTATGTTAACTTCAA
A
>c167_g1_i1 len=224 path=[202:0-223]
GTTGAAGAATTGAAACTCAGCAAGTAAGTCACGTATGTTATGAGAGTTACATTGTTATGC
ATCATACATACATCCTTCTTGATGACGCAGTTATGTCAATCTTTAATCAAGATGTGTTGA
CTTATCTTCGTGATCGTCAAACAGTTTACAATGATATTTTATATATTTACTAACAACTTG
AAACTTCTTATTTATTATACAACAGGAAAGACCAGAAAAAGGTA
>c169_g1_i1 len=1156 path=[1:0-1155]
TTTTTTTTTTATAACAAAGTTGTACTTAAGTAATGATAAATACTATTGAATAAGTAAGTG
GAGGTGTATTTTCCTACAACCTTCCATTCCCGTTTTGGTTTATTTTCAAATGTGCAATGT
GGTATGATTTATTATCAGATGAATGTAAAGAAACTTTTACATATATCTTTCTTTCCATTC
ATCGTCATCCATAATTCCATCATATTGACACATAATATATGAAACCTATTCACAAGAGAA
TAAAATATAATGGAAACTCATTTGTTTTGAATGAGTGAAATACATTGGAGTATAATGTAT
GCGTGTGCTCAGTGCATTATATCCCTATTCCTTTTTCTACTAGCAGTCCTTTAGTCCTAG
TTCCTGTTTCCTCGTAGGTACAATATGATTTACCGTCAAGACTAAACAAGGCCAACTTCT
TTCAAAAGTAAATCAAGTTTGCCACTACTCTCAAGTTGAACAATACCTTCACCATTTTCT
CCTCCATCATTGCATCCACCAATAAAAACACCGCCAATCCAAATGGCAGGAACACTTGTC
CTACTGATAATCTCAGCCATTTCAGCACGGTATGCATTCCCATCGTCCATTACATCCAAT
TCCAAAACTTTGTAGGATGTGGTGGGGTTAAGGCCTTTTTGTGTCAATATTTGCTTGGCC
TTGATGCAGAAGGGTCATTTTGTAAAACTTAACATGAGTAAGGGTTCATTATGGATTAGG
GACTGTAACTCGTTTCGATATTTGGTTTTGTCGTAATCACCGGCAAGGGATTGGACTAGT
TTTTTCTTTGCGTTGTTCAAAGGGTTGAGGTTTGTGAATATTGTTGAGATGGTGTTCGCA
ATAGATGTCGGGAGGTTGTTGGTTGGATCATTTTCGTTGTTGCTACTGCTTAGTTTCGTG
TAAGAAATATTAGCAGTATGTGCTCTGTTTCTGTGGTGTGGCGTGAAAGGTGAGGAAAAG
GTTAACGTTGTCAGGACGACAACTGCTCCAAAAAGCAGATTAAAAGATGGTGCTTGAAGC
CTCATTTTTTGTTGACTTTATATCTTTTTGTTGGACTATTGCAGTGATGTTGAATGTTCG
AATGTGTTTAATTGTTGACGTTGACGTTGACGTTTGACATTTGAAATGCCACATGCCACA
TTGAACATGCCACATG
>c170_g1_i1 len=2026 path=[31:0-2025]
GTGCTGGTGCTGGTGCTGGTGCTGATGTGGGGGACGAAAAGGAATTAGCTGCAGCTTGAT
CTGTTCTCTCTCCATTATCATGACCACCGAGTGCACTATCGTTCATGGTCACTATGTCAC
TACTTGTGCCTAACAAACTAGATGATTCGCCATATAAAAATGATTCCAAATGTGGTGGAA
TGAGTGGCAATCGGTGTGCATCACAGAGACACGCACTTGTATCAGGAGCATGTGGCCTAC
TGCCCTCTCCAGTTTTGATATACTTTCTCCATTTATGACACCATGCTCTAGGTAAGACAT
AATATACACCAGGTTTCAATGGGCAAAGATTTGTACAAGTGTTCCCAAATGATGAAATCT
TTGGACTAGCTTGGTTGTAATTATGAATATGATTTTCATATTCACCTCCTTCTGGCCTCG
TTAGGCAATCCTTAGGAACGCCTCTAGTCCTGGTGTAAAACTTCCTAACGTGTACATTTT
CAAGTGGTTTCCTTCTTTCTTCATTTCGTTTTTGTTTTTCCATTTCTTCATTTCGTTTTT
TAGTTTCTGTTTCCATTGCACATTGTATACATTCGCCATGTAATGCTGATAATTGTATCC
CCTCTGGATATAATTTTTTCAAGACCTTCCAGGCTTGTTTATCCATTAATCGACGCTTGG
CTCTTGCAGACCGTGTTTCGCCACCAGTGGTGCCAGTACCACCAGCATTAGTATTACGAT
GACTACAACTATTTTTCAAGCCTCCATGTTCACAAACAATATCATGGTTGAGATTCTGCC
ATGGTGGTAATGTATCTGAGTACTTGCGATTTTTCTTCCGTTCTTGTTTTTTCATCTTTT
TCATCTGTTTCTTCCCCTTACCATGTCTTCCAGCATGTTTATGATTTTTCTTCTTCTTCC
CACCATGAATATTAAAATTTTCTTCCATTTGTTGTGCCTTTTCACGTTCTTCTTGTTCCT
GCTGCATAGCTGCAAGTTTCAATTTATACCGCTCCTTCTTCTGCTCTTCTTGTACTTCTA
ACCATTTCAATGCAGCCTTACACCAGGCTTTACTAACATAAAAACAATTTTTATTCATCC
TGCGTTCACTTAACAACGGTTCTGGTCTTGATAACACTCTTGCTACGAGTAACATTTCCA
TATTACGTAATATTTCAAATGTCGGTCTTTCCTCAAAAACAGATTGTACTTCACCGCTTA
TGGCTGGTGTATCATACCCTGCAGTGAGTGATGGTGGGTATATTTTGGTAGCAAAGGTTG
TGATTGTGTCTCTGATGAGTTTACGGTTGGAGAATGTTTTACATGTTTGTTGAAGGGAGG
AGAGGTCAGTCGCTCGAAGGTAGGTTAGGACCGTGATGTGAAGTTCGGGTGGTATTTGTA
GGAGCATGGTGTGGCGTTTGTGTCGATAATCTCTATTGTGTTACTAAATGTACTGAATAT
GTTTGTTTTGTTTCCAAGAGGCAAGCTACACTATTTCAACTGATTAACTGTTGTTATTAT
AAATACCTGTGCCCTGAATGCATTATGAATAATTTTATTTGGAGATATATTTTAAAATAA
CCGATGTGAGGACAGGGTGAAATTCCTGCTAGTTTTGATCATGTTCTAGCAATATTCTGA
GATAAGCCTAGTGTAACTCTGCTATTGCCATTAATACTGCGACAAACAGCTAAAAAGCTT
TTTCAAGTGTTTAAAACATTGCCCTTCTTAAAATAAAGCATTGTAGCATGCACTTACTTT
CACTTATTTCTAGCCTTTTAAGTTTTTATTCTATCGCAGAAAATAAGTTAATTTTAATGC
AATATTGAAAGATTCTTAGTTGATTGACTTATTAATATCCAGCCTTTATGAAGAGAGTAA
GGTTCAAGATGTATTGGACTTAAGAGAAGTTATGGCAGGTTAAATTATTTCTTTTTACAA
ACAGCTTGTTTCGGGTCTTAGTGTAGCCGGTAGCGAAATGCGCACTGATAGTGGTCAGGC
GTTGGACGAAAGATGAAAGAGTAAATCAATCGAATCAATCGAATCA
>c171_g1_i1 len=875 path=[853:0-874]
GAGCCATATACAATGGTGGTCCAATTGCAAAACACACCTATTACATTTGGAACAGTGATG
ACATCGTGGTGGGCGATCCATTTGACATTTTTTACAAAAAGAAGGATTAGCGGATGGAAT
GAAGACACAATTGCTTTCCAGTGATGGAAATAATTCCTTCCCAACAGCATTTTGATACAA
GGAAACTCTTCGTTCTTCCTCTTCTATATTCAATCTAGGATTGATGTAGCATAGCCCTCC
ACGCGCTTGTGTACTTTTCCATGTAACTGGATTGTCAAACTTTCTTTCTTTATCTGATGC
TGTTAGAACAACACCAGGAGATGCAAATACTGTCTTTAAGTAGTTCCACAAAATCATAAA
TCCAAGGTAGTGTGTAATTATCAAATGGAATAAACTCCAAAAGCAAAATGAGTCGTCATT
GCACCATCTCTTTTGAATCACATATTCATGAAGGAATATATCATAACATGCAATGATGGA
CACTATTAGTAAAATTGCAGCGAGTGGAATGAAGTGGGTGAAGTGTCCTCTGTGTGGAAT
CACAGCAGTTAAGAAATGCTTCATTTTTGTCTTGTAGACTATGTATTTCATTCCAGAAAG
CAATAAGGTACGTGTCCAGTAGAGAATATCAAAATCGTGATTGATGTCTCCAATTGCATC
CTTTAACCTCAGGATGGTTGTTACCCATTCCTGTTCTTCTTTGGTGGTTGCTTCTGTCAT
TGCTGAATTCACTGTCTCTGTTCCAGCTTCTTCTCCTTTCCCTTCCTCTCCAGATCTTGC
CCTTCTCATCACTCCTTTTGGTTGAGAATTTCGTTTAATACTTGCAGTGTTGTGGTGTTA
CAAAAAAGGAGTAGTAATATTGTATGATGCAAAAT
>c172_g1_i1 len=751 path=[1740:0-42 506:43-750]
TATCATAATCTCATTCTTCACTTGTCAAAATATAATATCTTAGACCAAATAGTGACGAAA
CAAGTCAATTAAAAAAGAAAGTCTTTGATCTGAAAGAATCATTAAGCACATTTAGGATTA
AAATGAAAAAAGAGATAGATAATGCAAACAAAGCTCATCAAAAAGAAAAAACTGATTGGA
AGAAACAAACTAAAAAACTGAAGGAAGATCTTGATTGGGCTCAAACTGAACATGTCAAAG
CACTTGCAAAAGTTTCAGAACTAAGTGATGTTGTAGATGATTTAACCAAAAATCTTTCCA
GATTGGAAGAACAGTCAAAGAATGAATTGAATGAATTAAAATTAAGTCATTCTTCACAAA
TGAGTAAAATTGAATCTGAAGCGTTGGAAGTTCAAAAAAATCTCAAGGCCATAAACTTAG
ACTTGGAGACAAACTTGACTGAAGAAAAAGGTGTTTCACACAATTTACGCTTGGACATTG
AAAGAATCCAAAGAGAAGCAGTAGAAGAAATTGCTACCATTAAGACGAACGCAGATACTG
AAGTGAATGGTCTGACAACAAAATTAAGCTTTTTGCAAAGTGAGTTGAGTGATAGGAATG
TTCAAATTGAAGAGTTACACGATGAAAGATCGAGTATTAGGACATTGACAAAAATCCAAT
TTTCTCTTCTAAAGTCTAGAATTGTTAAAAGGTACAAAAAAATTGTGGGAAGACAAAAGA
ACTGAAAATATCTTCTTAATTCAAGTGATCA
>c172_g1_i2 len=1213 path=[1:0-504 506:505-1212]
GCATGTCTTCTCATATTACCTTTAAAGTAGTTAATAACCTACCAGTCTAGCACACTTCAT
CAGCAAATATTAAAATGCAAAGCAGGCTACTTGTTTTCTTGTTCTTTCTCATCCCAACTA
TCATTGACCGATGTTATGTTGCCTCCTTCTTGACGCCAATTTCTCAAAAATTGCATCCGT
CTAGATTTCAACAATTTCATGGCAATATGCCTATCCAACGAAATGGAATTTTAATCAAAG
CAAAAGTATCTTATCGCGAATCAAATAGTAGGTCATTTCGACGTGAAAATGATAGGCAGA
CCAGATACAATAGAAATGATAATACTGAATTAAACCGATTAAAATTTTTATTCAATCAAG
CAAGAGGTAATTTGCAAGAATCTGAAATGAGAGCGACTGCAGCTGAGCATAGAGTTGCTA
TGTTGCAAAATAAGATTAAGTTATTGAACGAGAACGCATCTGAAGTTGATATTGATGGTC
TTGAAGCAGTAGATTTCTCTAAAAAACCAAATAGTGACGAAACAAGTCAATTAAAAAAGA
AAGTCTTTGATCTGAAAGAATCATTAAGCACATTTAGGATTAAAATGAAAAAAGAGATAG
ATAATGCAAACAAAGCTCATCAAAAAGAAAAAACTGATTGGAAGAAACAAACTAAAAAAC
TGAAGGAAGATCTTGATTGGGCTCAAACTGAACATGTCAAAGCACTTGCAAAAGTTTCAG
AACTAAGTGATGTTGTAGATGATTTAACCAAAAATCTTTCCAGATTGGAAGAACAGTCAA
AGAATGAATTGAATGAATTAAAATTAAGTCATTCTTCACAAATGAGTAAAATTGAATCTG
AAGCGTTGGAAGTTCAAAAAAATCTCAAGGCCATAAACTTAGACTTGGAGACAAACTTGA
CTGAAGAAAAAGGTGTTTCACACAATTTACGCTTGGACATTGAAAGAATCCAAAGAGAAG
CAGTAGAAGAAATTGCTACCATTAAGACGAACGCAGATACTGAAGTGAATGGTCTGACAA
CAAAATTAAGCTTTTTGCAAAGTGAGTTGAGTGATAGGAATGTTCAAATTGAAGAGTTAC
ACGATGAAAGATCGAGTATTAGGACATTGACAAAAATCCAATTTTCTCTTCTAAAGTCTA
GAATTGTTAAAAGGTACAAAAAAATTGTGGGAAGACAAAAGAACTGAAAATATCTTCTTA
ATTCAAGTGATCA
>c173_g1_i1 len=980 path=[1190:0-432 117:433-979]
GCAAAAGTGAGCTTTTGTTAAAAAATACTGATTTCAAAGTGAAAGTTCTTGAAAGTTTCT
ATTGTACTTATGGTGAGAAATAAACGCAAAAGTGCTGATTTGACATTTTCATTTTCCAAT
AAAGATTCTTTTGATTCACTTTATCAGAAACTCTATTGTAGCTAGAACAGAGAGAGAAAC
ATGGATGACTCACGAGTATCGTCAAGGAGTGTTTGGTCCAATGGATCTGCTAATGGGCTT
AGAAGATGTATGATTATCCGGTTGGCAAAGGACGAAACGGTTGCAGACCGGAAAGCCAAA
AGTCGGAAGGCATACAGTATACGCAAGAATTCAAGGTTGGAGGATGCTGGTCTCGAGCAA
TTAAGGGTATCGTTTGGTAAAGTTCAAATAAGAGAGTACCCTATTATTTTGGGGTCAAAT
CCTGCTGTATCACAGGGACCTCCTCTCGAAATTGACTGGGAGTCTGTGGATGAAGTAGAA
TGGAATTTCGAAGACTACGAGAAAGGTCGTCCCGTCCCAAGGACATATGCGGAAATGAAT
ATACCAATGAACATCAGAATACAGATTCTGGAAAGAGCTGGAATAAGTAATAAATTAATA
ATGCAACGATCTAAGGAAGTCAAAGCCATACGAATAAGAAGGTTAGAGACTCAACAACAA
ATGTATCGAAAGAATTCACATGAAAGGGCAGAAAAATGGGGGAGAGGACTTAAAAATTTC
TTCTTTGCAGAAAGGAAGAGGAAAGAGAGAGATCTTATGGAACAAACCAAACACTTGGGA
CAATTACCACCAGAGGAGATTTTAACAGCTGAGAATCCAGCTGAGGAGACTACTATGACA
AATTAAGTAGTTGCCTATTATGTTGACTTGTACTAGAAGCCGAAGTCAACCTTTCTTACA
CCATTATACAGTAGTGTAGGTGAAAATGTGTTTAAAAGTGCTTTTATTACATGAATTATT
CTATCTTCAATAAGGCAGTG
>c173_g1_i2 len=1075 path=[1190:0-432 22:433-527 117:528-1074]
GCAAAAGTGAGCTTTTGTTAAAAAATACTGATTTCAAAGTGAAAGTTCTTGAAAGTTTCT
ATTGTACTTATGGTGAGAAATAAACGCAAAAGTGCTGATTTGACATTTTCATTTTCCAAT
AAAGATTCTTTTGATTCACTTTATCAGAAACTCTATTGTAGCTAGAACAGAGAGAGAAAC
ATGGATGACTCACGAGTATCGTCAAGGAGTGTTTGGTCCAATGGATCTGCTAATGGGCTT
AGAAGATGTATGATTATCCGGTTGGCAAAGGACGAAACGGTTGCAGACCGGAAAGCCAAA
AGTCGGAAGGCATACAGTATACGCAAGAATTCAAGGTTGGAGGATGCTGGTCTCGAGCAA
TTAAGGGTATCGTTTGGTAAAGTTCAAATAAGAGAGTACCCTATTATTTTGGGGTCAAAT
CCTGCTGTATCACAGGTACGTATATGGACATCGCGTTGACGTAATGAGTGCATCGTGAGG
GAAGTTATGCTTACTTTCTGTTCCTTTATCTCCAAATTATCTGTAAATAGGGACCTCCTC
TCGAAATTGACTGGGAGTCTGTGGATGAAGTAGAATGGAATTTCGAAGACTACGAGAAAG
GTCGTCCCGTCCCAAGGACATATGCGGAAATGAATATACCAATGAACATCAGAATACAGA
TTCTGGAAAGAGCTGGAATAAGTAATAAATTAATAATGCAACGATCTAAGGAAGTCAAAG
CCATACGAATAAGAAGGTTAGAGACTCAACAACAAATGTATCGAAAGAATTCACATGAAA
GGGCAGAAAAATGGGGGAGAGGACTTAAAAATTTCTTCTTTGCAGAAAGGAAGAGGAAAG
AGAGAGATCTTATGGAACAAACCAAACACTTGGGACAATTACCACCAGAGGAGATTTTAA
CAGCTGAGAATCCAGCTGAGGAGACTACTATGACAAATTAAGTAGTTGCCTATTATGTTG
ACTTGTACTAGAAGCCGAAGTCAACCTTTCTTACACCATTATACAGTAGTGTAGGTGAAA
ATGTGTTTAAAAGTGCTTTTATTACATGAATTATTCTATCTTCAATAAGGCAGTG
>c176_g1_i1 len=264 path=[242:0-80 323:81-84 327:85-263]
TGGTGGATCAGTAACAGAAGCTGTGAGTATTTTTCATAATTGAAATTATTGCGTTCAAAG
ATATCGCAATCCGATCCATTCAGTTACTTGTTCCACTGTATGAAATTGGTCCGATTGATT
CCCTTCTTGTTCTAAAAGGCAAAGCTTAATCATTCCAACATTCCGTCCTCAGATACTCAC
TTTCGCCGCTGTTATCGTTTGTCCCTTCTACCCTTCTCACGTTTTGATATTGTTCTATAG
GTCACTTTACCACCTGGAGAATCA
>c178_g1_i1 len=219 path=[197:0-78 276:79-89 287:90-218]
AAGTTGTAGTTGTTTACCGCCGCTTCTATAGTTGGAATTTGTCATGGCACAATCAACGTG
CAAAAAATAGTCATTATGATATTCTATCACTCGAAGATTTTGTCAATGATTTTGATCAAA
ATACATATTCACAACCTGTATTCCAAAGGTACAAGAAGGTTTTTGATGATGTTATGCTTA
TTAATTTACATGATCCAAAGAAAGAGCTAGCAGAAGCAT
>c181_g1_i1 len=1631 path=[1659:0-1630]
TGATATATCCATACAAAGAAGACATTCCACATGGTGCTTTTAGGTCAAAAGCGCGGCGAC
AAAAACCAACTAATAGTAGATACCCCTTATGGTCGTGGTCTTGTCATAGTAACACGTCAA
AATAAACTTGCAGGCACTCAAATACACCATGAAATAAAAGAAGTTCGACTTTTAGACTGG
GAACATGGTACACGTACTCAAACCTCTTTTCCAAAGAAGGTACCAATGCTTTACACAGCA
ATCGACTATCCGTCAGTAGCGGTAAGGAAAGGAGACGATGTGATTACTCCATATGGAAGA
GGTGTTGTTGAAGAAATAGTTTTCGTTAAAATTAGAAAAACGAGAAAAGACCTGAAGACT
GATGAAGACATTTTGTTGAAGTATCGCATCTTACTGACATCATGGTATTTGGCAGGAAGA
TCAAGAGTGAAATGTTATTTATTTTCTTCTCAAGTAAAAGTTGTTCGCTGCAAAACAGTT
GGCGAGATGGATCCTATTGAGCGTGTTGAGTACGCTATGAAACAAAAACAAATTGCAGGT
AAGCTTTTCGCAGAGAAGAATTACAGTAGGGCTCTCAATAAGTATGCTGAGGCAGTTGAT
GTAGTAAGATATATACAACATACTCCAACTAACTCTAATGAGTGCAGAGCAGATTTGTTG
GTTGTAATTGTAACTTGTTCGAATAATGCTGCTACTTGCTGTGTTCACCTAAATAAGTTC
GACGAAGCAAGTCGATTCGCAAAAAATGCGTTAATATTATTGAACGCATTACATGGCAAG
CGAGGCATGAAAATTCATGGAATTTTAATTAAAGATCACCAACTTATGGATTCAAAATTG
TTTGGTGAATGGAGAGGCAAAAGTTGTCTCATCATTGCTCGATGCGAAATGCACAAAAAA
TTCTTTGATGGGGCACTTGAATACTTACGTAAGGCAAAAGATTTCATCTCAGTCTACATT
AAAGATGAAACAAGTTCTCATCATAGGCGGTTGAAAGAAATATTGAAAGATGTTTTAAAA
TTAAAAAGCTCTGCAGTAGTAAAAAAGAAAGCAATGTTAGAAGAAGAAAAGGCCAAAGCT
AAAAAAATGTTTTCTGGGACACTGTTAAAAGGAGAAGCTAAGGCTAAAAAAGCATTTTCT
GGGGACCTGAGAGAAAAGTCACATTCTGAAATTGAAATCAGTAAAAGTGTGATGCCTTCA
GAAAAAAGTAAATTGTCAACTGATTCAAAGGAGCAGGAGAAGAGTAGTTCTGATGAAAGA
AATTCCATCAAAAGAGTCTCCTTTGCTGAAAATCTTGAGGAAAGACATGTTTTGGAACAT
GGAGATGAAGAAGATGAAGATCCATGGTACGAAGAACATAAAGAAGCCCTGTTACTATTA
ACTCTTGGAAGTTTGGCATTTTTCACAACTATGTTTGCTATACGTAAAAAATAAGAAATC
TTTCGAAATCTTCTTTTTTATCTCACAAATTAAGGGAGGATTAGGGGTGACAGGATCCAT
TCATAGCTTCTACTTACATTGCTTCTGTCAAGGGATATCCCTCCTAAAAATTTCGTCTGT
TGGTAATCTAATTTTGAACAATTAACGTCAAACTTGATGTCTCATTTCAATTGAAGGAAA
AAAACACCCGA
>c182_g1_i1 len=1520 path=[958:0-955 1914:956-1519]
GATAACTACAACCAGTGATGATGTTATAGCTGAAGTTCAGTCTGTGACATTATCAGCACC
TGACAGTGATGAAGAACAACTATTATCAATTACTGGTCAAGATATCGATGAAATCCAAAT
AATCAGGGTTCATGGTGATGACATACCTGAAATTCAATCGGTGACGGTAACAACGGATAG
AACAAGTGAAGTACAAAAGCTTGGAATCTTGATTTCAGGTATCAACACAAATCTGGATAA
CAACAGCACCTTTGCATGTAGTAATATTGCAGTAGGTGAACCTTGCCAAGAAATTGAAGA
TTCAATTCAAGGAGGATTCACTATTTCATTTGATTTTGATAGATGTGGTGAAGGTGGTAT
TAACTATTGTCAAGAGGCGGTAACAAAATACGAGCCTAGTTTGGGAATCATCTCATGCTC
TCCAGGATTAGTGAGTAACCCAACTTTAGGTGGAGATCATTGTGTTTCAGAACCTGTGAT
ACAATCATTTACTGCTACTGAAGGAGATCATGCTACTTTAGAATGGGCAATCAATTCACT
CATTGATAATAACGGAAATTCGTTTATGACTTTACCTAATGTAACGTCGAAGAAGAAGGG
TGTTACAGTGCAAAGAAATGGAAGGATAAAAACAAAAGGCTCGTGTAGTACAAATAACAA
CAGTGTAGCTTTTTGTGATGGACAGTATGAAATTTCATATTCAGTAACTTTTGATGCTGC
ACATACAAGTGGTGATGTCCCTCTAATTCAAATCATTCATAGTGACACTAAAGTCAATAC
TTCTAGTCCCATCTATTCTCAGAAAATATGTCCATATTCAGCTTTTCCAAGTGGTTGCAT
TATACCAAATGGATCTGCACTTGATGTTTATCATGGAAACTTTTATGAAAATTCAGCACA
TGAAGTCGCTGTAGAGTTTGTAAAGGGAAGTCAACCAAATGGTATGGTCAATCTCTATTA
TGAATGTGAATCGAAAGTAAAAAAACTATCACCATCGCATGCCATGTTTGTATCATCATC
TGGAATTATGGTGACATTCAACGAAAGCAATTATGTGAATGATGATATGAAAGGCCGTTG
GCTACGTTATCAGGGTGGGGATGGTATTGATCACTATCGTCATATTGTGACAGTTAATGA
GCTGTCGCAGTCAATAATTATTGCAGAGCCAGCTCCACCATCAATGATATATAGTGACGT
TGAATATGGATTTTACTTTTCGGATTGGAAGGAACAAATTGGCCCGTCTGGCGTCAGCAG
TTACTGTCAAGCAACTCGTATTCTTAGTACTTTACCAATAAATGTGGCAATAAATAATTT
AGTTGCATCAAATACTGACTGGGAACAAAAACTTGGCGCATTATCAGCAATTGACTCAAC
GGGCATTGTCGTAGAAAGAAGTCTTGTAGAAGATATTTTAAATCATGTTGGTATGGACTG
GAGAATAACATTCCTAAAGCAGCCGGGTGAAATTAATCCATTAATCTGTAACTTAATTTC
AGGTAATAGCAAATGTTCTG
>c183_g1_i1 len=582 path=[653:0-264 917:265-299 60:300-521 1173:522-533 1173:534-545 1173:546-557 1173:558-569 1173:570-581]
TTGAGGAATGTAAGGCAAGTTATTTTTTTATTTTTTTACTCCAATACGCTATTGTAGTAT
GTTTCCAATGATAATGATGATTGATGCCATGATCATAAAACAGCATTAGTACACTGATTT
TAAGGTTAGGGTTCTACAGAATGAATTTTGCTTCCTCCACTTTGTTCTTCAGTAGTTGCT
TTGTCTCCTGTATGATAATATTCAACTTCACTCCCTGTGTTTTCTTCAGCATTTCCTTTG
TCTCCTACTGGCCCTCTTTTCTTATGCAAAAGATAACTTAATATCCCCAAAATCAACACT
GAGGATGCAAGAAATATTGTCCCTGCTGTATCGTCATTGTCATTTTTAACGTTAGATATT
GAAGAAACATTCAGGGATGATTGAAGTGAAGGGATGGAAGTACGAATATTAGCAGATGAA
GGTAACGTAGATGGTAAATTTGATGGTAAATTTGATGGTTGACTAGTTGGTTGTTTCGAT
TGCTCAACGGATGGTACACTCGATGGTACACTTGATGGTGAACTTGATGGTGAGCTTGAT
GGTGAGCTTGATGGTGAGCTTGATGGTGAGCTTGATGGTGAG
>c184_g1_i1 len=715 path=[722:0-654 15:655-714]
AAACAAGCACAACAAACTAAAACGACTAACCATGCTGGCATGCTGGCATGCTGGCATATC
TCGATTCATTACTTTATGAACTCGACTCTAGAGTAACTAGAATGTATTTGTTCTAGTATC
ATTCAATAATGGAATAAAAGCTTGAATTGTTCGCTACTACACCTTGTGATATATTTGAAT
CGACTTCACTTGACTCTATGCTTGGAACCAACAAAAAAGGGTTTATTTATACAATGCTTC
ATTGAAAGGATGTTTTCTTTAAAACTGCCATGGCCATTCCTTTCACAAAATATGCCACTC
ATGATGATGGTCTTCACAATCTACTTTGGATTCCATCGACTCACACACATTTCACTCCCC
TCTTCCTCTATGGCTTGGTCGTCATGCATGAAAACAAATCCAATAAACTGTTCTTTTTTC
ACCTTTTTCTACCACTTGGAGAAACCACTGTCAATGTAGATACTTGGCAGGATACTGTGT
TGTCATTAGTGCAGTTCTATTGTACCAAATCTTACCCAACTGCTTTTTCTCAGTCTTTGA
TGGCACCATTATTTCATTTTACGTTGGAACACTGGAACACTGGTTGTCATCATGTTTAGA
CTTGAGAAATATTCAGAAACTGAAAGACTTCAAATGTAGGAGTGATATTGGATGAAAGGA
ACGTGTGGATATGGCATGTCCCTTATAAAAGCATGAAGGAAATGTGACCCCAGTG
>c185_g1_i1 len=783 path=[49:0-451 500:452-782]
AAAAAAAGAAATATCCAGCAATTGTACTGCTACATGGAGCTGGAAAAAATACAGAACCCA
TTTGGAATCTTGCAAACCCAAATGGGGAACATGCTGGATTAATACCAAGTTTGTTAAACA
CATCAGTTTCAGAGACGTCAGTAATATTCAACGGATCAGCACCATCTGAATTATATGAAA
ATTTTGTTGTGATTGCACCCTATTCCTATAAGAAACAAAGTTTTTATGAAGAGCCGCGAA
GTAAAATTTTGCAATTTGTAAAGTGGGCATGTACTGATAGTGGTAGTAATGATAGTGATG
ATGAATTGATAATCGGTGATATAATTGATAAAAATCGATTATTTCTCTTTGGATTTAGTG
ATGGTGCGACATTAGGAGTAGAACTAATGACCACAAATTACTTTGCAGGAGGTATTTTTG
CAGCATATGGATTTACTGGTACATTACCATCCCTAGCATTGGAAAGACTCAAGGGCAAAC
CAATGTGGATCTTTCATTCTAAAGATGATGTTATTTTTCCCGTGGAATGTAGTGATCGAT
TAGTACAGGCATTGCGAACTGTAAATGGTGAAGAATCAAATGGTAAAAATAATCATGCTA
GAGAACAACTCATACGATATACAAGATTTGAGGAGGATCAAGAAGGATTTACTGGTTCTG
TGAGGGGTCATAGTACTGGAATAACTGCATCAAAGGATAAGAACGTTTATAAATGGATAC
TTGATCTATAAGCTAATATGAGTAGTTAGTTAGTGGTATTAGAGCATATACGTATAGATG
GGA
>c186_g1_i1 len=449 path=[53:0-448]
ATTCTGACAAGGCGCAGAGTTCAGCTGTATAAATATTTCAGGGTTAGGGTGTGAATTAGG
AATCGAGTGTTAGTATTTTGTTATTGTGAGAATGTGCGTATCACATCTTTTCTGCATGGA
TTTCCTTTGTAACCTTTATGATTTCATCATGTCCATTCATTCAATTTGATAAAACCATCA
TATTCATTACTATGTCATCGTCTTGCTTGAAACGGCCGTCTTTCTTTATCATCATCTTCG
CACATCCCTGGTATCGAATGGTCACGAGCCAATTCTTCCATCAGTTCTTGAATCGGTCGG
GATGATCAACAAAACTAGAACTACAGCTTAGCTGAAGCCACACCCATCGTTTCAGCCGCT
TCACTTCAACCTGATGGTACTGAATAAAACGGAGCTAAACTGAAAGGAACGGTAGAAGAA
CTTACTTGGGACAACCATGGTGGAGTAGT
>c188_g1_i1 len=255 path=[233:0-254]
GGTGGAGGCCAGAATTATGGAGAGGTACGAGTTTGATTTTGATTTGTGTCAAAATGTTTG
ATCGTTTGAAATACCGATTATGATTGTATCAATCATCTATCAAGAAATTGTTTGGCTTGG
AAGTGAATTTCAATAGGGTTCAAATTGGGTATAGAAATTTCCATACGTTTTTCAAAAAAT
GTTTAATGATTATTTGATTCTTGATGCTGGAAACTCTTTCATCTTTTTTACAGAATAATG
ACAGTGATTATAATA
>c194_g1_i1 len=546 path=[574:0-545]
AACTTCAATCATCTTTGACACAATGTCTGCTGATGCATTTCTTTTCGCGCATACACTGTG
TAGAGCAGTATATCTAAATTTATCAATCATCATTAAGAGTTCCTTTCCACCTACTTCAAT
CATCTTAGAAATAATATTAATCGACATATGTTCATTCCCCCATTCTTGACATGCATAGTG
TAGTGCAGTTTTATTCTTTGCAGTCTTCATCAATACCAATTCCTTTCCACCAATGTCTAT
GAGTTTCGATATCACTTCTTCTGATTTACCAAGATTTACTGCTAACACCAATATCGAACA
ATCTTGTTCACCATACCAACGTGTATGATGAATTGTACACCTTTGCACAACCTTCTCGTG
ATCTCCTCCTTTTTCTATCTTGTTTAGATAACTAAGCAGTTCAGCACTATTATATTCACG
AATGACTTGTTCCATTGTTATGATATCGTTCATTCTGTATGGTACTATGACTTGAGATTA
TTGCAGTTGGGTAAAGCAAGGTGAGGTATTGTGAAAGACGAGATACTTGAGAATCCTCAT
TAGTTG
>c197_g1_i1 len=988 path=[41:0-745 40:746-987]
AAAAAATGCAACAACGCAACAACACTCTCAATGAAACTCTGACACTGATCTGATCTGTAT
ATGAATATAATGACGACGATAAATAAGTGAATGAGAGATAAGTAAAATAAAACTAAGAAA
GACACACAAGTCTTTCTTTTTCAATTTCAAATTCATAATTTCGCTTACTTATTCTCTAAG
GTTACAAATGAATCATACTTTTGCTTATCTTCTTCTGGTAACGTCACTATTACAGCTACC
AACTGTATTCTGTGACAGCGCCTTTCTTCCTGGAGTACTACAAAGTAAATCACAATATGT
TGTTTCCAGACATCATCATCAACATCAAAAATACGGCTTATATTTATCCACCATATCGTT
CAAACCACGAACTAGGAATGGCATTGGTAGCTGTAGGAAGCACCCAAATCAACACTTACT
AGCCAAATTGGAGCAAGGGGACGAGAAAGATATTACCACCACCCTTACTGCAAAGGATCA
GGATCAGGTAAAGGTGGGGAGTAAGGAATATTACTCAGGATTTATATCAAGAGATGTCAA
TGAAGAACCAGAAGAGAGGGTTACTGGTGACGCTGTCTTAATCCCAACTCTTAAATTTGT
GGGTGGTTTTGCAGCTATTTTGGGGGTATTATTTTTTGCATTTTTGGCATCCAATGGTTT
GCTGTAGGACTTTCTTATGATTGAAACTGTAAACAAACTGTTAGGATGAAAAATAAAAAC
AAAGTAATAGACAGCTAGAGGCAGAGAAAAAAGGAGAATATGTAAACGAGCTACAAGCAA
GAATTATTTTCTTTGTTTCTCAATTATCCTTTGATTCATTCATGGAATCAAATGAAATGT
CAAATCTTTTCAATTCTTGTGTAGTTCTACTTTGAAAAGAATGATGCCTAGTTTCTTTGT
GTACACTACTCAAGTTCTGTGGATACGTAACGCATAACATCATAAATCATAACTGACAGT
ATAAGTCAATCAATTTTGAAAAAAAAAA
>c198_g1_i1 len=598 path=[603:0-60 1192:61-597]
AGCGAACAAAGTAAGAACTTAAATAAACATCACGTGCGACCAATGCGCAGAAGTGATTAA
CCACAACAAGAACGTCTAATATTAGTGTGCTAAAGGAGATAACCATGTTGGTACTTCGAC
TTAATAAAGCAGGCATGCCACAAGAGTGGATAGATGTTGAACAAGCCGCAAAGCTTTACA
GTCAAGATAAGGTGCTATTTGAGCTAGGTAGCGATGCTATTACGCTTAAGGGAGGCTGGA
ATCACGAAGGGCTGCAAAGTCAGCTTACCCTGTCTAGTATTATCGCGTGCGACGGCAAGG
TAACAGATTTATCTGGCAAAGTTGCCCTTACTAATCGCTATTTGTTTAGGCGCGATAGCT
ACCTGTGTATGTACTGCGGCAATAAGTTTACGCCAAAGCAGCTTACCCGAGACCACATTA
TCCCTCGCTCTCGCGGCGGAAAAGACAGTTGGACGAATGTTGCCACTGCTTGCCAGCGGT
GTAATCACGCGAAGGGTGCTAAAACACCAGAAGAAGCCAACATGCCTCTACTTGCAGTCC
CCTTCAGACCCAATGTGTACGAACGCTTTTATTTAATGAACAGGCGGATTTTGGCTGA
>c198_g1_i2 len=550 path=[1190:0-12 1192:13-549]
GACGTCTAATATTCACAACAAGAACGTCTAATATTAGTGTGCTAAAGGAGATAACCATGT
TGGTACTTCGACTTAATAAAGCAGGCATGCCACAAGAGTGGATAGATGTTGAACAAGCCG
CAAAGCTTTACAGTCAAGATAAGGTGCTATTTGAGCTAGGTAGCGATGCTATTACGCTTA
AGGGAGGCTGGAATCACGAAGGGCTGCAAAGTCAGCTTACCCTGTCTAGTATTATCGCGT
GCGACGGCAAGGTAACAGATTTATCTGGCAAAGTTGCCCTTACTAATCGCTATTTGTTTA
GGCGCGATAGCTACCTGTGTATGTACTGCGGCAATAAGTTTACGCCAAAGCAGCTTACCC
GAGACCACATTATCCCTCGCTCTCGCGGCGGAAAAGACAGTTGGACGAATGTTGCCACTG
CTTGCCAGCGGTGTAATCACGCGAAGGGTGCTAAAACACCAGAAGAAGCCAACATGCCTC
TACTTGCAGTCCCCTTCAGACCCAATGTGTACGAACGCTTTTATTTAATGAACAGGCGGA
TTTTGGCTGA
>c199_g1_i1 len=554 path=[1273:0-73 742:74-553]
TTTACCTGAGTTTGAGGCAAAATATCAAGTGGATATGAGATTGAACCGATATGAATCAGC
CTTGATAAACTTACATAAATTAGGGGCATCTGCAATCACAAGTGACGACGACACGACAAT
TGATAAGGACCATTTTAAGAAGTGCAAAATGTTTATTGAAAAGTACAATTTGCATAAACT
TGGTCTCGAATTATTCATTAATCACCCTCAATGGCATGGTGAAATAATGATTTCCTTGGG
TGAAAATCTTCTCAAAGAAAGAAAGGCAGATCTGGCATTGACAATATTCCTTGCAGCAAA
ACCAAAGTATTACGATGGGGCAAAGAGAGCATCTCGTGTCTGTGGAGATTGGAAAACTTT
CTTCACGTGTATGTTAGAAGATCCTAACTCATCTACTCTGCAAGTCCGAGATATTGCAAC
AGCAGTCGCAGATGAAGTATCTGCAGGTAGAGGTGGTTTGTGTGGGAGGAGGGAGAGAAA
AGATGCTGCAGCAAGGATTCTAATTGACTATTGTGATGATATTGCTGGCGCGATTGATTT
GTTGATTTCTGCAG
>c199_g1_i2 len=622 path=[600:0-141 742:142-621]
AGCACAGAGCTCGATTCAATATTTGGCCTTCCTTGCTGATTATGAACTGCTTTTTGACAC
GGCATTGGGAATGTATGATTTTGATTTGGCTAAGGCAGTGGCAAGAAACTCACAAATGGA
TCCAAAGGTTTACCTACCAATGATAAATTAGGGGCATCTGCAATCACAAGTGACGACGAC
ACGACAATTGATAAGGACCATTTTAAGAAGTGCAAAATGTTTATTGAAAAGTACAATTTG
CATAAACTTGGTCTCGAATTATTCATTAATCACCCTCAATGGCATGGTGAAATAATGATT
TCCTTGGGTGAAAATCTTCTCAAAGAAAGAAAGGCAGATCTGGCATTGACAATATTCCTT
GCAGCAAAACCAAAGTATTACGATGGGGCAAAGAGAGCATCTCGTGTCTGTGGAGATTGG
AAAACTTTCTTCACGTGTATGTTAGAAGATCCTAACTCATCTACTCTGCAAGTCCGAGAT
ATTGCAACAGCAGTCGCAGATGAAGTATCTGCAGGTAGAGGTGGTTTGTGTGGGAGGAGG
GAGAGAAAAGATGCTGCAGCAAGGATTCTAATTGACTATTGTGATGATATTGCTGGCGCG
ATTGATTTGTTGATTTCTGCAG
>c200_g1_i1 len=2257 path=[2235:0-1036 3272:1037-2256]
TCTCTCTCGATTGTTTCAACATACCATTCAAAGAAACCATTACACTTTCACATTCATCAA
CATTGAATTCAGTAACTAGTTCCACAATTACACTGAAAAGTAGAGGTAGAAGATTACTTT
AAAATTCTCACCTTAAAATAAAGCTAATGAAGTTTGCTGCTCTAACCCTATTCTACGCTG
CGATCAGCAGCGAATCACAAAAAAGTTATGCTTTCGTCAATCAATCAGCAAGGTCCAATA
GAAGACCCAAAATCTCATCGACTGAGCTTTATATTATCGGTCCAATGATTCGTAAAATGA
GAGAAGAAAATGAACAGAAAAAGATGCCAATGGCTACAGATGATGAAAGAGTTGGCGAAG
CAGCAGGTTTACGAGTTGGTGATGGTGCATGGAAGTGGCCTCCTGTGTGGCCTTATGATG
GAGATTCTTTCACTCCTAAGGCAGATATAAAAAAATCAGCAGCCGCATCACCTATGACGG
GTATGCTTGGACAATTGGGAGGGATGCCTGCAATTCCAGAGGTTGCATTAGAAGAAGAAG
ACAATGAAGAGGATAAGTTTGACATAATGAAGTATTGGCAGGAGGAAAAAGCCACCGAAA
CAACACCTATTGATGATGCTGCTGCAAAAAGCCTTTCTGAACATTACGCATTTTACTTGA
GAGATGGAATGAGTGTGCTTGAACTTGGAGCTGCAGAAAATTCATACCTCCCAGAAGGAT
TGAATCTTTCCCGACACGTGGGTGTTGGTGCTAATCAGGCACTTATGGATAGAAATTCTG
CTCTGACAGAGTCTTTAGTCGTTAACTTAAATGATGTTGTGGAAGAACAAGGAATAAATT
CGGAAGAATTAGCTGAGTTAAAAGGAGATACATTTGATGCAGTTATCATGGCAAATACAA
TTGACTTTTTAACAAATCCACGTGAGGTGTTTAGAAGTGCATGGTTCCTGCTGAAACCTG
GAGGTACCTTCTTTGTTCCATTTGCGAATAAAGATGCATATAAGAGCAAATTTGAACGAG
CACAGACAAAAATGTGGCAAGACTTCACTGATGATCAACACATGTGGGTTGTCGGGTCCA
TATTTCAATTTAGTGCAGGTGATGGATGGGAAGGATTGAAAGGTTTCGACATTTCCCCAG
ACGGTGCACAGAAAGAAGAGGGTATCATGGGAATGATAAAAGGATCCAATGGAACAAATA
TGTATGTTGTACAAGCAAGAAAGGCAATGCAAGATGAGTCAATTGATCCTCTACAACCTG
AAAAATCCATCAAATCAAAAATGTGGTTGATGCCAACTTTGGAGGATCGCGATAAGAAGC
TTTTAGCCCCACGCTTGGCTAGATCATACGAAAAACTGAAATCTCAAGATGAAATCGACG
CTTTGGCCAAGAATATTGAAACTTTACCAACTGTTTATGAAAGCTTGGTGAAGATGGATC
AATTTTCTTTTACGTTTGGTATGCAAGCTCAGCTGGCTGCAGATATTGTGACTGACACTG
ATTTCAAAGGTAACGATGAACAAATCAAGTCCTTGAAAATGGGTCTGGGGTTAAGAACTC
CTTCCAAAGAATTTTGGGAACCTGTTGGTATGAAAACTGCTAGTATGGTACCAGAGGATA
AGATCAATCTTCTTGCTCACATCGTCCCAAGGTCTGGTAGCAATGATCCATTACAGGAAG
AAGCACTTCAGAGCTTTGTTTCTGGACTTGATCCGACATTTGATGCGATTCGATCAAAAT
GCAGCTCATTGTCAGAGGCTGATGTACAACTTGTAGGAACTGAATTACTTGCTGCGGAGA
TATTAAAACCGGGAAGAAGCTCAAAGCGTGAGTTTGCATTATGGGTTGCAGCGTTGACAG
AAACAGAGATCCTTGACATTTTAGAAAGGCGAAAGAGCTTCAAAAATGAAGCTGTGGCTG
AACTAGAGGAAATGAGAGCGAGTCGTCAGGCAGAAAAAGATAAGAGAGAAGCAGAAGCGA
ATAAATATAAAGAACAACTAGAGACGGCACGAGAGACAAGGACAATTGCTTTGAACACAA
AGAATGGTAAAATGGAACTCATTGATTAATTACCTAAATAACCTTGTATTTCTGTTTACA
ATCTCTACGAGCCCAAAGTACTTTTTTTATTAGATTGATATGATTATAATAATGATGGAA
ATCATGCTAAAAATAACTTTGGGTTCAATTGCATTTATCCTGATGGTTCATTTACCATCA
AAACCAAACTATTTTTACTAGATGTTAGAAACTAAGC
>c201_g1_i1 len=920 path=[898:0-919]
AACAAGCCAGCAGCTGACAAGCTGTTGCCAACTGACAACGGTACCATAGAAGCAAGCACA
GTGATTTCATCCGTCTACCGATACTAACAATCATATAAAACAGGAGATTACTTGTTACGA
TAGGAGCATAAATAATACAAGTAAAAGCAACATTAAATGGTGAACTGGTACTTCGCGATG
GTACAAAGTATAAACACAAAAGCGCTCCTAACATTGGCGAGTGTAGTGAGACGACCATAC
CTCGCTTCGCCACACATCCACGTACCAACCATTTCCGATGTCAACTACGAATCCATGCGT
GATAACTGTGGTATCAAAGCTATAATATTTGATAAAGATAATACTATCACGGCACCATAT
GAAAACAAAATTCATGAAAGGGCAGCATTTGGGCTTTCAAAAGCACTGGACGTATTTGGT
CATGATAATGTTGCTATACTAAGTAATTCTGCCGGGACGAAGGATGATGTGAACTATGAA
GATGCAATCATGATTGAAAAAGAGATGGGAATTAATGTCATACGGCATGATGAGAAAAAG
CCAGGTGGATTGAAAGAAGTATTGGAACATTTTAAAGATCATGGTGTAAATGATGCAAGT
CAACTTTGTATGGTTGGTGACCGATTATTGACAGATATTGTGTTTGGGAGTTTATATGGT
ATGTTGACAGTACATTGTCTCCCTCTTTGTAGTGGAGAAGAAAACAAGAAGGATAACAAA
GTTGCAAATATCGTTCGGACTGTAGAAAATAAAATCTTATACAAGGGGTATCTGGGCAAG
AAGATAAGAAAAAATACAATCCCTCATAAAGTGTGGCCAGGGAGCGATGAATGCGATTTA
GTATTACCCGTAGCATCCAATCAGGCAAAGGATAACATCGACGGATAAAAGGAGATAAAT
TCCAATTATTTGAAAAAAAA
>c202_g1_i1 len=1021 path=[999:0-72 1072:73-1020]
ATACATCAAAATCTTGACCATACAGATCCTGTAAAATTTCTATATTGTCTGTTGCTCGAA
CATTCCTATTTTCTTTTTTGCGTCTAGACAACGATGCGAGTATGCGTCTGCGTTTCGAAC
CGGCAATTTTTTTACTGTATCGTTCTGCTCTATCTAAGATATGTTGAGCGCAATCGTTAT
AATAATCTTGATTATCATCACGACCATCATTGTTATCATATAAGTCAGCTGTCACCGCAT
CTTGCATGACAGAATATGTGGAGCAAAATGTAACTAAATCAAGGTATAATCCAATCTCAT
CTGCTTTTTCTTCCCATGTTGAAAAAATTTCCCAAGCAAGGTCAGGATCAAAAGCTAATG
GCGTTGTTGTTGGTGTTGATATTGATGTTTTAATTTCTGACTTAAGATTCGATTTATAGC
GACATGATGCAATAATTGCATTCAGTATACCAGCTGCCTTTCCTTTGTTATGATTGACTG
CATTCAAAGCACTTCGAATAAGTTCATCGCCTGTACAACAGTTCATAGTTTTAAGTATTG
GAGCTATTTCTAGAATCCCATCTGTTTCGTTTTCTTCGTATGCGTTTTTTAACAGTGTTG
TCATTTTATCATCTTCATTATCATGATTGACTTGATCATTTTCCCTGGAGTTTTGTAAAA
TAGATGAAGATGAAAGATGAAGAGCAGTAGGTGAAGAAATTGTCCTCCTTTTTCCTATAC
AACCACTATGAATAGTATGGAATAGGTTTTGCTGATGATGACATATCTCATGATGCTTAG
CTAGAAGATTTGCTCTAGTCAACGTAGGAGTGGTATTATCCTGACTTATTCTGCTGTTGG
TTGTCATCGCTCCAAGTCTCATGGGTAGAAATCCATTCTTTTCATTACTACAACTAGTAG
CTGTAAAAGTATTTGGCTTCGGAAGTCCAATAAAGAGGCTCTGAATAAACTTTTTTCTAT
GTGCAGTAACAATGAAAGAATATCCATTTTTGGAATGGAATATCATTATTTTGCATACAA
T
>c203_g1_i1 len=644 path=[651:0-643]
AGACAATAACCAATAAACATTCTCACAATAGGAGGTAGATAAAAAGAAGCAATAACAATG
CCATTTTGGTCAAAAGGAAATAACACAGATCAAGCCCCAGCTTCCAAAGACTTTACATCC
TCCGACGAAGCATCCTTTAGCACAAGTGGCAGCAGCAGTATGAGCAGTGGCAGCTATCCA
TCGTCATCTATTGGTGGAGCAGGAGGTGGAGCAGGAGCAGCCGCAGCTGAAATGCAACAA
TTTATAGGCGCGATTCAAGAACAATTGATAATCCAAGAAACGATTGGTGCAATTAGCGAT
AAAGCATTTGAAAAGTGTATTACGAAACCAGGTGATTCGTTGAGTGGGAGGGAGGCTGCT
TGTGTCCAGGCAGTTTCGTTGAAGTGGCTTGATACGAATCAATTTATGGTGGCTAGGATG
CAGAAGAAGATGAGTGCAGGGCAGCAGAGTTCATTTTCATAATGATGATTGTGAATTACT
GGGTGAATGAGTAGACAGTGAGAATTTATAAATTGGAAATGAACAAGAGAAAAAGTGGGA
TGGGGAAAGTGACGAATGAATGAATGAATCGAATCATCACTGTTTGAAAATTAAGAAAAA
ACGAATGAATGATAAAAATAGACATCCACCTGCATGACATCATA
>c204_g1_i1 len=655 path=[114:0-111 226:112-654]
CATCATCATCATCATCATCATCAAACTTGCCATATACACTTGGTATTCGAGATTCTATTA
TGATCGCACATAGTTTTCATAACAATCCAGCTTTTGGACCAGCTGGTAAAATGCACGGTG
CAACATATACATGTGATGTAGAGTTCAAATGCAAAACATTAACACCAACAGTCAACTGGG
TAATGGATATTGGTAAAGCATCAGATCTATTATCAAAAGTGTTATCAAAATACAATTTAC
AAAACTTGGATGAGATCTTTCCAGATGGTACTTTGACAACAACGGAATTTATGGCAAGAC
AAATTCATTCTGATTTAGTAGAATTACTATTGAAGGATTTGGTGGCTATTGGTGATGGAA
CGTGTGGTGTAAGTGATGATGAAGGGAATAAGTTTGAGGGGAAGATCCGTGTGAAACTTT
GGGAATCTCATAAGGCATGGGCAAGTTATGAAGCTGATATTGAGTGAAATAAGCAGAGAA
ATTATGAAGGGAGATAAATTGTATATTTCTTTTCATTGTTTCCATCTATTTAAAAATATG
TATTTTGGGAGTATTTCAGTTACCTCAGTGTGGTGGTTTTAATAAAAACATCTCATGTAC
TTTATGAAATATTGAGTCTTTCTGCCTTCGCTACTAATCTGTGACAAAACAAACA
>c204_g1_i2 len=666 path=[869:0-122 226:123-665]
GTTTTCTATATACTGGTAAAAACATGTATATATATCACATGAACAATTATGAATATACTA
AAAATACAATGGTTTTGAATGAATAAAATAATCAATTCCAACGAAAATAAAACACATGTA
AAAGCACGGTGCAACATATACATGTGATGTAGAGTTCAAATGCAAAACATTAACACCAAC
AGTCAACTGGGTAATGGATATTGGTAAAGCATCAGATCTATTATCAAAAGTGTTATCAAA
ATACAATTTACAAAACTTGGATGAGATCTTTCCAGATGGTACTTTGACAACAACGGAATT
TATGGCAAGACAAATTCATTCTGATTTAGTAGAATTACTATTGAAGGATTTGGTGGCTAT
TGGTGATGGAACGTGTGGTGTAAGTGATGATGAAGGGAATAAGTTTGAGGGGAAGATCCG
TGTGAAACTTTGGGAATCTCATAAGGCATGGGCAAGTTATGAAGCTGATATTGAGTGAAA
TAAGCAGAGAAATTATGAAGGGAGATAAATTGTATATTTCTTTTCATTGTTTCCATCTAT
TTAAAAATATGTATTTTGGGAGTATTTCAGTTACCTCAGTGTGGTGGTTTTAATAAAAAC
ATCTCATGTACTTTATGAAATATTGAGTCTTTCTGCCTTCGCTACTAATCTGTGACAAAA
CAAACA
>c205_g1_i1 len=985 path=[1013:0-984]
AGCAGCAGCAGCAGTAGTAGTAGCTGTATGGTCTCTTCGTAAGATGGGGGATGTTGGCGA
TGAGCATGTTGAAGTTGCGGAGGATACGGATGAAGTCATGCTGGCATTAGGACGCATTTT
TAAATGAGTACTGGAAATATAATGTTGGATGTTGTTGTGGTTGTTGGCATTGCTCTTGTT
TGCACAATGACTGTTATGGTTGTTGTTGCTGATGTTGTTTTTGGTGTGAGTGTTCACGGT
AGCATTGTCATCTTCATGTTCATCGTCCGGGGGAGTCGGACTGGTGGGAATTTTAGAATT
GCGATTTGCAAGTTTTGTCATTTTGAAATCTCCACTTTTATTTGAAACGATGTGACTGTT
ATGATTGAATGATGCTGATAAAGATGTACTTGAACTTGTACTACTAGCCGTACTTCTAGC
TGTGACGGATGCTGATGTTGGCAATAACGACAATGTTGAAGCTGATCGTGAAGACGTTGT
CAATGAGAAAGCTAATGGCAACACTGTTGATTTCGACAAGGATGGTGCTGCTGGTGTTGC
TATTGGAGTTGCTGCTACAGTTGCTGCTACGGTTGCTGTTGGTGTCGTTGCTGCTGGTGT
TGATGTTGACTCAAATCGATGTAACCCAATTGCATTCGATTTCAACTTATTCGATGGAGG
GAAAGAAAGGGGGAAGGAAGAGGAAGGACGATAACAATCGAGCAATAGAATCCACCATAA
AAGAGCGGATGCCATCAATGCTGATTTCGATTGGAAAGACTTATTTCGGATTGGACGAAA
TGGAGTTCCTACAGTTACTTTTTGATTACTCGATGCAATTATTCGTCTTGAGTGGTGAGA
GGAATGTTGCTTAGGTGAAGGTTGTTCTTGATATGGATATGGGTGTGATTCTATCATGTT
GTAGTTTTTTGCTACTCCTTTTTCATTATTTCTTCATTGTCTATTACTTATCAATCACTC
GATCTATTTTCTCATTATTTTGTCA
>c206_g1_i1 len=380 path=[210:0-23 234:24-379]
TCACCATCCACTGCAACAATATGCAATTGCGCCTTTGAAGACTGCAAAGCACTATCAAGT
ATCACCCTACCAGCCACCGTGACATTGGAACAAGCAGCATTCCTAAATTGTCTGGATCTC
ACTGAGGACAGCATCAGAAACATCCACAACTGTTACCTCAATAACATAGGAATAAAACAA
AGATTCCAAGTCAGACATGAACCCGGACCAGAGTATGAATTCAAAGGCCACGCACAAAAA
GGTGATACAACTATTATTGTTGATAACATAGCAGCAAACGAATCAACTCCTTTGTTGAAT
ACTAACATGGCATGATAATATGAATGTGAATCTATAATGATAATTTAATTTAGGAATCCT
TTTAATACTTTCAAAAAAAA
>c206_g2_i1 len=305 path=[1:0-208 210:209-232 1134:233-280 210:281-304]
ATTCCTCCATCACTTCCATTGGTGCATTTGCGTTTAGGAACTGCACCAGCCTCAAATGGG
TTGTGATTCCACCGTCAATAACCACAATTGAATCGTATGCATTTTACAGTTGCATAAGCC
TCAAATCAGTTGTGATTCCGTCATCAATAACTACAATAGGATCGAGTGTGTTTAGTGGAT
GCATTAGCCTCAAATCAGTTATCATCGAATCACCATCCACTGCAACAATATGCTATCACG
CCTTTTATAACCTCAAAGCACTCAAATCAGTTATTGTTGACTCACCATCCACTGCAACAA
TATGC
>c207_g1_i1 len=2088 path=[2066:0-2087]
ACGATGATGATGATGATGATGAAACAACAACAATTTCGAATAAGGATAGTCATGATGAGG
ATAATGCTACTCAAAATGGAACTATGGATGTAGAACTAAATGCAGATGCAGATGCTGATA
CAGAGACAATTAAAAGTCAAAAAAGCAGCACTGAGAATGACAATCAAGAAGAACAATTGG
ACAATAATAACAGTCATGATGCAGTTAACACAACTTCCACCAAAGCCAAAGCTACAATTC
ATAAACTACAAAACCTTGTTCGCAAAAATGTAAATGCCACCATTCCCCCTACCAACAGCA
GCAACAACAGCTCCATCCATCAAAACAATCAAGATGAAACAATCACAACACTCAAAAAAC
AACTAAAACAACAAAAACAACAATACGAAAAACAAATCAAGGAAATAACAACCACAACAA
ACAAAGAAACACGTAAACTACGCCGAACTGTCGTCAAACTAAATGCAGAATTAGATTCCG
CAGAACGGGAATTAGATGCTCAAAGGACAGAATTAGAACGTGCGGCAGTAAGGATGGAGA
AGGAAAGACAAAGGTATAAAGATGACAAAGAACGGATGGACGTGAGTCATAAGGAAGATA
TGAAAACTGTCATGGAAGAACATCAGATATCAGTGGATGCTATGGTCACATCTCATGCGG
AGCAGATGGTGGATATGGAGGAAAGGATTCAAAGGGCAGAAGAAGCAAGAGCAAAGGAGG
GTGGAGATATGTCGATGGAACTTTCGGAATCGGTGGAACGAGAAAGAGAGACGATGAAGA
AGGTTATGGGTTTAGAAGAGGAAAATACGACTCTTCAATCACAGATCTCATCATTGAATA
CACAAATCACAGCATTGCAATCAAGGGCTGAATCACTTCAGGAGGCAGTGGAGGTTTCAT
CGGAGCAGGAAAGGGAGGCGGATGATAGACTTGATGCAGCTTTATCTCTTCATGCGCGTC
AAATAGGGCAAAGACAGGCAAGAGAGGCGGAACTGGAACGAACCATTGCTGATATTGCTG
CTGCATTGGTAGTTGCACGTCAGAAAGAGGCGCAACAAGTGAATGATGCAACACAACAAA
ACACAGAAAGATCAGATGATTTGGTTGAATTGAAGGAAAAACTAACTACAGCAGAAGATG
ATATTGAAGTATTCAAAACTCAACTCATGCTTGAAAGGCAAAAGTCTGAAACTTTACAGA
AAGAGTTGGAGGATATTTCTATAGAAAGAACTCAAGAATTGTCATCAACATTAGCTCGTC
AAAAGCAATATGATCGTAGAGTATCAGATCTTACTTCTGAAGTTACTAGACTCCAATCGA
AATTGAGGAGTCTTGATCATACGACATCAACAACAACAAATGAGAATGGTGATGACTCAG
AAGGTGGTGATGATAATATTGGTGTTGCTGCTGCTCACTTTCAAGCAAAAGAGAATGAAT
ACAAAAAACAAGTTTCAACTCTTTCAGAAGACCTTTTGAGATTAAGAGGAAGGTTAGAAA
ATACATCAACTGAAGTTCTAACTTTGAGGAATAGGTTGAAAGCAGCATTGAATCGCGCTG
AAATTGCTGAGGAAGAGGCCAAATCATCAACTGCTGCTCTCACTCATAACCCATATGATA
CTATTGAACGTGGTCCACCATCAAGTAATTATGGGAATAAAAAAAGACGTCGTTTTGGTG
GTAGAGCAAAAAAACCAGCAACCATTCGTTCTATTTTGAACTTAGATTCTGGATCTGGGG
CCAATGAAACACAAGAGGCAATTGGTGGAACAATTGATTCATTGGATATGGCAACAATCA
AAACACTCACTTACATGCGATCTGATCCATTTGCACGTGTTTTTTTCATCCTTTACTTGG
TCTTTCTTCATGTATGGGTCTTTTGTCTCCTTGCATTCCATGCACATGGATCGTTAGAGC
CTTCTGCTAATGTTGGCCCAGAACAGCTGTTAAAACATTCATACAGGCATATGGAACAAG
TTCATGGTAAACCCTAAGTTTTTACAACCAGTCTAATATTTCTACTAAACCACCACATAC
TGTTTTGGTAATCAATTTAAAAAAACATCACATTTCTCCAAAAAAAAA
>c210_g1_i1 len=700 path=[1:0-699]
GAAAGAAGAAAATAGGATAGACTTTATTAAAAAGTATCGTCAATCTAAATTCATTTTATT
GAAGTAAGTAATTTAGAATCATGACACAAAAATCATGGTAGTGCATGATTACATTCTGTG
GAAAGAGTCGAAAATTTCACCAGATCAAAAATTCCAAATTGACCAATAAGTATATCCAAG
TTTCCTTTGACCTATTTGAGATTGATTCATATTCAACTAATTCACAATATACCATAACAG
CCTTTTATTTATCACAAATATTACCATGCTATTCATTCACCCTTCTCATCTCTAATTATT
TCCATTTGAACGTGAGCTGGCAAGTCGTCGACTCCTTCGAATTGTTACATTTGTTTCATT
ATGAATGTCATCATTTGATTTTCCCTCCTTCTTAGATTTGTTTGGATGTTTCTTGTTCTT
GGAAACACTATTACTACTGTTGCTTCGTGCTGAACCAATACAACCAACATTCTTGGTATT
GACAGATACATTCTTTTTGTTGCTTCGATTGTTGATTCTTTCTTCACGAGATAGTGATGG
TAATGATGATATAGATGCAGTTTTAGTATTTACCTGTCTCCTTGTTGTATTACTACTTTG
ACCTGGTTGACGTTGTTGTCGACGACGATATTGTTCATTACCTCTTTGTGTCCTTTTAGA
TGACACATCATTTTCCTCCTCCTCCTCTTCTTCTTCTTCT
>c211_g1_i1 len=282 path=[469:0-48 25:49-281]
GGCGTGAACTACCAGGGTATCTAATCCTGTTCGCTCCCCACGCTTTCGTCCATGAGCGTC
AGTATACACGTAGTAGACTGCCTTCGCAATCGGTATTCTAAGTAATATCTATGCATTTCA
CCGCTACACTACTTATTCTATCTACTTCCGTATAACTCAAGTCAACCAGTATCAAAGGCA
GTTCCATAGTTAAGCTATGGGATTTCACCTCTGACTTAATTGACCGCCTGCGGACCCTTT
AAACCCAATGATTCCGGATAACGCTTGCACCCTCCGTATTAC
>c211_g2_i1 len=292 path=[469:0-48 517:49-291]
GGCGTGAACTACCAGGGTATCTAATCCTGTTCGCTCCCCACGCTTTCGTTCCTCAGCGTC
AGTAATAACATAGTTAGCTGCTTTCGCAATCGGTGTTCTGGGTCATATCTAAGCATTTCA
CCGCTACATGACACATTCCGCTAACTTCTACTATACTCAAGAGTACCAGTATCAATGGCA
GTTCCACAGTTGAGCTGTGGGCTTTCACCACTGACTTAATACCCCGCCTACGAACCCTTT
AAACCCAATAAATCCGGATAACGCTTGGACCCTCCGTATTACCGCGGCTGCT
>c212_g1_i1 len=490 path=[15:0-12 28:13-489]
CTGAGAGGGAGGTTGGTTTGTATTGTACAAAGAAAGAAATATGATATTAACCGAATCTGA
ATTGAGTCGTAGAAATGCAGCATACTTTCCACAACCAGAACGTAGACAAAAGGTTAAAAA
ATCTATGGGTGCAATAAAACAAGTGTTGGGTGAAAGAAAACTAGAAAGGAAAAAATATTT
TGCAGCTGAGAGGGAGGGGTTGTTTGAAGAAGAAAAAAATGAAGAAGAAAAATCTTAAGA
AATTGTTCTTGGAAATTGAGGCAGATAGAAATTGGGGAGGTTATAGCTGCTATAGAAAAA
CATTGATTAGTAGATAGTAGAGACAAAGTTTGTGTTTCAACATTTCAATCGAGTTAGGTA
TTGATTGCTCATCTTACGGTCCAATCACTTTGAATAAGCCCTTCTATCTTTAGTAGCAAG
ACATGATTATTGGGCATTCAATAAAAATTTGTGACCTAATTCAAAACATTTCAACAAAAA
TGATACCAAT
>c212_g1_i2 len=816 path=[29:0-338 28:339-815]
GTGAATACCTTCAACGCTATGAGCAGAGGAAACTTACCATCAATTTGATAATCAACTTGG
CTCTGTGACTTATTACTCTCCACTGTTATTCGTAGACTACATCAACAACTGCATAATTCA
AAAATGAATAGGGCCATTGTAACTAACTGTCAATCATTTCGCAGCAGAATCCTTTCGTCA
TCAACTTCACGTAATATCTCAACTTCTTCATCGCTCCTTTCAAACTTAGACCAGTTTCGT
GATCCAATATCAAGGGAAAAAAGATTTACAGAAACAGTTGGTAGAAGTTGGACTGTGAAG
GAGTTACGAAGGAAGAGTTTTGATGATTTGCATAAACTATGGTTTGTATTGTACAAAGAA
AGAAATATGATATTAACCGAATCTGAATTGAGTCGTAGAAATGCAGCATACTTTCCACAA
CCAGAACGTAGACAAAAGGTTAAAAAATCTATGGGTGCAATAAAACAAGTGTTGGGTGAA
AGAAAACTAGAAAGGAAAAAATATTTTGCAGCTGAGAGGGAGGGGTTGTTTGAAGAAGAA
AAAAATGAAGAAGAAAAATCTTAAGAAATTGTTCTTGGAAATTGAGGCAGATAGAAATTG
GGGAGGTTATAGCTGCTATAGAAAAACATTGATTAGTAGATAGTAGAGACAAAGTTTGTG
TTTCAACATTTCAATCGAGTTAGGTATTGATTGCTCATCTTACGGTCCAATCACTTTGAA
TAAGCCCTTCTATCTTTAGTAGCAAGACATGATTATTGGGCATTCAATAAAAATTTGTGA
CCTAATTCAAAACATTTCAACAAAAATGATACCAAT
>c214_g1_i1 len=898 path=[1:0-89 91:90-897]
TGGTAAAGTATTGATAGCAATACTGAACTGCAACTGTAACAGGATTTCAGTTTCAAAATT
GTTTTTGTACACTATTTTACTGCCATCATGAAAAAAAACGAATGAAATGTTCATACGTTT
GTACTTTCCTGCTTTTATCAATATATTCTCCATCTGTAGGTCAATCCTTCAATAGGTCAT
TGAATTAGAAAATTTCATTGTCATCTCTTTCCCTTATCATTTAGATTAGACTGTTGACTT
ACGGCCTTAACTTTAACACTATCAGGGTTCCATGGTTTGAATTCTTTCTTTTGAACCCAC
TTGTTCTGACCAGTCCCAACTGTACTAGTTCTTGGACCAGAAGTTATACCATCTCCTAAG
TATTCTGCTCTTCTTGGTTTATTTCCTCCCCCATCAGGATGTCCTAATGACGCTATACCC
CACTTCTTTCCAGCGTTGAGTGATACAGCAGGTTTGACTGGACGTTTCCGCATCACACCA
GCTACGTCATCTCTCTCCTGTGCAATAATATCTCCATTACGCCAAACAGAAAATGACCAC
TCCTCTAAAAGATCATCTCTATGTGGTGCGCCTTTCACATCCATTAATTTCGAATATGCC
TTTTGGACAATTTGGAATTTTTCAAGAGCTTTCTTCGGACTATCGTCCTTGTTCACATCA
GGATGAAGTTCGCGGGCTTTCTTCTTAAATGCGTCTTTTATTTCAGTCGTTGTTGCCCCC
CACTGTATACCGAGTATCGCATATGGATCATCTTTCTTCATTGCGTCTGTGTTGGTGAAA
AGTGTTCTGCATGCAGATGCATGGTGTGTTGTTTTGTATTGGCTGAAGAGGTTACCAGTT
ATAGCATGATTTATTCTCTTTGGTACTCGTACAATAGAAAAGGTTGTTGATATCATAG
>c215_g1_i1 len=797 path=[775:0-796]
ATTTTGGCACTATAGAGGAGGCGACTTCTTCGGTAGGCTTGAGTGAAAAAGATCAATGGC
TGCTATTCGAAGATTACCACCGTAGAAATGTGACCGCAGCGTTTGTAGAACTGGAGTGGG
AATAGGGAGACATCAATGCTTTTTCTTCGGCTTGTCTGGGCGTTACCGGTACTATTCATG
TTTCAACTACCTGCCTGGGCTGAACCAGAAGAAGCATCACTCTGGCCGGTCATTAAAGAG
AACTTTTTCGGTAACCGCGTCATTCATGAGGGGGCATCAGACTACTTGTCAATTGAGGCT
CCCATGCGTGCAGAGGATGCTGCCATCGTCCCAATCACCATCACAGCTCATGACTCATCG
TCAGTTTCACCAGAGATTGCCAAGCTCCATCTTTTTATTGATAACAACCCCATGCCTCAT
GCAGCCAGCTTCGAATTATCGCCATCGCTTGAGACTGTCAATCTATCCACTCGGGTCAGA
GTCGATAGCTACACGCCTGTCCGGGTGGTAGCTGAAATGAGAGACGGCAGCCTGCATATG
GTGCAGACTTTTGTCAAAGCCTCTGGCGGTTGTAGTGCCCCTGCAGGCAAAGATCAATCA
GCCGCGCTAGCCAGAATGGGGAAAATACAGATCCGGATGCGGCAGCCAACAATTGGCACG
CCCACACAGGTGCAAGTGATTGTCAGCCATCCCAACAACAGTGGCCTTCAAATGGATCAG
CAAACTCGCGGATACATACCCGCGCACTTTGTTGAAACGATGAACATCAGCTATAACGAC
GAGCCACTGATAAAAAT
>c216_g1_i1 len=695 path=[1:0-374 376:375-694]
TGATGATGATGATACATTCATGTTGGCATTGAATGAAAGTATTGATGATTATAAAGGGAA
AATCAGTGACGCTGAAAATACAATTGCAAGTGACTTGAAAATACTTGAAAATATGCAGAA
TAGAAAAAGACCTCCAACAACAACCCAAGAAGCAGTAAAAAAGTCTCCAAAAAAACGTAG
ACGCACTCCAAGGAATTCGAGGGACAATGCAAGGACAGCTGAGGTTCAGGAAGTTTCTGG
AACCTCCTTGGAAGTTCAAAATTTGGGACAAGTGACTGTCATCAATGAGAATGCAGGACA
GAACAATACCACTACTACAACAAATTTGGACTCATCCTCATCAGACGATAATTCACTGTT
GGGACTTAAGTAATTATTTATTTCAATGGTTCATAGGCCTCATCAAGCCTTTGAACCTTA
CTATATTTACCATTTCATCCATTGGGGTATCATTACCATTATACGGCGGTCTAGGAGGAC
AGTCGCGAAAGTGCTCTCCTCCTCCTGTCAAATCATTGGCCCTACCGTCGGTTGACACAG
TAACAACGGTACTGTTTGAACCAGTGACTGGTTCATCAATCTCATTATTATAGTGCACAA
CATCACTTATGTACCATGCATCCTTTTCCATCATTCTCGAAATAATTTCATGTCCGTGCA
ACACAATCGACTGGTCAATGCAGTAATTATGCAAA
>c216_g1_i2 len=333 path=[1358:0-12 376:13-332]
ATTAACAACTTACATTTATTTCAATGGTTCATAGGCCTCATCAAGCCTTTGAACCTTACT
ATATTTACCATTTCATCCATTGGGGTATCATTACCATTATACGGCGGTCTAGGAGGACAG
TCGCGAAAGTGCTCTCCTCCTCCTGTCAAATCATTGGCCCTACCGTCGGTTGACACAGTA
ACAACGGTACTGTTTGAACCAGTGACTGGTTCATCAATCTCATTATTATAGTGCACAACA
TCACTTATGTACCATGCATCCTTTTCCATCATTCTCGAAATAATTTCATGTCCGTGCAAC
ACAATCGACTGGTCAATGCAGTAATTATGCAAA
>c217_g1_i1 len=1258 path=[27:0-1257]
ATTGCGGCGTATCTTGATTAAGTTGATGATTATAACTGTCATTGATGTTGTTGTTGTTGT
TGGTGGTGGAGGATGGGGAGAGTGGTGTATCAATGGATCGAGTGGATGTTGTTTCCATTG
CTTTTTTGGATTGTGTCCGATCAAGTGATTTCTTTTTGTCATTGCTGTTGTTGTTATTAT
TATTATTTGCATCATTGCTCTTATCATTATTGGCTGTGATTTCAGTATCATTTAACAATT
CGTCAAAATAAATCTTCATATCCTCCATTTCAAAAATATCTCTCCTCTTCTTCGTCCCAT
TCACAATACTGCCCAAACTAGCTGTCAAACACCCCCTTGCTTCATCGACAGCATCCAATG
CCATCCTAGGTCTTGCCAACTGTGCCTGTTTCCTCGCTCTCTCCAACAACCCCGCAACTT
CTTTACAACTATCCACTATCCCACTTAGTACTCTAGCTCTCACAACTACCTTCTTCATAT
ATTCCAACTGCAATGCACTCTTCAACATTGGATCACCCACGTCTTTCTCTAACACATCAT
TACTCTCATCGATATGACACCGTATCGTTTGACATGGTCCACCCAACGCAACGACTTTAC
CCACTGACTGTAAGAAGGAATCACTATGTTCATGACATATCTTACTAATATTCGCCGCTG
ACTCTTTCATCTGTTTCGTTAATTCATGATGCAACTCTCGATCTAAATTACGTTCTATAC
TGGATGCGATAGTCGATGCAACGAGTAATTCATCTTGTATATGTGCTTGTTGTTCATATG
TGAAATCTTTTTTGGTAATGTCTTTTGGATGTGTAGCATCGGGTGGTGGGGAGAGGGGGG
AGGTGATGGTTGCAGTACGGTTGATGTCGGATACGAGACGTCGGATTGCTTCTTCTTTGA
GTCGTTTGGATCGGAGGGATGGATCGACTGTGGTTGTGGTTGTGGGTACTGGTACTGGTG
GGAGTTGTTGTTCTTGTTGTTGTTGTTGTTGTTCGTTTGGTGAGGATGATGATTGAGATG
GCTCTATTTCGGGTGGGTCGGAGAGGATGAAGGATTCATTGAATGGATTGTGACTTGTGG
TGTTGTTGGTGTTAGTCGAGTCGGAGATTTTGTTGGAGGCTTCCATTGTGGGAACCCTTT
GAATGTCAGTCATTTTTGGTTGAGTCGAAGAGAATGAACGCTAAACATCTAATGTTTTGT
TGCTAATACGAGTGCAAGTAGTTTTTATTTAAGCAATGAAGCATTCACAGAAGATACG
>c218_g1_i1 len=2636 path=[35:0-2635]
GCATTACGAGACGTACCACCTTGGTGAATCAATCTGCTAGCCTGGACTGGCAAAAACTTG
TACGTATGGTGCCATAAGTATTTCTTTGAACATATCTTATCCATCAGATCGAAGAAGAAA
GAACATTACTGTAGTGCCTGACTTTCATAACCATCACTACATATTTTCAATCCATGTGAA
CAAAAAGGCTATGAATCGTAAGACAAAGAGTGTAAGAATAGCAAAAAGCAAGAGCAAAAG
ACGATAAGAATCAACCACTTTGACAACATAAAATACACTACACAATGAAAAGTCGCAATC
ATCACTCAGTGTTGATTCAATACCTAATTTCATTTCTCACTATCGTAAACCATCATCATC
AGCAACATCACAATGTGATGGTGTTTAGCTTCGTTATTCCGTCACAAAACTATTTTGTCA
CGAGAATAGAAGAACATAATCGCTGGAACGACAATAGAAGCAAGAGCTATGTCAATAATA
ATCGATACTATTGCAGAAGCTCTGAAGACGTCGATGGTAGAAGAACATATAAGACTTTGT
TACAACTTACTACTGGAGAACAAACAAACAGAGGAAGTAATAATGACTCCAAGTCCTCTT
CATCTCCATCTGGATACTCATATGATAGTCGTCGTTCGATTACAAGAAGTAAACGAAGTA
AGATACAACAATCAGCATTTGGCAAAGCAGCTATAGGGCGACATCAGAAACAGAGCAGTG
GTACCTTGCAAGACATTGCAAAACAAGAACAAAAATACAGGGATTCCTTGCAGCAGGTAC
AAGTAAGACCATCCAAACAAACAACAACATCAAAGAAACGAAAACGCAAAGTAGTACTCA
CCACAGATGACCTATTAAAAGAAAAAATAGCGAAAGGAAAAGATGAAGAAGAAATTGAAT
CACTTCTTCAACAACGTGATGCAGCGCTCCTTGCTCTCAAAACGCATTTAAAACTACCAC
TTGACAAAAGTCTTAAAATATTAAATTCACACCCAGCTCTTTACACAGACCTTCCAGACC
TATCATCAAAGCTACTATACTTATTAAATGATATCAATATTAAACCAAAGCAATTAAAAC
GAATGTTATCATCTCATCCCCGTCTTACGGAGAAAGTATTACTGGACAGTGAAGATAATA
TCACAAATACATTGGATGTATTACAAACAGAATTAGATCTGTCGTTAGAGGACATTAAAA
TGATACAATCGAAATCTTTACCTGCTATATTGTCGTATCCAAGAAGCGAATTGCGGAAAC
GGATATTGGTATATAAACTTGATCTGTTATATCCCAAGGAAGAAATGAAGAAAATGGTCT
GGAAAGATCCAAGGATGTTACGTACAGATTCTAGTAATGTAAGGCAGATATTAAATGTCT
TTGTAGAAGAATTATCTATTGGGAAGGAAGATGTGCATAAAATGTTAGGTAAAGAAACGT
TGTTATTGACCTATAACGCTGAGGGGAACATTAGACCAACAATTCGGTATTTGAAAGAAT
TTGAAGTTGGGAAATGTTTGGGTATGGTAGAACGGAAGGGTGTCAGCACTCATAAGGTTT
CAACACAAGAAGAAAGCGATGACATTGTGAGAGAGCGGCTGAAGACATTAGTCATGGGTC
ATCCAAGGATACTTAGTTCTAGTATTGAAAAAAATTTGAAACCAACAGTTGCATTTTTCT
TGAACGAATGTGGACTGACAGAATATGAATTTGGTAGGATTGTTTATAGACGTGGGGGGA
GTTTATTAGAGGCAAATGTTGAAAGGACGTTAAAGCGTAAAGTGTCTTTTTTGAGAGAAA
AGTTAGGTTTGAGAATTGATTTAGACGAAGAAGAAGATGCGGGGGCAGAAAGCATTTCAA
GAGATGAACAAGTTGATATACCACAGCTGGAATCTATACCGACACATCAATCATCATCAT
CAGATGCGAGACCAAAATTGACAAATTATGAGAAAAAAAGATTACTTGCTCAAATGTTAG
CAACAAATCCTGACATACTCACATTGTCCATTGAAAACAATTTACAACCAAAGTTTGATT
TCTTCACACAAGTTGTTGGGTTTTCCATAGAAGAATTACGTTATGTATTGTTGAAACGAC
CTCAATTGTTATCATTGAGTTTAGAACGAAATATTATACCAAAGATTGAATATTTCTTGG
AACCTCGATCAAGTAATGATGATGGTGCTGGTAATGGTGGATTAGGTATGGCTATGAACG
AAGTACGTCCATGGCTTGCACAATATCCACAAACCTTAGCTGTTGTACTTGAAAGTCGAA
TCAAACCTCGAGTTCATGATGCAACACAAATGGGACTATACATTGGCAGTGGTGATAATA
ATAGTGATGTAGATACTGCTCTTCCATTGAATTTCTTGACACAGACAGACCGTAATTGGA
AGAAATGGAAACAAGATTATCTTGAGGCGACTGCAGTAAGTCAATAGGCACATCGATAAA
AAATAATAATAGGTTTTCATTATGATGTGTGGTATTAGCAGGAAAGTAGTAAAAGGCAAT
GATGGGTTTGAATTGCTGAAAGAGGAGTTAAATCACAGCTATATTGTCGTATGCGTAAAT
AGGATAAATGTAACTTTTAAAATATTAACCAGAATTCTGATTTTTCTGGCAAAAAA
>c219_g1_i1 len=1321 path=[39:0-516 38:517-1320]
ATTCGACTGTGCTCTTCAATCAATGATACACTTCTTGCGAGTAATATTGCAGTGATTATG
AATCAATTACCAAATGATGTATACCACCATGTTTGCAATTTCCTCACGCCGCTAGAAGTC
ATCAATTTTGCAACGACATGTAAGAGAATTAGAGACATATTGGACTTAGCTATCGTTGAT
GATACGTTTTCTCATCAACTCAAGGATCAACACTGGCGTGGAGACATATATGTAGGTGAT
AGGGAAAAGATTTGGTTTCGATTTATGCCACTTTTTCTGCAAGAGTTTATTCATTCCGTC
CAATTCATTGCAGAATGTAATGATCAGGGGTGGGGAAATAGAAAAGGGAGGATTTTCATC
CGTGAGGACAAGAATGAAGGCAATTACCGAGGTCTATGTGTGGCAAGTAGCCAAGCTCTT
GAACACAGTCCTACTCTGATGAAACTAGAATTTACCCCTAAACGGGGCAAGAATTATACT
TTATGCTATGTTGAAGGATCAGGGGGGGGTCATGAAATTTTTTTGAAGAAACCACAGATT
CGCTTGTTCATTCACAAAAGTAATGGCATAGCCTCTGTAGCATCAATATTCCGCAATGAA
GTAGTTCAATCTACATTGAACTCCAGCTTCAGCATCAATATGATGATTGCTGCGATTGAC
GGGATGATGAAATGCATTGAATTTGATCAAACACAAGATAAAGATGTTGTACTTTCTTTC
TCTTCCATTGGAGTCGACACTACAGATATAAAGATATTGAAAAAAATGAGAGAATTTCTG
ACCCTAATACCACATCAGAAACATTCTTGATGGAATTGACCTTATTGTGCTTTGATTTTC
TTCATTTTAATTATACAATGCATTTTTTTACACCAAAACATCTAGTGTAATAAACCTAAA
ACCATCAGTACCCACAAGTATTCATCTAGTAAGCCTGCAGTACTTTAACAAGTAGTCACA
TAGCAGCTATCTACTATAAGGTACAGTTCTTTCCAGTCTACTAAAGTCCCATCACTGAGG
GGAAGATTTTACACTGTTTTTATGTTATCCTTCAATTTCTTTTATGATTGAGGAGACTAT
TGCTGGAGTTTGTTTATAACCAAGTTTAATTTTGTGTTTTGTGTTCTTTTTTCACCGAAA
GTGAAATAAGAAATAGGTGCTTATGGACCGACAGATTTTGAATGAAATAAATGGTTTGAG
TATTTTTAATTTCTCAACTTCAAAAACTAGTAGTTACGAAAAAATAGGATTCAGTTGATC
TAATTTTTGTATTTCCGATCTCAATTGTAGTTTTGAACTTATGGTATAAACTAAATCTTG
G
>c221_g1_i1 len=1150 path=[53:0-1149]
GATTGATGTTGTTATATGCTATCATGATACTGTTAAACTATATATATTTTGACATTCTAA
AAATACCCTCCTCTTTTGAGTTGATTATTCAAAACTAGCAATAATCTTATTTTATTAAGC
GTAAGATCTGATTTTACACTTTATTCTTTCTTTTCAAACCATTTTCCCAAAGATGTTCCA
TACGGAGCCATGCACATGAGAGCGCCACCAACAATATTTCCTAGAGTTACAGGAATAAGA
TTCTTTACAAACATTTGAGCTAGCGAAATTTCTGCACCTCTCAAGATTCCAAGAGGAATA
ATGAACATGTTTGCAACACTGTGGTCTAATCCAAGTGCAACAAAGGCAGAGATTGGGAAC
CAGACTGCAGTCATCTTTCCAATCATAGTGGAACATCCTGATGCCATGTAAACGGCCATA
CATACAAGCCAGTTGCATAAAATTCCTCGTACGAATGCAACCTCAAAAGGGAGACTACAT
TTAGCTGTAGCGATAGCAACAGATGCTGGTGCATTTGCGAGAGTGCCAGATTTGAATGCA
AGGTAAGCTAAAAGGAGGGAACCAACAAAGTTTCCTGAGTACGAAGAAACCCAATTCTTC
ATGAGTGATTTAAAATCAGTTTTTCCTTCCTTCCAAGCTGCAGTTACAAGTGCGGTGTTT
CCAGTAAAAAGTTCCCCTCCCGTAACAAGTGTCATAATCAAACCAAAAGGCAAACCAAAG
GCACCAAAGATAATCTTTTGAAGACCAGGGTTGGCGGACGCAATTCCTGGACAAGCTCCA
CCTACAGTGATTGCTAAATATGATCCAAAACCAATGTGGGCACCAGAAACAATTCCAAGT
TTAAAAATTTTGGCCCATGGTGCTGCAGCCTTTGCTGCTCCTGCAGCTACTGCTCCTTCA
TAGAGGGCAGCTGGAGGCTTCAGTGCTGGAGCTGCTGATCCACCCGACATTTTAAGTGCC
GATGTTGAACCTTTGGGAACAAGTGCATTTGGTGTAGGTCCATTAAAAGCAGCTACGGAA
GAAGATGCCAATAGGGCAGTCGTAAGGATGGATTTGATGAACATTTTAAAGAAAGCACTT
AGTCTGATAAAAGAAGTTTATGAAATAACCAAATACCAACAATTACTACAGTAGTTTTGA
AAGATCCGAT
>c223_g1_i1 len=763 path=[927:0-298 486:299-762]
CAACTCTCTCAGGTGATACTATCATGCGACCCCTCCTCTGCCACCGTGTCGATGCATGTG
TCGGTGGTTGTGTCGTCCTTTCCAAAGATGCCAACGGCCAAGCAGTATTCACCAACTACC
AACGTCAACGTAAAGTCAAAAAAGTATATTTGGCAATCACGAAAAACCCAGTCCCATTGG
GTATGCATGTACATTGGATGTGGTCCGAAATGACCAAACGTGGTGGAAGCGGTGGACCAC
CTTGTCAACTTGTAAGTCATACTGTACCACTTAATCGGAAAAAAGCCAAGAGTTGGACAA
GGTGTATATTGGAAGTTGTCAAATGTGAACCTATTGAGATTGATCCACATAATCCATATG
GTTATGATCCGGGTGAGATTCAACATTATCAATCAACGATACGGTTGGTGACGGGTAGGA
AACATCAAGTGAGGGCACAATTGTCGAGTTTGGGTAGTCCAATTGTGAGAGACACATTGT
ATGAACCGATCGCGGGTATGACATTGGATTTGTTACAGGGTGGTGGTGAGGGAGCCATGA
TTATGGATATGGCGATTGATACGTGTCGTGTTCCGCAGCAACCGATTGGGTTGCAAGCGC
ATGCTATTTTGTTTGGGGGTGTAAAGGCTAGGGCCGCAACACCGTGGTGGGGTGATGGAA
AGGTGAAACAAACATCAACAGAAACTGAAACAATAGAAACAGCAACCTCTGGTGATGATA
GTTAGTGATAAAAATGAATACAAGGTCAAAAACTATAGTATAG
>c224_g1_i1 len=509 path=[1:0-75 77:76-508]
CATGCAATCTGTGTAATCTATATATATGAACAAACATCACTCACTCAATCAATCCATATA
TTTATATACGTTTCTTAGCATTCCAAACGCCTTTATCCATTAAAGATATTACCAAAGGAT
AGAGTCGAATGGGCATTCTCAGCATCATCAACACCAGAACAGGGAGATTGGACATTGGTC
AATGTTAAGGAAGCAACAAAGGATCCTCCTGCAGGGATTGAAAAGACGATTGGTTTTGAG
GGCAAACCTGACGCAGCATCGGGTTTCTACTGTCACTATGAGAATGGTAGAATGATTGAC
AGATACAGTGGAGATGTAATTGCAAAAGAGTAGAGAAGTAAACAATTATCGCTTTCTTTG
AAATTTGACATATTATATCCAATGATAGTAGATGAATAAAAAAAATGTCACAGAGTAAAA
TAGATTTCACTCATCAACAATAAACACTGACTTTCATTGGTAACGTAACAAGAATGCAGA
TACACACAAATGGATTTTCTTAAAGTAAA
>c224_g1_i2 len=1069 path=[205:0-635 77:636-1068]
AAAGAAGTGAAAGTGATGTTGGTGATGGATAGATAAGTAATGGATTTGTCAGCAATAAGC
AAGATGACTGACTAATACCTACATTCTTTCATTCATTATTCTTTCATTCTGAATCTATTA
CCCTTCATCTGTATTAAATACAACAGCATCAAGCCAATCTAGAACTCTTCTTCTCTACCT
CCAACATGAAGAATTATCCTAGTAATCTCCTTTCTCTCTCACTACTCCTTGCTTCCAAAA
CCCTTTCATCAGCCTTCACTGTTTCAAGAACATGGACACCATTGACACCATCAACATCCA
CAAACCAACACGAACCAATTCATCATTTTACTACAACTTCTACTAGTACTACGTTGCAAA
TGGCAGGTTTTGGAGGTGGTGCTAAAACAAGTGGTGGGAAGAAGAACAAGAAAAATAAAA
AAAGTAAAGCAGTACCCATGGTACTTAAACCAAAACAACAATGGGATAGATATGCAAACT
TGAAATCATTCAAGGCTTTCAAGGTGGCTGTACGTGTTATCAATGATAGTGCTGAAGAAA
GCAACGATGGGGAATGGTTTGAGATTGGAAAAATCAAGAGTGAAAATGATGAATCGACTG
AGATTGCTGTTGCCATGCAAAGGGGGATCATAGCAGAGCATTCCAAACGCCTTTATCCAT
TAAAGATATTACCAAAGGATAGAGTCGAATGGGCATTCTCAGCATCATCAACACCAGAAC
AGGGAGATTGGACATTGGTCAATGTTAAGGAAGCAACAAAGGATCCTCCTGCAGGGATTG
AAAAGACGATTGGTTTTGAGGGCAAACCTGACGCAGCATCGGGTTTCTACTGTCACTATG
AGAATGGTAGAATGATTGACAGATACAGTGGAGATGTAATTGCAAAAGAGTAGAGAAGTA
AACAATTATCGCTTTCTTTGAAATTTGACATATTATATCCAATGATAGTAGATGAATAAA
AAAAATGTCACAGAGTAAAATAGATTTCACTCATCAACAATAAACACTGACTTTCATTGG
TAACGTAACAAGAATGCAGATACACACAAATGGATTTTCTTAAAGTAAA
>c226_g1_i1 len=728 path=[63:0-60 124:61-727]
GTGAAAAATAACTGAAAAATCGTTCCTTTTTTATTTTCGCAACAATCCCCCGTGATCAAT
AGAAACAAGATCTATGGAGCAAACGATTTGTAAGAGATCATATCCGATACATTGACGAAA
TTGTTTGTGCTGCAGCTCGTATTGTAAACGCTGTTCGTGAGGAGGCAAAATCAATTTCAC
CACAAAACAAAAAAGGAAAATATAACAGTTTCCATATACGGCGTGGAGATTTCCAATATA
AAAAAGTCAAAATATCTGCTGAAGAAATCTATAAGCAAAGCAAAGAAAAACTTGACGAGA
ATGTCTTACTATACATTGCAACAGATGAGAGGGATAAATCATTCTTTGATCCCTTGAAGG
AACATTACCATATTGCGTATTTGGATGATTATATGCATTTGATTGAGGGTATCAATCCAA
ATTATTATGGTATGTTGGATCAATTGGTTGCATATAAGGGTGAAGTTTTCTTTGGAACAT
GGTTCTCAACACTGACAGGATATATCAATAGAATGCGCGGTTACTACAATGCAAAATACA
AAGAAGAGGGATTTGACTATGGTGTGATTAATAGTTACTACTTTGTACCAAAAGAGAAAA
AGGATCAAATGAGAAAATATCGAGCAGTAAAATTACCCATCTACATGAGAGAGTTTCCAG
TAAGCTGGAGAGACATTGACAAAGGAATTGGCCAACTAAAATAATGATGTTATTAAGCTA
CAAAAAAA
>c226_g1_i2 len=1954 path=[125:0-1286 124:1287-1953]
AGTTCATTGAACACTTCCAACGTGCTGCCACCCCCTTATTAGAGCATTGTATCTTTCTTC
ATGATTGTTCATTATTTATTTGATGATAAGTATCTGAAACATCCCCGTAAATGCACATCT
CAAAATGACGAGAGAAAGAAACCAGAACCGGGGAGGATGCGGAACCTATTTGGTTATTAT
TGCTGTTTTCGCAATGATAGTAGCTGTCAGCAATATTGTTTTGTTCCATATCATGCATTC
AAACTGGACTGACAGAGACCCCACTAGTTTTGAGCACATCAAGAATGGTAACAATGCTCC
TGCAACAGATATGATGTCTAGTTTTGTCATGAAAGATAAGAGTAACACAAAGAAAAAAGC
AAAGAAGAAAGCAAAGAAGAAAACAACAGAAAACAAATCAGAATATAATGATGAAGTAGA
ATCAAATAGTAGAAAGGATGTTGGAGATGAGAAGCTTCACAAGGTGGCAGGATTATCATG
TGCAGATCATGGCGGCCCATCAGATGAAATTGCAAAGGAGATGGTTTTTTGGTCTGATAT
TGAAGCTGACCAAGACTATAAATCACCCTTTTACGATGAAGATAAGTATGTTACTTTCGA
ACCTGATCATGGTGGGTTCAATAATATTCGGATGGCAATGGAAACTGTACTAGTACTCGC
ACATGCCATGGGTAGGACTCTTGTGTTACCACCAAAGAAAAAAATGTATTTATTAGGAAA
AGGGGAGAAACATCAAAATCAATTCAGCTTCAATGACTTCTTTCATCTGGATGCAATTGC
CTTAGAACATCAAGGTCTGAACATCATAACAATGGAAGAGTTTCTTCAAAGAAAAGGTAT
CACTGGTCAGTTAAAAAGTATAGCGTCTGGAGAGGTTATCAAACCGCCAGGAGATGAGAC
TGATTGGAGTGTAAGAGAACAAGGTCCATTATGGAGATATTTAGAAAAAGTTGGAAAGTT
CCCCGAGGGCTGGGAGCCAACTTCCTGTGTGGCTGCTTTTCCATCCTCAGATAATCCAAA
AGACGTTCAAGATTTACAAGACACAATGGAAAGTATCTTGAAAGAGGGAAAATTACCCGA
CCCAGGAAAAGGAGATTTTGATGGAAAACCAACTCCTGTCGATGCTCCAATGAGAGACCG
TCTGTTGGAAATGTTAGCAACAAGGAAGAAACTGTGTATCTACGATAATGAATTGCAAAA
AGAAGAGTTGATACATTTTAAAATTGATCATGCAGTTAAAGCTAGAATGCTCACTCATTT
CTATGCATTCATCTTCTTTCAAGATTGGAAACAAGATCTATGGAGCAAACGATTTGTAAG
AGATCATATCCGATACATTGACGAAATTGTTTGTGCTGCAGCTCGTATTGTAAACGCTGT
TCGTGAGGAGGCAAAATCAATTTCACCACAAAACAAAAAAGGAAAATATAACAGTTTCCA
TATACGGCGTGGAGATTTCCAATATAAAAAAGTCAAAATATCTGCTGAAGAAATCTATAA
GCAAAGCAAAGAAAAACTTGACGAGAATGTCTTACTATACATTGCAACAGATGAGAGGGA
TAAATCATTCTTTGATCCCTTGAAGGAACATTACCATATTGCGTATTTGGATGATTATAT
GCATTTGATTGAGGGTATCAATCCAAATTATTATGGTATGTTGGATCAATTGGTTGCATA
TAAGGGTGAAGTTTTCTTTGGAACATGGTTCTCAACACTGACAGGATATATCAATAGAAT
GCGCGGTTACTACAATGCAAAATACAAAGAAGAGGGATTTGACTATGGTGTGATTAATAG
TTACTACTTTGTACCAAAAGAGAAAAAGGATCAAATGAGAAAATATCGAGCAGTAAAATT
ACCCATCTACATGAGAGAGTTTCCAGTAAGCTGGAGAGACATTGACAAAGGAATTGGCCA
ACTAAAATAATGATGTTATTAAGCTACAAAAAAA
>c227_g1_i1 len=1123 path=[1151:0-1122]
CTTCATTGCTGTAAAAATGGCATAATTTTATTGGTGAACCAAAAGAGAGACAATTTTAAC
CTTCATAAATCACAGTGTTGACACGAATATCATCAATATATCTCTTCAAAATAGTGGTCA
ACACTTTGTCATTATCTCCAACTTCTGTCATCAAGTCAATTAATTTTTCAATGATATATT
CTTTATGTTTGATAGTATATCCAGGGATGTGATCATTAAACTCATACCCCTTCAGATGAT
ATTGTAAGATTGAGTCATAACCTAAAGATTTTACCCATACACATGGAATTTGACTATCAT
CTAGTGTATCAAATCCAATATCTTGAAAAACTTTGGCCATTTCTCGTAACACATCAGGAC
CTTTCACAGGATCCATTAAATCTTCAAAGACGATGTATAATCCAAGTTCAAAATAAGACG
ATTTCCTCCAATCTTTAATCTGATCTAACCACTCATTCATCATATTTTCCAGCCAATCAT
CACATAATTTTTTCCAAAATTCAACTGTCATCTGTCCCTCCAAACCATGATATCTATGAT
ATTTAATATTGGCGCTATATGGCAGAACAGTTGTAGGGTTGCGTATCAACATCATATACT
TGTTACTATAACTATCCAAATTTTGAGTAGGAACACCCCCAATGGCACAACTGGCAGTTT
CAGTATCGCCAATACAATGTCTTAGTATACCTCTTCTTGATGCATAAAAACTCTTCGCAC
CATTTGGTAACAATGTTAAATAATTTACCAAATCAGAATACATACTACCATCAACTGAAT
TATGTAATTGAACAAACCACAGTGACTTATTCCATTCTTCCCTTGGCTTGACTTTTGACG
ATACTTGCAGTTCGCTTGCACCACAAAGTTCACTTTCTTTTGGTATGACAAGGCTTGCAC
TGATTGGCTTCTTCTGTTCATTAGACTTTGCGTCTTCAAAGTTGTTCTTTGCATCGTTGA
CGTAATATAGCGCTACAGTTAAGGCACCTAAGAGTAACGCTATGCACTTGAAGCATTTTC
TGTATCGTTGTTGCCTCGTTTTCTTCAATTTTGTTATCATAGTCATTGAAAACAGCAGAA
CCCTAAATAGAAATCAAATATATAATTATCATTTGGATTTGAG
>c228_g1_i1 len=2239 path=[2217:0-2238]
AAATGATGAAAGAAGAAGAAGAAATTTGAGGAGGAAACAAAGGCGAAAAAAATTATTGGA
AATACAAGCATCGACACAAGATGCTCTTGTAATAGTTGCAACATGTCATCTACCCAAACG
TTATGTCAAATTTGAACATGAACATGATGATATTCATTATTATAATACCCATACTCAGAG
TCAAAGTCATCCAAATAATCATACTGGTAGTAACAGTGGTGTTGGAGGAAGTAGTACAAA
TCATGTAAATCGGGGCGATAATTACACTTCTGTCTCGTTGCAATTGTCACATTCCTCACC
ACCATCATCCACAATGGTGAATGCTAGTGGTACTGCCACGACTAATACTACTAACAATAC
AACATCAAACAATACTGCTGTTATTAGGAATAATCATCTGAGACAAACAAATGCAGAAAA
TATGATGATATCATATGAACCATTTAATATCATTGAGACGTTGCTACCTACTGAAATCCC
TCTTCAAAAAAGAGATGAAATGTTACTTTATATCAATCAATTGCAGGAGAAGGTGGATAT
GGAAATGTTTGGAGGAGGAGTAGGAGTAGGAGCAATTCAAACTACAAAAGAAATGACAAC
TACTTCAGCAGCCACATCGTCAGGAAAAACAGGAAGGGCACAACCACAAATTCGTTGGTT
TTTTACTCCAAAACATGATCACAGTGATACACCCAAAGCAACTGTTGTCATTGATGGATA
TTGTTCAGATGTAGATGATAGTTCAGATGATGAATCAGATGACAATCAAAATAGTAATAA
TAATCCTAGTCATGGTACAAATAATGAGGAAAAATGTAATAATATCAATGCTGAGAAGAA
GAAGAATGGACAAAATTATACAAATTGGAGATCAGAAGTGGAAGACTACATTACTACAAC
TGCTACTGATACTACCACTGGTACAACACACTATTCCTTACCATTCATGGAAAATAAGGA
TGATGATATTCATGATAATTACAATCACAAGAATCCTTTACACAAAGAACGACATCGTTT
CACAATTCTATCCACATTTGAATCTGTCAATGGTAATGAAAACTCATCTGGTTATTTATT
GAAACAAAGTAATAGGGATAAAAATGTTTGGAAGAAAGTACATTGTGTCTTGACAGAAGA
CCAATTTTGGTTTGTTTCAAGGGTGAAAAACATTGTGGGAGTATATGAAAAAGACAAAAA
CACCAAAAACCATCATAATTATCATCACGGGAGTAGAATAGGAAAACATGGGATTATTAA
TTTGAATGGATCCTTATTCCTTGAACCATCTACATTTACATTCGATTCTCCATTGTCAGG
TATACCAAATACATTCCAACTGACAACTAGAAAAGGGGAAGTTCATGTATTCCAAGCTGG
GAACAAGAATGCCTATTTGAGATGGTGTGAATGTTTATCAGAACGGATCGTCCTCTGTCA
GGAGAATAGTACATTTGGTATAACTGATGTGATGATATCAAGAGAGGTATATGCGAAGCA
AAAAAGATGTGAGCAGTATTTGTTATCAGCACTTCTTTTTTCTGGTCCTACCTCTTCTTC
GGCATCATCATCCTCATCATCGTCTTCACCTAGCAAAGCATCTGATAAAGATAATAATGA
TGCAGAACGTGAGAACTTTTTGACAAATTATATGCTTAGGGGAAATGACAATATGAAACA
TCTAGTTCCTCTAGGACTGCAAATAGCAGAATATAAGGAGCAGTGCAAACAAGCCCATTT
ACAATATGCTTACTCCCTAAGTGTCACAACTGGAAGTTTTGAAGATTCTTCAAAGACAGA
ATCAAAGGTGCTAAGCTCACACAAACAGCAACAACAATATCGCCTCCAGCACTCAAAAAA
CCAATCTGAGTGGCGCATACAAAGCTATACATCATGGAATATTGCAAAATTCTTACTAAA
ACAATGCCATAAAACAATCACTATACTTTTTAAAGCAAAAGGTGCGAATGATGGAAACAC
AATCCAAAACAATAGCACCACACACGTTAATATCATTGAGGTTCATAATGAAATAAAGCA
ACGTTTGTTCAACTTTCAACAGAAACAGGAAAGATTACGTCGTGGCGAGAAAATCAATTC
TGAAAGTAGTGGGAATAATGAACCGTCTCAGCAACATTTTCTTTTACCTGAGGCGTTATT
TGACCAAATTTTTAGTTTGATGGTAACTTTGGCAAATCAGATAAATATATAAATCCATGA
TACTGCTATTTACAAAAAA
>c231_g1_i1 len=2118 path=[41:0-778 20:779-2117]
TGATGATGATGATGATGATGATTCTTTTATTGCTAATAGCTCTGATGAGGAAATTGAAGA
GTACATTGCTGAAAGTGACGATGAAGAGGAAGAGTTAGAAGGAGATTATTTTGATGAAGA
AGAAGATGAGGACTCAGATGATATTGCTATACTAGATGACAAAGAAAGTGATGATGATGA
TGAAAGTGACGAAAATGATGATATTGAAAGTATTGAAGAAGTCAAATCATCTCCTGAAAA
AACATATAAAGGGTCAACCCGTAGACATATACGTGCGCCACAGGATACTGGAGGAACAAG
AGGAAGCAAACGACGCGTAACACCAACGTTTGCAAATGAGTCTGATTCTTCTATGGATGA
CGAATTAGATATCATCAAAACACCTATGAAGGTGCAACAAAGTAGCAGTAGAAAAAGAGA
CACAAAGAACAATACAAAATCAAAGGAAAAGACAATTGCTTCAACAAAAAGACTAGTGAA
AAAACAAAATACAAATGCCTCATCATTATTATCTTCATCGGATGACGACGACGATGATGA
TCTATTCTATTCAAAAAGTAACAAGACATTGAACAAGCAGGAAGCATCGTCCACTTCACG
CTTTTTTCCTCTAAAGAAGAGTACATTCACTGATCCAAAGAAACAAATAAAAAAAAAATC
TACACCATTCGATGACGATGACGATGACAATGACAATGACGATATTCCTACCATGTGCGA
TGATGTAACAAGCAACGAAACAAGCAACGAAGAAAAGTGTAGACGCGATGCAGACGATAT
TTTTTCTGATCTAGATAGCATATCATCCACTTCCTCTAGTGAAAGCGAATCATCATCCGA
TGAAGAATCTGAGGAAGAGGAAGAAGAGGAAGTTGTTGACATGAATAGAATAGATCAAGT
AACTTCCTCAATAAGGAAACTAGATGCAAGCATATCATTAAGGGGGCTCTTGATACTATG
CTTGTATTCTGTTGCACATGGATCTCTTTATGAATGCGTTGCTACAATCCTCGAAGCAAC
AACCCCCTCCTTAAATTTGAAATATATGGTCTTATGTGGAATTTTAATATTGCGCGTGAC
AGGTGGTTTGGAATGGTATGTGGATTTCATGGACGATGAAGATGGTAGAATGTATGAAAA
GGTTAAGAAAATGCGTCGTCAAAGGAAGACTCTGATGCGGTATTTAAGTAGAGATGGTTT
CCTCTCTTCCTTGACTGCATCAAAGATGTCATGGGAAAACACAGCACGGAAACAAAGATT
ACAGATGATGCAACGAGGAAATAAAACTCAGAAATTTTTCAAAAGGTTTCGCATGGTGAC
TTTATTGCTGGAATTGTTTGGTTTTTATCTCATTTACATGTCCTGCACAAGTGTTGTAAC
AAGTGTTTTAGTAGATCCCTGGATTGATACACCCAAGTTCAATCTTCTGAAGGATTTACC
AAGTTCAAAATTGAATATTACCAATAGCTATCACCCAAGTCTCATCAATCGTTACTTGAC
TGCTGCTTTACAATATGACTGGGCGGAGAGAAATGCTCCAATTGATGATAAATTCATTGA
GATTGTACAAGACGAGATAATGAAAAAGACAAGGAAAGCTATTTCAAATAACACAAAATG
GTGTTCGGGAGAATCAATGGACTATGAATCTTCTGACAATACATGTCACCAAGAAAATCA
TGAGATGTTCACGTTCAATAGTGATGATAGCATCCATTTACATTTTGAACATACCTCATC
TCATATCATGGCAATAAGAGATCTAGAAGAGAAATGGACAATAATAGATGATGAATATAT
TCGGGAGGTTACGTCACCTTGGGCGTATACTTCTTTCTTTGGGAGTAATGATACGAGATT
TACGTCATGTCCAAAATACTTTTTGTTAAATGCATCCATTTTTATTGCAACATTATATTT
ACTCCAAAAGGTTGGAGTTTCTGCTGGAAATATACTTGGATAAAAACGATGATTCATCTA
GTTGTTGCACTGATTTTTCACTCATGCTAAAAAAGAAAAACTAACACTTTAAAAGTGTCA
CAACAAGCATCAAGATTCACGGTACACTATTTATAACCTCAAAAATAATATTCAAAATTT
TTAAATTTTAAAAAAAAA
>c232_g1_i1 len=665 path=[53:0-664]
AGTCATGTAAAAAAATAATTCAATAAGAGATATATTTTAAGATTGCCCAAAATTGTTATA
TTGCATCATTGAAATCTTGGGTTGATTTAGTCATAATGACCTAATCTTTGCATTGTCATC
AAAAAGTTAATTGCTCGCGATCTACGTGCGATGCCAATTGGTGTATCATCAGATCCAGGA
GGCTTGTAGTTTGGATCCATTCCAGCTTTGACAAGAACTTCGCCCCCTATGTGTAAATCA
TTGGACGCCATTCGATGCAAAGCATTGTAGTTGTATGTGTCTTACGCGTTCAAATCGGCA
CCAGCATCAACAAGGGCCTGAGTTGCAAGTTGTCCTTTCTTGGACATTCCACAAATATGC
AATGGACGTGCACCTCCTGTGCTAATTTCTTCTTTTAGTTCAGGGAAATCTTTCAATACT
TCTGTAACTTTTTCACTACCCATGTGAATTGCTCGACTCATCAAACTGTATCCCTTACCG
TCATAGACAGGACCTGGTCTATGATTGTGATTCTGGTATTGTTCTCCAATAATGATTTCA
CCGTCTTCGTTTCTCTTAACAGAACCACCATAAATACCTGGTCCCACTGTATCAGCGTAT
GGATCGAACCCCTCTGGATCAGTGTTTCCAGGAAGGCCTTCATAAAGTATTGGAGCAAAA
GAGAG
>c233_g1_i1 len=635 path=[1271:0-8 640:9-108 740:109-634]
GATGAACCTGATGAACCTGATGAGCCTTCAAAGCCGACGAAGTCATATGTTGTGTATGGA
GATATTGAGACTACAAATTTAACCCCTCTGATTGTAAAAATTCGAGAGGAGCCAGAGAAG
AATGAGGACACCAAGGAAAAAGAAGAGGACGATAATGAAAAGTCTATATCTCAAGAGAAT
GAGTCAGATGAAGAAGAAATTGATCTTCTGGATGAATCCTATGATATTGACGAGCAAAAA
ACTAGCCTGAGTGCATATTTAAAATCAGAATCTGAGCTTCTGAGTGAGCACGGTAAACGA
TGTAAGTTCCTACTAAAGATGCCTGAATCAAGTAGGATGGAGCAAATCATTGTATGGGCT
GATGAAAAAGGTATTCCACGAAAGGCTGATCGTCAACATAATGATTATTGTACAAAATGT
GGGAATGGGGAAGGTGCTACTGGACTACTTCTTTGTGATTTTTGTGAAAACGTTATTCAT
CGTGAATGCCTTGGGTTTTCAACAGACTCGGACGACTTGGGTTATATCTGTGAAGAATGT
ATGATAGACTTACTGAAAGCCTTTGCTTTGTGGACATAAATACCAAAAACCTGTAAACAT
TACTAGAAAAAGAACTATCAATCTGTCTAAAAAAA
>c234_g1_i1 len=2036 path=[27:0-1115 13:1116-2035]
GGAAAGCAGATCAGCGACCTGCACAATAAGATAACAGATAACAGATAACAGATAACAGTA
ACAATGTCTCTCAATGAAACATCAGAGTTGGCACAGATAAAGGAAGAATGTCGAACAATG
GCAAAAATGCTCAAGAAACTGCAAGAACAAGAAATCAATCTCAAATGCCAAAACAAAATT
CTTGCCCGTGAGGCAATTAATTTAGGTTATCATGACTCCTTTAGTAGCGCAAATACAACA
GCGGGTGGCTCTTCCGCTGCAGCTGCTGTTGCTGCTACATCTGGTGACACAAAAAAGTCA
TCAAAGAAGAAGAAGTATTTAGCAAGCACCAAAGGAGACTGAGATGAAACGACTACTTGT
TGTCAGAATATTCCAACATACTGTATATTCATATTCTTATGAAACAATCATCTTACTCTA
AGTTAGTATTTGAAGTCCTCAGGTTTTATTTGATCAACTTTCATGGAATGGGTACTAATT
CACGTTCCTATTTGTTTTCGCCAACATTCTTCAAAAAGAAATGGTGTAATATGGATGATG
ATTCGCACGTTCCTACGATCAATTTCCACAAAATGATGAATTTGTTATCTCCAATTATTT
CTTCTAAGGGCGAAAGGAATGCATTTGAGATGATTCGAGTATGAAATTTCAGCACTACGT
CACTCGATACCAGAACTATTAGTTTATCTAAGATCTTTCCTTCAAGAATACAATCAAGTA
TCAACTTGCTTAGAGATACATTTTTGTTGTTGTTGTAAGCTTTGAAAGAAACACTTAACT
GTTGATAATATATATATGTTTGCAAATTCTTTGGATCTTGATTGTTGAGAATTGCTTTGC
TTTGGAATATTTGTAGTGTATATTCTTAAAATTATCATCTTATAACATATCTATTTCACA
GAAATGTAGATTCATTCTATTACTGTTATTCTATTCATCCTCAGTTTGACTCACTTTCAT
GTATTTCTTCCTCTCACCCAAAAGTCCAGTCAAGCCAGGTCCTCTTTCATGAACACCTAC
CTTTCTGGCAATTTTTTTCCCCATCTCTGTCTTCCCTCGAAATTCCTTTTTCATTTTTGC
CATTGACCTTTCATGTTCTACATCTAGCGCTCTTTCTATACCTGGTCGACATTTCATATT
TTCTAACTCCTCTTCAGTATATGCATCATCGTCATCAATATAATCTCCAGCCCAAACTAC
ATTTGGTATTTCTGACAATCTACAATGATAGCAATTATATATAATTTTCCAAACACAGTC
TAAAACATTAACAGACAATCTGCAAAAATTCGCTAGATTTCCCTCTGAGTTAGAAATGAA
TTCATTTGCTGTTAAGAGCATGCCTATACTAACTGATGTAATCATTAGCAAAATCACCCA
TGCTAGAGGTATCATTGGTTCTTCGTGTTGATATCTATTATTGCTGTATGAACCATAATT
ACTGCTGCTACTACCGTAACTACCATAACCACTGCTGCTGCCATAATTTCCATAGCTGCT
CCCTTTACTAGATTTTTTAGTAGAGGATGACGATCCTGTTGAAGATTTCTTTTTATTTTT
ATTATTACTTGAACTTGAAAAGTAACCTGATGAGGATCCAGTTTTGGTAGAAGACGACGA
TCCACCAAATCCATAATTTGATCCTGTATAATCGTCAGTTTCTGCACTCCCACCATATCT
CAACGATCTCCTCTTGTTTCTTTCAGTTGTTCCTAATTCTGCTGCTGGTGATGCCGGTGA
TGCTGCTGCTACTGTAGCAGAAGATGCACAATTTGTGTTTGCAATCTTTGTGAAGGTTAG
AAGTAGGAAAAGGTAGTAGTAAGGTGCAGATCTTTTGTGACTTTTTTTATAAGACATGAT
TGGATAATTGTTGCTCAAACTGGTTCTAGTTTTCTTCGTCCTTTCTATTTTCACAATAGA
AAAGCATAGGTCAATATTATTTTTAGTACAACGAGTGATCAACTCTTTCGTCATCCTGAT
GGAAGCTCTTCCAAGTGAAAGTAGTCTTCAGGTAAGTATCATTACATATTATTTCG
>c235_g1_i1 len=1528 path=[45:0-882 22:883-1527]
ATTAGATTCAAAAGTGGATGACTGCAACGATAAGTAGTGTCTGTTATAAATGAAAATACT
GTAAGGTAATGGCACAACAGAAGTACATAGTGTAATTATTTATTTCTTGATTCATTTTTG
TGGATTGTCGGTTGTTGATTGATACTAATATTGAAAGAAGCTAGAATTGAATGCCAAACA
AAGGATGAAACCACTTAATTTCTCTGATAACCCCGATGATGATGAAGAGACACTCTCCTT
CCTTCCTAATGACCCTCCGATTAACATTACAGTGAGCACAAAGAATAATAATAATAATAA
CAATAATGACACAAAAAGAAAACGCCATCAACAACAACATGATAGTAAAAGCAGAAATCG
AAAGCGAAGAAATCATCCTTCATTCCGTCGCAAGCGAAGAAGTTCAGGGTTTTGTTTACC
GTGGATGGTTGAGTCTATACTATTCATGATGATTATTGCCAGTGTAGTTGTTATAAAAGC
ATTACATCGTGCAAAAGTCTACGGTTTCGATAAGAAGAGTAATATGGTAGTTGAAGAATG
GAATGATCTCAAATTGGAGGATATTGATCATTGGTGTTTAAATAAGAATGTAACTGATTG
TAAATGTTCCAATCCACTTACTCCGATGCCAAGATATAATCATTACACTTGGACCCATGC
ATTTCATCAAAACGTACGTGCTGCTAGAAATAGTAAGAAGGATAGATCCTTTCGGGATTT
AGATGTTGTTTTTCTTGGTGATAGTATACTTGAAGGCTTTAATGGAATGAAGTTTGGAAA
AGAAATTCCTCATAAGCAGAACAATAAATTGGTCTTTCAGAGCTTATTTGATGTGGATAA
AGGTGGCCAGTTGGATGGTTTAATTCTTGCAATTGCTGGTGATAAGTCACCTAATCTTTT
GTGGAGAATCCAAAATGGCGAATTTCCAGTCAGTCTGAAAACAAAGGTGATTTGGCTCCT
TATTGGGACAAATGATTTTCTAAAGGATGATCTTGATTATTGTTCAGAAGATGTTACTCT
CATGGGCATAAAAAGAGTTGTAGGAGAAATCCAGACACGAATGCCCGAAGTATTGATTGT
TATCAATGGGTTATTACCCCGAGCAGCAAAAGGAATGAAGGGGCGTCTGTACAATGATGA
TGGCGAAATAACCATTATGGATGCAATAGATAATGTGAATGAAAAATTGAAAAAATTTTG
TTCTCTTGACGATGGTTTGCATTATTTTGATGCCAAAGATATATTTGTTGACACAGATAT
GGAACTGGGTGAGGAAAATAAAATTTCCTATTTTATCCCAACTTCCCAAATGAATGATTA
TTTGCACCCTACAACATTGGGCTATGAAAGTTGGGGTAAAAAAATAGTTGATGAACTTCA
CAGTTTGATAGATGGAGACTTGATAAACAGTTGAATTGTATTCAAAAAGTTCATGGTATT
AATTCAAAAAACATACTAAATAATAAACAAAAGAAGGTGAAGAACTTTTTCAGTATACTA
TTACATTACTCAATTAAAATAATGAAGA
>c235_g1_i2 len=1650 path=[45:0-882 927:883-1004 22:1005-1649]
ATTAGATTCAAAAGTGGATGACTGCAACGATAAGTAGTGTCTGTTATAAATGAAAATACT
GTAAGGTAATGGCACAACAGAAGTACATAGTGTAATTATTTATTTCTTGATTCATTTTTG
TGGATTGTCGGTTGTTGATTGATACTAATATTGAAAGAAGCTAGAATTGAATGCCAAACA
AAGGATGAAACCACTTAATTTCTCTGATAACCCCGATGATGATGAAGAGACACTCTCCTT
CCTTCCTAATGACCCTCCGATTAACATTACAGTGAGCACAAAGAATAATAATAATAATAA
CAATAATGACACAAAAAGAAAACGCCATCAACAACAACATGATAGTAAAAGCAGAAATCG
AAAGCGAAGAAATCATCCTTCATTCCGTCGCAAGCGAAGAAGTTCAGGGTTTTGTTTACC
GTGGATGGTTGAGTCTATACTATTCATGATGATTATTGCCAGTGTAGTTGTTATAAAAGC
ATTACATCGTGCAAAAGTCTACGGTTTCGATAAGAAGAGTAATATGGTAGTTGAAGAATG
GAATGATCTCAAATTGGAGGATATTGATCATTGGTGTTTAAATAAGAATGTAACTGATTG
TAAATGTTCCAATCCACTTACTCCGATGCCAAGATATAATCATTACACTTGGACCCATGC
ATTTCATCAAAACGTACGTGCTGCTAGAAATAGTAAGAAGGATAGATCCTTTCGGGATTT
AGATGTTGTTTTTCTTGGTGATAGTATACTTGAAGGCTTTAATGGAATGAAGTTTGGAAA
AGAAATTCCTCATAAGCAGAACAATAAATTGGTCTTTCAGAGCTTATTTGATGTGGATAA
AGGTGGCCAGTTGGATGGTTTAATTCTTGCAATTGCTGGTGATAAGGTAAATTTAAAAAT
TACACGCGAACCGTAATCATTGGAATATTTGGATATCTCAAATATAACTGTGCACTGCAT
ACAAATTAATCTAATGTAAATCTTTCTCCTCTCCACCAACTAACGAAGTCACCTAATCTT
TTGTGGAGAATCCAAAATGGCGAATTTCCAGTCAGTCTGAAAACAAAGGTGATTTGGCTC
CTTATTGGGACAAATGATTTTCTAAAGGATGATCTTGATTATTGTTCAGAAGATGTTACT
CTCATGGGCATAAAAAGAGTTGTAGGAGAAATCCAGACACGAATGCCCGAAGTATTGATT
GTTATCAATGGGTTATTACCCCGAGCAGCAAAAGGAATGAAGGGGCGTCTGTACAATGAT
GATGGCGAAATAACCATTATGGATGCAATAGATAATGTGAATGAAAAATTGAAAAAATTT
TGTTCTCTTGACGATGGTTTGCATTATTTTGATGCCAAAGATATATTTGTTGACACAGAT
ATGGAACTGGGTGAGGAAAATAAAATTTCCTATTTTATCCCAACTTCCCAAATGAATGAT
TATTTGCACCCTACAACATTGGGCTATGAAAGTTGGGGTAAAAAAATAGTTGATGAACTT
CACAGTTTGATAGATGGAGACTTGATAAACAGTTGAATTGTATTCAAAAAGTTCATGGTA
TTAATTCAAAAAACATACTAAATAATAAACAAAAGAAGGTGAAGAACTTTTTCAGTATAC
TATTACATTACTCAATTAAAATAATGAAGA
>c236_g1_i1 len=1581 path=[31:0-1458 15:1459-1580]
GCTGTTGATAACAAATAATTGGTATTAACTATTATGGCATCAAATGCGGGAACCAACATT
TTCGTTCATGACTATGAACAAGATGATGATGAGGATTACTTGGATGTGTATTTTGCCAGA
GGCCATAAGTATGATTCGTTTCCTGGTAATATCCTCTACAGAAAATTAGTTCATCTACAT
AGCCAAAGTTATAAAGAGTCGACGAATTTGAAGGAAAAAAGAGCGTTAGTTAAGAAAATC
ATTGACTCCATATATTCCAAAGGCGGCAAATTCTATCACCAAAATAGAAATGAAAAGAAC
AAGTATAAAGAACTCCGTCCTGGTGATTCTGAGTTAAGGAACAAAGTTAGACAAGCACTC
CGAGATGCATCGGGACAAGATGGGAAGGCATCGTCGGTCTCTGAAGGCACTCAGAATGAC
AAACGAAGTCGTTTAGACACTGAAATGAAGAAACGGGCACCCGAAGTTGACAAAAGGGAC
CACTTTATGCATGATCATGAACGAGTTTATCTCCAGCATGACAAACAGGAGAAATATCCC
AGTCCTGGCCATCATGATATTGGTAATCATCAAAATGACAAAGATCAAGATTTCAATACA
TACAATGCTACTGATTGTGGTGCAAATGCTCATTATTTTCACCAGCAGCTGCAGTCTTAT
CCCTATCAACATAGTGGGAGTCATTATCATAGAGAAACTGATGAATCTCTCTCAACTAAA
AAGGACCACAAACGGGAAGGAAAGCACCCAGGCGAAATTCTACGTAGCAGTTGTTCAAAT
AACTCATTCATCCCAATTATTGCTACCGAAAACTATCAGTATCAAAAAAATCAGGAAATA
CACATCAACAATCAAGAGACGTGGCAAGAGGCAGTACAGAAGCATGCAGTCTTGAGTAGT
GATTCTACTAGCCTTGAAACACAATTTCATTGGGGCTATCAGAAAAACGCTCAACATGAC
ACAAACGATCAAAACTATATCTCTAGATCACCGCCTACAATATCACATCATAATATTGAT
GTCGATTACCAGAAAGAACCTGTTCGTTTGGATTATCAAAAAAGCAAAAAATGTGACACA
GTTGATCATCTACAGACAGCCTACAATCACAGAAATAAGCACGGGACTAGCAAACATGAC
ATGGAAGTTGACAAAGTGTATCATAACCACAGTCATGAACAGGAATCGGTATCTATAGAC
TTAAACCAGCATATGGCATTCCCCAACCAACATCGTGCGCATACTTTCCATACAAGTCCC
TTGACTTCTCATGTGAATCAAAGTGGTTATCTTGAAAATTTTCAGAGAAATCAATTTCAA
CCCTTCAAGAGCGAAGAAATGGAACAAACTCAATCAAGAAGTAAAAACAAAAGCAAACTC
ACCAGTTCAGAGGTTGATGAAATTATGAATATTCCCATCATATCTCCACAAGCATCGCAT
TCATCCAAATTCTATGAATTTTCATAGAAATTTTGAGTATTGATCATTACAACTCAAGGG
TGCATGTGGTACATGATCGTCGTCGACTCACTCAAACGATGAAAATCGGTTTGGAATGGA
GATTGAAGGAGAAAATACCAG
>c237_g1_i1 len=500 path=[288:0-73 362:74-286 362:287-499]
ACATGAATTGACACAAGATAAAGTGAAATGGTTACAAGAACAGGCATTTGCAAAAAAAGA
AAATGACGATTCAGAAATACCAGTATCACATGAATTAACACAAGACAAAGTGAAATGGTT
ACAAGAACAAGCATTTGCAAAGAAAGAGGGAGGTAGTGACAATGATGATGAAAATGCAAC
AGTACCAGTATCACATGAATTGACACAAGACAAGGTGAAATGGCTACAAGAACAAGCATT
TGCAAAAAAAGATGGAAACAGTGACGATGATGATGATGAAAACGCACAAATACCAGTATC
ACATGAATTAACACAAGACAAAGTGAAATGGTTACAAGAACAAGCATTTGCAAAGAAAGA
GGGAGGTAGTGACAATGATGATGAAAATGCAACAGTACCAGTATCACATGAATTGACACA
AGACAAGGTGAAATGGCTACAAGAACAAGCATTTGCAAAAAAAGATGGAAACAGTGACGA
TGATGATGATGAAAACGCAC
>c238_g1_i1 len=490 path=[493:0-179 13:180-489]
CTTGATGAAGGGCTGATTGGTCATACCTAAAAACAAAAACTCCCACTCATCACGTGCAGA
GAGTCCAGTGAGACCCTCCAATTGGAGAAACACAAGGCGTTTATCACCACATGGGTATCC
TGCAATGATTGTCTTTGTCAAATTTTCGTTTGTCGGGAAACCAGCATCAGTGTATTGTAT
TGCAGGTTTCCATTCGCATTCCCCATTCCCAAGATTGATTGAGAGTTTACGAGAAAGCTC
TTTACTCAACCTTCCTGTGATATCTACATCATACCACAGAGAAAGAATGGTTGTCAAAGC
TACAATGAGAATAACCACTTTCTTGGTCTTGGTCTTGAGGATCTTCCCAGCATGCATATT
CGACTCAGAACGGGGGATAATTACCCTCTTCTTGAATTTTTCAGAGAACATAGTTGATTC
GACTTGTTTGTAACTTGGGTATCAGATAAGTAATTAATAATGCAAGTTTATGATGATGCT
TTCTTTCATA
>c238_g1_i2 len=322 path=[1:0-11 13:12-321]
GTCGAATATGCATGCAGGTTTCCATTCGCATTCCCCATTCCCAAGATTGATTGAGAGTTT
ACGAGAAAGCTCTTTACTCAACCTTCCTGTGATATCTACATCATACCACAGAGAAAGAAT
GGTTGTCAAAGCTACAATGAGAATAACCACTTTCTTGGTCTTGGTCTTGAGGATCTTCCC
AGCATGCATATTCGACTCAGAACGGGGGATAATTACCCTCTTCTTGAATTTTTCAGAGAA
CATAGTTGATTCGACTTGTTTGTAACTTGGGTATCAGATAAGTAATTAATAATGCAAGTT
TATGATGATGCTTTCTTTCATA
>c239_g1_i1 len=573 path=[592:0-521 1163:522-572]
TTTATTTAGAGTCATTTCGTGGTTGTGAATGTGTTGAATTTGCTTTGGATTGGATAGATC
AGAATAAAGAAACATGCTTGCTGGAATCAACATCTGATAGTCATGGTGCTGGTGCTGCTG
CAAACAACAACAATAAAGATGGAAAAGTCCCATGTTATATACTTCGCTACAATCACCTTT
TGTCAGGTCCAGAACATAAGAAAGAAAAATCAATGTTAGATGCAGCTAAAAAGGCAAGGC
TACAGGGTGGATTGCTCTGGGGTACACCAGGAGTAGTGGTGGTTGTTCCTCCATCGACAG
AAGAGGATGCAAAGGAATATGGAGTGGAATGTAGAAATATTGGGAAACGACCAGATGGTG
TGGAGGAAATATGGTTGCCACAAACAGGTATTGATGAGGCAGGTCTTGGTGGTTTGGCAC
AACAAAAGAGAGGTGGTAAGGTGCAGGAGATGATTACAGCTACACTTAGAACTGCATGTG
GTGGAGATGAGGATCTGTTGCGCATGGTTCTTGGATTACAATGAAACTAATAAACATGAT
GATGATGAACAATGATATAAAATCTGAAAAAAG
>c240_g1_i1 len=1870 path=[190:0-1869]
TCTTGGGTACATGGGTAATGCCAAGAGGATCTCAAGTATTTGCAGTTGGTTCTAATTTTG
CTTGTAGTATTGCTGGTTTCCTCACAACTATGACTTCACCTATGACGCCATTGTACAACT
GTTCTTTGGCTACATTCTATCTACTAAAGTTAAGGTATAATTGGAATGATAGAAAGATTA
AGGCTACAGAGAAATGGCTTCTTTTTGTACCATGTACAGTGGGTTTAATTTCTTCCATAA
CTTCTGCTGCAGTAAAGGGATTTTCCCCTTATGGATATGGATGCACGTGAGTTTTGCTTC
AATTGCATTATTTTTTCATATGAATTTATCCTTGAAAGATTTACTACTCACTTGCAATAC
AACAATTAGGTCATTTTCCCGTGAAATTGGGTATTTTTATGCACTCATTCTATTTCTTAG
TTTTTCTTATGTCAGCATTGCAATGTTTTTAGTGTATCTGAAAGTTCGAAGTGTTGAAAA
AGAAGCTGAAAAATATAGTTTTGCAAGGTTCACAGCATCACAGAAAAAAAATATGAAAAT
GTCACGAAGAGTCATGTTACAGGGTATTTTATACAGTTCTATCCTTGTTTTCCTATGCAT
TTGCTTTGTTATGATAGTTTTCATTCAACCATTGGACTCTAGTTATGCAGTTGAAGTTAT
CAATTCTATTTTCTTTCCATCACAAGGTTTCTTCAACGCGTTAATATATATGATACCGCT
ATTTAAGCAAATGATGAAGAAGAGACGTAAGAAGAAAACTAAACGAAGGCTGCAAAGTGT
GATTGCGCAGCAACTTAACACAGACTCCATCCAAAATCAGCAAAAAATATCGAGTGAGAT
ACTTGTTAGTCAGACGTCATTAATAAATGGGGCCCATACAGATAGTATTAGAAAAGATGG
AGAGGTAGAAAGTGAATGTAAAGAAGAGGAGATTTTCATAGAGAATAACAATGAAATTGG
TGCGTCAAAACAAACATCCCAGCTAGGTGACAACATGGACGAACATAATGATCAGGAAGA
ACAAATTAGTATTAGACAAGATTTAGAAGCAGGAAGGAACGTTGAAAAGGAAATTTTCGA
TGATAGCAATGAAGTTGGCGTTTCAACACAAATATTCCACATAGGTGATAAAAGAGAGGA
GAGAAATAATCAGGAAGAACTAATGGACATTAAACAACAGGTAAACATGAAAAGCGAATG
TGAAGAAGAGGAGACTTTAGTAGATGATAACAATGGGATCGGTGCGTCAAAACAAGCGTC
CTGCCCAGGTGACATCATGGAGGAAAATAATGACCAGGAAGAAGTGATGCCATTCAAGTT
AAACGCGTCATATGAATCAGAGGGTGAAAAAGTAGCGATGGAGGAGATCAAAGGAGAAGA
CTCTAACATTATGGCCACATCAAGTCTGATGCTATCACCTGTTGAAGAGGAAGAAGAAGA
AGTGTTAAAATCGACATCTTTTGGACTACCTACTCATAAGTTTGGGCTAAAAAAAGAACC
CTCGTCATCTTTACAATCTCAAAACTTTGAATTAAAACGAGAATACAAATCATCGTCTTC
TTTGCTATCTCAAAAATTTGGATCAAAACAACAACACAAATTATCATCTTCTTTGTCTCA
AAACTTTGAATTAAAAAAAGATTACACATCACCATCGTTTGGATTACCTCCTCGAAAGTC
TGGATTAAAAAGAGAATACAAATCATCGTTATCCATATTGTCTCGAAAATTTAATTTTAG
AAAAGAAAGAGATTACAAATCCTTTACGCTGCCTCGACACCTCGAGTTTGAGGGTATTGA
TTTAGTTGCTAATGGAGGTAGCGATAGTGATGACGATAGTTTTGTCGATGATTATTTAAA
AATGATGGAA
>c241_g1_i1 len=2891 path=[2997:0-2208 24:2209-2290 106:2291-2890]
GGGAATAATAAAGATTTAAAAGGTTTACTTCAAATATTAAATGATGAAGTGAGTGAATCA
CTTTTGGAACGTTTGTCGCAAAAAGGAAACAACAACCATTCCAACCTAAAAAATATTAAT
AAAACCAAATCCAAACAATCATCCACAACAGATGGGCTTTCCAAATTCCATCGTAACATA
TTAGCTACTACAACTACAAGACAACGATGTGTCACAGGGAAGTATCCATTACGTATATCC
ATCACTGAAAATCCAACTCGAAAATGGCTGTTGTCATCGTCTTCTTCAGCATCGTCTTCA
TCCTCAAAGACATCTACATCAACATCCCAAATGCTAGTCAATGGAACAAGTATTGATCGC
AGTATAGCATCATTTGATAGGTATCAATGGTTGGATGAAAATGAACGAATCAAATTACAT
CGAAATCATACATTGATGAGCATTGAATTACTTGCAGAGATACATGTGAAGAAACCTGGA
TATATCAACGTATTGCTTGCGGGGAGTGCAGGCTATATGGCACAAATGGAGGATTCTAAT
TGGGGAGATTATCATAGAAGGGAAAGTGTCTCTGGTAGCAGTAATCTGAACTATTATGGA
ATGAAAAAGGGGGGCATGAAAACTGGAACATGGAAAAATAGATACAAATATAGTGACGTT
CTATCATCACTTAATGCAAAAAATAACAATAAACAACAAGAACAGGAACAGGAAAATAGT
AAAGAAAGAATATGGGTAACTGGATTTTCATTGACGAAACAAAGTGGCGAATTGCATTAT
GTTGACATTGAGGATGGACGAATGGGATCTGTGACTAAACAAAGTGCCAGTTCAATACAG
TGGCCGAATGAAGTTAATACTGTTCCAAAGCCAAAATATCATAAACCAGTTTCATCAGTC
TCACTGCAACAAAAAGAAAACCATTATGGGGATGCAACTTTAGAATCAACAGCAATGCCA
AAAAATACAATGATGAATACTCTATCTGGAAATTCTTGTGGAGGAGACAAAAACTATGAA
AATGATGATGGACAAACATCGCATCAAGATGCTTTACTTGTGTCTGATGGATTCCTGGTC
CCTGGAAAAGATAATGGTGGATTATATGTTGTTTCTAATCCAGGACATGAAATTTATGAA
TTTAATGCATGCTTGACTGGAGGAAATGGAGTTGGTCGCTTATTGACGAAGCTTGAAAAT
AAAAAGACGCTCAATGAGCGATTACAAGACAAGGATAATAGTAAGAAAGATGCTACAACG
AGAAGGACGACTGAGGTAACAGATGACGATGATGGATGGTTTTATCATCGGTCAGTATGG
CTTGATTTGACTAATGATGGAAGACAATCAATATTAACTGCCAGGGCAAAGCGACCATCA
ATCTTGAAAAAAACGGATAGTGGTGGTGGTACGAATGACAAAAATGGTAAATCATCAACA
TCATTATCTGGAATTATTGACGGAGAAGCTGAGACCATCTCATCAATGCCAACAAGGGCC
CAATTAGTATGGCTTGAACGTCCCAAGCCTTACCGATATGATAATGTTACGGGCACACCT
CTTGATAAAGATGGACTTATATTTGATCCCTTTGCACCTAAGCATACACCGTGGAAAGTT
AGAGTTTTGGATGAGGGGCCTGATGTTATGTTCAGTGTTGCAGATCTTGATACAACTGAT
GATACCATTGAAATATTTGCAAGTCAATTCTTCAGTAAGAAAATAACTTTACATTCTATT
AAATGTGGAAGTAATCCATCAGTCGTTTGGAGACGAGTGATTGATGATCGCTGTGGTGCA
TCATTTAGCTCAATACTGGCTAACCTTGACACAGATCATAACATTCCAACAAGAAGAGTC
ATTGATTGTGGAAGTACAGTTTCTACATTAAGGATGGGTGAAGGTTTCTCCCATCTTTTG
GTCACAAGTCATGAATGCACATTTTCTAATCCAGAAGAAGAAGATTCCAAGTCTAATGAT
CAAGGGATAAATAAAACTTCGAGCGAGGTTAGGGTCGGTAGGGAGGAACATTATGTCAAC
AGTAGTGCCAAACAAGCAGCAATCGACGGTGGATCTCTATTTTCATATCGTGTGCCTGAA
GGAAAGAATGGCTGGAAGACACAGCCTTGGATTCGGAGTGTGATTGCTACAGGTTTTCGC
GTTAGTGGTCAATTAGGGAATATGATTAATCCAGGTGCACCCGGGTTTTGGTGAGTCATT
GCTACAGCATTGAATTCAAGTATAGTTTATGTGAATCTAACGTCATTTGCTCCTTTTACT
GAACTGTCATAGTTATACATTTTATCCAACTAAACATGGACCCAGAGAGAACAATAATGG
ATGCTTATCAAGACCTCTTATTGCTATTGCTGGGGACTGTGCAGAATCAGCTTACATACT
AAGGCCACTTGACAACGACTGTGTCCTTCAAGATCCTAGTGCAAACTATGCAATGATGTG
TGAAATTGAATGTGGTGCAACAGTGGGAAGTATTGGTGTTGGATATGAAGATTTCTGTTT
TGCTCCTCAACAGAATGGATATGCAAAACTCTATATTCCTTGCTATGAGAAAGACAAAGT
ACTTGTCTTTGCATTGGGAAATGGCGAAGATGATGACCCCAATGATGGTTGGTAAATGAA
AAGATTGTATGATGATTCAAGTAAGCAAAATGTAAAATTAATAGCAATCAGTATCAATTA
TACTCCTTCCACAGCTATGTGGACAAAAAGTATGTTACTAGATAAACGTTATATGGCACA
CATGAAAAAATAGTAAGCTGTAATGTAGAACTCAGCATTCAAGTCTAGACTAAGATCACA
GTACTTGTGTACAAATCTGGCCAACAAGGGCTAACAAGACAAGCATAAATGCTAAGATTT
TTTGTTGCATG
>c241_g1_i2 len=2809 path=[2997:0-2208 106:2209-2808]
GGGAATAATAAAGATTTAAAAGGTTTACTTCAAATATTAAATGATGAAGTGAGTGAATCA
CTTTTGGAACGTTTGTCGCAAAAAGGAAACAACAACCATTCCAACCTAAAAAATATTAAT
AAAACCAAATCCAAACAATCATCCACAACAGATGGGCTTTCCAAATTCCATCGTAACATA
TTAGCTACTACAACTACAAGACAACGATGTGTCACAGGGAAGTATCCATTACGTATATCC
ATCACTGAAAATCCAACTCGAAAATGGCTGTTGTCATCGTCTTCTTCAGCATCGTCTTCA
TCCTCAAAGACATCTACATCAACATCCCAAATGCTAGTCAATGGAACAAGTATTGATCGC
AGTATAGCATCATTTGATAGGTATCAATGGTTGGATGAAAATGAACGAATCAAATTACAT
CGAAATCATACATTGATGAGCATTGAATTACTTGCAGAGATACATGTGAAGAAACCTGGA
TATATCAACGTATTGCTTGCGGGGAGTGCAGGCTATATGGCACAAATGGAGGATTCTAAT
TGGGGAGATTATCATAGAAGGGAAAGTGTCTCTGGTAGCAGTAATCTGAACTATTATGGA
ATGAAAAAGGGGGGCATGAAAACTGGAACATGGAAAAATAGATACAAATATAGTGACGTT
CTATCATCACTTAATGCAAAAAATAACAATAAACAACAAGAACAGGAACAGGAAAATAGT
AAAGAAAGAATATGGGTAACTGGATTTTCATTGACGAAACAAAGTGGCGAATTGCATTAT
GTTGACATTGAGGATGGACGAATGGGATCTGTGACTAAACAAAGTGCCAGTTCAATACAG
TGGCCGAATGAAGTTAATACTGTTCCAAAGCCAAAATATCATAAACCAGTTTCATCAGTC
TCACTGCAACAAAAAGAAAACCATTATGGGGATGCAACTTTAGAATCAACAGCAATGCCA
AAAAATACAATGATGAATACTCTATCTGGAAATTCTTGTGGAGGAGACAAAAACTATGAA
AATGATGATGGACAAACATCGCATCAAGATGCTTTACTTGTGTCTGATGGATTCCTGGTC
CCTGGAAAAGATAATGGTGGATTATATGTTGTTTCTAATCCAGGACATGAAATTTATGAA
TTTAATGCATGCTTGACTGGAGGAAATGGAGTTGGTCGCTTATTGACGAAGCTTGAAAAT
AAAAAGACGCTCAATGAGCGATTACAAGACAAGGATAATAGTAAGAAAGATGCTACAACG
AGAAGGACGACTGAGGTAACAGATGACGATGATGGATGGTTTTATCATCGGTCAGTATGG
CTTGATTTGACTAATGATGGAAGACAATCAATATTAACTGCCAGGGCAAAGCGACCATCA
ATCTTGAAAAAAACGGATAGTGGTGGTGGTACGAATGACAAAAATGGTAAATCATCAACA
TCATTATCTGGAATTATTGACGGAGAAGCTGAGACCATCTCATCAATGCCAACAAGGGCC
CAATTAGTATGGCTTGAACGTCCCAAGCCTTACCGATATGATAATGTTACGGGCACACCT
CTTGATAAAGATGGACTTATATTTGATCCCTTTGCACCTAAGCATACACCGTGGAAAGTT
AGAGTTTTGGATGAGGGGCCTGATGTTATGTTCAGTGTTGCAGATCTTGATACAACTGAT
GATACCATTGAAATATTTGCAAGTCAATTCTTCAGTAAGAAAATAACTTTACATTCTATT
AAATGTGGAAGTAATCCATCAGTCGTTTGGAGACGAGTGATTGATGATCGCTGTGGTGCA
TCATTTAGCTCAATACTGGCTAACCTTGACACAGATCATAACATTCCAACAAGAAGAGTC
ATTGATTGTGGAAGTACAGTTTCTACATTAAGGATGGGTGAAGGTTTCTCCCATCTTTTG
GTCACAAGTCATGAATGCACATTTTCTAATCCAGAAGAAGAAGATTCCAAGTCTAATGAT
CAAGGGATAAATAAAACTTCGAGCGAGGTTAGGGTCGGTAGGGAGGAACATTATGTCAAC
AGTAGTGCCAAACAAGCAGCAATCGACGGTGGATCTCTATTTTCATATCGTGTGCCTGAA
GGAAAGAATGGCTGGAAGACACAGCCTTGGATTCGGAGTGTGATTGCTACAGGTTTTCGC
GTTAGTGGTCAATTAGGGAATATGATTAATCCAGGTGCACCCGGGTTTTGTTATACATTT
TATCCAACTAAACATGGACCCAGAGAGAACAATAATGGATGCTTATCAAGACCTCTTATT
GCTATTGCTGGGGACTGTGCAGAATCAGCTTACATACTAAGGCCACTTGACAACGACTGT
GTCCTTCAAGATCCTAGTGCAAACTATGCAATGATGTGTGAAATTGAATGTGGTGCAACA
GTGGGAAGTATTGGTGTTGGATATGAAGATTTCTGTTTTGCTCCTCAACAGAATGGATAT
GCAAAACTCTATATTCCTTGCTATGAGAAAGACAAAGTACTTGTCTTTGCATTGGGAAAT
GGCGAAGATGATGACCCCAATGATGGTTGGTAAATGAAAAGATTGTATGATGATTCAAGT
AAGCAAAATGTAAAATTAATAGCAATCAGTATCAATTATACTCCTTCCACAGCTATGTGG
ACAAAAAGTATGTTACTAGATAAACGTTATATGGCACACATGAAAAAATAGTAAGCTGTA
ATGTAGAACTCAGCATTCAAGTCTAGACTAAGATCACAGTACTTGTGTACAAATCTGGCC
AACAAGGGCTAACAAGACAAGCATAAATGCTAAGATTTTTTGTTGCATG
>c242_g1_i1 len=1585 path=[1706:0-1167 145:1168-1262 240:1263-1584]
GCTTGTTTCATTATTATTTTTTTTTCGAAGTATATCATCCCACACTGCCGCAAGTTCGAT
ATTCATCCTAGTTTTGTCCATCAATGAATCAAGAGTTGAAACCATTTCATTAGAAATATA
CAGGCGTCGTGTACATTCGTGACCGGGCTTTGAGATGCTTGGTTGAAGTGCAACCATCCT
CTGTCATCAAACATTTTTTTCATTTCTTTTACGTATTATAGTTTCTTTATACACTTTTAG
CAATGATACTTTGGGTTTTTTTTCAGTGCCTTCACTGCTACCAGTTAACTCATAAGGTTT
GAAATACATGTCTCCTTTTTTCCTCAAAATGTTCTCAGGGGATTGTGGATAATGGAAGGT
GCCATCTTCCTTGTAGATACGTTTATATGAATTCTTTTTTGCCTTTACTAACTTTCCCAC
TCTTACACAGGAAATAGGTACAGCTACTCCTCCAGCAGTGATATCATTATTTCGCATTGC
ATACGCAGTAGTCACAATATACATTTCCTTACCTATGTGATTTTTGTGTTGTGCATAGTA
GTCAAATGGCTCAAGGCCTATTGAGCTGTACCAAAATAACCAAAACGTATGTGCCCAAAC
TAGTCTTCTTAGTCTTGCAGCTGAATCCAAATGTGGTAATATTCTATCTTTTCTGTATTT
GAATCCGGGTTGCTTCTTCAACCATGAATTTATAGCATTGGGTCCCACAATCCCTCCAAG
ATGATTCGAGAGTCTTCGATAGCTGACTTTACCCTTGCATTTCAGTAATACATCTTTCAA
TTCATCCCATAAGTGTTTTGATCTCTCCAGGTCACGCTTTGCAAGGATATCATAAGCCCT
TTTCTCTGAGTCTGGTAACAATTCAAACTCCTGTTTCAGTGTTTGTGTTGGTATTTTTTC
TGTGAACTCACGAAAATCTTTTGTTCTTCTCTTTTTGAACGTATTAAAAGCAGTGAAGGT
CCATTTTCGCTTCTTTTCGCAGTTGAAGATGGTATTGCCATGATCTGAACGGACTTTTCG
TGTCAGGGTGTAATCGGAGCTGACAAGAAATTTGATAATTTCTCGATGTGCAGTTTTTCC
TATACCAAACGCGTGTTGAGTCATACTAGTGTGGTCTCTCATTTCAGAATCAGTATTATT
ATACCCAGAAAACAAACTTGACACTACAGTAAGTATCATGCGCTCAGATTGGTTCAATTG
TGATTTAATATTTGTCTCCTTTTGATTGATCACATCTCTCAACCATCCTTTCTTCTTATT
TAGCCCATCTTTCAAATACAAATACAGTTTATTGTTGGACTCAGTATATCTCATCCATTT
GAATGAGTTTTTAAGACAATCATTCAAAATGTCTTTACTGGGGATTTGAACTGATGAGGG
ATGGGTTGTTACTGTTGACGCTGCTGGAATATTAGGATTTTGAGGTGGGAGGGGTGGTGG
TGGGACACTACTAGTAGAATTGCAAATTAGGCCGGATCTAGTGGTACTGTCACTAGAATA
ATTAACAACTGTCACTTTACTGTTGTGAATTCCCCTTTTAATCGTTTTTGATAAAATAAA
TTCAACATCAAGCTCTAAAAAAAAA
>c242_g1_i2 len=1490 path=[1706:0-1167 240:1168-1489]
GCTTGTTTCATTATTATTTTTTTTTCGAAGTATATCATCCCACACTGCCGCAAGTTCGAT
ATTCATCCTAGTTTTGTCCATCAATGAATCAAGAGTTGAAACCATTTCATTAGAAATATA
CAGGCGTCGTGTACATTCGTGACCGGGCTTTGAGATGCTTGGTTGAAGTGCAACCATCCT
CTGTCATCAAACATTTTTTTCATTTCTTTTACGTATTATAGTTTCTTTATACACTTTTAG
CAATGATACTTTGGGTTTTTTTTCAGTGCCTTCACTGCTACCAGTTAACTCATAAGGTTT
GAAATACATGTCTCCTTTTTTCCTCAAAATGTTCTCAGGGGATTGTGGATAATGGAAGGT
GCCATCTTCCTTGTAGATACGTTTATATGAATTCTTTTTTGCCTTTACTAACTTTCCCAC
TCTTACACAGGAAATAGGTACAGCTACTCCTCCAGCAGTGATATCATTATTTCGCATTGC
ATACGCAGTAGTCACAATATACATTTCCTTACCTATGTGATTTTTGTGTTGTGCATAGTA
GTCAAATGGCTCAAGGCCTATTGAGCTGTACCAAAATAACCAAAACGTATGTGCCCAAAC
TAGTCTTCTTAGTCTTGCAGCTGAATCCAAATGTGGTAATATTCTATCTTTTCTGTATTT
GAATCCGGGTTGCTTCTTCAACCATGAATTTATAGCATTGGGTCCCACAATCCCTCCAAG
ATGATTCGAGAGTCTTCGATAGCTGACTTTACCCTTGCATTTCAGTAATACATCTTTCAA
TTCATCCCATAAGTGTTTTGATCTCTCCAGGTCACGCTTTGCAAGGATATCATAAGCCCT
TTTCTCTGAGTCTGGTAACAATTCAAACTCCTGTTTCAGTGTTTGTGTTGGTATTTTTTC
TGTGAACTCACGAAAATCTTTTGTTCTTCTCTTTTTGAACGTATTAAAAGCAGTGAAGGT
CCATTTTCGCTTCTTTTCGCAGTTGAAGATGGTATTGCCATGATCTGAACGGACTTTTCG
TGTCAGGGTGTAATCGGAGCTGACAAGAAATTTGATAATTTCTCGATGTGCAGTTTTTCC
TATACCAAACGCGTGTTGAGTCATACTAGTGTGGTCTCTCATTTCAGAATCAGTATTATT
ATACCCAGAAAACAAACTTGACACTACACCCATCTTTCAAATACAAATACAGTTTATTGT
TGGACTCAGTATATCTCATCCATTTGAATGAGTTTTTAAGACAATCATTCAAAATGTCTT
TACTGGGGATTTGAACTGATGAGGGATGGGTTGTTACTGTTGACGCTGCTGGAATATTAG
GATTTTGAGGTGGGAGGGGTGGTGGTGGGACACTACTAGTAGAATTGCAAATTAGGCCGG
ATCTAGTGGTACTGTCACTAGAATAATTAACAACTGTCACTTTACTGTTGTGAATTCCCC
TTTTAATCGTTTTTGATAAAATAAATTCAACATCAAGCTCTAAAAAAAAA
>c243_g1_i1 len=1059 path=[1307:0-505 272:506-1058]
GATTACAGCACTGGACAAGCTCAACGAATAAGGTTGAATAAACCAGAGGATAAAGGTCTA
TTCATAAGAGAGAATTGGGAAGTCAGATTGATGGTATCAGTGGAAGAAATTAAGAAATCT
GCTGGAATATGGAGCCCACAATATAATACCTCACTTATTGTGACAGAAGTTTTCGATTCC
GACATCCCTTTTTTTATTGAGCTATTTGCTCTAGATGAAAATGATCGTGGTGCGGTGTAT
AGTGATGAGATGAAACTTGTCATGTTTCTGAAAGGCAGTAACGAACCTGATTGGGAGTCG
GCTATTCCTCTGAACCTTATACCTGATGATGGTTTTGTCGTAATTTGTAACAAACAAGCA
AGCACATATTCCTGGGCTGGCAGTTGTACAATTGTTGTTGATGATTTTAAACCCAGTAAT
GAGACTACTGCCTTTGCTGTAATTAATGGTTATGAAGATTCAGGATATTCCGTGATTGAT
ACAGTTGGATATAGTGGTGGAACTGAAGTCACTAATTTTGTGGGCAAAAGATTAGCACGT
GATACAGATTCTATGACTCCAAACCCAACATTTTTGGAAGAAATGTGGACAATCACAGAT
AGTGATACAGACACTGCAAATCCAGGAGAATGGATATTAACACCTGCACCATCTTCAGCT
CCTGTAACCTATGGACCAACCGAGGAAAAATGTGTAGATTCTGCATTGAGACTACAGATT
CCAGGCGAATCTGAGGATATCAAAAGGTACTGTGAATGGGTTGCAAGGAAGGATGTAGGA
CATCGTTGTGCATTGCCTGGTGTGGCCGCAGCATGCCCGGTAACCTGTGGTACTTGTGCA
ACTTGTGAAGATCCAATTCCAGAGTTGAGATTCAAGTTTGAGTTCAATGATAGAAATATC
TATAGAAATTGTGCTTATGTTGCTAGGAGATCTACCAATACGCGTTGTGCTGCAAGTGAA
GGTATCTGTAGGAAAACTTGCAAAAAGTGTTGGACCAATTAAATAGGGTCACGCAACAAG
TGGAAAGTGATATTTCTTACATATAATGATGACCAGAGA
>c243_g1_i2 len=1172 path=[1307:0-505 159:506-618 272:619-1171]
GATTACAGCACTGGACAAGCTCAACGAATAAGGTTGAATAAACCAGAGGATAAAGGTCTA
TTCATAAGAGAGAATTGGGAAGTCAGATTGATGGTATCAGTGGAAGAAATTAAGAAATCT
GCTGGAATATGGAGCCCACAATATAATACCTCACTTATTGTGACAGAAGTTTTCGATTCC
GACATCCCTTTTTTTATTGAGCTATTTGCTCTAGATGAAAATGATCGTGGTGCGGTGTAT
AGTGATGAGATGAAACTTGTCATGTTTCTGAAAGGCAGTAACGAACCTGATTGGGAGTCG
GCTATTCCTCTGAACCTTATACCTGATGATGGTTTTGTCGTAATTTGTAACAAACAAGCA
AGCACATATTCCTGGGCTGGCAGTTGTACAATTGTTGTTGATGATTTTAAACCCAGTAAT
GAGACTACTGCCTTTGCTGTAATTAATGGTTATGAAGATTCAGGATATTCCGTGATTGAT
ACAGTTGGATATAGTGGTGGAACTGAAGGTAAGACCATCACTTGCTTTATTTTTTGCTTC
AAATGAAGAATCATGGCTTATTAGTATTTTAACATCTTTTCGCGCATATAATGATACATC
AATGACAAATATTCCATGTAGTCACTAATTTTGTGGGCAAAAGATTAGCACGTGATACAG
ATTCTATGACTCCAAACCCAACATTTTTGGAAGAAATGTGGACAATCACAGATAGTGATA
CAGACACTGCAAATCCAGGAGAATGGATATTAACACCTGCACCATCTTCAGCTCCTGTAA
CCTATGGACCAACCGAGGAAAAATGTGTAGATTCTGCATTGAGACTACAGATTCCAGGCG
AATCTGAGGATATCAAAAGGTACTGTGAATGGGTTGCAAGGAAGGATGTAGGACATCGTT
GTGCATTGCCTGGTGTGGCCGCAGCATGCCCGGTAACCTGTGGTACTTGTGCAACTTGTG
AAGATCCAATTCCAGAGTTGAGATTCAAGTTTGAGTTCAATGATAGAAATATCTATAGAA
ATTGTGCTTATGTTGCTAGGAGATCTACCAATACGCGTTGTGCTGCAAGTGAAGGTATCT
GTAGGAAAACTTGCAAAAAGTGTTGGACCAATTAAATAGGGTCACGCAACAAGTGGAAAG
TGATATTTCTTACATATAATGATGACCAGAGA
>c244_g1_i1 len=300 path=[247:0-246 569:247-299]
GAGGTGATAGTGACCAGTCAAGAATTGGAACATCCAATCGAAGGAGGAGTAGTATCCGTC
AGAGGCAAAGAGTTTTAGAACAAAGCGAATATAGACAGAGAAGCAATTATCAAGGCATTA
TGACTTCTGGTCCATAGATAAAATGGGGAGAAATGGGTATTAAATTGTATTATGTTGAAT
TTCTTTTTGACAATCTTGGGTATTAGAATTCATAAATGATGTCACTCAAGGATGTTAAAA
TAATCAAGGGATGGAAAATGAGAAAGTTTCTTGTCTTAGTAATAACCACCAGTATTCTTT
>c246_g1_i1 len=1096 path=[1074:0-776 1851:777-1095]
CAGAATGAATCAATCATCCAACAAAGGAAAAACACTTACTAACCATACATAGTAGATATC
ATAATAAGAAAAGAATGCTTTCAACTATCTCGAGGATCACAAAAGTAACCATCTGTGCAT
CTACACTCCTAGCAAGAACATCTACAACTGTCAAAGCATTTTCCTCTCGTATTCCAAAAG
GGATTTTACCAACAAACGAAGCTCAAATCCTCTCATCGTCTCGCCTATTACCACCTGTAT
TACATCCAACTGAATCATCTTTTACCAGAAAAATGTCAACAAGTGAAACTGAAGGAGAAG
CAAAGAAACGCGTTTTGGTTCCTATTGCTGAGGACTCGGAGGAAATTGAAACTACTTCTA
TCACTGATGTTCTTGCTCGGTTTGGAGCTGATGTTGTTGTTGCCAGTGTAAAAGCTGATG
GAGACCTAGTATGTAAAATGAGCAGAGGGATAAAGATTATGGCTGATGTTACAATAGAAG
AAGCTGCGAAAGAAGAATGGGATCTCATTGCTCTACCTGGTGGCTTACCTGGAGCAGACC
ATCTAAGAGACTGTCCAACATTAATTGAATTACTCAAGAAACAGCAAGAAAAGAAGAAGT
TGTATGGTGCAGTGTGCGCTTCTCCAGCTGTAGTATTTACATCTCACAATCTGATTGGTC
CTGGTGCTACATGTTACCCAGCACCTCCATTTCGTGGTGTTATGACGGATGCATCTGATG
AGAAAGTAGTTGTACAGGATAATGTCGTTACTTCTCAAGGACCAGGGACATCTTTGCTTT
TTGCTTTAGCTTTGGGTGAACAATTATATGGAAAGGAAGAAGCTGATAGTATTGCAAGTG
ATTTGTTGGTTCAACGTTGAATAGGTGTTTCTTGAGTATGGCAGACGCCCCAAAACTTGT
GTTGTTCGAGTACAGCGATAAATGATGATAATATATGGATTTTGGCACTTTTCAATTTTT
GTACTGAGGGTCACAAATCAATGAGGTTTATTAAACATTAATTGGTTTTGATTATCAAGT
AAGAAGTATTCGCTTGAGGCTTGTGCGACTTCATTATAATATGGTTATAAATACTATTTG
AACAATCAAAAAAAAA
>c247_g1_i1 len=541 path=[1675:0-511 3372:512-540]
GTGCATATTACTTATAGACATCTGTATCGAAATATTTATTTTTAAATTTGAAATTTCAGC
TTTTTTTGTTTCAAACTTTCTTCTTTTTTTCGTCAGTTGTCTGGGCAGTTTTCTTTGAAC
CTTGACTGCGGAATCGATAAATAAATAAAAAGATAGATAATATCACCATGTATTTCCAAA
TGTAAGGGATAAGATGCCCATCTGATACCCCAAGTATATTTCTTATTTGCTCATTTGTCA
TGTCACTAGAAAAAGAAGTTAATGGATATGATCCAGTCGTTAACACTTGTTCACCATTCA
TGTTGTGGATATCAATTTGCATATGTGCTATGTCCTTTTGGTTTTTGTCACCTTTCTCAG
AAGTTCCGTCACCATCATTATCATCATTCCATTTTATTTCGATCGACCCAAAGTTTCTAC
CTGTATAGTAGTTGGTCACTTTTTGGTATCGATGATGTGGAAATTTCTCCAGTATTGGTG
CACACAAAAACCCATAAAATGGTTCTACACATCTAAATGAGAAAGTAATGACATGTGAAT
G
>c247_g1_i2 len=1697 path=[1675:0-511 2187:512-1696]
GTGCATATTACTTATAGACATCTGTATCGAAATATTTATTTTTAAATTTGAAATTTCAGC
TTTTTTTGTTTCAAACTTTCTTCTTTTTTTCGTCAGTTGTCTGGGCAGTTTTCTTTGAAC
CTTGACTGCGGAATCGATAAATAAATAAAAAGATAGATAATATCACCATGTATTTCCAAA
TGTAAGGGATAAGATGCCCATCTGATACCCCAAGTATATTTCTTATTTGCTCATTTGTCA
TGTCACTAGAAAAAGAAGTTAATGGATATGATCCAGTCGTTAACACTTGTTCACCATTCA
TGTTGTGGATATCAATTTGCATATGTGCTATGTCCTTTTGGTTTTTGTCACCTTTCTCAG
AAGTTCCGTCACCATCATTATCATCATTCCATTTTATTTCGATCGACCCAAAGTTTCTAC
CTGTATAGTAGTTGGTCACTTTTTGGTATCGATGATGTGGAAATTTCTCCAGTATTGGTG
CACACAAAAACCCATAAAATGGTTCTACACATGAATGTGTCAAACCACTTGAAGTCACCT
CCAAAATCCTGCCATCTCTAACATTCCAATCTCCATTCATTTTCAAGCCTGCAGATGAAT
CTAATATTTCAGCATGATGAACATCCCCACTCAAGATTACAACAGCAGATCCTTTTGATA
CACTGTTTAACAATTTCAAAAGTCTTAACCTCTCTTCTGGGTAATGACCCCAAGATTCAA
TAGCTGGATTGGTTGTCAAAACTTGAACGGAACTTCCAATGATATATACTGCTGTATCAT
TATCATGATTTCTGTTGTTGTCATTACTTTTAAGTTGTTGTTCCAACCAGATCCATTGTT
TCTCGGATAGCATTTTGGCTTTACGACAGGATTCCAATTTATTTTGTAAGTTCAATCCAG
CGGTGATCCATCTTGTAACACATGCCAGTGGCGAAGCAAGTTTCAATGGGAGTTTCATAG
CACCTATACTTGGTATTGGACAATGCTTATCTCTACCACTCCTTGTGTCAAGCAGAATTA
CTTTCGCTTTTTTTGGGTATACTCCATAATCTATACTTGAATAAACACCATCTCTACTTT
TGATTTGTTGATAAAGACGATCTAATTGCAATGCCCTTTTTTCTTTTCTTTGTTGATGTT
GCTGTTGTTCCATATCTACATCCACATTTACATCTACATCTATATCTATTTCTACTTCTC
TACTTTGTTGACTACTAAGGGCTGCATTATTCTTTACAGAACGTGGATTAGGACCATCAA
CGTTTAATTCTATATTTGAATTTCTTAAAAAATCCAAAAAAATTCCCTTCCTTTGTTCTT
TATTGGGCATTTGTTTCCCATAATCATTCGCACCATAATCATGATCATCATACGTCCCAT
GTATAGACGTGAGCAAGTATGAATTTGGCTTTGATTCAAATGCTGCTGCTACTGTTGTTG
TTGTCGTTGTTGTTGTTCCAGATACCAGGGATGACGATGACTGTGATGACGCATCATGTA
AAAAATCAACATATCCAATAGTGGAATTGGTAAGCAAATCTTTATATTCTTTTGTAAGTA
TATCAATCGGTGCAATTGGCCTCTTTTTATCTGGAGAATAAATGGCATCGCCTAACCATA
TAAACGTTTGTGGTTTTACTTTTGTGACCGCATTCCAAATATTTGTATGGACTTTGTTTT
TGTGGCATGATCCAAAG
>c248_g1_i1 len=1674 path=[1:0-723 725:724-1673]
AAAAAGTTTTCACCACCAATAAAACAACAAACTGCACAACAGGGAGAGTGCGATGAACGG
CAACCTTGATGCGTTGACGACCATCTTCACCGAATTTTACTATTGGGTGACGGTCGTTTT
CATGTTTCTGATCCACGTTGGGTTTTGCATGTATGAGGTGGGCGCCAGCCGCCGCCGCAA
CCACATGCACACGTTGATGAAAAACGTGATGGTGATTCCCCTCGTTACCGTGACCTTCTT
CTTTTTCGGCTGGTGGATTTATTGGGCCTTCCCGATGTTCCCCTTCTTTGGCGGCCTGAA
TCATGAAATGGCGAGTGCCAATTTGCCATGGTCACCGAACATGGCCACCAACCTTGACGA
CCGGATCACCGGTGTGTTCTGGGCGGCCTTCCTGCTGTTTTCCTGGACCGCCGCTTCGAT
CGTGTCCGGCTCGGTGATCGAGCGGATTCGCTCCTCGGCGCTCTGGGTGCATGCGGTGCT
GATCGGCTCGGTCTGGTGGATCATCGACGCGGCCTGGGGCTGGCACTATGACGGCTGGAT
GGTCAAATATCTGGGCTACCATGACGCCTACGCGTCTGGCGTGATCCATGCCATCGCGGG
CGGCTATGCTCTGGGTGTGATCATGGTGCTGGGTCCACGGATCGGCAAATTCGCAGCCGA
CGGCACCCCGCGGGATATCCCGCCGCATAACCCTTGGATGCTGACCATCGGGATTTTCCT
GATCTATACCGGCTTCTGGGGCTTTTATGCCGCCTGCAACGTGCCGCTCATCTCGCCCGA
AGTCATTGGCGGCCAGATCACCGGCACCACCTGGACAGCCACAAATATCTACCTCGCGCC
CACCTCGCTGTCGGCCATCACCTTCAACTTCCTGATGTCGCTCTCGGGCGGTCTGATGGC
GGCCTATGTGGTGTCCAAGGGCGATGCCTTCTGGACGTTTTCGGGCGGTCTTGCCGGAAT
CATTACGGCCTCGGCAGGTAATGACCTCTATCATCCGGTTCAGGCCATGCTGGTCGGCGC
GGTCGGTGTCGTGATCGTCTACAAACTGCATTTCTGGGTCGAGCGTCGCTTCAAGCTTGA
CGATGCTGTGGGCGCTGTTGCCGTGCACGGGTATTCCGGTGTGGTCGGCTTGATCATCGC
GGGCTTCCTGCTCTGGGGCGCACCCTCCTCTCCGTTTGAGGGCTACGCGACAATCAACCC
GCTGGGTCAGACCCTTGGTGCGGTGATCATGTTCTTCTGTCTGGGCTTCCTGCCCGCCTT
CATCGTGGCCAAGATGCAGGCCGCCGCTGGCGTGCTGCGCATCCCGGTCGAAGTCGAATT
GCAGGGTCTCGATTACGCAGAACACCACGCCTATGAGGATGCCATTGTTCAGGTCATCGA
GGCCGACAAGGCCTATCTCAACACCAAACCAACCCCCGCAGAATAAGGATAAGGCACATG
TCTACAATCGGATACGAATCCTGGGCAGTTGATCTTGCCGAAGTTGGGCCCATCTACCCC
TTCCAAGGGTATGAAATCCCGATGGTCGTGGCGGGTGTGATCTTCTGGCTCGCATGGCAC
CGCATTCAATTTGTCCGCGAGGGCGAACATCTGGAACAAGCGCGCAAGATGGGCGATCCT
GAAAAGATCCGCAAACATCTCGAACGCTACTGATTCTGCTCTGATTTGCGCGGG
>c250_g1_i1 len=769 path=[772:0-625 1531:626-768]
AAATGAATGATTCATATGATGATTTTGGTAATGATGGAATTCAACGAGGTCATTTGAAGA
TTGTGGAATGTGACTGTGATGAAGCGATAGGGATGGCAATCACCAACAGACTAAGCATAA
GTATCGAAAGTGATGTTTGGGATAAGTCTCAAGTCATTTGTACTCTCCCTTCTCCTGATA
ACAAAATAGAAGGTGCTGTTACTTTACCCAATGTTGATATCGTTGATAAAAATATTTTCC
TCGAAACACAAGGTGACGGAGTTCAGTCAAAGGGAATACCAATACAAGTACCTAGGGACA
ACAATGATAGTTTTGGAGCATTCTTTGCATCATCTGGAAATCAAGAAGTGTTTAATACTG
ATATTCCTGTAGATTCGTTACGCAAATATGACGAAATGACTGTGAAAGATAAGGCACAAT
TACTATTGTCATTGGAAAGCTTTAAAGGTCGCTTACCGCGACCTCGTGTTTTACAAGAAG
CGAAATACAACAACCCAAATAACCTCACCATGTTAGACCCGCTTGATAAATTGTTATTAC
CATTGATAGATGAGTCAGTCCGGAGGCAAATTCTATCTCGTGAAGCCAAACAACAAGGTG
ATGGAGAGGGTTCTGAATCACTGGATGAAAAAAAAAGCATGCGACAAATTGCAAAGGAGA
ATGCAGAACAAGCAAGAGAAAACGGGAACGATGACCTAGCGGATTTCTGGGAGAAAGAGG
CAGAACTCTATGCAAGTCTTAGAGCTGATGTAACACAGGACGAGGGAAG
>c251_g1_i1 len=777 path=[784:0-776]
AACATGGATCGAAGATAAAATAACCCAACACCATCTTTTCCAAAGAAGAAGGAAGGAAAC
CGATTATTGAAATTAAAAAGATGAGTCCTGCCACTACCTCAATACCTGCATCTCCCTATG
GAACATTCAGCGGAACTCTATTCCAGTACTCATCATTCCCATCACTAACAGCATTCGAGT
CCAAACCATCCCAACCTAACAAATGCATACTAATAGGCGGACTTTCCGACTCTCTCATAC
CAGTCCCATACACTCAGGGCTTACAACAAACGTGCGATGACTTAGGTTGGAGTTTAGTCC
AACAAACTATGAGTTCCAGTGGGTTAGGCTTTGGACATGGATCATTGGAACGAGATACAG
ATGAAATATCCAAATTAATGGAATATTTGATCTGTCATCACAATGCATCCAAATTCGTAA
TTGTGGGACATAGTACAGGTTGTCAAAATGCAATCCATCTTACCAAATACGGCGAAAGTT
CGATTCTGGAACATGTGAAGGGTATTGTATTACAAGCACCTGTGAGTGACCGTGAAGGTG
CCATGGCAGATAATCCAAAAGAGTATGAGTCCAACATTGCACATGCAAGGAAATTACAAG
AACAGGGTCGAGAAGATGAGATGATGCCACGTAATGCATTCTGGGCGCCTATTACAGCAT
ATAGGTTTTTGTCATTACAAGAGAAAGGAGGAGATGATGATTTCTTTTCATCAGATTTTA
CGGAGGAAGAATTGGCAGTTCGGTTGAAACATGTTTCACAATGTGGTGAATTTTTTG
>c252_g1_i1 len=967 path=[27:0-966]
AAAACATCCCAAATCCCAACCACATTATTATAATGGGTCAACTAACTCAATCCAAACAGA
CCACAAACTGCAGGAAGACCTACCGTATCAACATGATGTCTTCTACTTTAATAAGCTTAC
TAGTCCTATCTTTACCATTTATGACACCAGCCTTTGCACCGCATAGATTGAAACATGTTA
CATCCTTCGGTACTGATAACATGAAATCACATTCCTCTTTACGAATGTTTACAGGTATAG
TGGAAGAAATGGGCACTGTTATGAACCTGAAGCAAAGGGATGATATGACTCTTTGGGATG
GATCCAAAGGAAGTGGAACAGAGCTAACAGTCAAAGGGTGTATTGTTATGGAAGGTGCCT
ACTTAGGCTGTAGTATCAGTGTGAATGGTGTGTGCCTAACTGCAACAGAGCTTACAGATG
ACGCATTTAAAGTTGGTTTAGCTCCTGAAACTCTACGAAAGACATATCTCGGGAAATTAA
AAGCTGGTGATTCTGTTAATTTGGAACGCGCAAGTGAAATTGGTGGTAGAAACTCGGGAC
ACTTCGTCCAGGGTCATGTTGATGGTGTAGGAGAAATCATTGATAAGTGGAAAGATGAAG
ACTCATTATTTTTCAAAGTTCGTGTTAATCATGATTTGTTACGCTACATTGTTCCAAAGG
GCTTCATAGCCGTGGATGGTACAAGTTTAACTGTATGTGAGGTGGATTCACGTATTGAAG
AATCGTGGTTTACTTTTATGCTAGTAGAGTATACTCAAAAGAAAATCATAATCCCCGCCA
AGTGCATTGGTGAGCAGGTAAACTTAGAGGTGGATGTTTTAGGGAAATATAGCGAAAGTG
CTTTAGCTGCCATTCTACCTAGAATTGAAGAATTGGAACAAAAAGTGAAAGACCTTGAAA
CAAAATTGGAGAGCGCACAAAACTAATCTTAATTATGAAGTTTTTGAAACATCCTGAAAC
ATGCATA
>c254_g1_i1 len=430 path=[1:0-21 23:22-429]
GTGACCAGTGACCATTCATGTTCTGTACGATCATGTACACCAAACATTTGTTCGCCATAA
TCAGAGTAAATCATCTCATCCAAACACATTTGAACAAATTCCTCATCTAACGGAAGAGTA
TCCAAAGTCATATCTGACCTCCATTCATCATATATATTTCCATAAAGCGGTGTTGCGACT
CGAAGTGGAACTTGAACTTGACCAAAATGGCTTCTGGGTGCTTTGTGCTGTGATATAACT
TGGAAAGAATGGGTTGTCCCACTGAAAAGTGTTATTAATGGCAGAATAACAACCACAGTA
AAAAGAACTACCATAGTGTAGTGGTGAATTAAATTGGGTATGGCAGCGATCAGCGATTGA
CTTGAGAAGAGTAAGCTCTTTGGAAGAAGAAAAAATGCTTCTGGGTATGTTCAATGTATA
GTAAGGTAGG
>c254_g1_i2 len=3650 path=[3698:0-3241 23:3242-3649]
TGAAAAGAAATAGTTATACTATAATGGAAGGACTGGATATGAGCAATGGCACATCAACAA
CTGAAGTTGGCTATTCTGATGATTCAAATAACAAGAGAAACATAAAAAATCATATCAAAA
CTGTAGATGTAGACCAACAGCGTTTTTCTCACAGCAGCCAACTGACCGAAATGGATGACA
ACGAGAGTAATATTGATATAGGGGAACCTTGCGTTGGTACATGGGATGCAAAGGATATTG
TATATGAAGGTGTCCAATCAATGACAAACGCAATTGGCAATCTTGCTTCTGTCACTGAGG
GTTTATTTTCTTCAGTGACAAGTGTTTCTGATCTAGTTACAAAAAACGAGACAAAAGAAG
TTTGCTCCATGTTTGACCAAATTAATGACCTTCAAAATTTGAAACCTTGTGCTGAGACAT
CAGAAGAAGAAGAATTATCTACATTACTTGGCACATACGTGATGAATCAGAATCCTTCAG
TCAATAAAGCAGTTGAAGATGTAGAAGATGATTCTACAATCCTTGGAACAGTTTTTCTAG
GACACTCTTCTAATAGTATCACGACAAATCAAGATGAAGTGCCATCAGCATTGCCACCAG
CACAACCAATGAAGCGGTTGTCGTCTAGCAAAGAGGATACGTCATTACTTGGAACGTCAT
TTGTTAATTCAGTAGAAACCAGAAATAAAGATGATTCAGTTCAGGAGGACGATTCTACAT
TATTTGGTGGTATTATGGAAAGTGCCACTAAAAACAACAAAAATAGTGATAAAAATTCCC
CTTATTCCGATCTAGATGTAAATGGTCAAAGTTTGGATGATCTTCTAGCTGATATGAATG
TTGTGACAAATGATATGGATGAAGAGCAAGCAGCTAAACCTTTCAGAGATGTATTGCAAG
TTGAGACATGTGATTTTGATTCCTCACCGGACTATAGTGTAAATCGTCGAAAGAACTTTG
AAAAACTAAGCAATTGTCTTGATGCTCTTGAAGATCTAGAAGAGACTTATGGTTCAGGAC
ACGTCAAATGTCTTGAAACTCTCGTGACACTTGCCGATATTTATCTAAATAACGGTGATA
AGGTGAAGTGTATAAATACCCTGACTAAGGTTGCAGAGACTCAGTGTAGGAAGTATGGAG
AAAACCATATCGAAGTTGCAAATACCCATACCAAAATAGCACAGTTATGGAGCTCAAAGG
GAGCCTACGACAAAACTGTAGAGAGTTACTTAAAAGTGAAGGAGATAGAAGACTTTTTAT
ATGGTAGCACCGATCCAAGCATTGCTCTCACATTGAACAAATTGGGTAAAGCCGAATTAG
CTCGAGGAGAATTTGATATGGCAATGAATTATTTCCAAGAGGCACTTAGGGTACAACGGA
TATATTTAGCTGCAAATGAAATCAACCCCGACGTTTCTCAAACACTTGTCAATATAGGTT
CTGTCTATTACCAGGAGAGAAATAGTTTTAAAAAGATTCATCAGGTCAGTAATACGTACA
AGAACTTCATTGAGTCTGGAATGTTAGGCAAGATTGCATTCGCGCACAATGAGAGAGGAG
AATATGTTCATGCATCGCATTTCTATGAGGAGCTTTTGCAATTGCTCAAGAATCGTGGTC
AATCTCAACATGGAATAGTTACAACCTTGAATAATTTAGGCACTTTGAGTGTCAAATTAG
GCCGATATATAGAGGCAAGGGGCTACCATGATCAAGCACTAAGTTTGATAAAAAATTCCT
CTGACTTTAGTGAGATTGATGTTTACGAAACCAATGGCTATGTCGGTATAGTAGAATACA
AATCTGGGAACTTTAAGAGAGCAATAGAAATATTTGAAAATGCAAAAGTAATTCAGGAAG
ATCAACTAGGCCTTGATCATCCCATGCTTGCAAAGACATTATTTCATCTTGGAGTAGTGA
AAAGAATACTGTGCCAACATGAAGAAGCCATGTCAAATTTACAGACAGCTCTTAGTATTC
AGATCCATTCACTACCAAGTCATCACCCTGATACCATGAATACACAGATGGAAATTGGAG
TAACAAAACTTGAGGCATGCCAACTCGATGAAGCTATGAAGGATTTCAAGGCTCTTCTCG
AAAGTCAACTGTATCTTTTTGGAGATTTTCATCCAGATATTGCACTGACATACCATTACA
TGGGTATTTGTCATGCTAAAAAAGGGAGTATTTCAAATGCAAGCAAAAAGTTGGATTTGT
CATACGGTATACGCCAAAAAATTAACGTCGAATGTCCTCTAGTTGCATCTCTGCTTGATG
ATATAGGTTCTATTCATTTAGCAAAAGGCAGATTCGATAAAGCTTCGATTGTTTTCCGTG
ATTCATTACGGATACGGCAGGACTATTTATGTGAAGATCATTATGAAATATCCTATGCAC
TTCACAATTTAGGAAAATTGTCAATTGAAAAACGCGACTTTTCACAAGCAATGTTATATT
TCAAAGATGCCATGAGAATAGCCATTCGAGTATTTGGTCTAAATCATCCATTCATTGGAG
ACATACACCGTAGTGTTGGCCATGTACATCAACGAAAATGCCAATTTGAGGAAGCAAGGG
GTGAAATTTCATTAGCATTGAAAATCTACGAGTCAGCAAAATTATCTAGTTCCCATAAAA
GAGTTGTCGGAGCTAAAGATGATCTTGCTAGAGTCGAACATGAAGAAATACTCTGTGTGT
AATGGTAATCAAATATTCCAATAATTCAGCAGCCTGTGCATAGAAAGAGTATACGATTAA
CTTATTCTTTCCCTGTAGAGACCCTAGATAATGTTGCCTAATAAATACGTAAAAAAATTA
TTTGAATGTAGTTTCAGTTCAAAGCCTTTAACTGATGCATCATTTGTAAACTTTTATGCA
ATTAGATCAAGCCGGAATAATTTTGAATTCCCCACCAATACCCCCAGGGAATGGTCCTCT
CATATCAGGATCAATGCCTTGATATTTCATTGTATCCCTATCACCATTAAAATCTGGTGC
CATTCTATCAATAACCTCGATAATATCCCCAGTACATTCATCAATAACCTCCTCAAAGTC
ATTCAACTCATCTGGATCCATTACAGATACACGTGTGATCTCAGGAATCCGTGCATTTAA
GTACATTGCTGCTCTCCCTAGTACGTGTGATCTTGTATGCCAAAATTTACCACATAAAGA
AAGAATTACTTCAGGTCCTTCTATTTCTCTTAATAAAATTTCACCTGTTATTCCAATTGA
TGCTGTACGATCATGTACACCAAACATTTGTTCGCCATAATCAGAGTAAATCATCTCATC
CAAACACATTTGAACAAATTCCTCATCTAACGGAAGAGTATCCAAAGTCATATCTGACCT
CCATTCATCATATATATTTCCATAAAGCGGTGTTGCGACTCGAAGTGGAACTTGAACTTG
ACCAAAATGGCTTCTGGGTGCTTTGTGCTGTGATATAACTTGGAAAGAATGGGTTGTCCC
ACTGAAAAGTGTTATTAATGGCAGAATAACAACCACAGTAAAAAGAACTACCATAGTGTA
GTGGTGAATTAAATTGGGTATGGCAGCGATCAGCGATTGACTTGAGAAGAGTAAGCTCTT
TGGAAGAAGAAAAAATGCTTCTGGGTATGTTCAATGTATAGTAAGGTAGG
>c255_g1_i1 len=727 path=[53:0-726]
ACTTCAAAAGATTCTTGGTGATCACGGGATGGTATCAAACTCAATGCATACTCCTATTGA
ATGGTTGAATGAGAGGAACTTCTCTGCTGTATCTCTTAGTCAGTTTTACCAAAGAATTTT
GAGTCATCTACCCCACTACAAAAGTAACCCTAATGAGCTCAGACAAGGCGTTTTAGTGCC
TGGAGAGCTGGGCGTAGTTTCATTGAGATACCCAGTTAGGCTTCTTGTTTATAGCAATGA
CAGTTTGGTAGAGGATCTGAAGAAAATACTTTCTGAAGAACAATCGAGGTTAATAACTTC
AATTGATATCAAGACAATTTTAGAGAGAAGACGAGGAAGTGATGAGGTTGACAATGATTC
ATCTGTTTCAATTCTGTTGAACGAACCGGCTACTTTTCTGATCTATCTTAATGAACACAC
ATTTGAAAGCGATGATCAGGATGAAACAGAGTTAGATATGGTGATTAAATCATGTATGGA
TGATCCAAAAATAAATATTATAGTCACCTATGAAAAGGATGTATCAAAGGGAGGCTGTGA
GTTCAATGATATCTACGTGAAAACACCGCAACGACTTATCAAACCCCAACCTGCTGATGA
TACATTACAAAGTTTTAAAAGTAATCGCCCTCAATCCAGCGGCCTATATGATGAAATTGC
AATTCCACTGTATTCAGATGAAAAATATCGAGCTGTTGGCTTAAAACAAATATTATGCAA
AATGGGA
>c256_g1_i1 len=1486 path=[1493:0-565 15:566-1485]
ATCTAGATTATTATTTTAATTCCATCTAGGGTTACAAATACAGGTATTTTGAAGAGGTTC
AGCAGAAGTTGATGTTTGCTGCCTTCTGTTGAGCCAACAACATGGACATGTCATACTTCT
TGATCCTTGCCATGACCTTGCCCAAATTATATAGGCAAAACGATTTCCTTTTGTTACACT
CTGAACCTCATGCAAATGTCTTCCTGCATGTATTAAAGCTGTGCCAATTACTGGGTGAAA
ATTCCCAACAAAGCTCCCTTCGTTCTTACTATTACGTAATCCCCAAAAATTAAGGTCACC
TCCCTCAAAGTTATCACCCATGCCTATATTAAGAGTAACTTCTGAATCATCTGTATGAGG
AACAAGTCTTTGTCGTTGAGCTCCATCTTTTCCGGATGGCGAATGGGAATATCCAACAAT
GTATCCTTGTCGCCAATCTAGATCGTCCATGCTCTCCGTTGCCTGAAATAAATGCCATGA
TAGAGGTCTTACTACTAAATGAAACAAAAGATCATTTAACCATGATATTCCCATCATATC
CACATCAATCGGCCTGAATCCAATAGAAGCACCAAGGGTATTATCATCATTTGCTTGCTC
TGATTTTCTTTTTTCCTCCTGCAAATGAATCAATTTTTTCATCAGTTTTTTCACCTTCTC
ACAAAAAGAGGGCAGAAGAAGTGGAAATGAATACACATCAAACATCTCTTGATCCAACCA
TTCCTCACACTGTGCTGCATCCAATTCAACTGCAATCTTTCCCTCTAAAACTTCTGAGAC
TGAAGGTCTATTCTTTCGCCGAAATTTTTTTGATTGAAAGATAGCTCTGGCGCATCTTGG
ATCTAATACTTTATCTTGAATGTATTTCCACCCTTTTGGAGGGTTGAGAATACTCCAATC
TATATCGTCATCGTCGTCAAACTTGGAAGCTTCTCTAGCTTCTTCTATAAGTTTTCTCAC
ACAAAAATTGCGGTGCATCAGACTTTGTTTCTGTTGTCGCACCTTGTTCAATTGTTCTTC
TAAGGCTCTCTCTAATCTCTCCACGTCTTTTTCAAGATTGTAATTCCATCGTGATATGTA
GTTTGGGTATCTTTCTAATCCTACCAAAGCATGTAATAAATGAGGAAGCTTGGACTGTGG
ATCGAAATTTGATTTAGACGTTTTTACATTTTGACTACTATCATCGGTTTCTTCATGTAA
CCCTTGTCGCTGCTTTCCGTAATTTCGCTCCTTCTCGTTTATACACCCACCACCAATTTT
TATCTCTTCAATATTGTTCGACGCTTCTTGGTTAACAAGTTTGGAATTGGAATTACTTAT
GCTGGCAGAGAACATTGATAGATTTAGTAATATGAGGAAGATTTGAAAAGGAGCTGAATA
GATCTTGAATAGACTCTCTTGTCTAGAAATTGGCATTGTTGTAACAAAATATGTGTACAC
TAATTAGTTTTTTGGTGTCTTGTGGCTTGCTGCGCATAAAATATGT
>c257_g1_i1 len=661 path=[716:0-340 1056:341-660]
TTTAATTATATGGCGTGATTATTCTTTTACTTTGTAATTTTTATTCATACCATAATGATA
GTCTCCCTGGAGGCTTCTAGGATGTTTGGTCATAGGTTCCACAACGGATGATATTTGACT
CTGATGAGGATGTTGGGGACCAGTGTAGATTTTCAACCTTGGTTCAATATATTTATGACG
GAGCTTATTTTTATGCAACATTCCCATGATAGCCTTCTTCAATATGTTTTCTGGTTTACG
TTCAAGCATTTCTTCTGCTCTTCTTTGTTTGAGACCTCCAGGGTATCCAGTGTGCCATCG
ATATAGTTTGTCTTTCCACTTATCACCAGAGAAGTTTACCTTTTCTGCATTCACTATAAC
AACATAATCACCACAATCAGCATTTGGTCTGTAGGTTGGTTTATGTTTCCCTTTTAACAG
TGGAGCGACTGACGCAGCTAATCGACCAACAGTTTGGCTAGATGCATCAACGAGATGCCA
TGCACGTTGAACCGTTCTTCCAGGGAAGCTCATTATTATTTTGTTTGATATGATATGTTA
TTTGTAAGTGATAGACACAGGTACCAGTTATTAGTCAGTATCACCTTGTGGTATTTCAAA
AGAATGCTGAAGTGATTGACTCTCTTCAGTATCTTTTACTGTATTAAGTACTTGCTTGTT
G
>c257_g1_i2 len=379 path=[716:0-340 25:341-378]
TTTAATTATATGGCGTGATTATTCTTTTACTTTGTAATTTTTATTCATACCATAATGATA
GTCTCCCTGGAGGCTTCTAGGATGTTTGGTCATAGGTTCCACAACGGATGATATTTGACT
CTGATGAGGATGTTGGGGACCAGTGTAGATTTTCAACCTTGGTTCAATATATTTATGACG
GAGCTTATTTTTATGCAACATTCCCATGATAGCCTTCTTCAATATGTTTTCTGGTTTACG
TTCAAGCATTTCTTCTGCTCTTCTTTGTTTGAGACCTCCAGGGTATCCAGTGTGCCATCG
ATATAGTTTGTCTTTCCACTTATCACCAGAGAAGTTTACCTAATGAATAGAAAATAATCC
AAATATTGACAAGAGCAAG
>c259_g1_i1 len=817 path=[824:0-816]
AACCGATCTATTATTTTTACATTTCATCGGGGATTTTACTATGTATGTAGATCTGGTTAT
CAGTTGGTGTCCTTAAAATAAATAAGCACTTATTTAAAAGAAGTAAGAAATATCATCAGA
TGATGATAGCATCTTGTCTTACACATTGGCCCTGATGCTTTGTCAGTTACCATCAGAGAT
CATTTTAGTCTGAGTATGGCAAGTTCAGTTTCAACAATTAAGTAGTGCAAAACGTCATTT
ATGTGTCTCTTCAAGAAAAAAAATATCATCACTTTCTGGATCAACAATGTTCTTTCTTCT
TTCTCTTATTTCCTGTTCAGCGGCAGCTGTGAGCATTAAAAAGTCAATATCTTGAGGTGA
CATACAAGTAATAGGTGGTGTTGTGGTTGTTTTATTCTTCTTTTCTCTTTTATTACCGTA
GATTTGGGCAATATCCATGTCATTGATAGACAAAGAAGAAGGATAAGTACTTCTTACATG
TCTAGGTCTCGAGTCACGTAGGGACTGTTTCACCTTACCCTTCAGTACTTTCGGCTCAAG
CTCTTCCCATACAATTCCTTCATTGCATTTCTGTTGATGGTAAAAGACACCATCCAAATA
TTGAATTGTGGAAATAATTGTCTTGGCAATTTTGTGCTTCTCGCTGGGTGAAGAACTTGC
CTTGTAACCTTCACTGAACTCAGCAACCAGTTCTCTGAATAGAATGTTACCAAGGTTGGT
ACTCTCGGATCCACGGCCACGCGCAAAGTATACATCATAGGTAACTAAAGGGTCCATCTT
CTTTGTTTGATTGCATCGAAATGAATGGAAAGTCAAT
>c260_g1_i1 len=887 path=[29:0-295 14:296-886]
CCCTATTTAACCTTAACTAAGATATCATCTGGAGATCAAATAAATTAATCAAATGAGCAT
TCCAACAGCTAGAACTAAAGTACCAGCGGCTCTACGCAACCTCCATAAATTTGGAGCAGA
TGCACTGAAACCAAGCATTGTTAGTAATGATACAGGTATAACATCACAGCATCCTTTGAA
CAAACGTCAAATATGGCGAAAACCATTGGTATCCAAACGCGTAGCTAAAACACTACGAAA
GAAGGCAATTCGAGAGGGTACATACGGATCATATGACGCCACAAATGGTATTGGATGGGA
TGCCGATTGGGATATTCCAGGTACAAGTACTAGCACAGCCACAAACGGAAATAATATTGC
ATGGATGAAAATTAGACCTCATAAAGAAACGAAAAGGGAGAGAACTAGGGAGGCAAGAGC
AAAGAAGATTGAGGATATGTTAACTACGTCCGATGATAAGATTTTGGATTATAGACTTGC
ACAGGCAGAGAAGAAACCAGCACCGGGTATTGAGAGTTTGATCAAGGAAATGGTGAAGAA
GTCAAGAAAGTAATTATTCATATTGCACTCCAACTCATCCTACGGAATGATCACTCAAAT
GAATGATTTGCAATTGAATTATTATTTCTTAACAAATACACAATAATTTGGATGTTATTG
AAACTAGTGTAATTTTCAAATAAAGAAGGGATTTGTCTCGATAAGTCGTGAAAAAGTGAA
TTACATTAAACATCCTTGAACCGATAAATTTGAATAAACATCAAGGTGCAGATTTTAAAA
TTCCTCATTGTTCGTATAAATTCCATAAAAAGTGACCCTTCAGTGGTCCTCATCTCAAAA
CGCCTTTTTCATAAAAATAAGACAAAATAAATTATGAATTTAGTTGC
>c260_g1_i2 len=604 path=[1:0-12 14:13-603]
GAGAACTAGGGAGGGGATGCCGATTGGGATATTCCAGGTACAAGTACTAGCACAGCCACA
AACGGAAATAATATTGCATGGATGAAAATTAGACCTCATAAAGAAACGAAAAGGGAGAGA
ACTAGGGAGGCAAGAGCAAAGAAGATTGAGGATATGTTAACTACGTCCGATGATAAGATT
TTGGATTATAGACTTGCACAGGCAGAGAAGAAACCAGCACCGGGTATTGAGAGTTTGATC
AAGGAAATGGTGAAGAAGTCAAGAAAGTAATTATTCATATTGCACTCCAACTCATCCTAC
GGAATGATCACTCAAATGAATGATTTGCAATTGAATTATTATTTCTTAACAAATACACAA
TAATTTGGATGTTATTGAAACTAGTGTAATTTTCAAATAAAGAAGGGATTTGTCTCGATA
AGTCGTGAAAAAGTGAATTACATTAAACATCCTTGAACCGATAAATTTGAATAAACATCA
AGGTGCAGATTTTAAAATTCCTCATTGTTCGTATAAATTCCATAAAAAGTGACCCTTCAG
TGGTCCTCATCTCAAAACGCCTTTTTCATAAAAATAAGACAAAATAAATTATGAATTTAG
TTGC
>c261_g1_i1 len=1851 path=[31:0-1040 30:1041-1850]
TTTTAGTTTTCATCATCTTCTATGTAACACGTAATTATTACATTCAATGATTACAACACG
CTCTCACTCAAAGTTGCAAAGTACTTTGAAATAGTTGCAAGTTTCTTTACAACTTTTTGA
TCTTCTGCTAATGTTGCATCTTTATCTTCAATGTATGATAACAATGATTCAACACCAAGT
GCTATCCGTACAATAGCATGTGATTCGCTTACATTCACAGGTTGTCCTGTGTATGCAATT
GTTGATAGTGCATCTTTCTCCTCCTCACTAGCATTGGGTACAACAGATGATACATCCACT
GACATCCATCGGAACAAATCTCTACATTCTTTCATGTTGAGCCACCCTCCATTATTGTTC
GACATGCGAATACTAACAATACTCCTCTCCACACACCATGCATCTAATTGACCTTCATTG
TTCACCATTGTAGCAACTGCATCAGCCCATTCATCCACATTGGCAGTTCGCTCTTTATCC
GAAATACTTGATAACTCTTCCATTGCCACAAGTCCTGCCTCCCATCTTAGTGCCAACCCT
ATATTATTCTTAAATTTGTCACGGAGGTGAGATTTCCAACTCTTCAAACAGTTTGGTAAT
TCCTTATCAGTCAAATACATTCCAAGTCCTTTAGCTGTCAGCATCTCAACTGGAGGATTG
CTAGATTCATTTAACTGATCTGCAATTGATGGAGGAATAATCACAGCACCACAAAAGGGA
GGAGCTTGATAAAATTTACTGGATGTGAACAATATGATTGACTCTTGCTCCAGCCACTGA
TTCAACTCCTCTAAACTAAATCGACCTTGGCATGCATCCACAATGCCCATACTTGTCCTA
CCTTCGTCTAAAGAAGGTGGCATTTCAGCATCACGCACGCCGGTCTTACCACCAAATACA
CCATGAACGATGGGATAGTGCCCATTTTCAATGCATTCCTTTGTGAATTCCTTGATTTTC
AAGGATGCATCAATGACATCTCCCTCCTTTGTCCTAGCGGGGATGATATATGCCTCAATA
CCATCAAAGCCATCCAATTTCTTCAATCCATTTAATTCCCCAACGAATGGAGCATGGGTT
GAAAATGTATGTCCTGTTGCTGCAGGTGCTGATCCAGCACCAATCTCATTTAATTGCGTA
ACTCCATTTTTCATAATTGGCTTACTTTGTATCATTTTAGCAATTGCAACAGGGATATAT
TCTGCATCTGATCCAGACGGACATAAAACAATTTCAGATCCTGAGGGTAAGTCAAGGACA
GTTCTCAATCGGTTTCTTTGTGTTTCAAATATATCACGTAATACCAAATCTAATTCTTTA
CTTTCGTCACCTTTTACACCTTCAATTCGTTCATGGTATAATTTCTTTGCTGCTGCATAC
CCACGAGTTGTGGGGGGGTTACCTGTACAACTTCCTCGAAAGATATGAGATTCATCAATA
GCTTGTGGTTTGATATGATATTTATTAGCACCTGAAGCTTCAAGGATCAATGATCGATCA
TCACCACCTGTTGTAAGCCATGATTCAAATTCTGAAAATCCAAACAATTTAGCTGCATCC
ATTGCTTTTTCTGCCGCAAGATCTGAAGGAGACAACACTTCTGGACCTGCAACTGAACTA
AGTGACGATTTTCTTATCCTACTAGTATCACCACCTTGCAAACCAAAAATTGCCTTCTTA
CAATAATCATTTGTCCTTTGCAAAAAATTCCTGCTTGCCCTAGACATAGTATTATTTTCT
TTATGTTGAAGAAAGGCAACAGTAGTAGTAGTAAAGAATCTTTGAAGGTGCATCATACCT
TTATGTTGCTCAAACTCAAACGTCAAACACTTTTTGCCAAGTTGTGAAGAA
>c262_g1_i1 len=1125 path=[91:0-947 1038:948-967 90:968-1124]
TGTTCACAATATTATTCCTTAAAAGATATATTCAAGTATGAAAAAGATGTAGGGAACAAA
AAGTGAAAGTAGAAACGTACACTTTGGTGTATCTCCTGAGATTCACCTTCGTTTGAAACT
AAGTTTTTGACCTCTATGAATCTCTTTATTTTCATGTGTTTAGAGTATTATTCTTCAAGG
TGTTTAATAAAAGCAAAAAGATTATTGATAATAACTTGAGGGTTATTATGTTTTGAGAAG
CCCCCCTGCAAATCTATGAAGATTGAATTGGGATCCAACATCTGCTGTACCTTATGGGTT
CAAAAACTCAAAGTTTTTTAACTAAGTCCTTTATTTATGTGATATTTTTTTAAAAGCTAC
AAATTGATATATATATACATCGTTTCAGAAATATCTAAACAAATTCGTGTGTTTCTTTCT
GGACTATATCCTGAACAAATCCATGGTCTTCTTTCCCGGCTTTAGCCTGCTGAGACGTAT
TACCCCACGAATCAGCTACCGATGTTACGTTTGTGTGAAATTGTTGCCATTCTCCAATCA
ATTCTTCTATATTTTTCATTTGAGTCTCGTAATTATCCTGCATCTTTTTCAGTTCTTTCT
GTTTCGAATCCATACGTTTCATCTCACTTTCATTTCTCATTTTCTGCAACCTTAGAAATT
GTACTTTCTCCACCAAGTACTGGTTCTGGTCATTTAGTTCTTGAATCCTCTCATGTTGTG
TCACTTTTTCCCTTGATTCTTTATCACTGCGTAGTCTTTGAACAAAAGACGACTTGGAGT
CATTTCGACTCTCATTTGACCTGATTGAAGAATTATTGTCGCGACTGTCTTCTTTTCTTC
CTCCAACCCCTATCAGTTTCTTCAGGTTCTTGCTTCCCCTTCTGGTTGGTCTGGAAGAAC
CGTCATGACTTCCTTCCCTGACTGGCTTTTGTTTCCTTGGAGGAGCACCATTGTTTTTGA
CCTTTCTTATAAGGTTTTTCATTGTTACTCAAAAATGAATCTATTCAGAGGAAATAGAGT
GAATAGATTTGAAGTTTGAAGACATCAACTTATCAATCAATAATCGGCAGTGAACTTCTT
TTTTAAGCAATGAGATATGGTACCTAATACTATGCAAGTGACAAA
>c263_g1_i1 len=475 path=[1296:0-114 844:115-474]
GCTCGGTCCGCCGCTGAGGACGCTTCTCCAGACTACAATTCGGACGGCGGGGCCGTCCGA
TTCTCAAGTTGGGCTCTTCCCGGTTCGCTCGCCGTTACTAGGGGAATCCTTGTTAGTTTC
TTTTCCTCCGCTTATTGATATGCTTAAGTTCAGCGGGTACTCCTACCTGATTTGAGGTCA
AACTTTAAGAACATTGTTCGCCTAGACGCTCTCTTCTTATCGATAACGTTCCAATACGCT
CAGTATAAAAAAAGATTAGCCGCAGTTGGTAAAACCTAAAACGACCGTACTTGCATTATA
CCTCAAGCACGCAGAGAAACCTCTCTTTGGAAAAAAAACATCCAATGAAAAGGCCAGCAA
TTTCAAGTTAACTCCAAAGAGTATCACTCACTACCAAACAGAATGTTTGAGAAGGAAATG
ACGCTCAAACAGGCATGCCCCCTGGAATACCAAGGGGCGCAATGTGCGTTCAAAG
>c266_g1_i1 len=1927 path=[1:0-265 267:266-1926]
AAGATATAATCTGAATTTTATATATTTCTAACTGCTTTCTAGAGTTTTTATTTTACATGA
CTATAAGACAAGATACCCCATACTACCCATTATTTTCCATGTTTGTGCCTTACTCAAAAC
TTCTTGAATCCTGGAATCCATCAATGCCTTCTGTAAGATCGACGGTATCTTCATCACAAT
CATCTATTTCATGAAAATAGGTAGTACTTTGACCCATTTGATCTTCATCGTAGTCTTCTA
CAATATTAGCGTCATCGTCATCTCGTTGCTGTTGTACTTCAATGTTTTTAAATATGGGGC
CTTTCTCGTCTTCCTTTTTTTGCCCACAAGAGAGAAAATACATAAATATATCACCAATAT
CAAATTGAGAATTTTTTGAGGTGGAATATGTAGAACCACCAGTAAAGATTGCAGATGCAG
ATGCAGATTCACCACAGAAGGTTGTTTTATCATCATCCCACCACTTTACTCTTTGTTTCC
TGGTGGGGTGTAGTCCTTCATTTTTCACGCTTTCACAACGGGCATAAAATTGTTTGTTTA
ATTCAGCAATATTGGCAATTATTCTTTCATGTTCTTCTTCTGTCATAACATGAACCTCAT
TATCGTCGTCATCCTCAATACTGTTGCTACTCTCTGAGGAGCCACTATCTTCCAGAGAGT
AGGAAAATGTTGATCCATTTACCTTGATCTTAGCAAAAGGTATTTGTAGTGTTTTCTTTA
AAGCTTCTGAATCCATTTGAGATTCTGAAGACGACAATTTAGCGATTGATTTCATATCAA
AAAGATCTTCAATTTGATCATTCTGGATTGCTATTGGATTTGGTCCTTCATAGTTTTGGT
GTTGTTGCCACTGCTGTTGATGCTCAAATCCTCTTGTTTTCAGGTTTTCTAATGGTATTC
TAAGGTCATCTTGTCTAAATTCTTGACCTCTATCTCTAATGCTTAGGAAAGGTTCAGTTT
TAGCTATAGATGATCTAACAAAGGGTGAGATCTTTTGATTAGGAGCCTTTGATGTAAAAT
CATTTTCCGCTTTGATTTTAGAAGAATGCGTTTCAGATGATCGACATGAGCAATGTGATG
AATCAAACATCAGTGAGCATATCTCAGGATTATTCCTGCTTCCAATCGATGCTGCTTCAT
ATGAAAGAAAAAGTCGGTTATTTTTAGTGTCTACTAAATGACGGGTTAAAGTTTGCATTT
TTTTGGTCGAAATAGGATTTAGGGGCACATCGTCATGAGACTTGTTTTTAAACTTAGGAA
CAAAACACATAAAAATATCAGATCTTCCTGCATTATTTCGCCGCCATGTGCGTTGAGGTT
CGACCAATGTGGGGTCTGATAACAGGGATACACTACAATTGCTTGTATCCAGTGTCAGAT
TGCATTCATCATCCATTTTTTTGTAGTCTGCAGACAAAGAACTATTTTTTTCATTTAGAT
CATTTTTCTGATGCCTTCGCTTAACTGAAGGAGCTGAAATCATGATATCATCACCAACAA
CAAGTCCATTTAAGCTACATCTCGATTTGGCATCCTTCTTGGGACTATTTAAGTATGCAA
GTTTCCCATTCTTATTAGGTCGAACATTATCAGATTCTTTTCCTGTAAGCAATCCAATTC
CTGCTTCATGAAGATCTAGTGCGTTGCAGCTTCCATTTGAAGCAGTGTTCTTCCGTTTTC
TTAATTTAAGTCTTATCGTCATGGGAACTATTGACAATACGCAAGTGCGTTATTAGCCCC
TGTTGATGGAAACCGAATCAATCGTAGCAAAGAAGTGAATCTCGCTTGTTGGCAATTGAG
TTCTTAAAAAAATTGTTTTGCTGAGGCTTCTTTTGAAGTTAAGCGTTGCTCTAGACGAGT
GAACCTAAATGATGATGTGCTCATGTATTTGTTCAATTCAGAACATATATCAATTCACAA
GTAAAAA
>c267_g1_i1 len=2562 path=[2540:0-2109 4650:2110-2561]
CACAGTCACCTTTGCAATTGTTAGTATTATTGGATTGAAATTCACTCCTTCAACAAGTGA
CAACTCTTGTTACTCACGATGTGGTGCGAATTGCATGTATCACAAGATCTATTTTAATGG
GAACCATACAGAAAACTTAAATGCAGCATGTGAACATGACTATGAATACACACCAATTTT
GGGAATGTCAAATCGTATGTTCCTCACCCTGCGTCAAGTATTGAGCATCTGGTCTGCTTT
CAACGCATTTCGAACAGTGAGGAGAAGAAGGAGAGTTTGGTTAAGATCAACAGCTGCTGA
GTACTTCAAAGATAAGAATTTACAAGATGAAATGAAGGAAGTTGATAAAAAGACTTTGCT
GGGGAGAATAAGAAGAAAAATGAGAGCAAGGAAAATAAAGAAAAAAATTAAAAAAGCTCA
AATACGGTTTCAGAAAAGAGAAAGTATCAGAATGAAAAAAATTATTTCCAACATAAATAC
CTTCTCTTATGAATCAGAACATCATAGAAATGTGAAAAATCTAAGTGGTGTGAATGAGAC
TTCAAAAAACAGCTGTGATTATGAGAGTGATTCATCTCTCTCGGTAAAAGACATCACAAA
GTTGAGCCAACCTTACACAATTAACGAGCCAGACCCAAATCATTTATTTAAGGCTTATGA
GAAGTATAAACATGCTAGACAGGATAATGACCCAGATGAACAATCAAGGCATTTTCATGC
TCGTACAATGCCAACATTTGCAATTCAATCAATCAACATGGACCAAATTCGTCTTAAGTC
AAGGATTGAAAACGTTGCCTACGCACATGGTGGCTTCTTTGGTGCTGCTCCATTCATGTT
AGCAAATCCACATTGGATTGACATACTGAGACAGCTTATGCCTGATGTTTATGTTGAAAT
TTCCCGACGTGCAGTATTTGCACCAGTCCCACAACTTATTCATTGGGCAGAAAACAATCC
TGTCGTTGCTGCATATGGTACAGCACATGAGCTTGAGTTCAATGGCAAAGTGCCCACACT
GGAATGGGATGTATTTTTAGATCCCCATCTGGTTCAGAGGGTTGAAGTTGTCCTTGAAGC
AAGAGAAACATTCCTAAAAGAAACAGCGAAATCATCAAAACGAATAAATACTTTACTCAA
TGAAATGGAGTGTAGGTATGCCGATAAAATTAAAGCAATAACACGAATATTAGAATCAGG
AATATCCAAAAGATCAGACGAATGTAGAATTCTAGAATTCTATAATGCTGAGATAGAAAA
ACGAATTGAAGTCCTGCTAGAAAAGATGTTAATAGCTCATGGAAATGCCACACAACTGCT
TCTGGAGCAAACTGGATATTTGAAGAATCTCAATTTTTCCAGAGTGAAACATACCCGTCG
AACATTGGGTGGTGGTATTTATGCAAAGCATTGGATACCTCTATTTGTACAGGCCTTGAA
AATGAGCACAAAATCTAGTCAATCTAGGAGCAGCTTTGCAAAGGATTCTTCTGATGAATC
CACGTCGTCTTCAGAAGATGGCTCATTTTCGAATGATCAATCTCCATCTATTGATAAGGA
AGCAGCTCCTTTACTTAAATCAGATTCACGCAGTGAAGAAATGACATCATTTGAAGAGCT
GGGACTTTCACTCATTTCTCCTTCCTCAATTGCTGAATCCATCAGTGAATTGAAACAAGT
TACAGATTGTGATGCACCACTGGGTCTAATTCTGGATCTCAAGTCTCGTCATGTTCCCAA
GCGTGTTTGGGCTCTTCTGATAGATGCATTTAGAAAAGCAGGTGCTCGCATAGAAGGTAT
TGCAACATTTAGTATTGAAGACATTCGCGATGTTAGTAAATATTGTTCTGTTGATGTCAA
GGAAATGATATTCTATCACAGTGCAGGTGATCTTCAATATGCTTGTCATAATGGTATGAT
TAGGAAAGGTGATAGTATCTTTTTCAATGCTGGTAGTTTGTTTTGGAATCATCCTGTGAG
GGAATTGAAAGATATCATAGATATGCTTGGGCAATGTATGTGTTTCTTTGATGCAGAAGA
AACAAAACGCAATTACAAAATGCAGCCGTATGCTCGTGTTCGTCAATGTGCCAGCAAAGA
AGACCTAAGGAAAAAAAATAGTAATAGCAAGAGCAACATTGACTTCTTTGATGGAGGTGG
CAGCACAATTCAACAATACAAAGAAAAGTATGATTTATCTATCGGTCTATATATTCAAGA
GTTTTGTGTTGATGATAAAATTTTAGATTTGATTATCGAGTACGTGAACAGAAATCAGCA
TGTATACAATCTTGGATTTAGCTGGGGTGGTGTCAACGGATTAACAGTGAAGGATATCCA
ACCTGGACGTCTTACTAGCACTGATGGATTATGGAATCAACGATACCTTGGCCATGAATG
GGAAAGTGATAAGTACCCCCCAAATGAAGAGTAGCTCCAAACATCACTTTCACATTCCAA
AGCATTGTGTAAAAAGTAATTGTATTTAAAATGATTTGTTTGTTAGTGTAGGAATCATAT
TAACTTTTCCTGTAGCATCTGTGTCTGGAGGTACTTCAACAG
>c268_g1_i1 len=2321 path=[27:0-2320]
ATGCATTAGAGAAAATTGAAGAGAAGAATAAACATCTAAATTCTGAAATGTATCTTTTTA
CGAATGAAAATGATCACATACATTCTCCTCACAACTTCAACAGAACTTAAAATCACTCAA
CACATTTTTTTGTCCTGTCTTGGACCTTCTGAAACAAACTTAGATTGGACTGTGAAGGTT
TCGATACTTCAGCTGACGGAGGGGGAAGAGGAGAGCGATAAATCCCTGTATCAGGTGGCG
AATTAGGACTTGATAACAAATCAGTTGGGAAATTTGCACTAGAATTACTCATTTGACTCA
ACGTCGCAGCTGCGTCAACTTCATGTTGCGGTACTATCAAACTATTGTTTGTCATGTTAT
TATGGAACAAATTACTCGCTTGTGTATTTGGAAATTGAGAGAATACATTTGGCGTCCCCG
AATAAGAATGTTGTAGTGGCGTTGTTATCATGGGTGTCAGTCCAACACCTTCTTTTTCAA
AAGTGTGATGATTTTCTTCTTTCATTTGAAGACTTTGAAGGTTACTAAAGTTGAAGCTAT
CCATGCTTTGATCGTATGGTTGATGTTGATGTTGATGGTGTTCCCCTTGAAAGTTTATTG
GTGATAAGATAGTAGACCTTTGTGTTGGTGGAGGTTTTGACGGAGATGAAGAAAGTGGAG
TATTTTTTGTGCGCCCCAAAACTGAAGATAATATACTCGTTCCTCTTTTACCAGTTTTAT
CTTCATTTCTGTCAAAGTTGGAAGATTTTTTATCTGCGCTACCCAATATTGAAAGGCCAC
TGCATGAGTTATCAAGATTGAAGTGTGGTAAATCCATTAATTGGACCGGGCGTGACGTTT
GGTTTGTTGACGAAGGCAATGATTCTTTTGTTTGATCATCGTTTTCATCAATAAAATGCT
TCACTGCAGACATATGAGAGTAATCTCCATTCATGATCTTTTCAAATCCACTCCTAGAAG
ATGTATCATGTTTTGAGGGTGATTCTTGACCCATAGGTGTTGAAACTATTCCTGTGTCAC
TTTGGGTTGCTCCATAACTTGAGTATGATGCAATTGATTGTTTGCTAGGTATGTTTTGCC
CAACTTTAGAGTTTCTTTTATGGAGACTATTTTGCGCGTGAAGAGTTTTTGGGGAAGTTT
GAAGTGGATACTGACTTTGGCCAGGAAGTGAAACCATTGGCAATGGTAATGGCAAGACTG
TCTTCTGTTTGTATCGTTGTAATTGGGGCACCTGGATTGGCGTGGTTTTGGCAAGAATAC
GACCGGCAGTGATGGGAAGTGGACCCTTTTTACTTATAGCTTCCATTAAAGGGGCAACAT
TTTTCCTCACAATATCACTGGATGACTTCTTGTCCCTCTTGAGCGCACCTTTCACTCGTC
GCTCCAATACTTGGTATCGTTTGCGTAAAGCCCCGCGATCTCTATGAGGAATCAAACGCT
TCGCAATTTCAGCAAACAATCTGCCCATCAATGGGACAGCCTTCAAAAGCATTATGTCCT
CTTCCATACTCCAACGATATAAGCCGTATTCTATCGGTTTTGCAACAGGTTTCAAAGTCT
TAGCAATCAATATTTCATCAAAGTCATCAACACTTTTCACATTTTTAGGAGGCATTTTAA
GCTCTCCCTTTGAATCAATTGCAATACCCTGCCCTTTGTAAATAAGTAAACAAAGTCTCC
AATACCGTTGTGAGATGCTGCTGATAGTTCTATCAGGGAGATAACGATCAGAAATCAATG
TCCATTCCTTCTCTCCATATAGATTCACCCCTCTAAGCAGTAAATTATCCTCTGATGCAG
TGAACTGACCTCGGCTTCTACGAAGTGACAATTGTTGTTCAGGCGACATGGATACTATTT
CTTTTACCTTATTCACTGCTTCTGCGGGACTTCCAACAACTTCTCCCGGATATGTAAGAA
GTTGAGACAAATCTCGATAAGTTGGTATAAGGTCCCTGTCATAATCTGCCCCAGCAAGCC
TGAGTAGCATTTCACAGGCACGACCATGATCAGCTTCATCAAAAATACCAATCCCCCCAA
ATCCATTACCCCCAACAGCTGCATTCAAACTATTGTCAATTGCTGCAAAGGTTTGATCCA
ACCTTGCCAATCCCTTGACACCAAAAGTAGTATTTGCTCCCAGACCTAGAGCAGAATTAG
AGTAACCACCAGTACCAGTAGAATGATTTGACTTTTGATTTGTATCTTCGAATTCCATTA
TCCCTTCGCCCCCCCATTTATTTTCCTGTAATGTCCTCGAAAAAGCAGAACGAGTAAGCC
GTACTCTTTGTTCTTCAAAGTCATCATCATCGTCGTCATCA
>c269_g1_i1 len=1656 path=[47:0-331 378:332-768 46:769-1655]
TTAGGAGTTTAGTTAGGTACACTATGTACAATAAAAAAAGAGCATACCTTACCCATGCAC
CACATTGAACACACAGTAATAAAACTCACATCAATCAGAAACTTGGAACTATTTCTAACA
ACAGAAACCGCGGAACAGAGCAACCATGAGCAAATTTATCCCTCCAGGAACGCTACAAGC
TTTTGAAGACGACGAAGACCAACATGAAATAGAACTCTACGATTCTAGTCAGGAAAGGCG
GCTCTATGACAATTTTGCGGATCTTTACGCTATCATTATGACCACTGAGTCTTTGGAAAA
AGGTTATGCTCGGAATGCCATCACAAGAGATGAGGTGTGTCCTTTCTATGGCTTGTGTGT
GATATTCAAGATGTATGATTCGCTGGATATATTGCATCCTTTTGTTTGTGGCGTTTGTGA
AGTATATCGTACAAGAGTGTGGTTTCATTGTATATAATTTAGGTGAATGTACGATTGCTT
CCTGCTGGGTGTGTGTGATTACGTGGATTAATGCGTTGTACTTTGTACTTTAAACCCTAG
AAATCTTACAGTTGGAGAGTGCAATTGTATGGCTGCTACAGAATTCTGGAGTGTAATAGA
TGAACTATCATTTCTTTTGCTAGTGTAACCTGTTTCTCTCTAACGCATCCATCAACTTTT
TTCTATTTTTTACCATTTGTATCATGAAAAATATATGGACAATGACATGCTACATAATAA
AATGATTCATTCATTGAACACTTCATCATTTTGCATGTGGATTATCTACAGTATGTTGCA
GAATGTAACAAATTAATCTCCCAGTTCAGAGTAGCAGAAAAACTAGCTCTTGAAAAGAAA
TCAATGAGTAACGAAGCACTCGCAAAATCAGCTGAAACATTTATGCAAATTTATCAGATG
GAATGTCCACTTGCAGCACACCGTCTCCTAGTCGCAGGCGTACCAGAAACAATGGCCAAT
ATTGACGGGAATGATAAATCGGGAATTACGGTGGCTGAAACTGCGGAACATTTTATTACT
ACCATGGATGCACTGAAATTAAACACTACTGCAGTGGATGAGTTGCAGCCTTTATTGAGT
GATTTGATGAATAAATTGACTCGGTTGCCAGAAACACCAAATGACTTTGAACCGAATAGG
ATCGTACAACAGTGGCTGCAGAAATTAAATCTTATGAGAGCTATTGATGATATTGATGAG
GCAGATTCAAGACAGTTATTTATGGATTTGGATTCAGCATACCAGGAATTTAAGCGATAT
TTGAATGATCGAAATAGTAATTGAGAAATTTTCTTTGTTTTGATGTTTCACACCAATGAA
TGAGTGAAAGTTACAGACTGTGTGTGCTGCAGAGGAAAATATAAAATTTAGTTTTTATAA
AACAACAGTTAATAAATCGCATCTTGAAACAGAGCTGATGGGGAATACAGTTCAGTTAAA
CTCCTAAAATTCAATACTTTTCATCTATGCCAGTAGAGAATAATATTAAGATGTTGGTTC
TTACTTTACGCGCATACACAAACATCAACAAAAGATTACTAGAATGTTTAGAACAAAAGA
AAACTCCATCTATGCATAAATGAAGGATGTCAATCAAAAGTCAAATGTAATACAAACGCC
AGCACGTAATATTATAACAATTTCATTATACCACAG
>c269_g1_i2 len=1219 path=[47:0-331 46:332-1218]
TTAGGAGTTTAGTTAGGTACACTATGTACAATAAAAAAAGAGCATACCTTACCCATGCAC
CACATTGAACACACAGTAATAAAACTCACATCAATCAGAAACTTGGAACTATTTCTAACA
ACAGAAACCGCGGAACAGAGCAACCATGAGCAAATTTATCCCTCCAGGAACGCTACAAGC
TTTTGAAGACGACGAAGACCAACATGAAATAGAACTCTACGATTCTAGTCAGGAAAGGCG
GCTCTATGACAATTTTGCGGATCTTTACGCTATCATTATGACCACTGAGTCTTTGGAAAA
AGGTTATGCTCGGAATGCCATCACAAGAGATGAGTATGTTGCAGAATGTAACAAATTAAT
CTCCCAGTTCAGAGTAGCAGAAAAACTAGCTCTTGAAAAGAAATCAATGAGTAACGAAGC
ACTCGCAAAATCAGCTGAAACATTTATGCAAATTTATCAGATGGAATGTCCACTTGCAGC
ACACCGTCTCCTAGTCGCAGGCGTACCAGAAACAATGGCCAATATTGACGGGAATGATAA
ATCGGGAATTACGGTGGCTGAAACTGCGGAACATTTTATTACTACCATGGATGCACTGAA
ATTAAACACTACTGCAGTGGATGAGTTGCAGCCTTTATTGAGTGATTTGATGAATAAATT
GACTCGGTTGCCAGAAACACCAAATGACTTTGAACCGAATAGGATCGTACAACAGTGGCT
GCAGAAATTAAATCTTATGAGAGCTATTGATGATATTGATGAGGCAGATTCAAGACAGTT
ATTTATGGATTTGGATTCAGCATACCAGGAATTTAAGCGATATTTGAATGATCGAAATAG
TAATTGAGAAATTTTCTTTGTTTTGATGTTTCACACCAATGAATGAGTGAAAGTTACAGA
CTGTGTGTGCTGCAGAGGAAAATATAAAATTTAGTTTTTATAAAACAACAGTTAATAAAT
CGCATCTTGAAACAGAGCTGATGGGGAATACAGTTCAGTTAAACTCCTAAAATTCAATAC
TTTTCATCTATGCCAGTAGAGAATAATATTAAGATGTTGGTTCTTACTTTACGCGCATAC
ACAAACATCAACAAAAGATTACTAGAATGTTTAGAACAAAAGAAAACTCCATCTATGCAT
AAATGAAGGATGTCAATCAAAAGTCAAATGTAATACAAACGCCAGCACGTAATATTATAA
CAATTTCATTATACCACAG
>c270_g1_i1 len=1385 path=[1413:0-1384]
TTTAAATAGTTTTTCTGCAATAACTTCCTCTGCCCATTCTTGACCATATAAACGTGTCAA
CATTGGCCTTGCTGGGTCATTATTTTTCCTGTAAGCTAAATAATCCCGATGACCCTGAAG
GACAATATCCAAACTGATCTCCCCATTATCATCTGACGTTGAACTTTCTTCTTGTTGTTG
TTCCATCTCCCTCTTCATTTCAAAATCATGTTGTACTTCCAACATCAAATCTATATATAA
ATCAAAATATGCGCAAAAGGCATCATAAACTTCCTTCTCTATAGCATCCAATGCACTATC
ACCAGCCAATCTCGTCCATAACGCATAGGGAGAGAAAAACCGTGTAGCAAAAGATGGTAT
ATCCCCTCCCCATGGAAGTTTCTCATTCTTTTGATTCTTTAAAACATGTTGCGCATGCAA
TGATTTGATTTTTTCTTCATAGATGGCGTATTTTCCAACCTTTGGAAATAATCGCTCATG
TTGATTTGGTGTTGATTTTGAGTTCGTAGTTTCGTTCTCACCGTTATTATTATCATTACT
GTTGCTATCGATTTTTTCCTCGTCGTAATTGTTACTATCATCTATTGGTAAAATAGGTTG
AAAATCAATTGCAATTAAATGCTTTCCCCCTGGTAACGTAACTAAATCCATACCTAAAAT
TGGCAATGGCAAAGCAGTGCTGGTAGATGCAGTTGTTTTGATTGTTTCTAGAATACTGGG
GAATAACACAAGGTTTAAAACATGTATTCCTTTCTTATAGGCTACCATTCCCGTTTCCAA
TTCTGTATCATTGGATGATGGCGTCATCGTTTCTAGAATTGCATATCGTGCCAATCGTAA
ACTACTTTCAGCTGCACAACCATCATTTGTCGATTCTTGTACTTCCACATTCACAACCGT
CCCTTCTGGACTTCCCTTTGCAGGAGCTGAATTATATGTTATTTCTGCTTCAATGCCTGT
CTCTATTTCATTTTCTTTTGTTGTTGGTGGTGGTGCTACTAACCCACTCAATTGCAATTT
TTGCCATGCGTATCTTAAAAATGGTCTGTATATTCCATCCGTATCATACTGAATATACTG
GTATGAGTGTGGTGAACTATATTGATCTATCTTTGTGAAAAGACGAAATGATGACGTAGT
TGATGTAGTTGAAAATGATGATGCTACATTAGATTGACGATCTTTGTAGGAACGTTGTAC
AAAAGTTGGACGATGAGAAGGATATTGTTGTTGATGTCGACTACTAGAAGAGGAGGAATA
TGTTGAAAACGTGAACGCTAATGCTGCTATTGATGCATTGAGGCACAAAGAACCTAGCAG
TAGAATGTGCATTATTTCTATCCTTTCTATCTTCCTTCCTACTATGAGCAGAAATAAGGT
TGTGG
>c271_g1_i1 len=465 path=[41:0-216 20:217-464]
TAAAATGGCTAATCCATTGTATTCATTACTAAAGTATTTCTGGCGTAACGTCCGCTACAA
TGAAAAATAAGACCAAGCATTACTTCATGTCTCAATACATTTTAACAACCTTGTATGAAA
TGGAACAAACAACAACCAGTAACACACAAAAATGATTGACTCATTTATTGATTCATCATA
ATTTTGCTTTAGTTTTATTCAATAAAATAGCCCATTCTTTTTTGGATATAGAAGTATAAC
AATAGAATATAAATTGTTTAAAGACCAAGCTTGGTACGACGCCAGTGACGCCTTTTTGCG
TTGTATTTGATGCTATTATCAGTACGGAGACGGATCCATTGTGGAAGTGGGCGGTTTTGC
CTTTGCTTCTTGGCAAGAGTGCGTTTGGTACGGAATGTCTTTTGTGATGGCATTGTTACG
CTGTTACTTGTTTGACTTAAAAGTGCATTCACTTGCACATCATGG
>c272_g1_i1 len=2586 path=[1:0-2585]
GTTTCTTTCTTCACATCCCATAATAAATCAATGCTTCAATTGTAGAATGAATCAATCGTA
TTGGCATTTTCATACCATACCTCATTCAGACAGAACCAGGACACAGGTACTAAGGAGGTA
TTGAGCAGAAATGACTTTAGAAAAGGTGAACAGCACCCAAACAAGTAATGAGATGAAGAG
AGGTAAAGGAAAGTACAAGGATCACCGTAATCGGTCGTCGTGTGGGTCGTATATCCTTGC
TCCTTTCACCAAATGTTTGTCGTCAGGAGCATCCAAAGGAGAAAGTCATAGACATGAAGA
GAAGAAAGAAGATGAACATGTAACGCATGATGGAGGTAGTGACACAGATTACAAATCGTC
ATCAGAGGGAGAAATTGGCCATGATCACCATCAACTCCCTTCGTTGGATGAGTGGCCCAA
CCGCCCCATTTACATCCAGGCAGCTGAAGATACGGAGTGTTTTGGATCTGATTGTGACAG
CTATATAGACGGGTTATCATCGATACCGATTGGTGTACCTGTTCACTTTGAGAGCCCTCT
TTTCAAAGGAAAAATCTTGATACGAGTACGTAATATTCCCATTTCTGAAAAGCATCATTA
CCATGACAGTAACAGCGTTGATAAGTTTCAAACTAATCCAGCAATCACAACGAAAAATAA
TCACATAGATCAAAAAGAGCAAAAATTTCATGATGAAGAGTATTTCAAACATAAAAAACG
AATGAGACAATATGTCATACAAGGTCAATTCAAAGAAAAAATCCCCATGTCAGATGTGTA
CATTGGTGATTATTATGACAGAAAATTAGGGATGGTGCCACCTCCGTTTATAGAAAAAGT
GGTGAAAGCGGTATTTCGTCAAATGCAGCCTGGTATGATTATGGATTTAACAGCAGAAAA
ACCAAAGGTTGTAGTACTCATGGCTGGGGCTGTGAAAACCATGAGCATTGATAGACTGGG
TGAGGAACCCGATATTACCCTATATGATTTACCAGAGAATACAAAACTGATTGAAAACAA
AGCAGAAAAGGAAAACGAGACAGGAATAAAAGCCAAGTACACATCGGAAGGATTTTCATC
GCCAGATGCCAGACGTAAATTATTATCCAACCCTCAAAATGCATCCAAATATACTTTCCA
TCCAGGAAAAGTGTATACATTTAACAACTATGACGATGTATTTGATCTATCCGCTTACAG
GCTATGTATGCCAGGAATGAAGAAGAAATTAGAATTGTCCAAAATTTTAAATGGACAACC
AACCACCATTCGAGCAAGTAGAACGGATGGTACATCTCTCTTTAATTTTAGTGTTTTCCA
TGAAAGCACAACTGGAACTGCGTCTGAATCTACATGATAACAAGTAAGGAAAGAGTACCT
TTATCCTATTTTGTGTTGGACGTAAACTATGCTAAATTTCTTTCGACAGTGTCTCGGTGG
TTTGTACAAACATTTATGATCGATTGAGGACTGGCAATGACACTGAATTGGAGGTAGGAT
GTAGGTTACAATCTTGATCATGCTGTAAATCTAGAAAATATAACAATTGTCCTGATAAAT
TGAATAGAATCAAGTATTCATAACTCATTTTATTTTTCACTTATTGTCACTGGTTCTTTA
AGGAAAATATGAATTAGACTGCAATAGGATGGGCATTAATTCTTCATAAAGTTCTAAATA
CATCATTCGATTCTTTGCCTAGGGTATCAAAAATCTATATATCATTGAATGATATCTGTG
GTTTAGTTTATTACAGTAATAGAAACTATGAGAGAAACAAAACTAAATACAAGTACAGAT
TGGCTTTCTATGTAGCAGGTTCTTTGAGTCTCAAAAAGACGGCAATTATTTTTGGGTATA
CTTTATTGCTCGGTAAAGATAAAGAAAAGAAGCAAGGGTTACCATACATCAAGAAGTAAA
AATGAAGCAGGAAATAGCCATTGTAATTTTACTTTATAATCATAATGTTCATCCATACAT
TGAAAACGCTTCTGTCTCACTCAAAACAACTACCTTAGATGAAGAGAAAATAGCCACAAC
AGAAAGTACAAAAACAGTAGTGTAACTAAGTCTTTAGTTCAGTTTCTGTGAAAAAGATGC
TGTTGTCCAATTACCTATAATTGCCAAATTATTCTTTACTAAAATCAATAGACTTATTCC
TTGCACGAGATGATCATCTTAGAGGTGGAGCAACAATAGGCAAAGGAGAAAAAACATCAA
TCTCACAGGACTTCTAATCTTTGATTTGTATCGTCATTGTCTGTCGAACTGAAGTATTCA
CCAGCTACTAACTCAGTACCAATACCTGTTTCATCATCAGAGTAAGAGTAAAGTACTCTC
AGAAGTTCGTTAGGAAAAGATTATTCACCGCTTGTGGTTGGGTAGATAATTACTGCACGT
TGTGTTAGTCAATCTTGGTCAAAAATTAAAGAAGTTATACTAGCCTTTGCAAGCAAGTTG
TTTGTACTTATTCTTAAATTTTATGGGTTTGAGGATAAAGAAATAATGAGAAAATGTTGA
ATTTGTATATCTGGCTAATTAATCATCAAATGAAAAAAATGATGCAATGGCAAGCTTTAA
CCAACA
>c274_g1_i1 len=2316 path=[29:0-2315]
TAGATACGTGGTTTATACTTATTTTAATTTAAAATATTAAAAGGACACAAACCAAGTGGA
GTTTAGTGACAATATCTTTGGTCTTCTTTTAGATGACCATTCACAAACTCCCCTTTTCTT
TCAGAACCATCTAGGAAAGTCAATTTACCTCTGCCATGTTTAACACCATTTTCCCATTCA
CCCTCGTATTTGATTGGTTTATACAAAGATCCATATTTGCCAATATGCATTCTTTTTGGG
TCACCCATTTGATTCTTTGCCAAGAGAATTGCAACACCATAACCATGTTGTTTACCAAAC
TTCCATTCTCCATCATATTTTCTACCATCTGAACAAGTAAATATTCCTCGACCATGAAAA
TATCCAGATTTGTATTCACCAATATATTTGCACGTTTCGTCTCCTTTATGCTTCCATTTA
AGACATGGGTCTCTATAAGATGATGATATGCCATAAATGCTGGTATTGATACCCCGCCAG
ATTTCTCTTCCAGATGGTCCACATTTATTATTATTAACAAATGTTCCAGCGTAAGTGCTA
TGATGTGTTTTGTCAAAATATTTGCCTTCAATCATTTGATTATTATACCAAGTTCCCTCA
AAAGTATTACCAGATGCCCAAACTCTCCTACCTTGTCCATGTTTCATACCAGTGAATGGG
GATGTTTGTGTGTTAAATCTTTCTTTGGTGCCAGTAATTGTACAATTATTGAAACCCCCT
TCATAATATCCACCATCACGATAAACAAGTCGCCCATGTCCATGATATAATCCATTGTAA
AATTCTCCTTTGTAGCTTTCAATATCAAAATCATCTTGAAATTTGAGCTCTCCCATGCCA
TGAAACACTCCATCTTTCCATTCCCCACTGTAGTGTTTGAGTAATCCTGAATTATCTCCA
TAGTTCATTGTTCCTTGTCCATTCATATTATCGTTCAAAAAATTTCCTCTGTATGTCGAG
CCGTCAATGAAACGTCTTGTACCAATTCCATGCTTTGTGTTATAACGAAACTGTCCAGTG
TAATGAGAACTATTATGTTCATAACCATACGAAATATGAGCAACATCACTGTGGAGAGCT
CCAAAATGTACACCGCCTCGGTACACATCTCCATTGGAAAAATGGATCTTTCCATCCTCA
CAGTGAAGTTTCCCATTAGTGAAAAATCCCTCAAGCAGTTCTCCACCTGCTTTTCTTATT
GTACCTTTTCCATGAAATACATCATCTTTCCATGTTCCCTCCCATATCCCACCTTTACCG
TCATGTAGTACTCCCTCCCCATTTTTTTTTCCTTTTTGAAAGATTCCAACAAACTTTCGT
CCAATGATTTCGATATCATCCTCCTTAAAGTTGCTCCATATAAATGTTCCTTTACCATGG
AACAGTCCATGTCGAAATGATCCTACATATTTATATTTTGATGTTTGGAGTTCACCTACA
CCATCTCTTCGTCCATCCACAACCTCCCCATTGTATTCATCACCGTTAGGATATTGTATC
TGTCGTTTACGATAAATCCGTCCATCTTTTGCCATCCTCCAACCAACAGAAGTTGATGGT
GTTACTGGTGGTGGAGATGGCGATCGTGATGACGATACTTTCTCTTCCCATTCCATTGAC
GATAGCAACAAAGTAATTTGAATGTGAAGAAAAGATGACAGTATTTATTGGAATAAAATT
TCAAATTTCAAATTACGAAATGATATAAATAAATAAATACTGTATTTACTCAAAAGTAGA
ACTATTTACTATTTCTAAGTAAGTATGCGACACCAAAAAGAAGAAGTAGTATTGCATTGA
TTGACCATATCATGATTACTTCTGAGGTTACTGTACCACTTAGAAATTCAAATAACAGGC
AACTGACTGTATCATCCTTTGAACCGAAAAAGATACCTGTAGAAGTAGTCCGTATACTTA
CAAAATCAAACTTTCTCACAACTCAAGAGCTTGGAAGGTTTTTGTTATTTGTCTCAAAGT
CATTACCAAAATCTCTATATCATTCCAAGAATGAGCTCTGGCAAACATTACTTATTCATA
GATTTGGTCGTGATGTTAGTATATTTGCAAGGGCAGTCAGTGCGGAAGAGAAACTTTTCT
GTTCATTGCTCAAAGGTCAAATTAGGCGAGTGAAAGCATCAGCTGCTCACCCAGCTAAAT
ACAAACCATGTGATTACAAACTTATAGTAAATATACACCCTACGAGGAGGAGTAAGGCTT
GCTTTTCAAAGGTTTTAGAAGGGCAGGATATCCATATCTATGCGGCCGTCCTTCTGGAAG
GACAAAAACTGCATTTTGTCCTTCTGGAAGGACAAA
>c276_g1_i1 len=1359 path=[29:0-1358]
AGTTTTTGTAACAGCAAAGAGGCAGCTAAACATTCACCACTGAGTGAAGTTTTGAAAAAG
GCCGTCCATTTAGTTTAACGAACAAACCAAGGAAAGTGAAACCAACCGTACACTAGAGAG
TTTTCTGTCAAACGTAAATTGCCGTGGCTGTTGCTGTTACTGCCGTTGTTGCTGTTGCCT
GCCGTCACCAGCGCCATTGCCATCCCATCAACACTGACAACACTCACATTGAAAAAATTA
TTATTATTATTATTGTCAGTAAATATGATTAATCCTCCTATATCTTTATAACTGTATAGA
AAGTAGAGTAAGCAGAAACAAACTGAACGTAAATAAAAGAGAGAGTTTCAAAAAGAGCAA
CTACCGTCATTAACACACCAACATTGCCAACAAACCAACCCTAACAACACCAATTCCATT
AAAACCAACGCTAACACCATAAAGCACATGACTCATCTACGACACGCAAAGCAAAAAAAT
GCTTCAGTCCACCTATCTATCATACAAATATCATCCATTGTGCTGATTCACTTGAAGTAC
TTGTTGATCTTGACACAATCAGTAACAACAAGCACATCAATGGATAAATAATAAGTTTTG
TAATTGCACATCCAGGCACACCCAACTTGGAAGTACCATTGCACCATCCTCACCAGCCAC
AGAGCCTATGTCAACAATGCTCCCACCAACCATTTGGCGAAGAAATTACCAAATCCAATC
CACTACCCAGAGCCCAATCAAATGAGGAACCACATTGACCCAAAAAAACATATTGCTACC
ATAATCACTCTATGGTAATGAACATACTAAAGTCCAGCTGGAGCACCGATTACTAGAATC
TGAAAAAGCAATGGAACTGACAACGTGATGAATAGGGTGTACTGAAGATTCCAATCTGGG
ACAGCACATTACTGCAAACCCTACTCATATAACAACAATAACATCATTAAACAAATACTC
CATACTGGGAAAGCACATTACTGCAACCCTGCTCTAAGAAAAAGAACATCATAAAATAAT
TACTCTACACTGGGAATACACATTACTGTCCACTCTAAGAAAAAGACTATCATAACAAGA
AATCTCTAAAATGGGAATACTGCAAAACACCTCTCTAAGAAAAAGAACATCATAACAAGA
ATCTCTAAACTGGGAACGCACATTACTGCAAATCCCACTCCAAAAAATCTCTAAACTGGG
AATGCACATTCTGCAAACCCCACTTAAATTACAAGTACATCATATTGAATACTTTTCAAT
AGAATCGTAATTACTGCAAGACCACTCTCTGTCATAATGAAAATGATGCTTGCTAGCCAG
AGTACTGTATAATCTAAACACAATTAAATAACTCAGATT
>c277_g1_i1 len=3784 path=[3793:0-1957 30:1958-3783]
TCCATCTCTGCAACCAAGTGAAACCCCAACGGTTCAACCTTCTTCCATACCTTCAGTAAA
GCCCTCTTTGATTCCAAGTAGCACACCTTCTAAAGTACCCAGTGTAGAACCAAGCGCCAG
ACCAAGTGTGTTGCCATCTATATTACCATCATTACTGCCGTCAGCATTTCCTTCATTGAT
GCCTAGTACAGAGCCAAGCTCCTATCCATCTCTTTTCCCATCCAAAACACCAAGCAAAAC
ACCAAGCTTAAATCCATCTGGCATGCCTTCATTCAAACCGTCTTCTGTTCCAACTGCCAT
ACCTTCAATAATGCCCAGTGAGGTTCCAAGTTTAGAACCAACTACAATGCCCTCACTGAT
TCCGTCAACCTCACCCTCATTGATGCCTAGTACAGTTCCAAGCAATAGTCCATCTGCACA
ACCAAGCAATACACCAACATCAGAACCCTCCATAGAACCTTCATTGATACCATCTTCAAA
TCCAAGTAATGATCCTTCAACAAAGCCCAGTGAAGTTCCAAGTTCAATACCAAGTGGAGA
GCCTACTTATATGCCGTCAACATCACCATCATTACTACCAAGTACAGTTCCAAGTAATGC
TCCATCTCTACAACCAAGCCAACAACCAAGCACAATACCTTCTACAACACCTTCATTGAT
GCCATCTAATGTACCAACTAGCATACCTTCAACAATGCCGAGCCAAAATCCAACTTCAAG
ACCAAGTGCAATACCATCAACATCGCCCTCATTGATGCCTAGTACTGATCCAAGTAGTAG
TCCATCATTGCGACCTAGCTATACACCAAGTAGTACTCCAAGCATTGCGCCAACAGTAAA
GCCTACTACAATGCCTTCATTGAGGCCATCATTGAGGCCATCATTGAGACCATCATTGAG
ACCATCGTTTGTTCCAAGCAGTACACCTTCTTTGATGCCAAGTGAAAAACCCAGTGGAGT
GCCTTCTTCAATACCATCATTGTCGCCTTCTGCATTGCCTTCACTAGCTCCAAGTTCTGA
TCCTAGTATTGCTCCTAGTGCTGATCCATCATTAGAACCTAGTGGAAGACCCAGCAGAAC
ACCAAGCCACAAACCCTCAGTTAAACCTTCTGTGGTGCCTTCAAATACTCCCTCTATTGT
ATTAAGCGATACACCTTCTATGTTGCCAAGTGTGGTTCCAACTGTAACATCATTACCTTC
AATGATGCCTTCCCGTGATTGCTCCTCTATTGCAGGTAGGGCACGCGATGCCCAAAGCAT
AGTTACAACTGTTTCGGGGAGCTTCGATGCTGGCTCGCCTCAGGCGAGTGCAGCCGATTG
GTTCCTCAATACCGATACCACCAATTCTTGTGATAGCTTTGAGAAATTAAAAGAGCGGTA
TGTATTGTCAGTTTTTTATTTCAGTACACTAGGAGAGAGCTGGAACAACGATTCAGGATG
GTTATCTCTTGACGATCATTGTACTTCCTGGTTTGGTGTTAGCTGTTCAAACGACCAAGT
TGATAAATTGGAACTGGTAGGAAACAATATTGGGGGGACTCTTCCAACTGAACTCAGTGC
TCTTGAGAATCTTGTTGAGTTGAATTTTTATACAAATCAACTGGCGGGGACAATTCCAAC
TGACATTTACAATTTGACAAACTTACAAGTTATCGACTTCGAAGATAATTTGTTGAGTGG
TGATTTATTTCCTGATGAGTTATTTGATTCTGGGTCTCTGACTGAGTTTAAAGTAAGCGG
AAACAAATTCAATGCTGGCAGCATACCTGCTCGAGTCGCAGACCTGACAAATTTGATAGA
ATTTTCTTTTGCATCAAATAATGTGACAGGAACTATTCCATCGGAACTTGTCTCAATGAC
TACGCTGAAAAGAATCTTTGGATACAAAAATAGGTTAGAAGGATCCATTCCAGAGAACAT
TGGCTCTTTGACAAATGCAAAGAAAATTTATTTCTACTCCAATAGCTTGAATGGCACTAT
ACCTTCAACTTTTGGTAACCTAACTAATTTGCGTGAGCTTCTTCTTGAGGACAACAATTT
GTCAGGTGTGTTACCATCTTCCATGAAAGAGCTAACCCGTTTGGAAAATTTTTATGCATA
TGATAATAACTTGGTTGGGTCAATCCCACCAGAATTCAGCAACCTGTCAAGTTTACAGAA
CTTAAATTTGTCCAACAATACTTTGACTGGAGAAATTCCCAATTTCTACGGAAGCACATT
AGACTATATAGATCTACGATACAATAGATTAGATGGTGCTATACCGTCATCTCTCTTTGA
GATTGATTCATTACGTGTGCTTTACTTATCAAACAATACTTTATCTGGCACTATCCCTGG
CAATTATGGAAATGCGTCTTCTCTTGTAGATCTTTATCTTGATAATAATGATCTAACAGG
ACTTATTCCAGATCCTAGAGTTGGAGATTTTGAAAGCATTACAGAAATGCTTCTCAATGG
TAATAGACTAAGTGGTTCAATTCCTGATGGACTCTGTGCAATCCGTGATTTGAATTCGAC
ACAATTTGTTGTGCTTCATGCGGATTGTAAACCCAAACCACCAAGTGATATTCCTCAAAA
TGAATGCACGTTTGGGTGTTGTACCGATTGTTTCATAGGAAAAAATTTATTGTAACTTGA
TGAATTGGAAGGAAATCTCAACTTGTTTGCAGTAGTGTACCTGTGAATGTCTGTTTATGT
GCGTTTATTTGAATTGTTTTTAAATACTTAATAGAGCTTTTTTGTTTGACCGCGATGAAG
TCACCATGTTTCAATAACAGAAATACATAATCTATCTTTTACTCATATCTTGACTTTTCA
TTCATGGCACTTTTGTATACTCCAGACAATTTTAATTAGAGTTACTTCCCTCATTTCATA
AATTTGTAAATCTAGGGTTATTCTTTTAGGAATGGGTTGAGCATGTTGTAATACAACCAA
CTAGGCTCAATAAGAAATAAAACCAACGAGTAACAATTGTGTAAAAATGAAGAAGTCTAT
CAAAACAATAGCATTGAATCAACCAACACAAGCAAAGGAACTGCAAGAGCCACCTTTGAT
TGTCCCACCAAAGGATCCACTGGAATCAACCACCCATGAAAGAAATACGATGAAACCCAT
TTCCATCCATACCAGTACAAAAGAAGCTATGCTTATTACATCAAATCAAGTGGAGATGAT
AGCAACACCGCAAATTGCCTACAAAATCATTAGAGTGGTAATTCACTTCATCAAACATAT
TATTGACCATTCGTGAAGCCTCATTCCTCCCCTCCAAATTGTTGGCTTGGTAGTTGTGCC
TTAGACGATCTTTTCACATGGGTGCTGGTGTAGTGGCTGTAAGTCATGTATCCATTTTTT
CCTGATGTGCTTGTCCACGTTTCATAAAAACTGCCTCTACCACTTTTATCCAGAGCACCA
TGGAATCAGTTCCTTTCTTTAGTTGCTGTTCCAGAGGAAGTTTGAAAAGAGCGGTTTCTT
TGGCATTGATATTAGCTCTGCCTTGTTTGTAGAGAGTAGTGATTCTGCCCTGCAGTAGTT
GTCTTTCTTGGGCATGGAGCAATTTCTCAGAGTCCCAATGAAGAATAGAGCTGCGTTCTT
TCCACATAGCTGTTGTGTAGGTTTGAACAGACATAATGAGGTTCTTGGTCCATGGGTTGC
GTAGTGGAGGACTATTAGTAGATTTGATCCATCCAAGTTTATTTCTAATAGACACGCAAT
ATCTACTTGTTGATTGTGTAGTGTTTCAATATTAGTTTGCCATTCCGCAAATTCATAGTT
TGAT
>c278_g1_i1 len=2110 path=[2115:0-247 4216:248-2109]
AAATAATGGTCTTAGATTTTCAAAATGCATTTTATTCTATCTTCTTCTATTGCCGATTAA
TATATCTTGTTGTTGTTGCTACAATGTTGAACAATTACAGATGAATAAATTGAGTTCTTT
TTTCATTGCTCAAAAAGGCTCAAGTGATACACAATAGTTTTCTCAAGTAAAACTGAACCA
TCTTTATTTAGCTTTCATTATCTTCAATTTTCGCAGCTGTAGAAACTAGGCATTTTGACT
TTTGGCTAATGTGAACTGTCTTTAGAGTGAGCATAACACTGCACCTTGGTTCAAATATAT
TTACATTTCAAATTATATTTCCTTTCTGTTTCTTACCTAATTCAAATTTCACAGATGAAG
TAGGATTATTAGTTTTTAGCTTCAAACTCAAGTAGATATTGATGATTTGTTTAGTATTCA
TTAAGCTCACACGTATTCTTGTTATCGAAACCAAAGTTTATATTACATCATACAGTATTT
GTTGTTTATCAGTAAAAAATAGTTTTCACTCGATGATGGTGACCCAATTTGTTGTTTCTA
TCCAACTTTTCACCAATGTTCCAAAGGTACCAATCCATTTTCACTGCGTTTACTTCAGCT
GTTAATGCTTCTTTCGATGTGAGCTTTTGATACATTGTATTATTTTGTAATTTCACCCTA
ACATCTTTTACCAGCTCATCTACTGCAACAACTGTTGCAGCTCGAATGTACAATTCATCA
GCAGAAAATGGTATTATTTCCATTTGTTGATCAATTTGGTGTGTCAGTTTTGGTGAATAT
TGCAATACACCCAAATGTCGCAAAAGCTGTGGGACTCTATAATCAGCAAATGTTGTGATT
TTTTCCATATCCTTGAAACAGCAATACTTCACTACAAATGTAGCTGTAGTATCTTGAATT
TTTCCAAGTGCAGCCCAAAGATCGGCTACCAAAATTTGTGCTCGTTTGTAAAAAGCTACA
AATCGCCCATTATGGACAGCAGTATCACGAAATCCAGGAAAGCTTTGTAAAATTATGTAC
ACAAGTGTATCAGCTGATTGATTTGCTTTGGAAATGAGATTTGTTGCAGATCCATTATGG
AAGGTTAGTAGTGATTGAGATAATTCAATAATGAGTCTGGTTCTTTCTTTTGCGTTTGGT
ATGGAATATGATGCATTTTTGTTCTTGCCCTTTTCTTCATCTTCTCCCCCTTGCTCTGAT
GGTAGCTCTATCAAATTCAAGAATGTCTCTACTTTGAGATTGACCAAGTTTTGAGGTGCT
AATGCATACGAGTGTTCAGCCTGAATCGAAGTGTCATCGTTTTCATTTGAATTTTTGACA
GCACTGTCCATTTCCCTCGATGGTAGTGGCGAGGGTAAGATATCATCTGCTTCTGCTAAC
TTTTTAAGTGCAATTGCAAGATGTTCATATTCTAATAAATTTGTCTCATTATCTCCACTA
TGAACACCTTTCTCATTGTCATGCTCCACTGGCCAAAAGCAAAAATTAATACAATCCATA
ATCATCACATACAATGCTACTCTTTCAAATCTTTGTCGTTCTTCCACCTCTTTTGGAAGA
TGTGGTCTAGAATAATTTGACCCAGTGTAATGCCAACCATCTGCATCCCAACTTGCAAAA
TCCAAACTATCAATACATTTGTCTACAGTAGCTGCTGTTGAAGTACAACCCTTTTTTTGA
CGTTTGGCATTATCTTCATTTATTTCTGTTGTATTCTTCTTTGGATACTTCTCCAAAATA
GATTGAGTAATTTTGTCAGCTAAATTATCCATTGCAATAGGATCAATAGTGACAGATCTT
GTACTTGTTCCGTTATCATCATTATCACCATCACTGCTGCTGTTGAACGGTTTATCCTTC
ATCAGCGAGGAGCACGACCTTCTTACATTGGCACATGGTGATAATGATTCTGGAAGAGTT
GGATGAGATGAGAACTGTGTTACGGAGACGTTGGCATCAGGATCGGCATTGACAGTTGCA
TTCCCATTCACATTGGCTGAAGCCACACCATGGTTGCAGTTTTTTTCATGGTTCTGAGTC
ATGAGGAAGTAGATGCCTGTTCAGTCTAGATGACAAAATATGTATAATTGAAACAGACAG
ATATTTATTG
>c278_g1_i2 len=1875 path=[4214:0-12 4216:13-1874]
AATTCAAATTTCAATGTGAACTGTCTTTAGAGTGAGCATAACACTGCACCTTGGTTCAAA
TATATTTACATTTCAAATTATATTTCCTTTCTGTTTCTTACCTAATTCAAATTTCACAGA
TGAAGTAGGATTATTAGTTTTTAGCTTCAAACTCAAGTAGATATTGATGATTTGTTTAGT
ATTCATTAAGCTCACACGTATTCTTGTTATCGAAACCAAAGTTTATATTACATCATACAG
TATTTGTTGTTTATCAGTAAAAAATAGTTTTCACTCGATGATGGTGACCCAATTTGTTGT
TTCTATCCAACTTTTCACCAATGTTCCAAAGGTACCAATCCATTTTCACTGCGTTTACTT
CAGCTGTTAATGCTTCTTTCGATGTGAGCTTTTGATACATTGTATTATTTTGTAATTTCA
CCCTAACATCTTTTACCAGCTCATCTACTGCAACAACTGTTGCAGCTCGAATGTACAATT
CATCAGCAGAAAATGGTATTATTTCCATTTGTTGATCAATTTGGTGTGTCAGTTTTGGTG
AATATTGCAATACACCCAAATGTCGCAAAAGCTGTGGGACTCTATAATCAGCAAATGTTG
TGATTTTTTCCATATCCTTGAAACAGCAATACTTCACTACAAATGTAGCTGTAGTATCTT
GAATTTTTCCAAGTGCAGCCCAAAGATCGGCTACCAAAATTTGTGCTCGTTTGTAAAAAG
CTACAAATCGCCCATTATGGACAGCAGTATCACGAAATCCAGGAAAGCTTTGTAAAATTA
TGTACACAAGTGTATCAGCTGATTGATTTGCTTTGGAAATGAGATTTGTTGCAGATCCAT
TATGGAAGGTTAGTAGTGATTGAGATAATTCAATAATGAGTCTGGTTCTTTCTTTTGCGT
TTGGTATGGAATATGATGCATTTTTGTTCTTGCCCTTTTCTTCATCTTCTCCCCCTTGCT
CTGATGGTAGCTCTATCAAATTCAAGAATGTCTCTACTTTGAGATTGACCAAGTTTTGAG
GTGCTAATGCATACGAGTGTTCAGCCTGAATCGAAGTGTCATCGTTTTCATTTGAATTTT
TGACAGCACTGTCCATTTCCCTCGATGGTAGTGGCGAGGGTAAGATATCATCTGCTTCTG
CTAACTTTTTAAGTGCAATTGCAAGATGTTCATATTCTAATAAATTTGTCTCATTATCTC
CACTATGAACACCTTTCTCATTGTCATGCTCCACTGGCCAAAAGCAAAAATTAATACAAT
CCATAATCATCACATACAATGCTACTCTTTCAAATCTTTGTCGTTCTTCCACCTCTTTTG
GAAGATGTGGTCTAGAATAATTTGACCCAGTGTAATGCCAACCATCTGCATCCCAACTTG
CAAAATCCAAACTATCAATACATTTGTCTACAGTAGCTGCTGTTGAAGTACAACCCTTTT
TTTGACGTTTGGCATTATCTTCATTTATTTCTGTTGTATTCTTCTTTGGATACTTCTCCA
AAATAGATTGAGTAATTTTGTCAGCTAAATTATCCATTGCAATAGGATCAATAGTGACAG
ATCTTGTACTTGTTCCGTTATCATCATTATCACCATCACTGCTGCTGTTGAACGGTTTAT
CCTTCATCAGCGAGGAGCACGACCTTCTTACATTGGCACATGGTGATAATGATTCTGGAA
GAGTTGGATGAGATGAGAACTGTGTTACGGAGACGTTGGCATCAGGATCGGCATTGACAG
TTGCATTCCCATTCACATTGGCTGAAGCCACACCATGGTTGCAGTTTTTTTCATGGTTCT
GAGTCATGAGGAAGTAGATGCCTGTTCAGTCTAGATGACAAAATATGTATAATTGAAACA
GACAGATATTTATTG
>c279_g1_i1 len=1981 path=[1:0-1230 1233:1231-1980]
GTGATGGGCATGTTGCAATAATTCAATAATTTAATTTGGTTTTAAATCTGTCCACTAAGC
GCCTTCATCTGCTTTACAACAAAATTAGAAAGATACTATGGTTCTTGCCTAAAGAACAGA
TCCTTGATAATACCAAATGTCACTGCAACTTTTGATGTTTCAGCTATGTTTGCCCCATTT
ATATTTCGGATTCAAGCCTAAGCTTTCGACATATAATATGTATCATACAAGTATATTACT
TAGCTTTGATCCTAATTGAGGGTGATGCTGTTGCCCCTGTCATGATAGATTATGTTCCTC
CTCTTGTTCTTAATTGATTCTGACACATTTTTGCTGATGAAATCACAGCTAAACCCAAAG
AAGGTGTTAATTTTTTTTATTGATGGTGGTTGCAGAAACAATGCTTATCCGAACAATTTC
AGCACCAAATTCTTCTGCTATCATATTATTTATAACTTCTACTTCATTACTCATACCTTG
TTCATCAAAGAAAGGATTTGAGAGATCGCGTTGTCCCTCTCTGCTCTCATCATCATCATC
CCTTTCAGATATGTCTTTATTTGGGTCCTTATTTTGGTTTGAAATTGATTGAATATACAA
AAAATAACCAGAATAATGAATAGACCCAACAAATTTGGCCACACATGAAAGTGCCTGTTT
GAGAATATGAATTTTCAGTTTCCTTGAACTGCCTATTTCTTCGCCTATATCAGAATCAAA
GCTCATATCAGATTCAATATTAGTTACAGCAAATGAACTGGCCGCCTTTTCAGGAATAGT
AATCCTCCATAGAACAATTGCATCAATAGATACTAAAATATTATCAGCGGTTGATACTGT
AACTTGTAGTAGGTCATCTGATTGCAATTTCAGGCTCATAAGGCGTTCAAATCTCCATTT
TTGATGAGTTAGAAGGTGAGATTGTCCTCCATCCAAGAGGACCTGTCTCCCATTCTGTTT
TGTGATCGCAACATAACCATCATCAACGGTTAGGATTGTATATGTTCCTACTTCAAGAAT
TGGTGTATCATCAAGACAATGTATTCTATCAAAGCGTATCGTTTCTGATTTCCAACTATG
CAAACCTGGTGGTAATAACAATGTCTGTCCCATATCAGTTGCTACACCTAACATCCCTTG
AGGAATAGTAACGATCGTACGATTCCCATGTTCAACAATATTTCTTTGATTCCCAACTCC
ATGTACTGAGATGGGATTTGATACTTGCTTTAAAAAAGGATTCGAAATATTGTATACCCC
CGGCCTAGCGAAAAGATAGTTGTTATCTTCATCTGTGAAACAGGTGATGTGTCCAGGTGG
GACTACTACTTCTTTGTTGAAAAGTTTATAAACTAGGAAACCACAGCCAGGTGTCCAATA
AACGCCTATTAAGAAAGGAGGTCCACACAACACAAACAGTTGTGACGAAAGATGAAATAA
GAAGGAGAGAAAAACGTAAGCAAGAACACTTAGAAGTTATATTCAACTTGGATTTTCTAC
CCGATGCCCTCGCTCATCATACCATAAGCCTCACGCCTTACCCCAATTCCATTTCTTGGC
AAAATTCTTGGATATAGAAGAGTTTGGACTTAAATCACCATCCATGAATATGTCATCAAA
AAACTCTTTCCGAAAAGCGGTTATTAAAAGATTGTGATGTTTCAGTACGGAGTATGCACC
TGAATGTTCACCCAAACCAACCTTGGTAATCTTTGGCTGTTGATTTACTTTGAAGGTGAA
ATGATCATCGTTGACGCTTGGGTAGCTAATCACTGCATTGAGGCTCAATAGTGATTGATC
TTCTTTCTCAGCCTCACTACTTCTGGCACTCAACATCCTCAGCGAACTGTGATGCATAAC
AGGTCAAACATTGATTCAGAGGGAGGAAATCAACTGGGTATTCACTACTCGTACTAATGT
AAGGGAAAGAATTTTAATGTGAAGTAGAGTGACTTCCCCAGTTGAAGTTTGAAACAACAA
G
>c280_g1_i1 len=904 path=[882:0-88 971:89-92 975:93-903]
GCTCGTTGACTAAAAACAACCTTAATAAATATTATTTAATATATGGTGTTACTATTTTCA
ACTATAGTTCCTTTATATTGATAAATAAGGCTGTGTACAAAATTTGAGATACGTTTAATA
TTGACTTGTGGGTACTGATACAAAGGGACGATGTAACTTGCATAGATCTACCTGCCTTCC
AAATACTTATTTTCTGCAAATAAAGTCTTGGCAAGTTCATCAAGATCCATGTCGAACGTC
ACATGAGGTAAAGTCGTTCTAGTTATCTCTATGATCTTTGGAAACGAACTCTCGTGCATG
TCCAGAGTGTCATTTATTTTGACATTTGAATTCTCTTTTTTATTGCTAGCTCCAATCATA
TGAGAAAGTAAACTTTGATTGTGCTGCAGCAATCTAAAGCGGTGATTGAGTGACAAAGCA
ATCACCGGTAATTCCAAATTCATTATCTCGTATATCGCGGACGCACTTATGTAGGCTTTC
TTCGAATTCTTGGCACTTCCAATATACCAATAACAATCCCCAATATCACATAGAGTTACG
ACTAAGTCAGAGGCGAGCAGCCGTTTTAGTCTCGTTGTCATTTCTTCATCGAATCGTCCA
GGATTACTTATTAATCGTCTCGAGCACGGAAGAGAGTATGTACCTATTGAACCCAGATGA
AGCATCAGCGCATCAATAGGTTTTTGTTGGAAATGAGTCTTCACCAATGCCATTCTGTTA
ATCTCAGCCATTTTTTCCATTATCGATCTCAGTTGTTCATATTCATCTGTATCATGAATT
GCCTTTTGTTCAGCCATTATTGTTGTATAAGAATGCAATGTTATCATCTTAGAGTTCAAT
GTAGCTCCTGGTGCCGAATAGTTTCGGTTCATTCTCAAGCTTGAAACCTTACATACGATA
GAAT
>c281_g1_i1 len=983 path=[1:0-409 502:410-982]
TTTTTTTTTTCAATTTATCATCACAATTTTAATTTACAACTAATTATTCATTGAACCATC
AAAGTCTCATCATCAACATCATGAACATCAATAAAAAAGCTGCAAATAGACTTAGTTCCA
TGACTCAGGAATCTACTGAGTATTCTGCATCTGATTGCTCCTCCAATTCACTGTCTCCTA
CAAATGAAACTACATCTCACAGTATCTATCAGGCTCTCAAAGGATACTCCTTGTATAACC
ATCATGAGAAACTTGCTGCGATCGTCAACTTCCTACAAATGTCATCCCACAATCCCATTT
CTAGCCAGAATGGACAACCTTTGCAAGACTCCCAAAGTGTTACTTAGACGTATGAGCAAG
TCCTGCAATTATCCCAGTACCTGGACAACACATTTCTGCGCTACATTCATAGTTCCCTCC
CCCCAGCTGCATTTGCACTCTATGACATGCACCGTCAAGCAAGACTCAAAGAAGAAAACG
AAACCATTTCTAGAAAGCGCAAGACGAACAGTAGGACAAAGAGTGTACATGACTTGCTTA
TCAAGTCCACAGTACATAATCCAGAATTTGTTCAAGTGAGATCAGAACAAATCATAGAAG
ATTTACTGTGTCCCATGTGCAACCACTGTTCACTCATTACCCTAAACACTAAAGAAGAAG
TCCAGATGGCAAACGATGTCATAAAAGAATCTTTTGAAAGGAAATTGAAGGAATGGGAAG
CAAGTGGTAAAAAGAGTTCTAAACCGCGAATGGGAAAAACCGAGAGTCAAATCTTGGGTT
GCGTCTGCTACATGCAGAACTGTATTGGAAATTCAGACGGCAGTGGATGCTTTAGATGCA
AGGACTCAACTGAAAAACTTAAGAAAAAGGTTGACACCAGGTAAGCACTATTATATCTTC
TTGTTTGTGGTTGCATCGTTTCATCTCAATTGTGATTATGCTGATATTTTATGTTGTTTT
GTTTCTTGTGTTGACAAAGTCTG
>c281_g1_i2 len=1074 path=[1:0-409 411:410-500 502:501-1073]
TTTTTTTTTTCAATTTATCATCACAATTTTAATTTACAACTAATTATTCATTGAACCATC
AAAGTCTCATCATCAACATCATGAACATCAATAAAAAAGCTGCAAATAGACTTAGTTCCA
TGACTCAGGAATCTACTGAGTATTCTGCATCTGATTGCTCCTCCAATTCACTGTCTCCTA
CAAATGAAACTACATCTCACAGTATCTATCAGGCTCTCAAAGGATACTCCTTGTATAACC
ATCATGAGAAACTTGCTGCGATCGTCAACTTCCTACAAATGTCATCCCACAATCCCATTT
CTAGCCAGAATGGACAACCTTTGCAAGACTCCCAAAGTGTTACTTAGACGTATGAGCAAG
TCCTGCAATTATCCCAGTACCTGGACAACACATTTCTGCGCTACATTCATCTGTGATGTA
GTTCAAGTCATCAAAGAAGATAGAAAGTTGAATGAGTCAAAAGTAGCTAGAAAAAGCAAT
AGAAAGTCTCACTGTACCTACAGTTCCCTCCCCCCAGCTGCATTTGCACTCTATGACATG
CACCGTCAAGCAAGACTCAAAGAAGAAAACGAAACCATTTCTAGAAAGCGCAAGACGAAC
AGTAGGACAAAGAGTGTACATGACTTGCTTATCAAGTCCACAGTACATAATCCAGAATTT
GTTCAAGTGAGATCAGAACAAATCATAGAAGATTTACTGTGTCCCATGTGCAACCACTGT
TCACTCATTACCCTAAACACTAAAGAAGAAGTCCAGATGGCAAACGATGTCATAAAAGAA
TCTTTTGAAAGGAAATTGAAGGAATGGGAAGCAAGTGGTAAAAAGAGTTCTAAACCGCGA
ATGGGAAAAACCGAGAGTCAAATCTTGGGTTGCGTCTGCTACATGCAGAACTGTATTGGA
AATTCAGACGGCAGTGGATGCTTTAGATGCAAGGACTCAACTGAAAAACTTAAGAAAAAG
GTTGACACCAGGTAAGCACTATTATATCTTCTTGTTTGTGGTTGCATCGTTTCATCTCAA
TTGTGATTATGCTGATATTTTATGTTGTTTTGTTTCTTGTGTTGACAAAGTCTG
>c282_g1_i1 len=498 path=[476:0-497]
GCTAAACCAAAACCAAAACCAAAATCAACCTCATCAAAATAACAAAAACACGCATCCTAA
ACCAAAACACAACATTCGACAATTCGCCCATAAATCCATTGCAATCGATGCATCCTCATG
GCTCTTCAAAGCATCCTACTCATGTGCCGAACTACTCGCTGAATCCATCGAATCGAATAC
CATAAACCCAATCGCCGAAAAACGATTGTGCAATTATATGATGAAACGATGTGAGGAATT
ATTCGCACATGCTTCCATATCGAGTATATATTTGGTGTTTGATGGTAAGAGATGTCCATT
GAAGGAAGTGACGAATGTAGAGAGGGAGAAGAGGAGGAGGGAGAATTTGATGGAGGCAAG
GAGGTTGAAGAAGATGGGGAAACATAAGTTGGCAAGGCATAAGTATAAGTCTTGTGTAAA
GGTTATGGATTGGATGGGGTATAGTGTAGCAAAGGCTGTCAAGAGGAAATGGGCAGATGG
GGGGAATGCAAACAGGAA
>c283_g1_i1 len=865 path=[1:0-864]
GTTTTATTTTCTGCTTCTTTCACCTAAAATCTTATTGGTATCAATTATTATTCCAGGTGA
CAAAAGACATATTATAGCTATGACTGTGGCTATAGGGGCATGATTGAGAGCTAAGAGTGC
ACCTAAAACATAACCACTACCTGTCAGTGAAACTGTTGAGAGTAATGGCGATGATTTGTT
TGCGTCTATTACACTCTTTTCATTCATATCAATCCACCATGGCTTTTCCAATGAGCCCCT
CCTTCCTATGTCAGATAACGCTTCAGCTGAAGAAAATGAATCAGGCTTGATCAATTTGTC
GACAGCCGTGTTTGAAGATTGAGCTGTCAAAGCTGCACTTCGAAGGTGACTCTCAAGATC
ACCTGGAAGCCAACCAAGATTGAGTTTACGGTGATGAATAAGAGGTGCTCTTTGAGAAGC
CTTAACATACTTTGTAGACATTTTTGATCTATATGAATGATCCTCGTCCTCATAATTTAT
CTGAAACTTGGAGTAACCAGTCAATAAGTCCATTCCTTTTTGTCGATCTCCATCTAAAAA
GTTATTGCGGTAAAAACGAGTGACTGAATTCAACCCATCATCCAAGGCCCCACGTTTTGT
TCTCATTCCAGTTCTTGTAAAATCTCCTTTGAGAGCAGGAGTACCAGCATAAAGTCGAGA
AATAGCATCAGCATTATCTGCCCATAGTAATCGATGAGACAGTTCTCCATTCTTCCATGG
GAGTGTCAGTGAGTCCTTCTTGAATCCAATAACATACTCTAAAGGTAATCTTCTTTTCCT
AATCAAATGGGAGTCGTTTCTTTCATTGAATTGCTTATAAAGCATGTATCTACCAAACAT
ACTTTGAACAACATTTGTGCGGTCA
>c284_g1_i1 len=1194 path=[1208:0-913 19:914-1193]
ACCCTCTTCATCACCATCAAGTATTCCATCATATTCTCCCATTCAAAATACTTCTTCTAA
TCCAAGTTCTACTCCTTCATCGTCACCATCAGCAAGTCCTACATATGTACCCACATCTTC
AAGCTGTAACATTGAAGAAATTTTTGGTAATACAATCTACCTTCAAGCTCAAGGTGCATG
TTGGAAAATTGAACTTTTCACTAACGGTAATTTAGAACAAGGTTCTGCTGTTGGCCCTTG
TTCAGAGGATTCTTTTATTTCAAAAGTTATTTATAGTCACTTTGGTTCCATAGATCTAGA
TAACAATGTGGCAGTATATACTCCAGGACCTGCAGGAGTTAGTGGTACATTCCAGTTTGA
ACAGTCTACAAGCACAGTTGGAACGTCATTGAAAAGTTTTGATTTTAATAGTGAAACAAA
GGAATACGTTGTTGAAGTTGTGATCCCAAACTGTGATATTCCAACTCTAATGCCATCTAA
TTCCCCAACATCATCAACCTGCCCTATTAAAGAAGCAGAAGGAAATACCTTTTATCTTTT
TGCTGCAGGTTCCTGCTTTCGAGTTACATTTGAGAATGGTGGTGAATTAGTTGCAGATTT
GTCAGGTAACATAACTAATGGTAGCGATTGTACAGAAGAATTTTTTACTGCATCTGCACT
GTTTAGTAACTTTGATTCATTTGATGAAGCGAGTAATGTAGCAGTATTTACTGCCGGAAA
TACTGGACATAGCGGAACGTTTCAATTTAGACAATTTCCAAGTGCAGTAAAAGATTTGAC
AGTGAATCTTCTTGATTTTAAAGAAGCCTCAAAGGAGTTTGTCGTTGAAATTGTTGTTCC
ATCATGCCCAACCCCTAAGGCTGTCAGGATTTAAATAGATTCAAAAGTAGTATTTGCACT
AACATGTGTCATTGAAAAAAAGCCTATTAAGGTGACCATAGTAGTAATATAACTTGAACT
GAAATATGGAGTATGAAATAATAGGATTTTATTACTTTTGACAAACCTCCCCGACAACAC
CTTTGTTTGACAACATCTCCAGTAATGACCATACCACGACGGGGAAGGAAATACAGACAA
TTTGATTACTGAAGATAAATGAACAGTTTATTTTGGTATTCCTGATATAAAAATTAATAG
AATTCTCATGATAATGTATTGTCAATACAATGATAATGTAAGTGTAAATGCGAA
>c285_g1_i1 len=353 path=[331:0-352]
ACACCCCTGACTACTAGGCTACAGCAAATGGTAGCTGTTACACATTATGCATAACGGATA
TGGAATGGCACAACAACCATTCGCTACATATGATGATAGATCCCACATGCACTTACTCCA
CCTTGTACAAATAGAACCAATCACACATCATTCAAGTTGAATGAGTTTCAGTGATCTGTA
TGAATATATGATGAATGAATAATGAATCAAGACCACATTGGGCTAACCCACTGGAGGGCA
ACACAATAAGGCGTTAAGCATCTATTGTGCAAAATAGAAGTTACGAGCACACAACTTTAA
TGATACACTGCAACTTCATAACAATAAAATTGTATTTTACTGTGAAAAAAAAA
>c286_g1_i1 len=336 path=[2689:0-13 1039:14-335]
TGGGACTCAAGAGGGAGATAGGTCCGTCATTGTATGAGTCGAAGTTGGAGCGATTGAAAC
AGAACAAATGGCAAAATGGCTTTTATTGTCCAGTTGATAAGTGTATATATGCTATCCCTC
TCGCTGCAGAGACTGTATTAAAAATCAATGTCGACAGCGTAGTTGACTGTGATGGGACTC
AAGAGGGTAATAATGATGAGTCTGGAGTAAGCACTTTGGGATTGCCACAACCCCACAATG
GCCTTGCGAAGTGGGAAGGTGGTGTCATGATTGAAGATGGAACTATGTATTGCATGCCAA
ACAATTTTAAAAAAGTATTGAAGATTACACCAGCAG
>c286_g1_i2 len=1360 path=[1:0-1037 1039:1038-1359]
CATGAATTCTGAAGTGAAGTGATCATGACGAAAGAAAATGAAGAAGAATGGCCAAGACCT
CCTCCTCACCCTTCTCTAAGCTATGTTGAACCTTCTCCACCACTGGTGGGACAGACTTTA
TATCTTGGGGGAGAGTTAGGTCCTGATAAAAATATTTATTGTATTCCAGGACATGCATCA
CGTGTATTAGCCATTTATCCTAACAGTGGTGGTGATGCTGATGCTGATGGTAATGGTGAT
ACGTGTATTCAGATAGGACCAGAGTTTCATGGAAAATTTAAATGGTTACGTGGAATACTC
GCCTGTAATGATATAGTGTATGGATTACCCTGTCATGCCGATTCAATTTTACGTGTTGAT
GCTAGAGATCCAGATGATGTATCCATAACAACGATACCAATACCATACGACGATGAAAGA
TACTTTGAAAATGAAGAGGATAGAAATCGTGAAAGGGAAATGATTTGGAAATATCATGGT
GGGTCAATTTCCCCCATTGATAATTGCATTTATTGTATACCACAATCAGCAAGCCGAGTG
CTGAGAATTGATCCAAGAGACGAATCGTTATCATTTGTAGGTCCTAGTTTGCCTGGTAAG
TATAAATGGTATGGAGGATTGGTTGGGAAGTCTGATGGTGCCATTTATGGAATTCCTCAA
AATAGTGGATCCGTGTTAAGAATACTTCCCAAAGCTGATGGTTCTGTCAGTGTGACACTA
CATGGCGACTTGGGTACTGGATTACATCAATGGCATGGAGGTGGCGTTTCGTCAGATGGC
ACTATAGTTGGTATCCCTAATAATGCCAATACTGTCCTATTAATTAAACCACCAAGCGGT
GAGAATAAGGAGGAGGCAGATCCTGAATTAAAAGTTATTGGGGGATCAGACGTTGTCGCC
ACAGGGAAAAATGTTGGTAGACTAGATCGAAAATATAAATATCTTGGGTCAGCATCAGAT
GAAAAATGTAATGTTTATTGCTTTCCATCAGGGGCAGAAAAGGTGTTGAGAGTGAATACT
TCTACACTCAAAATTGATGAGATAGGTCCGTCATTGTATGAGTCGAAGTTGGAGCGATTG
AAACAGAACAAATGGCAAAATGGCTTTTATTGTCCAGTTGATAAGTGTATATATGCTATC
CCTCTCGCTGCAGAGACTGTATTAAAAATCAATGTCGACAGCGTAGTTGACTGTGATGGG
ACTCAAGAGGGTAATAATGATGAGTCTGGAGTAAGCACTTTGGGATTGCCACAACCCCAC
AATGGCCTTGCGAAGTGGGAAGGTGGTGTCATGATTGAAGATGGAACTATGTATTGCATG
CCAAACAATTTTAAAAAAGTATTGAAGATTACACCAGCAG
>c287_g1_i1 len=1801 path=[1:0-1306 1308:1307-1800]
AATTACTGTTATTTCTACAAAGAAAGATATTTAAATCATTTGTTACAATTTAAGTGCATT
TTTTCATTTCAATTGGAGCTAATTTCTTATTGATTCTTTATCACGTTTCTTTTTACATCA
AATAGGAAGTGCAACTCTGGAATATCAAAACTTTGATATTTCATAGGGTGAGAAAGGGTT
GTTTGGGTAGAGTTCGTAATAGTCATCAGTCATAGAGATTATAGATACGATGGTTTTTAT
TCACTGTTCAAGAGCTTGCCCAATGTATGAATTTTGATGCAGTGACACGTAGTATTCCCA
AAAGATGAAATATTTGTATTACTCCTTAAAAATCAAGTAGGGATCTTCAGATATATACTT
CTGCATCGTGTCATTTCTTAATGTATACCATTTTTATTACCTCCACTATACTGACTCCTA
TTCTAAATTACATGAATGATCAAATACTTAGATCATTACAACCCAACACCTAATGTCACA
TGATACCAAAAGTAATTCAATGTGGATAATGACATACATCATCAATACCAACATCTGTTT
TACTATCTCTATCAAATCCATTCGAATTCTCATGCACAAGGGATGTAAATTTACAATTTT
GAAATCCCAACCAATCCACAACATCATTCAATACATTCACATCCTCTTTCCACTCGGACA
AATCTATAAGCTTTGCCATATCTGACCCCAATTCCATCGCAAGATCGATCAAAAATTGAT
TGTAACCTAGTATAGCATCAGCTGTTGTAGAATTGACTCTCTGAAACGTCCCCTGTATCG
ATTCCACTTGACTTTCTATATTTCTACGTATATTCACAATAATCCTAGAGCAGGGAAATG
CTTCTTTTAAATAATTGGCTGCATCTTGTACTTTCTCCAGTGACTTGGTCTTATGAAAAC
GAATTGTTTTACACCCCATGATTGTATCTTTGTCATACTCGTGAATGGAAAAAAGATGAT
CATTCTGTTGTATTTCCATCGGTGGTGGATTCAATGCATTCAATGCCTGTTGTATCGGAC
AAGACATGGATTGTGGTGGTATGGCATTATGGACCAATGCACCTTCGTCACGGTCATAAT
TTTGTTCAAGAAGAGGATACTTCTTTTTATTGGTTTTGGGATCGGTTTGTCGAAAATTGG
ATATGAGGTTGGAAGATATACCGATGAAATTTCCATTTTCGCCAGAGAGTCGTACATTGG
GTAAAAAGTTCATCATTTTGAGCAATGTCGTAGATCCGGATCGTCCCGTTGCCAATATCA
GGATGTAGCGACGGTTACAGGGTTTGCACATGGGTGAGTTTTGACAGGTTGCGTAGGGAC
ACCATGAACCAGGTTTGCTGTGCGGATTGGTTGTGTTGAATGGTTGGTAGGATTCAGATT
GATTGCTTCTTGTGTAACTGCTTGATATGGTGGTGGTGCTATTGGTGGTGTTGGTGGTGG
TGATGGTGTTAGTCTTTGTATTGCTTGCATTGCTTTCTGCAAGATGAGAGCAAAGGCTAC
TCATGGAATAGGAATAATACACAAAGGTGACTAGCACTACAACAGCTGCATAGAAAAGAA
AGGTCCGGTAAGAACTGACTGATGATAATTCATGTCGAGACCGTGTTCTTGTATTACGTC
CGATGAGACCAGGAGAATTAGGAAGTATTTTCATATTGTTATGGCTGTTGGCCTTATATT
CTTTCCTTCCTCTTACTATCGTAATCAATAGGATCCATTAGTCATTAGCTGCTGCTTTCG
CTTCTCACTTGCCATCCTAAACACTGAACCCTGAAACTTCAAACTGTGGTGAAATGATTT
G
>c288_g1_i1 len=3616 path=[1:0-3465 3467:3466-3615]
GTTGACTTTATTCCTCTCCTATAGATGCTTACGGAAGCCGGTTGAAAGAGGCATCCATGA
TTAACAAATCTCTACTTTGTTTAGGTCATGTCATCAATGCTCTTGTTGATAAAGAGGCTG
GAAAGACACGTCATGTTCCATTTCGTGATTCCAAGCTAACGTTCTTACTTCGTGATACTT
GGGGTGGGAACTCAAAGACTTGCCTTGTAGCAACTGTTTCGCCGTCAGGTTTGGCTCATT
CTGAAACAATGTCAACGCTCAAGTTTGCGCAACGAGCGAAGCTTATCAAAAATAATGCCG
TTCTGAATGAAGATACATGTGGTACTGTTGCTGCCTTACAAGCTGAAATTACCAAATTAC
GGTCTGAGTTAGAGAAAAATGCTTCAAAATCAAATGTGTCTGAGCAAAGTAGTAAATTGC
CTGCTGATAGTACAGATGCTGATATGATAAAAATTTTGAAAAGAAGAGCTGAAAGGGCTG
AAGGCAAACTTGCATGTACTGAAAAGAAAGTTTCAGAGGAAAAAGAGGTAACAAAGACTT
TGAAGCGGAAACTTCAAGAAGAGACAATGGTGCGGAAGTTGAAGGATAGACGTCTTAATT
ACTTACAGACCAAAAATAGATTTGGAGATGGTCAGGATCAAATTCAATTGATGAAGGAAG
AAATAAAATTGCTACAAAAGAGACTCGAAATCCCATCCCCTCAATCAATACAATGGAGAG
TAGCGTATGAAGAAGCTAAGGAAGAATTACAAAAAGCAACAAACGATAGAAGCCTTCTTG
ATTTTGAGGAAATGAAGAGAAAAAATGAAGAGCTTGAAATTACACTTGAACGACTGTGTA
ACGAAAAAATGGATTTGGAACAAAGTGTAGCTCAAATGATGCAGTCTTCAGATGAAACTA
GAAGTGAAGTTGACTCAATGATATATGAAGTTGACCGTCTAGAGAAAGACATGAATTATC
TAAAAAATGAGCTTGACAATGAAAAGGAAAAATCGAAGGAGTACCAACGTCTCTCTGATG
AATCCCGCTCACAACTAGAAAACGTTCAGGCTGAAGTAGGTCGTGCAAAGGATGAAAAAT
CAAATATGGAAGTTGAAATGAACTTGATCAGAACAAAGTTGTCTTCTCTAGAGAGTAAAA
TTGTAGAGTTGAATACATTATTGGAACAGAAGCAGTCGGAAATTCTTGAATTGGAGACTC
TCAGTAGAGAGAATGAATTAGAATTACAATGCACCATAGAGGAACTTGAGAGAAAACTAG
CAGAATCTAAGTCCAATAAGAATGCATATATGGAGGCAGAATCCCAGCTTCAAAATCAAT
TAAAAGATTCAAATAGTTTGAACGAACAGCTCAAAAATGATCTTCAAAAAGCAATGAGTC
AAGTTAAGGACCACCAATCTACCATATTATCGTTAGAGGAAAAGATTGTAAACTTGACAA
ACGAGAAGGACAATGTAACTTTAACAGTTGGGAAATATGAAGAAAGTGAAGTTGAATTGA
CAGGAAAGATAGAATCATTGCATTCTGAGATGGAGCAGGTCCAAAATGAACGGAAAAACT
TAGAGGAAAGACTTTCCTGCGTAAAGGAGCAAGCCTCGTTGACTGAGATAGATTTGAGTC
AAAAGACTGAACTAGTTCACACGCTACAGAATCAAATAATTGAGTTAAAAGACAACCATG
CTCTAGAGTTAAAATTATCAAGAGAAGAAAAGCATAATTTAGATCTGAAATTGTCTGAAT
TCAAAGCTACAGAGAAATTAGTTGAAGAATTGAAGTCTGACCTTGGAGCAAAGCAAAGAA
AAATAGATGAAATTGAGAGTAAATTGAAAGAGGCGAGTGAGATGTTAGGCTTAGGACAAC
AAGAACGAGAAAAGCTTGAAAGTCTTCTTGAGGAGGCCAGAACTACCGCTGAAAAAGCGA
ACTTCAAATTGCAAGAAGCAGAAAAATCTTTTGCACAAAATGAATCTGAGCTTAAGCGTG
TAAATGATGAGAAGGAGCTATTGACAAAGGATACAATTAGAGGCTTTGAAGACTCTCAGA
TGGAACTAAAAATTGAAATTGAAAAACTTCAAACAGAACGATCTGGGTATGCGGCACAAA
TTGAAGATCTGAAGAGACAACTTGAACAAAATGATGGTGAGCTGAATTCAATTACGAAGG
ACTTAAAATCAAAAGATGATCAAATTACACAGCTCCGTGGTCAGAATGAATTGCTTGAAC
AGGAAAAGACGAAACAAGTAGGTGCAATTTCATCCCAGCTCACGAATCTCAAACAGCAAC
TTAACCATGTTGTAAATGAAAAGAGGGAAATTGATGAAGCATTGGAAAAATCCAAGGAAA
TATTAAGTCAAAAAGAAAAGTTGATCTCTAAACTTCTTACAGAGAAAGATGCAGCATACA
TTTCAATGAAAAGTGCTGAATCCTCTCTAGTTTCGTTGAGAGAAACCTGTAAGAAGCAAG
TGGAAATGATCTTAAATGAGAAAGAAGAGTTACAACGAGTAATCCGTGACAATGAAAAAG
TACTCCAAAATTCATCTAGTCTTCAAAAAGATCTTGTGCACAGAATATCCCAGGTGGAAG
ACATGTTGGAAAAAAATGGTAAAATAGCTCATGAAAGAATTGAAGAATTACGGAGTCAGC
TAGAGGAGAAAGAATCATCTTTGAGAAAGAAGAGTGAAGAATTTGAGGCCTCCATTAAGG
AGAAAGATATTGAGCTTTCTGAAGCAGAGAAAATTGCAATAGCAATGAAATCAGAATATT
CTCAGCTAATTAAGAAGCACAACGTTTTGGTAGCTTCTGATGAGGAGACAAAGAATAAGA
TTCTTATTCATCGAGACCGTGTTGTTTTGTTACAAAGAGAAAGAGGACATCTGGAATCTG
AACTTGACAACTTGCGTGAAGATCAGAATTCCTTAAACGACCAAATTCGTACGTTATCAA
AGCAGAATAAAACTATTCTTTTAGAAAATGAAAACTTAAAACGAATGGTCGAAAGTCTGA
GAGCAGAGAATAAGTTCAATGATACAGCCAGTAGAGAAAGTACATTCGAAAATGACTCCA
ATCTGTCTTACGATAATTTATCTTCAGAAATGGACTATATGTTGGAAAAAATTAGTGCCA
AGAATCCTACACACATAGATTCTGAACCGCAGGATCCTGATGAATCATTTGATGAATGCA
TGTTTCTTCCTAACACAACAGCAAGTATCGATGAAATTGAGACAAATACAAATGATCCTA
TTGTAGGCGAGGACGTTGTAAAAGAGGAGAAAGGAAACAGCACTGTAAGTTTCATGATTG
TAGATGACAAAGAAAATACAAATGACAATGTTCCATCAACTCCTTCAAAACTTGATTATG
GCGTTAAGAGACAGCCTTTATCAGAACGCAAACCTAAAAGGACTCCTCTGTCTATACGAT
CACTGAACAAGATTAAGTCTACTTCCAAAAAAATGAAGTCTTCCACAAAAAAAATAATGT
CTTCAACCAAAAAGAGCCGTTCGCACTATATGATGTTCAATAATAAGAAACTCTTTAGTG
ATAAGTAATAGGTATAGATAGGTTGTTCATAAAGAAACTAAAATGTAAAAATATTACTAC
TATGACAAAAAAAAAA
>c290_g1_i1 len=1465 path=[1:0-695 697:696-1464]
GGCTGTAACAAATGATAAATTCGTATGTAATACTATTGTTTACCAATTTACTACATGAAC
AATCACAACATTAGCCAGCAGTGTCTCATCAAAAAGCAGCACTTAACGTGTCTTCTTATC
TTTCCCAATAACTGCACTGCCTTTACCTTGTTTGACTCTTGCTAAATATCCTGGCAGCCA
ATTGGCTTTGTGCCATTCAATAGTTTCATTCCATGAGTCTTCAAACTTGAACAATGGCTC
GTACTTCAAGTCTCTTTTAGCATTTTCAATAGAAAAGTATCTATGTATAGTCAACATTTT
CACATTAAACGGATTTAATTTGAACTTCTTTCCAACCAACCATCCTACTACGTCACAAGC
ATGTGCGATGGACATCAACAACCATATAGGAAGGTGAAATTTGGAATACAAGTCAGTAAA
TCCCATAGCTACGATGGCTTTGTTCAGAATTGCCCAAAAATACTGCTCTGGACCATCTGT
GATGACATAGAATTTGCCTAGTGCTTTAGAATCCTTCTCTAACACATCTGCACCACAAAT
CAAACCATGGCAATAATTATCAACGTAACATACGCTAATCTTATTCATTCCCTTTCCAAA
TATTCGGAGTTTTCCGGACCCTCCAGTCTCAAGTAAAGCAGGTAAAAATAATGGATCATG
TGGTCCATAAACTTGATGTGGTGCAACTGAAATAGTAAAAAATCCATTCTCTGGATCGTT
TGCCTTACTAACTTCCTTTTCGGCATGTGCCTTGGTCTCAGCATACATGGCCAGAAATTT
CTCCGGTATTTCCATCTGCTCTTCTCTCAGACCTTCGATATCTCCTCCTGTGAATCTAGT
GCTTGGACTGGATGAATAGACGAGTCGTGGCACTGAATACTCACGACATGCTTTCAGAAT
ATGCATGGTTCCATTGAAGTTAACATCCACGTACATACTCTTCTCATGAAATGGTCCAAC
TAATGCAGCAATGTGATACACCACATCAATTTTTAATTCTGATGCAAATGCTTTCATCAC
AGACTTTTCTTTTGTAAGGTCCCCATCTTCCATGCCCGAGAAGATGGAGTATCGACTCGT
ATCCCCTCCTGCCGCTTTATTGAACCGCTCTATCAGTCCCTCTGATGGTGAGGTAATATC
GAAGCAAATGACCTTTTTGGCATTTCGTTGAAGAAGCATTTCGACTAATCTTGCACCAAC
GAAACCAGATGATCCAGTGACGAAGATGGTGGCATTGGGTGTCGTTTTGTGACCTACTGC
ACTCATAATGGAATTGCTTTGGTTTGGTAAGTTGTTATTGGACAAAGCGTTGGAAGTAAG
GAGAAATGTATTGACTCCGGTTGATTTTGATGGATGCTGATGAATGGGGTTGAAGTAATG
ACGGTTGTAAGATTCTCTGCCAACAATGCCATGGAATGGGATGAAAGAGTACAACAATAA
TAAAGCTGTTTGTAGTCTAAACATT
>c292_g1_i1 len=968 path=[1:0-344 346:345-967]
TTTTTGTCACTCCATTTGGAATGTGAACGGATTGAAGTGACTTGCAATGCTTGAAAGCTC
CATAATCGATAACTTGAAGAGTTTGAGGCAGTGTCACAGATTGAAGTTGTTTACACATGG
AAAAGGCAGATATTCCAATCTTTATGACTCCATTTGGAACATGTATTGATTGCAGTGACT
TGCAATTGTAAAAAGTCATACTTTCAATTTCTTGCAAAGTTTGAGGCAAAGTAACAAATT
GAAGGTTTTCACACCCATAAAAAGCATATTCTCCTATTCTTGTTACTCCATTTGGAATAT
CTAGGTAATGTAATGAATTGCATTTACTAAAGGATAACTGTTCAATTTTTTGCAGAGTTT
GGGGCAATGACACTGATTGAAGTTGCTTGCAATGATGAAAAGTGCTTTGTCTAATCGTCA
ATACTCCATCTGGAATATTTATGGATTGATGGAGGGAAATATAATCGGTTGTCAACGCTA
AATTACTATTCGATTCTTCTGACAACGGGTTCGATTCTTGAATCATCCTCGGCGATTTGA
CAATATTCTTTTCAACTATCAGGGACATATTTTTGTCGTTGAGGACTTTTACATCTTTTG
GGACCTCAAGAATTTTAGAAGGTTGTGGTGTTGTTATTTCTCCATCTCTCTCCCTCTGTT
CTTCTGTTTGTTGTTGTTTTACTTTTCTTGATGGCATGGTTTCTTTGGTGTATTTTATAT
ATTTGCCTTCTTCTTGTCGTAAAAAGCGAAGAAGAAAGTTGAATATAATATTGTTTCTGC
AGTTAGTGGGAAGTTTGTTCTTTGTGACAAAATCGGTTCAAATTTTTCAATTTAGGATTC
TTGCTTATCAAGTTTACAACTCATTCATTCATTTGAACTTTGTAATTTATAGACCTACAG
TAATTGCTATAATCATTGACAAAGCAAGTTTCTTGGTCTTATCTTGAAACTTGTTGATAA
AAAGAAAA
>c293_g1_i1 len=1646 path=[1624:0-1161 2786:1162-1645]
CAGCAACGCAGGGTTCCATTAAATTTATTCGTTTACTTGTGTACTTCATAAATCAAAGTA
AGATTATTTTATGTGGAGTTTGCAATACATGCATTGACCAAAGATCCAAAGAACATTATT
AACTACACAATCAATCTATCTAGTGTTATCACATTAGTCATACTTTAAAATGTCAGCTGC
ATGGCAAAACCTGAAACGCATTCCGGTGCAATATCCCTTTGCATTTGGCGTTGGAATATC
CACTGTAAAAACTTCCTTTTCAGACTTGCTCGTTCAAAAAGTGGTTGAAAACAAAAAAGA
AATTGATTGGAGACGTAATATGGCATTTTGTAGTTTTGGATTTTTCTATCTTGGTGGAGT
CCAGTATGCTCTCTACGTTCCGATTTTCGGGAGGCTTTTCCCCAATGCTGCACCATTTGC
GGCCAAGACAATCGCACAGAAATTGAAAGACACAAAAGGACAAATAGCCCTGTTCTCCCA
GGTATTCTTGGATCAATGTGTACATCACCCACTGCTTTACTTTCCTGTGTTTTACATGAC
TAAAGAGGTAGTGACGAGCAATGGGAATCCAAATTTTACCAAAGCATTGTCACTGTATAA
AGAAAATATAATTGAGGACTTGAAGGCACTCTGGAAGATTTGGGTTCCTGCCACATTAGT
TAATTTTGCTATTATGCCAATGTGGGCACGAATTCCAACCGTTGCTGCAACATCAATGAT
ATGGACGTGTATTTTGAGTGCCATGAGAGGTGGCGATGTTGTTCATTCGGATGATTTTAT
GGGGTCGCCCGTTTCAGGTGCTACTTTTCAACTCATGAAGGAAGGAGTTTATGAATTGGG
ACTTTTTCAAACATCCGTTGACATAGATCCCAACTTAGCACATGTTTGTGTCAGTGCTGC
AGGACCAGATAAAGTAGGTTGGGTATCATTAGTTGCAGGTGCTGTTGCAAGTGAAGGGGG
CAACATCACGCACTCACAAATGGTTCGTTTGGGTCATGATTTTATCATCTTGATGCATGT
TTCCGTGCCCCCAGATAAAGTAAGGACCCTAATTTCTTCGCTGAACAGAAATAAAGAGCT
GAAACCTTTAAAAATAAGAACGTCCTCTTTAGCTAAGAGACAGACCGGGAAATATGTAAA
GCCAGTTAATGGCTTACATATTCATTGCGTTGGTGAGGATAAACCAGGCATGCTTGCAGC
TGTTGCCCATCAAGTTAGTGAGGCCAATATGTCTGTGGAAAATATAACAACAGAATTGAA
ATCCAATTCATCGGGGCGGAGGGATTTTGTGATTAATTGTACATGTACAGCATCATATAA
CCTTGAAAAACAGGACTTGGAACATCTTTCTAACAAATTTGAGACACTAAAGAATGAGTT
GAACTTTGATATTGTGGATATTCGAGTGTACAACTATAAATCTGCCACTGAATAAAATAG
TTGAAGTAACATTTTTTCAAAAGGTTGTTGATTCAATACATATTAGTAAAAGTGATTGAG
TGATATGTTAACAATCAAATAGAATATTGTTTCTATCGATACTTTATCAACTTGTCACAC
CTGGATACAACAGCTGCTCAAACTATCATGATTAAATCATTACTCAAAGATATGTTAAAC
AAAGTATAAAATAAACGAAAAAAAAA
>c294_g1_i1 len=746 path=[1:0-745]
AAAAAAAAAAAAATACATACACTAGTTATCCATTCAAATAAAAAAATCTTGCCTATAATT
CTTCCAAAAATAACATGTATAAATTGCAATAGCATCCACCCATTCGATTCCATCCATATC
CGCTATTATACAATAATTTCTTCCATCTATACCTCAATTCTTCCATCCATCCTTCCTATT
CCTTCTCATCAATCCCCAAAACTGTTTCTACTCCAAATTCTGATGTAATCTAATAAATGA
GAAATACGACTTGTATCCTTTATTTTATTAATTTAAATAGTATTCTGATAATGTATCTAT
TACATGCTATTCTGTCTCTTTTGTAACGCGAGTTGAACTTGTTCCCTAACATCAAAATAA
CGATCTTGACAGTTTGCCAAACACATCTGTTCCTTTGAGTCTAGTCGATCTCCCGATGTC
CCTGCACATTTCTGAAAACAAGTAGTAACCATACTCTTCACCATTGTTTGCATAACTCGT
TGGTTTGCTTCCTGTTGAGCCTGTGCCATGACAGCTTGTTGTTGTTCTGGGGTGATTTTA
CTCAGATCCATGATAGATTAATTGGATGGATAGTTGCGAAGTATAGTAAAATAACAGTAG
GTTTATGAGCTATCTAAGATTTTCTTCTTGTTCCTTTACGCTGTTGGTTGAATTTGAATT
AATCGAATGCTTTCCACAAGTGTATAGTATTTCATTGACCAATAGCTACACTGTCATGTA
AATTGAAAGAAAATGTTGAATGTTGT
>c297_g1_i1 len=1054 path=[1:0-316 318:317-1053]
ATCTCTGTTTATTCTAAAAACATTTGCTCTTATATAGACGAACCAACAAATCAAAGTCTC
TTTCTGGATCTTCCTCTGCCATTTTATGCCGTTCATGCTCTAGTAACTCATTTGCCTCAT
TCAATAAATTCTGTGCCGTTTCAATGGCAAGCGTGGCATGATTTGGACCTGAATCTGAAT
CTGCATCTGTCTCTGCATCTCTCAAAACTTCCTCAAGATCAAAGCATGCTTGGGCCAAAT
AATGTAATGAATGCTTCTGTTTGTAGAGTGCCAATTCAGCCTTAGCACGTCTTATACGAG
ACTTGACATGATCAGAATCAAGAACAAGTACATTAGTAGTGTACATTCCTGCGTCATTAT
ATTTCTCAAGACGTAAATAACATTCTGCTGCATTGGAAAGAACATTGATGACTTCGTTTA
TTTGTTCTCGTGGTGATACGTATAAATTTGAAAGGATATTCATAGATGCCTCATCGTACA
TATCGGCTGCTTCTTGATATTTTTTGGCATTGAACAATACATTACCCTTCTTTTTCTTTG
AAAGAATTTCTTTCATTTCAAATTCTTCATCAAGTTTTGTAATTCTTACAAACGATGGGA
TGGAATAATTATTATTGTAGGCATGTATCAAAAATCGCAACACACCCGATGCAAGATGCA
GTCCTCTCTGACACAATGATACACATACCATCTCTATGGTTCTCATATCCAATTCAACAA
ATTCATCCTCCCACTTTGGTACAGGGGTGCCATTCTCTCGATGTTCTTCCAATTCATCTT
CCCATTCTTCCATCAAATCGGATTCAAAGTAGTCATCAACAAAAGCAACCATCATAGCAT
CATGGCCACAATATGACCAAGTCCCATCATGCGTAATATCTATAGAGGCATAATACCTGT
CCATTTCCTCCTGCTCTGTTATATTTGTAGCGCTATGGTTGCTTCCAGCTCCTCCTCCTC
CTTTTGCTCCATGTCCTTTCTTTTGTCCCACTGGTCCTTTCCCTTGCTTGCCTTTCTTCT
TCGTCTTCTTCTTCCCCATAGTATCTTTTGTAAG
>c299_g1_i1 len=224 path=[268:0-99 367:100-115 34:116-223]
AGCCTATTCAGGGTGAAGCTGGTGGTGAGTGATAAAAAAATTGTTGGATTGTTACTATTA
TTTGATTATATTTAAATTCTTTTCAATGGTTTGATAAATTTATGTATGGGATATGAGATA
TGAGATATGAATATGATTGGAATGATAAAATGTGACTCATGATTTTGATAATTATTGTTA
CATATTTGTTTCTAAATAACAACAACAACAACAACATGATGATG
>c302_g1_i1 len=628 path=[647:0-11 55:12-152 30:153-627]
CCATGATGAGGTCCATGATGAGGAACCTCGTCTTCAATAGGAAGGGGAGGTCCTTCTGGG
TCCACTGGTAATGGGGGAGGATGAATGAAAGCATGGGGTCTTCCCCATTTATCTCCATCA
AAAGTGCTGTGGTCATGATGATCTCCTTTTCCATGCTGAAACCATTTTCCATGATGGTCA
TGGTCATGATGATGATCATGCATCATTTCGTTGTCTTCATAATAAGTTTCATCATAAATA
TCCTTGTGGAAAGATCCTCGCATACTAGACATGTGCTCATGTTTCTTATGACAACAAACA
ATTGCTACACCTACACCAATGAATGTTGCCACGATTGCAAGTTTGATAAGACGATGGCGA
AGTTGACATGGTATAGGTTCAGCGACGACCTTAGCGGCGGTCACGTGTGTGCAATCATTA
CCTCCAGATGGTACTTCGTTGTACTCTTTTGATGACGCCTTTGTCATAATAATAGTCTAT
TGATTATCTGGGTGGTTAAGTAATGTCTAAATAATTTCTTTGTTCAAACAATTTTATGCT
TGTTGTATCTTCCTTATCTAACTCCCATTTCTATTACCATCGTTTCAAGTACACAGTAAC
CAGCAAAATTCAAATGGAATGAGTGTCT
>c303_g1_i1 len=939 path=[29:0-533 959:534-938]
ACAACAACAGCAGCAGCAGCAACAGCAACAGCACAATCAAAATAACAATACTACTCCTAC
CTTTATTTATTTGGACTCAATATACTTTGGTGGTGGTACACCAAGTTTAGCACCCTTATC
TACAATTGAATTGATTTTGAAACATATACTTGAAAACTATACTAATAATACACATAGCAT
GAACAATACAAACAGGAACATATTTCACATCTCCAACAAAACAGAAATCACAATGGAAAT
GGATCCTGGTACATTTACAATCCAACACCTATATTCCTTGAAAGAAATGGGTATCAATCG
TATATCATTAGGTGTACAATCCTTCAATGATACTATTTTAGATTCCATTGGTAGGATACA
TTCCACACAAGATATATATAATTCAATATCAATGATATCCAAAGTATTTGGCAATGATAA
TTGCAACGATGGTAATGATGATAGTGGTGTAAATTATTCCATTGATTTAATATCTGGTTT
ACCTGGATTAGATTGTGCCATGTGGATTGAAACATTGCAAAAGGCAATGGAGCTGAAACC
ACAACCAAAACATTTGAGTATATATGATTTACAAATTGAGAGTGGGACTGTATTTGGCTC
TTGGTATGAAAATGAGATACTGGATGATGCTGATTATCAGGATGAGGAAGAGGTCCATCA
AAAACGAAAATACAAAGAAGCTGCATCATCACTTATAGCAGCACCAAGTACTGGTACAGG
TCAATTACCATTACCATCACCAGATGATTGTGCTTTCATGTATCAATTTGCATCAGGGTA
TTTACGTTCAAAGGGGTATGAACATTATGAAATTAGTTCTTATGCTAAAATACCAAATAC
CAAAGAATATGCTTCAATTCTGACAAACAATGATGAGAAGAAGTCATCATCGTTATTATT
GTCGTCACAGGCACAGTCAAGGTCAAGGTCAAGGTCAAG
>c303_g1_i2 len=418 path=[957:0-12 959:13-417]
TGGCACAATCTAAGAAACCACAACCAAAACATTTGAGTATATATGATTTACAAATTGAGA
GTGGGACTGTATTTGGCTCTTGGTATGAAAATGAGATACTGGATGATGCTGATTATCAGG
ATGAGGAAGAGGTCCATCAAAAACGAAAATACAAAGAAGCTGCATCATCACTTATAGCAG
CACCAAGTACTGGTACAGGTCAATTACCATTACCATCACCAGATGATTGTGCTTTCATGT
ATCAATTTGCATCAGGGTATTTACGTTCAAAGGGGTATGAACATTATGAAATTAGTTCTT
ATGCTAAAATACCAAATACCAAAGAATATGCTTCAATTCTGACAAACAATGATGAGAAGA
AGTCATCATCGTTATTATTGTCGTCACAGGCACAGTCAAGGTCAAGGTCAAGGTCAAG
>c304_g1_i1 len=740 path=[850:0-418 134:419-506 222:507-739]
AACTACACAATTCTAATCTTCTTATTTTTAGACATTTTTTCCAATTGCGATAAGTTTGTA
GATGTAAACAATATTTCATGTTACTTCTTTTCATTCTGTTTGAGAGGGCACTACAATTAC
CTCAAGTACTTTACTACCTGGAGTTCTGAAATGCCGGGTAGTGAAGTAAAATAAGTTATT
TTATGCTACTTAGAGCTTTCAAGATTCCACACTAACAGCCACATCAGGGTTATTCACATT
CGTCGCGCTTACACTATTAGTTCCATCTTTATTTAAACCAATGAAATTCCCTTCATCATC
ATATAGGTGCCCCATTTGTGCTTTTAGATGAGCATAATCTTCGTCGCTTGCGGACTTTTC
TGCAACTGATACATTATCACTGTCATTCGAGGATGTTGTAGCATCGTTGGGTTTTGTTTC
TGAAAAGATAATCGGAGTGTTGATATTATTGGTATTAATATTGTTGTTGCATTAGCAAAT
AAAATTGATCTTCATGGATGATCTTACCTTCTTTGGATATAACTTCCTTGCTCTGAATAT
CACCAGAGGTTTGACTAGTAATAGGATTATGGCAGGTATTTTCACCTATAAATTTTCCCA
AGGAATAAATAACAGCATCAGCAGTCTTGATAGCTGTTTGAAATGGAGACTCTTCCTCAG
TTTGTTGTTCATCTACCACAGTTTTTTCACCGCCTTCACCACCTGTGGAAAGAACATCAT
CAACAGTCTTGTCATCAACA
>c304_g1_i2 len=652 path=[850:0-418 222:419-651]
AACTACACAATTCTAATCTTCTTATTTTTAGACATTTTTTCCAATTGCGATAAGTTTGTA
GATGTAAACAATATTTCATGTTACTTCTTTTCATTCTGTTTGAGAGGGCACTACAATTAC
CTCAAGTACTTTACTACCTGGAGTTCTGAAATGCCGGGTAGTGAAGTAAAATAAGTTATT
TTATGCTACTTAGAGCTTTCAAGATTCCACACTAACAGCCACATCAGGGTTATTCACATT
CGTCGCGCTTACACTATTAGTTCCATCTTTATTTAAACCAATGAAATTCCCTTCATCATC
ATATAGGTGCCCCATTTGTGCTTTTAGATGAGCATAATCTTCGTCGCTTGCGGACTTTTC
TGCAACTGATACATTATCACTGTCATTCGAGGATGTTGTAGCATCGTTGGGTTTTGTTTC
TTCTTTGGATATAACTTCCTTGCTCTGAATATCACCAGAGGTTTGACTAGTAATAGGATT
ATGGCAGGTATTTTCACCTATAAATTTTCCCAAGGAATAAATAACAGCATCAGCAGTCTT
GATAGCTGTTTGAAATGGAGACTCTTCCTCAGTTTGTTGTTCATCTACCACAGTTTTTTC
ACCGCCTTCACCACCTGTGGAAAGAACATCATCAACAGTCTTGTCATCAACA
>c305_g1_i1 len=1931 path=[1:0-1930]
GTTAGTCATAAGTTATCATTATTTCACAAAGGTATTTTCTTCCATAGTGACAGTGATGAA
TAAGTGAAAATGACTTTTGAAAACTATTCATTCGTAAAACCTAACCTTCACAGAGGAAGC
TCAATAGATACAAAGAGTTCATCTTCTTCCATTGAGAGTACTGATTCGACCAAATTTTAT
GTCAAGAAACTCAACTCAGGTCCTGCATCTCTCCAAGAAATGATAGCAGAAAGGGAATGG
GACAGAGTAATCCGAGTACTAAGAGTTAAACCTATTTTTGCAAAGAAGAAGGTTATCGTT
CCCAGCTTTTTAAATGAATGGAAGGGACAAGCAATAGTCTACCCTATCCATCTAGCATTT
GCATCACCAACAGTTCCATTGATTGTTTTAGACGCACTTTTAAATGCTTATCCAAAAGGT
CTACATAAAAAGGAAAGTGTAATGAGTAGGAACTGCCTTCACATTGCACTTCGTGCTGGT
GCATCAGAAAAAGTAATTAGTTATCTCATTGAAAGGTGTCCTACTCTTGCATGTGAGAAA
GATAGTCAGGGCCGCATCCCTTTGCACTATGCATGTTCAAGTAGCTGCTCAGTCGCGAGT
GTACGTGAACTAGTTAGTATCTGCCCTCGATCAATCTGCGCACCAGACTACCGGGGATGG
ACATCACTCCATGTTGCCGTGAGCAAGATGATCAATCCTGAAATTCCTCGCTTTTTAGTT
TCTGTTTGTCCTGAAGCAATTACTGTAGAGACTAAAGCGGGTTCGACACCAACCAAAATC
CTTTCCTGTTGTCCAACAGAAAATAGCACAATTTATCTCTCAATTCTTCAAGAAGTTGAG
AGAGATTATCTCAATTGTCCAAGTTTCGAGAATTTTTATCGAAAATCAATTAAGACCACA
CCCATAGAGTATAGTTATGTATAAGTGGATTATGATTAACTCTATTGTTGAATGTATACC
AAGCTTTGGAATGTTTCTATATTAGAAAATCCGGAAACCCATTGGTATTAAATGCTCGAA
GTGGGTGTTTTTGTTTCAGTTAAACAACACCATCTATATAAGAATCGTAAATTTATTAAA
AATTGCCTTTCACTGTTTCTTTATACCAACTGTTGTAGCACCACCTGCTTTTGCCTGTCT
GCCAAGATCACCAACTTCATTTTTAACGCCATATCGTCGTGAAATTGCTCCAAACCAAGT
AAGACTCTCTAATTTTATTGTTCCACTAGTTCCTATCGCAACCAAAGGTCTTTCAAACTC
ATCATTACTACCTCCGCTGAATCCTTCTAACGCTTGTCCTGCAGCACCGTCTAAGTCAAT
TTTACCAATAGATGATGATTTTGTACCCTTCGTTTTGACATCAAAACGACTATCTGGCTC
TTCACTTTTGTTTTCAACATGTCCATGAACATATTCAAGATGGGTGAAGTCAGAGGACAT
ATGGCCAGAAAATGCATTGGTTTCTAGCGAAATCCGGGTAGATTCATCTCCATCTATGCT
ATGATCCTTTGCGCTATCAACAGCTGCAAGGGACACGTGATGAAAATCTTCAATGTCACC
GTCATGTTCAACCAACGATGCAAGGAGTTTTTTTTCATCCTCTTCCATCAATACGTTTGG
ATCCAAGTTATTGATCAACGGACACGACAATAACCGTATATCTGATTCTATCTTTCGATC
AAGTGTTAATTCAACATCACCATAATCACTGGTCAGGATACTGACTTGACCTGGTGATAA
ACTGTCCACATGCACACTAGATGCCAAAAGTTCGGTATTTTTATAGTTGCTGGCATTATT
GACATGGCTATCTCTTGAACTATTATTTTTCCTATTTTCCAATGAAATATCGAAGCTACC
ATTGACCCCTCCTAGGGAAACCATCGCAGATCGTTGACCATAGTCATCAATTACTGAGGA
TGATAAAGAAG
>c306_g1_i1 len=577 path=[53:0-576]
TGTGCATCGTGAATACTACTACATTCTTCATATCACAGTGATAAATGATGCAAAACAATG
ATGTTATTCATTAGCCATCCTCATCTTCATTCCATTACTCTTTGTTTTTCTACTTGCCCT
GTGTTTGTTTTAATTAGAATCTATTTGTCACTCTTTGTGGCGGACTGATTCTTATTCAAT
AAACATGATGAAAAGGCAAAGCACTCGCTGTGTCAAACCTGTATACCACTTCCTCTTCAT
TTGACTACATCAGCTCTCCATCAATATGGTTGTTAACCCACCAAAGTTCATGTGAAACAG
CCACATTAATTATTTCACGCTGTTGAACAAGATTTGATCAACATGTTGAGAAGTCAACGA
TGTGTATTTTTCATCATTTATCATGTGAGCTTCGGGTGCATGCATTGAAACTGTTGCTGT
TTGTCTATTTCTAGATGAGAACTAGCAGCGACATTTCAGGAGATGTTGGACGATATCTTT
CTGCAGCAATGGGTTGACAGTTTGAATGATTTGATTAAGAATTGATGAATGAATGAGAAG
AAAGGCGGTAATTTGAGGGAGTTACTTGTTGTTTTTA
>c307_g1_i1 len=472 path=[500:0-471]
AGTGACTCCTAGTTACAGCTCACTACATCCATCCATCCATTGATTGATATTGATATCGAT
ATCGATTGGTCGTTGCATTAATCTGTTTGTTTGGCAGCAATTGCAATTCGTTAGTTGGTT
TTTGTCGTGTATAAACTCGACTCGACCCTAATAAGAATACACATATAATTACACACATAA
TCACATTCACATTCATACACATATACACATATATAAAGCAATGAACGAAGGGCAAAGAAG
TCGTCGCAATGGAGATCAAATGGCTGGCGATAAGAGCGGAGAGCGGAGCATCGTGAGCAG
CATCATGGAAGAAGATGACAATGACAGCAACAGCAGTGCCAACATCACCAACGACGATGA
CATCACCTACACCACGCACACCATCCATGAGGACGACGATGGGGACAGTCAGCTCCAACG
CCCAGCTAGACGCGACAATGATGACGACGATGATGAGACTCAACTGGAGGAT
>c308_g1_i1 len=271 path=[356:0-270]
ACATCCAAATGAAAGGCATCTCAGGTCATATAGCACAAAAAAAGAAAGAAGCTTTGAAGA
GGAGAAACTACCTTCATTTCTTCAAGCAATTGATGAACAGCGAAAGCTCTCAATTTGTGG
TACAGACGACAAACGCAATGCTATATGTTACAAAGATTCTGAGCCTGCAATCTACAACCA
AGCTAAGGCAGTGGCTCGTCTGTTGATCAATGGAAAGAATGCATGCACAGGATGGCTAGT
GTCAAAGGGAAGTCTTTTATTCACCAATGAA
>c311_g1_i1 len=691 path=[53:0-690]
AGCTGCTGCTGCTCTCCTTTGTTCTTTTTACCAACTCTCATTTCAACCAACAAACCATTC
ATCTTGGATAAAACATCATTCATGCATTTTTCAACCATTACTTCCTCATCCTTAGTCTCA
AGATGTTCTCCATGTTGAAATTTTAGTTCATCAGATGGTACATACTCCACTCTATCTGTT
CTAGGGTTACGTATTGTCCATCCATCATCTAAATCCAACTCTAAATGTCGTTCCGATGAC
AAAGAAGGTACTGCTGTAGCATTTTCTGCCACCACATCATCACAAAATTCCAAATTCTCC
TGACAGACATAACGAAAACGACGTTCATAACCAAAGGCTTCCTCTGTATCATTCATGTCT
GCAATGACGTGATAAAATGGCATATCATTCACTTCACCTTTGATATCTTGTAAACCATCC
CATCTTGATACATCTGTTCGAGGATAGGCATCCCAACCGGCAATCACACCTCTGAAGTTA
TACTTTTTGTGACGTACTATGCTACCAAGAGAAAATTGAATTCTTTCCTTATTAAACGAT
GATGTTCTTCTATGCCACATGATTTGTGTTACTTTTTGAAAAATGTTTAACATTGCATTT
AAATGTTGAATTGCAACTTTTTGTGAGGAAGGTTGTCCGGTATTTGAAGTTTTGAATGTA
TCAATATCATCTTCAACTTGCATGTAAATGT
>c312_g1_i1 len=501 path=[31:0-500]
TGACTCAGACGATGCAGAGAGAAATATTCGTCGTGTCTTTAGTGAGACGCTCTTAGGCCC
TGCTCATTTCCGCCGGAGGAACAATCCAATTCGATTTGATCCAGAGGATTTCGCTCCCGA
CTTTAACCCTGAGGCCATCCCAGATTTTGAAAAGGAGTTGAAACATTTTCGAGTCATGCC
CAATGGAGAAGAATTGGTCATAGAAACACTTCTTGATTTCTGCCATTTTGAGCAGCCATC
TGAGTCAAGAACACATGAAAACTTGGGTGTGCCACCTTCTGAACCTGTTGATGTAAAACC
TGCTGCTGACAAAGATATGCCAAATGAAAAGAAACCCAAACCCTATGCTTACTCAAGAAT
CAAGCTATGTGCTGAAGTCGCAGTTATTTATGCAAAGGATGCAACACCAAAAGATAAAGC
AAATAAGACTTGTAAACGAGTTGAGTTATTTAAACTTCAAGGTGGAGAGGAATATGTAAT
GCATGATATTGATGAAAATAA
>c313_g1_i1 len=1027 path=[1055:0-1026]
GTAATAATAATATTCCAAGGATAACAAAGATGTTATCATCATTTCGCGAAATGTATGGTA
AAAAACTCATTGATATACCCATGAGAAGAAAAAGAACGATGAGAACCATTGAGAATAATC
TAAATGAGATGAGTGATGACGACAATGATAAAACCATTTCAATCTACTCATTTCCAACTT
TGGAAGAGTTACAATCAGCTACTGAGCAAGAATTAAGAGAAATGGGATTGGGATATAGAG
CAAAATATATCATACAAACAAGAGACTTACTAGTAAAAAATGGAGGAAGCAATCATTTAC
TCTCCTTAAGAAATATCAATGATCCTGATAAAGTACAAGAAGAACTACTACAGTACTCTG
GTATTGGTAGAAAAGTAGCTGATTGTATAGCACTTTTCTCATTAGACCAAAAAGATGCAA
TACCAGTCGATGTTCATGTACAACATATTGCCTCTAGGGATTATGATGCAAGTGTTTTAG
GCACAACTAAGTCATTGACTCCTACAATATATAAAAAAGTTGGGGACTTATTTCGAGACC
GATTTCAATATTCTGGTTGGGCTCATTCATTACTTTTTGTGGCAGAACTTCCTAGTTTTC
GTTATGTTTTACCAGTAGATGTTGTGGCAGAGATGGATGTGTGGAGAGAAAAAGAAACTG
CAAAGAAAATAGCTGAAAAAGAGGCAAAGAAGAAAAGGAAAGAAGTCAATGCAATGGGTA
AAGATAATAGTTAGAAATAGTATTGATTTGCTTCAAAGAAGCAAAGTATGAGTGAATAAC
TCTATGAAAATTTTTTAGGGTTCCTTTTTTTTACTTTCAAAACTTCTGAAGGGCATCTTA
CATCCTACAGAAAGGTATCTAGTGGCTAGATTGACGTTGATAATTTTTGTTAAGAATACA
ATAATAACGTTAAGGGCTTCTCTCATTTGATAATGGAATAAAATTGCACTTTTCATGTGC
TGTATTGTCCTCTGAACAAAGCTATTCAAATAATAATAAATATCCAAAATAAATAGGTAT
AAAACTA
>c315_g1_i1 len=731 path=[1:0-261 263:262-730]
TCACCTCCGACGGCACCCAAACATCCCATTTAATTCACATTAGACCACCAACTCATGGTC
TAAATGCCCCTTGGTGCAATGGAGTTAATGAATGAAGGTCCTGCGTCAAATGGGAGCACT
AAAGTGCAGCCAAATGCGCTATCCCCATATGTTGACAAGCAGGACCATCCCATCACGACG
TGAGCTTCTTCATCAAAGTAGCCGTAAAAGCTCATTTGATTCGTTTCAGTGCTGAAATGA
ATCTTAACGAGTGGATGAAACGGCTTTGCGATAGTGGAGTAGGGATGGGTATGTTTCAGT
GTTTGGATTGGCAGTAAAGACTTGGTTAAGTCTATGAACTAAGACAAAAAGTAATGAAAT
AATGCGGCCAATAGCAACAGTCTCAGGGTTAAGGTGGGCTTTGGGAACACGGATGATACA
GTCATCCATTAATTTTGTAGTAGTATCTGAGCCGCCTTTCACAACATTCCAGAAGGCATA
AATAGCTGGAATTAGGCGCACAAATGATGGAAATGGTTTATCCAGATTTGATAAAGTAAA
CCAAACGTTGGCAGTTCCTTGGAGTGTTTGATTACCATTGATGGTGGGAATAGAATCAGC
AATGTCAAAAATGCGCTTGGGAATTTTCAACACTTTGGAGTGACGCCTGTTGCTTGGTGT
ATTTTGTTGGCTATCTTCTGGATAAGCCCAATCTAAACTAAATTCTTTTAATTTGCTCAA
TACATTCCCAA
>c315_g1_i2 len=779 path=[1417:0-309 263:310-778]
GTATGTCTTCATTGGCATCCCAGTGCAATTTTCAACCATTGCACAAAGCTCTGCGCTGCC
TTTTCCAGTTGCTGCTAACTTTGTGATCTTTTTTGGTGTTTTAGTTTTCAGTTCAGTTGC
AAATCGAACATGTTCTGGCAATACCCCTTCAATGCGTCGTCGATTGGGGTTGCGCCTTGT
GTTGGTTGGTGTCAATGGAGGGTGATTTTCTTCAGCTCTATTATTTTTGCAAGTGATTTT
GTCTAATTCTTCTTGAAATATTTTTCTGCATTTCAAAATACTGATGTGAAATGTTCCTCT
TTTACTTGCAGCTTTGCGATAGTGGAGTAGGGATGGGTATGTTTCAGTGTTTGGATTGGC
AGTAAAGACTTGGTTAAGTCTATGAACTAAGACAAAAAGTAATGAAATAATGCGGCCAAT
AGCAACAGTCTCAGGGTTAAGGTGGGCTTTGGGAACACGGATGATACAGTCATCCATTAA
TTTTGTAGTAGTATCTGAGCCGCCTTTCACAACATTCCAGAAGGCATAAATAGCTGGAAT
TAGGCGCACAAATGATGGAAATGGTTTATCCAGATTTGATAAAGTAAACCAAACGTTGGC
AGTTCCTTGGAGTGTTTGATTACCATTGATGGTGGGAATAGAATCAGCAATGTCAAAAAT
GCGCTTGGGAATTTTCAACACTTTGGAGTGACGCCTGTTGCTTGGTGTATTTTGTTGGCT
ATCTTCTGGATAAGCCCAATCTAAACTAAATTCTTTTAATTTGCTCAATACATTCCCAA
>c317_g1_i1 len=904 path=[882:0-226 1109:227-903]
CACGTTATAAAGATGAGCAGGTATAATAACAACACTTTCAATGAAAAGAGACCGTCGCAA
GAATGGGAATCGAATTTTAAATCAACACTAAACCGGTTGTCAACACAATACTTACTCCTG
CTTCGTGCTGCTTCGTCTGAAGTTGCATTGGAGGAAGAAAGTAATGGTGGAGAGGAAGGA
GATGGTACTGGTAGTGGTATTGTAAATGGCAACGGTACCGATCCAAGAGCTGGTGGAGGA
AGAATGATGTCCATGACAGAACCTCCACCCCCTTTATCTGCATCTACATTACAATCCACC
CTTCAAACAAAATTATCCACTCAAAATATAATTACAGCCTGCAATACATTACTTGACCTA
ATTCGTAAAATGAGAGTTAGCGCATTAGTAATGGATGGAGATCTCATAAGGATGGAAGAA
GATGTGGAATGTTGGGAGAATGAGATAGTGACGAATGTTGTACGCGAGGAGGGAAATGCA
TTGGAGAAGGAATGGATTGAGTTAAGGATGAAAGAAATGGAGGATGTGATGAAATTATTA
GATGATGCTTGATGCTACTGTTGTTATGAATAGGAAATGGTGAAATTTATAATGTTGATG
ATGTTTATATTATCATATAAACATCATAGAGATACAATAAGAAGGAAGGGTGTTTTCTCA
TATCATATTCGTTTGGAGGATAGGATAAAAGAAAGAATGAATCAATAACTCAAGGGATAA
ATCAACCATGCACAAATCAATGATGAATGGCATGAATTATCACACATGATTGTTGTTTTT
GAGCAAGGCAATGTTATGAAATAGATTTTCTCTATCCTGGAATCAAAACAAAAAGAAACA
TATTCTTTCACACAAGCTGCAAATAACATTTTTATCATCATTATTGATACCATCAAAAAA
AAAA
>c317_g1_i2 len=784 path=[1763:0-106 1109:107-783]
TAAATATTAACCCATTGTGTGCACACTACTATTCATGTTCTTTTCCAAATCAAACAATGC
AATATATAAAAATCACCTCCTCTCATTTTGTCATCATTACCATTTAAAGCTGGTGGAGGA
AGAATGATGTCCATGACAGAACCTCCACCCCCTTTATCTGCATCTACATTACAATCCACC
CTTCAAACAAAATTATCCACTCAAAATATAATTACAGCCTGCAATACATTACTTGACCTA
ATTCGTAAAATGAGAGTTAGCGCATTAGTAATGGATGGAGATCTCATAAGGATGGAAGAA
GATGTGGAATGTTGGGAGAATGAGATAGTGACGAATGTTGTACGCGAGGAGGGAAATGCA
TTGGAGAAGGAATGGATTGAGTTAAGGATGAAAGAAATGGAGGATGTGATGAAATTATTA
GATGATGCTTGATGCTACTGTTGTTATGAATAGGAAATGGTGAAATTTATAATGTTGATG
ATGTTTATATTATCATATAAACATCATAGAGATACAATAAGAAGGAAGGGTGTTTTCTCA
TATCATATTCGTTTGGAGGATAGGATAAAAGAAAGAATGAATCAATAACTCAAGGGATAA
ATCAACCATGCACAAATCAATGATGAATGGCATGAATTATCACACATGATTGTTGTTTTT
GAGCAAGGCAATGTTATGAAATAGATTTTCTCTATCCTGGAATCAAAACAAAAAGAAACA
TATTCTTTCACACAAGCTGCAAATAACATTTTTATCATCATTATTGATACCATCAAAAAA
AAAA
>c318_g1_i1 len=736 path=[714:0-387 1102:388-735]
GAAATTGCTGATTTGAATTAAAATGAAAGTAATTCAGATATAAAGATCGGCTTAATATGA
TTCTCATTGTATTGGCCATTATCTATTGTTCAAGTAATTGCTCTAATCCTCTGTAGGCAG
TTGCAGAATGTATCGTTATTTGATTTTTTGGTCTATCTTCAGCATCTGTCGCAACCATCC
CCATCCTCTGAACAACGCCCATACCAGTATGAATTCGACCAAAGATGGTATGCTTACCAT
CTAAAAATGGAGTTGATTTCAAGGTTATAAAAAATTGTGATCCATTTGTATTTTTACCTG
CGTTTGCCATTGAAACGATACCTGCACCAGTATGTTTGAGATTTCTTGTTATTTCATCTT
CAAATTTTCCTCCATAAATACTTTCACCCCCTCTACCTGTTCCAGTAGGATCTCCGCCTT
GTACCATGAAATCTCTTATAATTCTATGAAATATTGTATTGTTGTAATAACCTGATGCAG
CAAGTGCACCTATATTATAACAAGTCCTGGGTGTATGTTTGTAGTATAATTCAATTGTAA
ATGAGCCAACGTTAGTATCAAATTTCACATGAGTATAAGGAGTGTTGGGATCGATTGATG
AACTCATAGCTACTTCTCTCTTGTGTCGAATACTTCAAGGTGTATTGAGTAGAACTATCG
TACTTTCAAATGCCAACTGCTGCTATTGATGGATTTGGCTGAATGAAAGTGAATAAGATT
TAAGATTGCAGGTTGC
>c318_g1_i2 len=991 path=[714:0-387 1448:388-642 1102:643-990]
GAAATTGCTGATTTGAATTAAAATGAAAGTAATTCAGATATAAAGATCGGCTTAATATGA
TTCTCATTGTATTGGCCATTATCTATTGTTCAAGTAATTGCTCTAATCCTCTGTAGGCAG
TTGCAGAATGTATCGTTATTTGATTTTTTGGTCTATCTTCAGCATCTGTCGCAACCATCC
CCATCCTCTGAACAACGCCCATACCAGTATGAATTCGACCAAAGATGGTATGCTTACCAT
CTAAAAATGGAGTTGATTTCAAGGTTATAAAAAATTGTGATCCATTTGTATTTTTACCTG
CGTTTGCCATTGAAACGATACCTGCACCAGTATGTTTGAGATTTCTTGTTATTTCATCTT
CAAATTTTCCTCCATAAATACTTTCACCCCTTGTTATTTCAGTAATAAAAAAACAGAAAG
AAACCGTGATTGTTTTAGGCCATTTGAAGTTAATAAAGATGATAATGACAGAATAAATAA
TTTCAAAGTGATGGTATCAATAAATGTACAACATTAGCATGTAGTTTCTTTTTCTCCCTC
ATGTAATAGATGTTTAATATATGAGCATAAATAACACATATATCAATGCATTATCAGCTT
CGACTTTCAGATTTCTCCATTGAATAGTCAGTCACCTCACTTACCCTCTACCTGTTCCAG
TAGGATCTCCGCCTTGTACCATGAAATCTCTTATAATTCTATGAAATATTGTATTGTTGT
AATAACCTGATGCAGCAAGTGCACCTATATTATAACAAGTCCTGGGTGTATGTTTGTAGT
ATAATTCAATTGTAAATGAGCCAACGTTAGTATCAAATTTCACATGAGTATAAGGAGTGT
TGGGATCGATTGATGAACTCATAGCTACTTCTCTCTTGTGTCGAATACTTCAAGGTGTAT
TGAGTAGAACTATCGTACTTTCAAATGCCAACTGCTGCTATTGATGGATTTGGCTGAATG
AAAGTGAATAAGATTTAAGATTGCAGGTTGC
>c323_g1_i1 len=549 path=[31:0-548]
ATTGTTTTATGTTGTTTATTTAATATGTAGAATACATTCACTAATCCATTATATGGCTGG
TTCATATAGACCAATCATATGACCATCTGGACTTCTCAATGCAGCTACCTTCCCATGAGC
AGGATATTGAATTGGTCCATCTAAATGTGCTCCCATCTGTGCACATTTCGCTATCACAGA
ATCCATATCATCTACATCAAATGAAAGCATAGGGCTGTACCCCTGACTTAATTGCGCCTC
ACTACCGACGGATTTAATACTGAGGCGAAATTGTTGTGATGGATTGGATGCAGTGTCAAC
CGTGTTAGTATTTCCTGCAATACCACATGACAATTCAGCAAACTCATCTGTGTGACGGAC
GACATGTAATGATAATGCGTTGGTGTAGAAGTTCACAGCGTTTGAGACTCCTTCTGCTCC
CCGTACCATCAGCATAGCTCTGCTGAATCGTATTCCTGCTGTGGCAAATGAAGTTGTCAT
ATTAAATCCATTACGAGTTGATATATAAGGAATATAATAATAGGGTTACAAAAGTGTTGT
CTGTTGTTA
>c324_g1_i1 len=490 path=[468:0-378 847:379-489]
TCACTTTTGAAATAAGTTTTACTTGTTATCATAGTTTTTTTAACAAAAAAGTAATGAAAG
GAACAACATTTTGTCATAAGAGATGCATCATCCAGGACCAACAAACATGAAATTATTTAT
AACGACATACTTTGTGAGTCATTGAAGAGAGGTATTAAAATACCTAAGTAAGTACACTAC
GTGTAGTGTAGCTAATAATATTTTCTTCTCCTTTTCTTGACTACTGATTCTGATTCACCA
TTGTCATTGTTCACTTCATTTCCATCATCATGTGAATCATGTTTACCACCTTTCCCATAT
TTGTTCCATTTCTGTCTCAATTCCATTTTACGTTTCTTTGCATCTTCTTGTTCTTTGAAT
GTTCCACCTGCTTCTTTAGGACAATAATGATCAGGATGATCTTTATAGGATTGAATCATT
TTACGAATCAATGTTTGAACTGTTTTGATATGTTTTTTGGCTGTTGTTGTTGTTGTTTCA
TCATCATCAT
>c325_g1_i1 len=761 path=[1889:0-13 1165:14-760]
AATACTTCTATCAGGTGGTAATAGTGCAAGGTCTGCTCCTGGTTATTTCACTCAATCCAC
AGGATCAATCAATAGCTCGGTTTCTCCCTACAATAATGGATTGGAAAGTCGTGAAAAAAT
TCGATCCAAGTTGAACCCTTTTAAGAAAAGAGGAAGTGAAAGACAAAGCAAAAATCCACA
TGTTGTGCCGAGTGACTTTGACCCTAACATGGTAGGTCAATATGAAGGCAGGGGTTATTC
TAATTCTGATTATATTGCTGAACAGATGGTACCGCAACAGGATAGGGGTAGATCGAAACG
CCAACTATTTAAGCGAAATGGAAGCGGTAAAACTAGCAAAACCCCAGCACATATTATGCC
TGGTGAATTCAACCCCAACATGCCTGAGCAATATAGTGCAGTACAAAAGCAAAGTAGTAT
ATCAAAACTCAACCCCTTTAAAAAGCGAAATGGAAGAGGAAGTAAGAATGAATACCGTAA
TGATCCTTTTTGTGGTATTTATGCAACAGGCATGACTACAGGAAGATCTAGAAGTGTGGA
ACCTTATGACAGAAGTATGGGGCACTATTAGAAAAAAATTGTCTGTTGGGAGATTAACAA
AACAAAGGCATAAACGTAACAAATAGAAGGTAATTTTCTAGTGTCTAGAAGGGAGCAACC
TGTTGATATGTATATTGAATATCATTAAGATGTATAACATGCACAATTTTGAGTTGTCTG
TCTAAAAAAGTAAAAATAATATTTGGTCACTATCACAAAAA
>c325_g1_i2 len=967 path=[945:0-219 1165:220-966]
TGCTATCTAAAAATATTTATCAGGCACAACTTCAAAATTGAGAAATGGCAAGGCCAAAAT
CCATCAATTATTGCAGGCTTTGCTAGCAAGAATGGAACTGAAGTACATTCTCTTCGAAGA
TTGGTTGGTGAGATGATTGAAAGATCACCTCAAATGAATTTGCCTTCTGATATGAACAGT
GGAATTTATGATTTCAGTTCTGATGTTGAAAGCTTAATTAGTGGTAATAGTGCAAGGTCT
GCTCCTGGTTATTTCACTCAATCCACAGGATCAATCAATAGCTCGGTTTCTCCCTACAAT
AATGGATTGGAAAGTCGTGAAAAAATTCGATCCAAGTTGAACCCTTTTAAGAAAAGAGGA
AGTGAAAGACAAAGCAAAAATCCACATGTTGTGCCGAGTGACTTTGACCCTAACATGGTA
GGTCAATATGAAGGCAGGGGTTATTCTAATTCTGATTATATTGCTGAACAGATGGTACCG
CAACAGGATAGGGGTAGATCGAAACGCCAACTATTTAAGCGAAATGGAAGCGGTAAAACT
AGCAAAACCCCAGCACATATTATGCCTGGTGAATTCAACCCCAACATGCCTGAGCAATAT
AGTGCAGTACAAAAGCAAAGTAGTATATCAAAACTCAACCCCTTTAAAAAGCGAAATGGA
AGAGGAAGTAAGAATGAATACCGTAATGATCCTTTTTGTGGTATTTATGCAACAGGCATG
ACTACAGGAAGATCTAGAAGTGTGGAACCTTATGACAGAAGTATGGGGCACTATTAGAAA
AAAATTGTCTGTTGGGAGATTAACAAAACAAAGGCATAAACGTAACAAATAGAAGGTAAT
TTTCTAGTGTCTAGAAGGGAGCAACCTGTTGATATGTATATTGAATATCATTAAGATGTA
TAACATGCACAATTTTGAGTTGTCTGTCTAAAAAAGTAAAAATAATATTTGGTCACTATC
ACAAAAA
>c326_g1_i1 len=747 path=[1:0-746]
GCGCGCCCAGCGTAATCCCATTTGGCAAGGTCAAGTAGTTCTAACCATGGGACTAGGGAA
AATCCACCAGAGTTATACCATTCTCCAAATTCTTGGAATCCAACAATGACAAGATCAGCC
AAGTTGTTTCTCCCTGACTCTTCAACTTCTGATGATAATTTTTTCTGAATGTCCTTCGTA
ATTCTATTTGCAGCATAATTGGCAATGTCTTCAATTTCTCTTCTTGTTTCGTTAGGGATC
AATGTCCAATCATTGGTTAAGTCACAGCGCCTAAATTTGTCATGACTTTTTGGGTTGGTT
TTATCCAAAAAGGCAGGTATCGCTTTAGAATCCTCGATAATTATTTGACCATTTGATTGA
GGAGAATCACTTTGTTTCACTTTAATACTTTTATTACTTCCCTCACCGCTTTTTTGCTTA
AGATCTCCTGAGTCTTTGTAGTTTATGCACGTTGATATAGAAACCAAGAAAGATTGAAAT
AGTTTCTTTAATTGCGTTCGCTTTAATGTCGGTAGTGACCGCATTTTAGTGTTCTCTGAC
TTTTCATTTTCGGGCGATCTTTTAAATTCATCTACATAGTCTTCTTCTTTCTTAATCTTT
GTATCATTCTTTGCAGGTGAAGATACATTGCTCTTCACTGTTGAATATTTCAGTTTTTCT
GCATCATTATCTAGGCTGTCGCTATTCAATACCTCGAAAGCAGTTAGCAGCTTGCTACTT
TTATCAATATCTAAAAACAAAAGCAAG
>c329_g1_i1 len=1631 path=[1:0-557 559:558-907 909:908-1280 559:1281-1630]
GATAAATACACTGCTCCTGTTAGTTTTTAAAGGCGCATCCATTGATATAATCGGTATTGT
AACTCAATCATTATTGTAAAAGCTTCCAATTTCACAAGTGCAACATACAGTAGCCTAAAT
CCTTATTAAATAGTAAATTTTACTGATGAGTGTAAACAAACTTAACAAGAGCTGAAGACA
AGATTTGCAACAAAGGTCTGAGCAGTTGTATCCAAATCGCGAATCTGAACTTTGGTTGTC
AAAACACTTGGATCTAGCCTGATCGAAATCTCACCAGAGTAACCAGCTGCACCTGGTGTA
AAAACAAAGGAGTTACCTGAAATTCCAGAATAAACACTTAAATTGACTTCTGCAGAATAA
CTAGATGAATTACAAGATGCAGCATCAGAACTTCTATCAAAGGATCTGGTTGCAAAAAGT
TGAAATATATAGCGATCAATGTTCATCAAAGATAGGTATGTCTGACCAGAAAAGCTTCCA
ACTTCACAACTTGGTAAAAAAGTAGTAATAGTACTTGGAGACAAACTTGGCTTTGTTTAT
TTCAGAAGAGATGGTGAGACTGATGGTGCCTCACATGATGGAAATATAAAAATCGCTTCA
AGATAATTACTGCTTGCTTGTATAAGTAGAACTTCTGTTGATACCACTGAAGAGTCTTCC
CTGATTGATATACTGCCATTCCAAACATTTGTACTAGATCCTGTTGGCACAAAGGTTACA
GTATGCCCAACAGCGGAACCATAATTGCTCAATATGAATGATAAAGAAGATGATGCAATA
TTGCAAGTTGGATTATTGATGAAGATGCTCATAGTACCACCAGCATAGAAATCAAATTTA
AAGCAATTGATACCAATAGCATGATAGTATGTCTTTCCTAAAAATTTTGACGCTTCGCAT
GTTGGAATAATAGTTGGAATACTGCTTGGACTTACACTGGGAACTAATGCTGGCAACGTA
GATGGAGATGCAGATGGTACTGAAGATGGCATTAAACTTGGAATACTAATTGGTTCATTA
CTAGGTTGAGTACTTGGTTGAAATGATGGTGTAAAACTAGGAGAAATACTTGGGGCAAGG
GATGGTGACATTGATGGTATTGATGATGGTTTAAGACTCGGAACAGCACTGGACGTCAAA
GTTGGCGTCAAAGATACCTGTGGTGATGGCTGTAACGATGATGTATGACTAGGGGCAGTA
CTAGGGTCCATTGATGGAGATAAATATGGTCTTGTACTAGGAATCAAAGATGGCAATAAT
GATTGTGCAACTGATGGTACAACTGATGGTGCCTCACATGATGGAAATATAAAAATCGCT
TCAAGATAATTACTGCTTGCTTGTATAAGTAGAACTTCTGTTGATACCACTGAAGAGTCT
TCCCTGATTGATATACTGCCATTCCAAACATTTGTACTAGATCCTGTTGGCACAAAGGTT
ACAGTATGCCCAACAGCGGAACCATAATTGCTCAATATGAATGATAAAGAAGATGATGCA
ATATTGCAAGTTGGATTATTGATGAAGATGCTCATAGTACCACCAGCATAGAAATCAAAT
TTAAAGCAATTGATACCAATAGCATGATAGTATGTCTTTCCTAAAAATTTTGACGCTTCG
CATGTTGGAAT
>c329_g1_i2 len=936 path=[1:0-557 559:558-907 2614:908-935]
GATAAATACACTGCTCCTGTTAGTTTTTAAAGGCGCATCCATTGATATAATCGGTATTGT
AACTCAATCATTATTGTAAAAGCTTCCAATTTCACAAGTGCAACATACAGTAGCCTAAAT
CCTTATTAAATAGTAAATTTTACTGATGAGTGTAAACAAACTTAACAAGAGCTGAAGACA
AGATTTGCAACAAAGGTCTGAGCAGTTGTATCCAAATCGCGAATCTGAACTTTGGTTGTC
AAAACACTTGGATCTAGCCTGATCGAAATCTCACCAGAGTAACCAGCTGCACCTGGTGTA
AAAACAAAGGAGTTACCTGAAATTCCAGAATAAACACTTAAATTGACTTCTGCAGAATAA
CTAGATGAATTACAAGATGCAGCATCAGAACTTCTATCAAAGGATCTGGTTGCAAAAAGT
TGAAATATATAGCGATCAATGTTCATCAAAGATAGGTATGTCTGACCAGAAAAGCTTCCA
ACTTCACAACTTGGTAAAAAAGTAGTAATAGTACTTGGAGACAAACTTGGCTTTGTTTAT
TTCAGAAGAGATGGTGAGACTGATGGTGCCTCACATGATGGAAATATAAAAATCGCTTCA
AGATAATTACTGCTTGCTTGTATAAGTAGAACTTCTGTTGATACCACTGAAGAGTCTTCC
CTGATTGATATACTGCCATTCCAAACATTTGTACTAGATCCTGTTGGCACAAAGGTTACA
GTATGCCCAACAGCGGAACCATAATTGCTCAATATGAATGATAAAGAAGATGATGCAATA
TTGCAAGTTGGATTATTGATGAAGATGCTCATAGTACCACCAGCATAGAAATCAAATTTA
AAGCAATTGATACCAATAGCATGATAGTATGTCTTTCCTAAAAATTTTGACGCTTCGCAT
GTTGGAATGATGGTTGGAGGATTGGATGGTGTTACT
>c331_g1_i1 len=1548 path=[1656:0-731 2518:732-1547]
TATGAATATGATGGGTTTTGGGTTTGTTGCTTCTTTGTGATTCTGAACAAGATTGCTGGA
GCACCCATTTATTCTACTCACGTCCATAGTCATGACGATTTTACAACGACGATACTTCAT
TTTATTGCTAACATTTGCATCCAACTATTCTATCTCACTCTGCAGAGCATTCACCGCCAC
TACAACACCAAGTCTTAGAACTTTGCAAAGACCAAACACATTTGTAGTAACATCCAATGT
CATCCTTACTGCGACTGTAGATGACAGTAATGAAAAGGATGATGACCAAAAGAAAAATGA
AGAGGCTGAACTACTAAAATCAAAAGCACAAAAGCTTAGAGAACAAATCCGAGCGATGGA
AGAAGCAATGCCAAAATCAGCACGGTTAACCAACAATGATGAGTATATCAAAATACCTGT
AGACAATCAAGAAGATGAGATCGTTGAAGGCAAATCGTTAAAAAATAAACGTGTATTAGT
TGTTGGAGCGAATGGAAGGTTGGGAAGTATGGTAACAAGATATCTATTACGGACACATCC
TGAGGTGAAGGAGGTTGTGGCGGCAGTTCACTATGTTGGAGAAGCGACAACAAGAGGTTA
CGGACGATTGAGTTATGAAGTTGGAGCAGAAGATGGTGTAGGTACTATTGGGGCCGCATG
GGCTCCAGAGGAGGAAAGGAACGCAAGATTTGAATTTAGTGACGAAATGAAAGATTATAA
TCTACAAAATTTGAGAGTTGTTGAAGTAGAACTTCTTGACCCTGTACAATGTTTGACAAT
CACTGAGGATGTTGATTCTGTTATTTGGTGTGCAACAGATTTTGATGGAAACAGACCCAA
GGCAATTGCTTCACTCAATGCAGCATTCTTATTCCGAGCAATAGCCTCACCAACAAAGGG
AAGAGTTGAAATTGAAGGATTAATTAATCTCTTGGGTGGGTTAAAAGAATCCAAGCAAAA
CAAAATACGTCTTGCAAGATATAATAGTGATGCAGAAGTAACTGGAATGGATGGACCGAA
TGATCCTATATCATTTGTATTAGTTTCCAGTGCACCAAATGCACTGGGTGGTTTTGAAAC
TCCATTTGGTGAATTCAATGGGTTGAAACGACAAGGAGAAGGGATTGTTAAGAATGATTT
CCCGAGTTTATCACATGCAATTCTTCAGATGGGAACATTTGACGATAATTTTGTCGAAGA
GTCACTAGAGCTTCAATTTGGGGAAAGTCAGAATGGACAACATAGTTCTGAAGAGATGAC
TGAAGAGGATCTTTATCAAAAATCTAGAAGAAAAATAAATAGAAGAGATGCTGCAAGGGC
TGCTGTTAGTGCATTAACTGACGAGAGTCTTGAATCAAAGATTACTGAGGTATGGACAGC
TCTGCGTGGATGATTTCAAAGTGAGGAAGTCTTACTCATATTCATAAGATAGATTTTTAC
GTCGCTTCCACGAGGCACAATGCAATGTATTACAATCAATAATTATGAAGAAAAATCAAA
AAATAGTATAAGATACAAATCAGTCACTTATCATTACCGAAAAAAAAA
>c331_g1_i2 len=1678 path=[1656:0-731 2388:732-861 2518:862-1677]
TATGAATATGATGGGTTTTGGGTTTGTTGCTTCTTTGTGATTCTGAACAAGATTGCTGGA
GCACCCATTTATTCTACTCACGTCCATAGTCATGACGATTTTACAACGACGATACTTCAT
TTTATTGCTAACATTTGCATCCAACTATTCTATCTCACTCTGCAGAGCATTCACCGCCAC
TACAACACCAAGTCTTAGAACTTTGCAAAGACCAAACACATTTGTAGTAACATCCAATGT
CATCCTTACTGCGACTGTAGATGACAGTAATGAAAAGGATGATGACCAAAAGAAAAATGA
AGAGGCTGAACTACTAAAATCAAAAGCACAAAAGCTTAGAGAACAAATCCGAGCGATGGA
AGAAGCAATGCCAAAATCAGCACGGTTAACCAACAATGATGAGTATATCAAAATACCTGT
AGACAATCAAGAAGATGAGATCGTTGAAGGCAAATCGTTAAAAAATAAACGTGTATTAGT
TGTTGGAGCGAATGGAAGGTTGGGAAGTATGGTAACAAGATATCTATTACGGACACATCC
TGAGGTGAAGGAGGTTGTGGCGGCAGTTCACTATGTTGGAGAAGCGACAACAAGAGGTTA
CGGACGATTGAGTTATGAAGTTGGAGCAGAAGATGGTGTAGGTACTATTGGGGCCGCATG
GGCTCCAGAGGAGGAAAGGAACGCAAGATTTGAATTTAGTGACGAAATGAAAGATTATAA
TCTACAAAATTTGGTAAGTTTCTTTTCTTCAATTGTGTTGAGTCGTGAAGTTCCCTCCTT
TTTTGTTTTATTTTTCTGCTTCCAAGGTCAAATTGTCATCTGAAACCTGCTATAAATTCA
TTGAAATTCATATCATCTTAAAGAGAGTTGTTGAAGTAGAACTTCTTGACCCTGTACAAT
GTTTGACAATCACTGAGGATGTTGATTCTGTTATTTGGTGTGCAACAGATTTTGATGGAA
ACAGACCCAAGGCAATTGCTTCACTCAATGCAGCATTCTTATTCCGAGCAATAGCCTCAC
CAACAAAGGGAAGAGTTGAAATTGAAGGATTAATTAATCTCTTGGGTGGGTTAAAAGAAT
CCAAGCAAAACAAAATACGTCTTGCAAGATATAATAGTGATGCAGAAGTAACTGGAATGG
ATGGACCGAATGATCCTATATCATTTGTATTAGTTTCCAGTGCACCAAATGCACTGGGTG
GTTTTGAAACTCCATTTGGTGAATTCAATGGGTTGAAACGACAAGGAGAAGGGATTGTTA
AGAATGATTTCCCGAGTTTATCACATGCAATTCTTCAGATGGGAACATTTGACGATAATT
TTGTCGAAGAGTCACTAGAGCTTCAATTTGGGGAAAGTCAGAATGGACAACATAGTTCTG
AAGAGATGACTGAAGAGGATCTTTATCAAAAATCTAGAAGAAAAATAAATAGAAGAGATG
CTGCAAGGGCTGCTGTTAGTGCATTAACTGACGAGAGTCTTGAATCAAAGATTACTGAGG
TATGGACAGCTCTGCGTGGATGATTTCAAAGTGAGGAAGTCTTACTCATATTCATAAGAT
AGATTTTTACGTCGCTTCCACGAGGCACAATGCAATGTATTACAATCAATAATTATGAAG
AAAAATCAAAAAATAGTATAAGATACAAATCAGTCACTTATCATTACCGAAAAAAAAA
>c332_g1_i1 len=880 path=[858:0-342 1201:343-879]
TTTTTTTTTGTTTGAAAATATATGATTATAATTTGTTTTCATTCTCATGATAACTTCCCT
GTCTTTTTTCTTTCATGACTAATGGAAGAAGGCCCTAGAGTCAGCTGTGCTTTTCTCATT
GACATTGAAATGAACACTTATTCGTCACCAATGAGATCAATAAGTTCTTGCTCTTTTCCT
GGCAATCCAACCATTTCAACCTCAAATGTGATGATAGCATCTGATGGAATCCTTGGTTTT
CCGGCACTAGCTGGGCGTCCCTTTGGTCCAAATGCCAAATTATTAGGAACAGTGATGATA
AATCTGTCTCCAACACGCATTGATGTTAGTACTTCCTCAACTCCCTTAAGTAATCCTCCA
GATCCAACTCTTGTGTAGTAAGGCTCAGGAGTGTCAAAAATGTCATCAATCTTATTTCCA
GTCTGTTTCACGTAAGCACTGAATCTAATTGCTGCCAATTCACCAACACTTGGTTTTGGG
CCACTACCAGTTTTAACTATTTCATATGATGTTCCACTTGGGAGGTTTACAACATCATTA
GCGTTAGCAATCAATGGTGAGGCAAGTGATGCGAATGCAGTCGCAGCAGCACCTTGGATG
AATTGCGAACGAGATGTGGTCGCAGAGAGTTGAGTAGTAGATACTGATACTCTGTTCGAA
ACAGGAGAGAAACCCTGAGTGAGGGTGATTGATGATAGTAGAGCTAGGAATGTTGAGACA
CGCATATTTGTATATTTTAGTTGACCTTTTTGTGGTATGAAAATGAAGCCAAAGATGAAT
GATAATTGATATGGTCTGAGTGATTGTCTTGATGTGTGATGTGCTATATTACCTTGTTGG
CGTAATGATGTCTTATCCTTTGGAAGGAAGACGGTGTCAG
>c332_g1_i2 len=1103 path=[858:0-342 1978:343-565 1201:566-1102]
TTTTTTTTTGTTTGAAAATATATGATTATAATTTGTTTTCATTCTCATGATAACTTCCCT
GTCTTTTTTCTTTCATGACTAATGGAAGAAGGCCCTAGAGTCAGCTGTGCTTTTCTCATT
GACATTGAAATGAACACTTATTCGTCACCAATGAGATCAATAAGTTCTTGCTCTTTTCCT
GGCAATCCAACCATTTCAACCTCAAATGTGATGATAGCATCTGATGGAATCCTTGGTTTT
CCGGCACTAGCTGGGCGTCCCTTTGGTCCAAATGCCAAATTATTAGGAACAGTGATGATA
AATCTGTCTCCAACACGCATTGATGTTAGTACTTCCTCAACTCCCTGTTTTTAAATATGA
TCATCAAAGAAGTGAAAAATGGTGAAAAAGTCGAACTTGAGATAAAACAATGAACTACCC
AAAGTAGATGAATTACAATTAAAATGATGCAAACATGTTTGCTTCCTTCAATTCTTGCTT
CAAAATAAATTGAAGACAAAATTTGTATGATGGATAAATAATTCATAGTGTCACAAAGTA
CTATAAATCGCAACGCTAATACCGTACCTTAAGTAATCCTCCAGATCCAACTCTTGTGTA
GTAAGGCTCAGGAGTGTCAAAAATGTCATCAATCTTATTTCCAGTCTGTTTCACGTAAGC
ACTGAATCTAATTGCTGCCAATTCACCAACACTTGGTTTTGGGCCACTACCAGTTTTAAC
TATTTCATATGATGTTCCACTTGGGAGGTTTACAACATCATTAGCGTTAGCAATCAATGG
TGAGGCAAGTGATGCGAATGCAGTCGCAGCAGCACCTTGGATGAATTGCGAACGAGATGT
GGTCGCAGAGAGTTGAGTAGTAGATACTGATACTCTGTTCGAAACAGGAGAGAAACCCTG
AGTGAGGGTGATTGATGATAGTAGAGCTAGGAATGTTGAGACACGCATATTTGTATATTT
TAGTTGACCTTTTTGTGGTATGAAAATGAAGCCAAAGATGAATGATAATTGATATGGTCT
GAGTGATTGTCTTGATGTGTGATGTGCTATATTACCTTGTTGGCGTAATGATGTCTTATC
CTTTGGAAGGAAGACGGTGTCAG
>c333_g1_i1 len=209 path=[15:0-12 28:13-208]
TTTTTATTTTTATAAAATTAAGCCCCACAGTGTCGATGCGACGGGGGTTCTTGAACCATC
GGGTCCAAGAGGGAAACCGCATGAAGCCGGCAAACTTCCCGTCGAAGCGGGCTTGTTTTT
CGACTTCCAGATTTTGGTTTCCTAAGCATTTGCTTATCGGCTCAAGACACACAGTGTCGC
TGTCGAGCACCGCAGGGACATAACCAAAT
>c333_g1_i2 len=293 path=[29:0-96 28:97-292]
GTTGTTTAGGACGCTTTGAGAAAAATATCCTCATCACTGCTCAGCCATTGTTATTGGTTG
ATTATGACTGCTTTCACAGTGAATGAGGATAAGGGGAAAAATTAAGCCCCACAGTGTCGA
TGCGACGGGGGTTCTTGAACCATCGGGTCCAAGAGGGAAACCGCATGAAGCCGGCAAACT
TCCCGTCGAAGCGGGCTTGTTTTTCGACTTCCAGATTTTGGTTTCCTAAGCATTTGCTTA
TCGGCTCAAGACACACAGTGTCGCTGTCGAGCACCGCAGGGACATAACCAAAT
>c334_g1_i1 len=382 path=[299:0-210 510:211-213 513:214-245 545:246-297 513:298-329 545:330-381]
GCGCTTCAAAAAGTGTCTCTTTAGTAAACAATTAAATCTCATGAACTTCAAAATTACTAG
ACAATGTTTCTTCTCCAAAAAATCTAAGACTTTCAATAGATTTAGAGGAAATCATTGTTG
TTATTACTGCTATTAATTCTCCTACAAACTTGGGAATAACCCCACCATGTTCTCCTACAT
TGTTGACATTCTATGGACTCCACGGTGCAGGTGATGGTCTTGCAGTTGGGAATGGAGAAG
GAGCAGGTGATGGTGGTCTTGTTGGAGAATCTGTTGGTGCTGATGTGGGCGAATCTGTTG
GTCTTGCAGTTGGGAATGGAGAAGGAGCAGGTGATGGTGGTCTTGTTGGAGAATCTGTTG
GTGCTGATGTGGGCGAATCTGT
>c335_g1_i1 len=871 path=[816:0-813 1630:814-870]
TATGACTTGGGTCACCCTGACCTTCAGTCATCAAACATAAATGGATACTCAGGTGTACTC
AACTGGTATGAAGATAATAACAGTCATGGAACTCATGTTACAGGTATAATTGCTGCTCTT
GGTAATAATAACCAAGGTGTCATAGGAGTAATTCCAAATGGAAAGTTAAATATCTATGTT
GTTCCAGTTTTTGACGAACGTAATAATTGGGTATATACATCAGATCTTGTAGATGCCATG
GAGAAATGTGTAAGATCTGGTTCTAATATCATCAACATGAGTCTTGGTACTCTTACTTAT
AGCAGGACTATGGAAGAAGGATGTAAAGATATTCATGAAAAGGAAGGTATTCTTCTCATT
GCATCAGCGGGAAATCAAGGAAATTCTTCCTACATTTACCCCGCTTCGTTTGATTCTGTG
ATGAGTGTTGCATCCATTAAATCTAACTTAGAGCATAGTCCATTTTCTCAAGATAATGAT
CAAATTGATATTGCTGCACCTGGTACTGCAGTATTTTCCACCAAACCACGAACAAAGGGG
TCATATGGTTACATGAGTGGAACATCGATGGCTGCCCCCCATGTGTCTGGAATAGCAGCA
TTGCTCTGGGGCCATTTTAACTCATTAAAAGCAACTGAAATTCGACATGCATTGGAACTA
ACTGCTACTGATTTGGGTGTTACTGGGAGGGATGATAAATTTGGTCATGGCCTTGTGAAT
GCCAAGGCTGCATATGATTTTTTACACGGCGATGTTTCATCCAACCCATCCAGTGCTCCT
ACTGTATATGACTGTGGAAATGATTGCGATGACAATGTTTCATCCCTCCCATCAAGCGCT
CCTACTTTATACGATTGTGGCAATGATTGTG
>c336_g1_i1 len=2466 path=[2482:0-863 40:864-2465]
GGTTCCATTCACGGGAGGCTTAAGGTCCTAAAAGTCCGAGTACTTCATTAGAATGATGTA
AGTATTATCTCACAAAATGAAATTGGCTCACAAAATGTGGCCACGACAATTTCAATTTGA
TGTACATTGCTCCTTACAAATCAATCACTATAGCGGCCGCCTCTTCTACAGTCTCGTGTG
GTGTAAAGACTGAAAGTGTCAACTCTCCTTTATCCCAATCCATACTTATTCCTCCATAGT
TTGCCCTTGCTGAACATACATGCATGTAATTGTCAGTGCAAATATTCTCACCACTATATC
TCATCTTATTTCGAGGCACTAATTCGTTAACAATATCATCGCAATCACCCCAATTACCAC
CTACATGGTTTCCAGAAGAGTCAGTTTTTGTGGAACACCAATAACTTACATGCCCTACAT
CTGTACATTGATTGTATGCAGTACCACTATAAATGAAAGGAAAGTTGCACTCATTATGAA
ATATACCCCCAGAATCTTCATTTCCAGCAGATCGTACGCGTACTCTGTTTGAGTTTGGGA
TATCTTGAATCCAGTTTTGGTCTATCCCAGAAGCTGTAACTTCATATAATATCTGTGAAT
CTCCATACAAACTTGATGTAGGCATCTTCTTTGCCATAATTTCACCCCAATGTTGATCTC
CTGAAATAAAGATGATTTTTTTTGTGTGACCATCATTGATACTTTTTTGACATAGCTGTA
GCAATTTTGTCCTTTCTTGAGGTATTTCTGCCCAACTCTCATAGAAAGTTCCTAGCCATT
CAGGTCCTTCCCCTACATCTACAACAGCTTTATTGAATGTTCCGCCATCTCCATCATACG
CACAATATGATGACACAGGCCTTGTTTTTTGGTCTGTTGGGGGCAAAACTTGTATCCCTG
AGCCAATAACTTTGATTTCAGATGTTCTCTGAAGTTCAACTTCGAGCCACGTCCATTGAT
CATTGCCAAGCATAGTTGATGATTCAAACTTACATTGTCCATAACTTGCATATGTAGGAG
AACGATGTGTCCGAGCATCCAAATTTATCAAATGTATACCATTACCATTGCCATTAGTAC
TTGGTTTGCTAAACATGTACGATGAATAAACACCTTTTTGTTGATTTGTTCCCTGGTTAG
GGTGTCTTGGATCAGATGTGGGTACATCAAAAAAATTCACAAATTCATTTTGTGAGAGTG
TAGGACATTTGTAATCATCACCTTGATTATTTGCTCCATAGTCATGATCGTCCCATGTGC
CAGTGACCGGTATTTTAGGAGTAGCAATAGGACCAACTGATGAGTAGTACTGGTTTTCTT
TAACTTTATTGTATTGTTGGCGTTTTCTTTCCATATTGGTACCATCACTGTAAATATTAT
CGCCTAACCAATTCCAAACATTGGCTTGGAACGTATTCCTAACATGATTCCAAAGTTTGT
CATTTATTTGATCATCTGGGCTAAAACAAGATGAAAATGCAACTCGACTCATAACTTGTC
CATCTTCTGGTACTGTATGACTAATTGTACTTGGAGGTGTTGATGCTCTAATACAATCAT
CAACAACACAGTTATTACCACCTGCCTCCAAAACAGTCAAGAGATCACTACTCAGCTCTG
CTTCGTATGGAGATACTAGGTCATTAATCAAGTGTACTTTCCATTCTCCACATGGTAAAG
GCCATGGATCATTACCGTGGCTACTTTCCTTGCTGAATGTAACTGTTCCTGTGATTTTAT
CAATTGGACAAGGGGGGCTGCCACCACCAGTACCTTGGCAATGCCATTGCCACATTGTAG
ATGGAGATGGTAAATTACCTGAATCTTCTGAAGCAGGATATATTGCAATCCAAGAATCAC
TTCTCAAATTATTAGATTGAAATGTGACTTCAATAGCTTCATCTATATTGTAATTTAGTT
TGTTAGTGTGGATAAAGTCTGCTTTGATTATGGTGGGAACTTCTGTTGGCATAATGCTTG
GACTTGTTGATGGCAATGTATTATTGAGTGGTACACACTGTCCACATTTTTTTGGACAAT
TGATGAGGGCTTCTTGTATATTACATTTCTTTTCTTGTTTCACCCATTTACAATTTCTCA
TCTCACTATTTAGTAAAAAATCATTTTTGTTATTCTTACACTGGCAATAGTTACATGTCT
TAGGACACTTGATCTTAACGTTTCCAAGGTATCCACATCTTTTTGCCTTTTTTTGTACCC
AATCACAACTTTTTCGTTTTGTGCTTCCAGAAGGGAGTTCCACAATGACTCCTTTTGTGC
TATCTGTACACCAATCATATGACTTTACTGCTGATTGATTATGGTTTGGTTGTAACGAGT
GTGCTGTTACTTCTAGAAAAGAGGAGGATAGAAGAAGAAAATGAAAGAAGAAGATCAACT
GCATCATGATGCAAAAAAATGTAAAAAGCTCTTCGATAAGTACAATAACTTCCAACGTGA
GCTGTT
>c338_g1_i1 len=2353 path=[2331:0-344 4705:345-2352]
ATGGTTTGCCTTTTGGGGCTGGTGCATTTTCTGGAATTGCTTCCTTCATCTCACCATAAA
AATTGCTCCAATCCCTCTTCTTGAACTTTGCATAGTCAATTTCAGGATATGTTGGATCTA
AAACAAGCCTAGAGTTATGTTTGTTCTTTAAATACAAGAAAATGTGGAAAACTTGGCTTA
GGTGGCCTTCCCTTGGCAGCGCGAGTGCAGACGCTAACATTGAAACTTCTGAGCATATGT
CTATTCTATCTAGTTCAACTGCCCACCTCAATATTCCAATGAGGGATTGATAATAGGATG
CTTCTTCTTCATTCAACTCATTGCTGACGTCAAGTTCAGGGCGGTATCCTGTGGTGAGTG
GAGCTTTTGCATTAGCTTTTAACTTCTTTCCTTGTTTGGCTAAGTACTCTTCCACATTCT
TAACTGCATTCTGTAAATACTGGCTGGCGCTATTCTTATAAGCATGAGCCTCTACACCAT
TTGGGAGTGTAACTTTAGACACCTTCCCTCCCAAGTATAATTCTGGAGGGCAACAGATTC
AGGCTTCATCTTAAAGAACTCTCCTACCTCATTGATAGCTCCTTTCAGATTTTGGCCAAC
CGCCAGCATATCATCAACATAAAGGAGGGTGTACTCATAGTAAGTCAATCCATCTGTCTT
CACAGCTCCTCCACTGAGCCATACATCTGGGTCAGCGGGACAAGATTCATATCCCATCAT
CTGCATGCAATCTTTAGTTACCTGAAGTATCAGCTCAACTGCCTGAAGTTGTTACATGGT
TGCTTGGACATCAGTTTGATTCTAAGCTGAAGTAAGCAAATTTCCCCAACTTACATGATC
TAAACAAGATCAAAGTCAAGACGTCAACAGCTCAACACACTGCTGATTTGTCAAGCAAGA
AGCCTAGTAGGAACAGGAACAACAAGTGGGTCTGCAAACATGTTAATATCAGCAACTGCA
ACTACTGCAAATGTGACAGGGACAGCTAATGAAGTAGCTCAAGTGAATCAACTACCTCCT
CCAGCTCAAAGAACAGGAAGAGTTCCACCAGCACAACCAGCGCAACCAGCACAACCAGCG
CAGCCAGCACAACCAGCGCAACCAGCGCAACCAGGAGGAGGTGGAGCAGGACCACCAGGA
GGAGGTGGAGCCAGAGGAGGTGGAGCTAGAGGAAGAGGAGCAGGGCAACCTCCAAATGCA
CCTACACGACCATTTCCATTTGCTCTAACCCCAGGTCAACTTCAATCTGGAATTATTGAC
TACAGAACTAAAGAAGGAAAGAAGTTGTTTGATAAGGCATTTGAGCCCCTTCCAGATAAG
TAGTATGATGGGTCGTTTGGTGGTTTATCACTTTTCTCAGCACAGTTAGAGGCCAAAGCA
ACAAACTGTGGATGGAATAGTGGCTTTCCAACTGAAGACATTGTGAATCTTCCAATTGAT
CCAGCCAGGCCAAACATCAGTAGGAACTTACTCCAAGAACATGCTCAGTTCAGTGTAACA
GGATTGGCAGCCTGGTCCTTGGCAAACTTAATTGGGCAACAAGACAAATGAGCAGCACAG
AGCAACTACAACATGCTCGTATGCTTGAAGGGGTTGTTAAAAGCTGCAATTCAGGAAACT
CTGAACTCAGAGTGGAGCTCCTATACCATAAATGGAACTGGTATTGAAGTCTGTATTTGC
TGGCACTCATTGCCCATGCAGAGCCTGGAACACATGTAACTGTTGCTCTTGTACGCACCA
ATCTAACCAACTCAGATGTCAAAATGCTGGAGTTAGAGAGCAACATAGACAAGTTCAATC
AATATGTCAGGCAGCAGAAAAGGAATTTGATACAGAGGTGTGAGCAAACCAGTGATCTGC
TAGTGAGTCTGTTCAAAGGCTACCTAGTCACACATGATGCCAAGTTTGTTCAAACTGTTG
CAAAGATAGAAGAAGATGATACATTTTAGCACACACTGTTAAAAAAAAAAGAAGCAGAGA
TCAACAGAAACAAAAAAATTTGGAAAGGTATTTAGTTGCGAGCCTGGCTGTGTGTGGTAG
GATGTGTAGAAATTGTGCCAATTTCAACAAATTTACTGAAAACTTGTCATTGTTTTAATT
TTTAGTTACAGTATACCTTTCTGTCTGATTTCATTCATTAGTTACCATGTATTTAGTGTC
CTAATTGAATGCAGTATTTTTTACAAACCAGGTAATTAAGTTGCCAAAATATGCAACTCT
GAAAGCATAGACATTAGGGATCTAGAGTACTGAATAATGAGTATCATTTTTGTTAACTAA
AGACGCTACCATTTTTGAAAATGCCCATTACAATGGAAAGTTTTAAATTTAGTCACATGA
ATAAAAAACACAA
>c338_g1_i2 len=2022 path=[4703:0-13 4705:14-2021]
CATGAGCCTCTACAATCCTGTGGTGAGTGGAGCTTTTGCATTAGCTTTTAACTTCTTTCC
TTGTTTGGCTAAGTACTCTTCCACATTCTTAACTGCATTCTGTAAATACTGGCTGGCGCT
ATTCTTATAAGCATGAGCCTCTACACCATTTGGGAGTGTAACTTTAGACACCTTCCCTCC
CAAGTATAATTCTGGAGGGCAACAGATTCAGGCTTCATCTTAAAGAACTCTCCTACCTCA
TTGATAGCTCCTTTCAGATTTTGGCCAACCGCCAGCATATCATCAACATAAAGGAGGGTG
TACTCATAGTAAGTCAATCCATCTGTCTTCACAGCTCCTCCACTGAGCCATACATCTGGG
TCAGCGGGACAAGATTCATATCCCATCATCTGCATGCAATCTTTAGTTACCTGAAGTATC
AGCTCAACTGCCTGAAGTTGTTACATGGTTGCTTGGACATCAGTTTGATTCTAAGCTGAA
GTAAGCAAATTTCCCCAACTTACATGATCTAAACAAGATCAAAGTCAAGACGTCAACAGC
TCAACACACTGCTGATTTGTCAAGCAAGAAGCCTAGTAGGAACAGGAACAACAAGTGGGT
CTGCAAACATGTTAATATCAGCAACTGCAACTACTGCAAATGTGACAGGGACAGCTAATG
AAGTAGCTCAAGTGAATCAACTACCTCCTCCAGCTCAAAGAACAGGAAGAGTTCCACCAG
CACAACCAGCGCAACCAGCACAACCAGCGCAGCCAGCACAACCAGCGCAACCAGCGCAAC
CAGGAGGAGGTGGAGCAGGACCACCAGGAGGAGGTGGAGCCAGAGGAGGTGGAGCTAGAG
GAAGAGGAGCAGGGCAACCTCCAAATGCACCTACACGACCATTTCCATTTGCTCTAACCC
CAGGTCAACTTCAATCTGGAATTATTGACTACAGAACTAAAGAAGGAAAGAAGTTGTTTG
ATAAGGCATTTGAGCCCCTTCCAGATAAGTAGTATGATGGGTCGTTTGGTGGTTTATCAC
TTTTCTCAGCACAGTTAGAGGCCAAAGCAACAAACTGTGGATGGAATAGTGGCTTTCCAA
CTGAAGACATTGTGAATCTTCCAATTGATCCAGCCAGGCCAAACATCAGTAGGAACTTAC
TCCAAGAACATGCTCAGTTCAGTGTAACAGGATTGGCAGCCTGGTCCTTGGCAAACTTAA
TTGGGCAACAAGACAAATGAGCAGCACAGAGCAACTACAACATGCTCGTATGCTTGAAGG
GGTTGTTAAAAGCTGCAATTCAGGAAACTCTGAACTCAGAGTGGAGCTCCTATACCATAA
ATGGAACTGGTATTGAAGTCTGTATTTGCTGGCACTCATTGCCCATGCAGAGCCTGGAAC
ACATGTAACTGTTGCTCTTGTACGCACCAATCTAACCAACTCAGATGTCAAAATGCTGGA
GTTAGAGAGCAACATAGACAAGTTCAATCAATATGTCAGGCAGCAGAAAAGGAATTTGAT
ACAGAGGTGTGAGCAAACCAGTGATCTGCTAGTGAGTCTGTTCAAAGGCTACCTAGTCAC
ACATGATGCCAAGTTTGTTCAAACTGTTGCAAAGATAGAAGAAGATGATACATTTTAGCA
CACACTGTTAAAAAAAAAAGAAGCAGAGATCAACAGAAACAAAAAAATTTGGAAAGGTAT
TTAGTTGCGAGCCTGGCTGTGTGTGGTAGGATGTGTAGAAATTGTGCCAATTTCAACAAA
TTTACTGAAAACTTGTCATTGTTTTAATTTTTAGTTACAGTATACCTTTCTGTCTGATTT
CATTCATTAGTTACCATGTATTTAGTGTCCTAATTGAATGCAGTATTTTTTACAAACCAG
GTAATTAAGTTGCCAAAATATGCAACTCTGAAAGCATAGACATTAGGGATCTAGAGTACT
GAATAATGAGTATCATTTTTGTTAACTAAAGACGCTACCATTTTTGAAAATGCCCATTAC
AATGGAAAGTTTTAAATTTAGTCACATGAATAAAAAACACAA
>c339_g1_i1 len=958 path=[981:0-677 1658:678-957]
GAAAAAATACACAGAGAGAGATCATGTCAAACATACATCAATATCATCAAATTGTTATGC
TCTTCACAATCCGTTACTACAAGGATGTTGCTCCGTCTATGACTGCTACGAACAACTAGA
TAGGCTTGATGAGGGGACGTATGGAATTGTTTGGAAAGCAAAAGATACAACTACTAATGA
AATAGTTGCATTGAAACAAATAAAGTTTCCTCAAGCTGAGATGAAGAATATGCTTTTTCA
GATCTTGTCTGCAACCCAACATATACATGACAAATGGTATATACATCGTGATATGAAAAC
TTCCAATATACTTGTGCATAAATCGGGGAAAATTGCACCAAGTGATTTTGGTTTAGCTAG
AAAGTATCAGTTACCATTGAAAGCGTTGACACAAACAGTAATAACATTATGGTATAGACC
CATTGAACTATTATTTGGCAAAAGCGTCTATGGCCCAGATGTTGACATGTGGTCAATAGG
TCGTATTTTTGGTGAATTGTTAAAAAAGAAAGCAATATTACAAGGTCAAGGGGAATTAGA
TCAAATTGATCAAATTTTCAAACTTATTGGTGCACCTGATGATACAACATGACCCAAGTT
CAAATCACTTCCTAATTCGAACTTGTTACGGTGGAGAAACAAGAAAGAACCACAGATATT
TTCGACCTTTCCAGTGAACTCATTGATTGGCAGACAAACTTACTTAGATGCAAATAGGCT
TGATTTATTGAGGGGATTGCTCACGTTGGACCCAAAGAAAAGGGTTGTAGGGGTTAGTTT
TACAAACCTAGTTTCCGTTGTGCATCAAGATTGACTTTATAACTAAACACGTTTGTTGAC
ATATGTATGCTGAACTTAAACTCACAGGGGTGCTACATAGCTGTGAAAAATGACTCAAAG
GTAGCATGTTTTGTGATGTAATAAACCAATTTTCGTCATTTATTAGCAATTTTACTAG
>c340_g1_i1 len=2066 path=[2094:0-1834 26:1835-2065]
GTCCTCCACCATAACCCCACCATAACCCCACCAATCTATACTCAAGAAAACTTCTAGGCT
TCGTGCTATTCATTATCTCTCTCTTGTTTTTACTATTACCCAATATTTTCCCGAGACTCA
ACAACAGAGAATTTAGAGGTAAAATAGACCCACTATACTATGCCCACAGAAACCCCGCAA
GATAGGCCCCCGTCAGATCACCGTCGTACATCACCACCTAATTATGGTCCTGATAAGAGC
GGAAACAGTGCATCTTCAGGAGGAGTTGGTCCACCGCATATGCAACATGATTTAGAAGTT
GCACAGGCTTGTTTAAATTTAAGACAGGAGAGCAAGGGTGATCCACACCGACAGCAGGGA
GGACCAAGTCATGGCCACGACCCCCATGGAGGTTATGGACACCATGATCGTGGTCCAGGT
CCAGGCCCAGGCCCAGGTCGAAATCCACCAGGTCCAGGCCCAGGTCCAGAAGGTGAAGTA
GGTGGTGGACACAACATGGGCGGTCCAGGTATGGGACGAGAAGGACCTCCAAACATGGGC
GGTCCAAATATGAGCGATGATCCACGAAATTCAGCCCAAACGCCGCAGCAGATGGACCCT
CGATCCTCTATGATGAACTCCGGACCACCAATGCCTCCCAACATGCCCATCAAAGATGAA
GGAGGAGAAGGCAGACTTGGTGGAATGCATATGCAGCAAATGCCTGGTCATTTCATGCCT
CCCCATGTGATGGAATTGGGTGGTCCCAATGGCCTCCCACCCGGCGCCATGAAAGATATG
CACCCTTACTATCAACAAATGGGCGATGGTGGCGGTGCTCACTTTTATCCTCAATTCCAC
TCCCCTGATGCCGATCCATATCATGCCATGATGAATGGTATGGGAATGAGAGACATGTCA
CAGTACTACGGTATGATGAACCAGGGCGAAGGTGGAATGATGCACCCCAATGGCCACTTT
TATCCACCTATGATGCCACCTGAATCTGGACATTTCAGTCCTATGATGCAAGGCTACCCC
CATGGCGCTTATATTCAACAGAAACGTTCTCATCCAGGAGATGACATGTCCTACCACCAA
CCGGATATGAAGAGGGTGAGGCCTGGTGCTCCTGCGACAAATATGAAACAGGAGGATATA
CCAATGAGTGGGACAAAGAAAATACCTGAGAAGCAGAAGAAGGGCAAGCGTGCGTCCGAT
ATGCCACGGCGTCCATTAAGTGCTTATAATTTCTTTTTCAGTGAGGAGCGAGAACGGATT
TTAGCAGCTATCCCAGATCCAGATCAAAGGAATAATGATAATAGTAATGATGATACGAAT
AATAGTGAGGAAAAGAAGACTGAAACTGCATCACCTGAGAAAGCTGACGAAGCCACTAAG
ACCGAAGAGAATGGCAAAGGAGAAACAAAGAGCGAGACTGAACAAAAGAAAGATGAGAAA
CCAGAAACAGAAGAAAGTATAGCAATGGAACAAGAGACAAAAGGTGATGGAAAGAAAGAC
AAAAAAGATGGAAATGTAGATGAAAATGAAAGTGTAAAAGGAGAGAAAGATGGAGACGGA
GAGAAAAAAGAAGAATCAAAAGACGAAAGTAAAAAAGATGAAGAAAAAGACGAAAGTAAA
AAAGATAAAAGTTCCACACCAGAAGTATCCTCAGTAACAAAAGAGCAAATAGCAGAGAAA
ATGGCGGCTCGGTCAAAACGTTTATTAGCTTTACGAGAACAACAAAGTAATAAAAGAAGA
CCACATCGTAAAACTCATGGAAAGATAGGGTTTAAAGAGTTGGTGAAGAAGATTGGGGAA
CGTTGGCGGGCATTACCAGCGGAAGAAAAGGAATATTACTCTGGTTTGGCCAAGACAGAT
TTACGTCGGTATAAGGAGCAGATGACTGAGTATAACAACAAACACAATCGAATTGGAGCC
TAATAAAGAGAGACAGCTTTCATTATATTTTCATACAATGTGCTCATTTCATTTCTACAC
AGGGGTGGAAGTGACATTTCTTAATTTCTAAGTGGAGTAATTTATAATTTTTAAAATAAT
CAATATCTTTACTAGGGATAAGACCA
>c341_g1_i1 len=1157 path=[36:0-5 42:6-29 2320:30-33 2324:34-34 1241:35-1057 2264:1058-1090 2264:1091-1123 2264:1124-1156]
CATTTCCCTTCCTCTACTTTCAGCTCTTGGCCTGCCCACCCCTCTTCCTCTGCTCTCCTC
ACTTGATACTTTCTCTCTTTCTTCGCTACTTTCGTCACATGCTGTTCTCACACTTCTTTC
CCTACTTACAGCTCTTGATCTAGATCTAGATCTTGCTCGACGCTTCTCCCTATCCTCAGC
TTTGAGAGTTTTTTCTTTCATGCCAATACCATCTGCTTCGTCGTTTCTCGACGCTTCTAA
ATTAGACATCGTATCATGAGAAACATTTGTATCTTCATGTGGCAAGTCTTCAGCAAAACT
TTCAGACCTGCTCATTGATTCTTCGCGATGGGGGTCTTGTTCTTTCTTTGCAAGTGTTTG
TTCAAGCCTACGTTCATACGCAGTTTGGGCAAGGGCTCTCTTCGTATTTTCCAGTTCCTT
CTTGAGTAAATTTAACTCTTTATTTTCTTTACCGTTATAGGCCGCAAGAGACATTTGCAA
AGCCGCCTTGTCTGCTTTCAATTGATCAACCAGCTCTTTCTGTGACTGGATTAGCTTTTG
ATGCTCAGTTGCCTTGTGAATCAAAATCTTTCCAGAATCTGTTTCTTCCAACTGTTGATA
ATTCTTTTGGGCTTCTTTTAACTCCTGGATTTGACTTTTGAGTTTATCTTCACTCATTGT
CCACTTCTTCCTTGCCTTCACGAAATCAATATCTTTTGTTTTCAATTCTCTTAAGTGTAC
ATCATTAATTCTTTCTAATTTCGATTGAAGTCTTTCAATCTCGATTAATTTGTTCTTCAT
ATTTTCCTTTTTTTTCGCCTTGTCACTGTTCAACAATTTCAACTCCATTTCATATTTTGC
GCATTTCTCTCTCATTTCCATCAGCTCATTTGTTGCAGATAAACTACCTTTTGCTAAATC
TGTTACTCTCTTCACGTTGGCATCATTCTTTTCAATTAGTTTTTTGTTCAATACATTAAT
TTCTTTCTTCAAAGCATTACATTCGCGTTTGGATTGCTGCTTTAATTCTTCAACTTCGCG
TCTGGATTTCTCTTTTAATTCTTCAACTTCGCGTCTACATTGCTCTTTTACTTCATCACA
TTCGCTTCTGGATTGCTCTTTTACTTCATCACATTCGCTTCTGGATTGCTCTTTTACTTC
ATCACATTCGCTTCTGG
>c342_g1_i1 len=2485 path=[53:0-2484]
TACAAAACACGGTTTGAGGTTGAAAATGGCATTCCTTGCCTTTGTCATCTTTTTATTCTG
GGATTGTGACAGTAAATTGTGGTTGGCGCATGTTATTTTATTTGGTTCTTCAACGCAGTC
TGTAGATGGTGCACCATATGGACAATTGTGGGAATTTTATTTTCGAGGTCATTTACATCA
TTGGGCAGCATTTCTTGGGATGCTGTTTGCGACCAACCACCCTGTTACCAGTCTTTTACT
CCGAAAACTGGAAGCCATTGGCTCTCCCTCGGAAATTTTATTCAAGACTATAACAGGTGT
TTTGTTGATTATTACTGCCACTATTTGGGTTTTGGGGCCATTTGATTCAACCAAATTCAT
TTACAATGCCACCAATCCATACTTTGGAAGTCTCCCTGTCCTTTTCTTCATTTACTTTCG
AAATATCAGTCCAATACTGAGAAGTAATCATGTTCAAGTTTTCAAAAAAGTCGGAGTATA
TTCTCTTGAAGTTTATCTTCTTCATCATCATTTGTTCATTGCTCAAGATGGAACAATGAA
GAAGATGCTTCTGCCAGGTTATCCGACTTGTAACCTTTTACTTTCGATCTGGTTACTTCT
TGCACTTGCCAGATCGTTGAGAATATCAACATCTGTTGTGATTACCATGATTACTACTAG
CAAAGGCCGAATGAAAGAAAAATTGAATAGTGGAAGAAATGCCCTTACAATACTTGGCAC
ATTGGCTATTTTTAATGCAGTAGCAGTTATTTTAGAATTTATGCAAATGATGAGACCTGA
AGTTATTGCAACTAGCACAATTATATGCGGGGTACTACTCTATCAAACTGTTATGGATTT
GACAGTTGCAGACCAACCTGTGACGATGTCACTTCCTATGTCTGATACAGCATCTATCAC
TAGTATCCAAACATCTCAAACAATATTGACACCAACCGTGTCGAAAACAAGCCCGCCTAT
TCTCGGGACAGTGACTATTTTGTTATGTTGCTTGATTTTGCAAATTGCAGGTCTGAACGG
AAGCAATTCTACAGGCTTATTACCTCCAATATGTAAAGATACGGTGAATGATGGTCTATG
GGTACCAATAAATTCATGCTCAGAGTATGAACAGGGAAGAAAGGCAAGAGAATTTCATTC
AAGGTTACCAAGCACGAAATGCGACGAAAACCACCAGTGGGGATGGTCTCAAAATAAAAT
GAGTTCGCAGTGTAAATTTCACTTCCTTACTCCAGTAGAAGCACAGAATAAGCTTAGAGG
GAAGAATGTAGTGTTTATTGGAGATACAATGACGAGAAATCTTTTCTTTGCTGTTTGCCG
CACACTTGGTGATACAACTGCCGGTTCTTACGATGAGGGATTACCAGTCCATTCTGAAAT
AACAAAAAAATTTGGAAGCATCACAGTGACATTCAAATGGGCTCCCCTTGTAACAGATAT
CATGACCATGTTCAATTCATTTACAATTAAAGTCGATTTGGTGGTGACTGGCAGTGGTGC
ATGGGATAAGTTACATCTTTATGATACAGATGAAGATCAAAAGTCCCATGTTGAGTCCTT
GAAAAGACTCGCAAGTCAACTTGAAGCATTCAAGGAAAAATCAATTTCCACTATATGGCT
TACACCAACGAGAATGAATACTGATGCACTGGCAACAGAAGAGTTACGGACACAAATGGG
TGAAACAAGTGTAGAAGAAATGAGAAAACTTTATAATGAGAGTGGAGTAAATTCTGCTGC
ATCTTTTGTTTTAGATGGTAAATCTTTCACAGAAGATCAGGTTGACTCAAGCTACGATGG
TATCCATTATCCTCCTCACATTTATGACGTCGGGTCACAAATTATGATGAACTCGCTAGA
TTGGCTCTTGCCAAATATTCAAGTTGGAGGGCGATATGTTGATGAAACATTTGAAGCAAG
GACAGGGTCAATGGCAAATCAGCCACTAGGTCTGATGGTATTGGGTTTAATCCTTGTTGG
TTTACTTTTTCATGATGGTTTCTTTGGTTTATTCTATATTGCAGTCATATTTGTACAACC
AAATAATTTACACAATCGTGCAATACCTCACTATGCTCAAAATAAGTACTCGTTTATCCC
CTCAAACGTTTACTCTCAATTCAATCAGTATATGGCAAAGAAGCATCATTACCAATCTTG
TAAACGCGATGAAGATAAGGCTCATAGTGATAAAACTCTGATAGCTAATATGTTTGGAGA
AGAAGATTTCGTTAGTACAAACACAACAGTTATTCCTACACGAAGGAGTTTGGGCAATCT
TGCCACAATAAGGGAAGATTCCAATAACAATGGGGTATCATAGCAAAAATCCTAAAATAG
AGTGATACAACAATTCGAAATATAGTTTAAACATTGGATGACAAACTATCCGTTTGTGTA
TGAATATTAATAAGTATTCAGTTAGGTATCACTAGTGCAAAGTAGAAGTATATATTTAAT
TAAATGCTTCCCTTTTTAACATCAG
>c343_g1_i1 len=897 path=[27:0-824 914:825-896]
GGCAATGATAACAACAAAACTAATAGAAAAGATGTAAATCAAAATGAAGATGAACTTAGA
CCCATTTTGAAAGCAATTTCACTGGGTGGGATTTCATTCTTTTCACTACAAGTTTTCTCA
ACACAAAATCATATCATTTCACGACCATTTTCAACCCATTTACTTTCAACCTACAAAATT
CAAACATTGTGCACATCTCGGTTTGGAATAGATTATGCAAATGCTGTCTTGAATTATTAT
GGAGAAATCATTGAACATTGTACCATGTTTGAGTATGCTTTATTGTTAGGAGAATATGGG
GTAGCTCGGTCCTTTATAGATGGAGGAATCAATCCATGTGATTTACTGCAATTGTATCAT
TATGACCATCAATCAGATCCAAGTAGAGGTATAAATACAAGTGAAGGCAATATTGACTCT
TTTGAGAGACGACTCAAATATGTCACGACAACGGTTATGAAGAAACTTGTAGTTGATTTT
GTCCCCTCTTCGTTGGTTGTTTATATAGCAAAGAGAGTTTATGAGATGCGACTATGGAGT
TTTATCCAAGCTAAATCCAAACCATACAATACTAGCGAGAATGAAACAATACATGAATTA
CAGAAGCATCCACAAAAAGAGCAACATTCACCAAAATGCCAGATTTGTAAATTGAATGAA
AGACAAACAAAAAGACCAATGCTTTCATTTCCATTCTGCGACAATCATGTGTTTTGTGAA
GTTTGCTTATGGGAAAGCTTAGTGAGTAAATTGGATAAACGTATAAATGGAAATGTAGTC
CGATGTCCAATTTGTGGCACATATGAATTAGAAGCTCAAGATCAACAGAAAAAAATTGAT
GTGATGGATATAGGAGTTTTAAATCTGAATGTGAACAATGGAAATCTTCATCAGAAC
>c344_g1_i1 len=1649 path=[1663:0-247 38:248-1648]
ATTTTTTTATGAACCACAAACCACGATCAACACAGGATGAAGATGAATGCAAGTCTTTGA
AACGCAATGTTGTCGTTACAGAGCATAAAGAAGACTTGCAGCAATTATTTGACAGACTTG
GAGTTGATCCAAATACTGGTCATAGATCAGATCAGGCCAAGGAACTTCTCGATAAATTCG
GTCCAAATATGCTAACTCCACCAAAACAAACTCCAGCTTTCATCAAGTTTATACAAGAGT
TGACCGGATTTTTTTCCCTATTATTGTGGGGAGGAGCAATTCTGTGTTTCATCGGATACT
CGATTGATCGATCAGAGGATCATCTCTTTCTTGGCGTTGTTTTAGTATTCGTCGTTATTG
TGACAGGTGTATTTTCATATATTCAGAATTCAAAATCTGAGTCGCTTATGAATTCATTCA
AGAATATGTTGCCACCAAAAGTGAAAGTACTGAGAGGAGGAAATTCTGATGAAATAGTTG
CAGCGGACTTAGTCCCTGGAGATATTGTTTTCGTCGAGGGAGGAGATTTAGTTCCCGCTG
ATATGCGAGTACTTGAAAGTTCAGATAATTTTCATGTTGATAATGCTGCACTTACTGGTG
AATCTGAACCACAGAGGCGAAAGTCTGTGTGCACAAACGATGATCCCCTTGAAACTCAAA
ATTTGTGCTTTTTTGGGACACAAGTACCTGAAGGATCCTGCAAGGGGGTTATTATCTCTA
CAGGTGATAACACTGTCATGGGAAGGATTGCTGCACTTGCAATGTCCACCACAAATGAAC
AGACCCCAATCAATAAAGAAATTCATCATTTCATTTACATAATTTCGGCAATTGCTATCT
TTTTGGGTGTTTTATTCTTTGTCTTGAACATCATCATTGGAACACCATACATCGAGAACT
TAGTCTTTATGATTGGAATTATTGTTGCAAATGTCCCTGAGGGATTGCTAGCAACGGTTA
CTGTGTGTTTGACTTTGACAGCCAAACGTATGCATTCAAAGAAGGTTCTTGTTAAAAACC
TGGAGGGAGTTGAGACTCTAGGATCGACATCCTGCATCTGCTCTGATAAAACTGGAACTT
TAACCCAAAACATTATGACTGTTGCCAAAGTAGTATACGGTGGCAATAATGGTTGTATGA
TTCAAGACGCTCCTTCTTCATTCACAAATGGGAACAAGTCATACGATACAAGCAATGTGT
GCTTTCAAAAACTTCTGCGCTGCAGTACACTCTGCAATGTAGCCTCGTTCACTGATTCAT
CGAAATGGCAGTGTGACGAAAATGGTGACAAGAAATTGGATGAATTAGGAAATCCAATTC
CTAAACCGTTTTCAGGCTTCGTGAAGCAGGGCGATGGATCAGATATAAAGACTGTATTTT
GGAAACCTGTCGGCAATGCATCAGAGTGTGCCATGATTAAACTTGTGCAGTCTGAAGCAG
GTCCATCTGGAGATGGAGATGTTGAAAGAATCAGATCGCAACACCCAACAAAATTTGCAA
TTCCATTCAATTCTAAAAATAAGTACCAAGTACATGTACATGAAGATCTCGAGACTAATA
AGCATATTGTCGTCATGAAAGGAGCACCTGAAAGAATTTTGGCTCGCTGCACCCATGTTA
TGTTGAACGATAAAGTTGTCGAATTGACA
>c345_g1_i1 len=517 path=[545:0-516]
ATTTTGTCCACGTTTTTGAAACACACATCTATAAACTGATACGGCCAGGCTCCTTATTGT
ATTTACGGCCCTCCAGGAACTGGTAAAACTATGACTGTTGTTGAAAGTATATTCCAGATT
CTACGCCACGATAAGGATAGTAAAATATTAGTTTGTGCCCCTAGTGATGCAGCTTGCGAC
GTTATCACAAAGAGATTGCTCCCTCTACTACCAACTGAAGCCAAAATAAAAAGAGTCAAC
TGGTGGTCAAGAAATCCCTCATCGCTCCCCCCAGAACTCTTGGGATGTTCATCAATGAAT
GAATCAGGACTTTTTGTTCTACCTCCTCAAGAAGAAATTAAAAGTGCCTCTGTGATTATA
TGTCAGTGTTTTGTTGCTGGTTGTCTTGACCTAGAATTTACGAAGAAAAAATCATGGATG
AGTCGTCATTTTACTCACACCTTCATAGATGAGAGTAGTCAAAGTTTAGAATTTGAATCT
CTTATTCCACTCATTAAAGTTGGTCAAAAGTGTTCAA
>c346_g1_i1 len=341 path=[399:0-183 582:184-199 82:200-340]
TACCTGGATGACGTTGGGATAAGATTCCAAGTTTGATACTTAACCTATGCGTATCATGAG
GAAAATCACGTACGGACATCTCATCTTGATACAATTTGGCTCGATACATACATGTCCATC
TCATAAGTCTCGTATCTTCCTTGAGTAGCATCACTTCTGGCCGACCGATGGTTTCGAAGG
AGTCGGCATTGAGGATGGATATAGGTGGTATATCAATGGTACTATTCGTCCCACTTTCAT
TGTTGACTTTCATTTTTTTTTCATAGGCTTGTTTCCGACCATGCATGACCCATACAGTAG
GACCCTTGTGTTTGACTTTTGTGTTGTTGTTGTTGTTGTTG
>c347_g1_i1 len=700 path=[703:0-667 1393:668-699]
GGCAATAATGATGATAATGATGCTGTTAGTAGAGCATACTTTAAACTTGAGGAAGCACTT
GATAGATATGCAAAAGATCACCATGGGTTCAGTCATGATAAGTTTCATGGTACAGTTGCC
ATTGATTGTGGTGCTGCACCTGGTGGATGGACCAAGTATCTAGTTGATGACTTAAAATGC
AAACATGTTTACAGTGTTGATCCTGGCGAACTAGAGATAAATCACAACGCAGTAAATCAT
ATGCAGATGAAGATTCAAGATGCTATACCACAAATATCCTCCAAAATCAATAATTCCAAA
ATCAATATTTTTGTTAGCGATATGTGTCTACATCAGATGGAGGCACAACTTGAGTACCTT
CTTCTAGCAAAAGAGAAGGGTATCTTAGAAAAAGATGCTTTTTTTGTGTTAACGCTCAAG
TGTAATATTGGTTATTCAAAAATGAGCTTTGATAACCAAGCTACAAATGCGCTCGCTATT
TTATCTCAGAAAGCTCACATTTCAGAAGCTGCCATGTATCATTTATTTTCAAATAGGAAA
GGGGAACGGACATTAATGGGATTTATCACATGATTATAATATTGTTTATAACGGAATAGG
ATCACAAGGATCTTTGTCCTCTTGAATTTCCTTCACGTATATTGATTCAAACTAATCAAA
TAAGAAAGATGGATAAAATAAGGGTTTTATCATACATTTG
>c348_g1_i1 len=522 path=[552:0-158 27:159-521]
GGCATCATGTACCAACATTTTGACTGTCAATAGGTAAACATGTAAAAGCAAGCCGAACAA
GCAAGGTAAGTACGTTAGGAAACTCTGTTCGACAGCAAGAAGCGTGACATAAAGGAGATG
CTTTAATCTGCAATCTTCAGTCTTTACCGTGTGTGCAATACATAGTCAACGTATGTACGA
TCCAATCCAAAATAAAAATAGTTTCGGCAGATAATAATCGCGAGTCGAGTCAGTCCAAGA
AGATCATGTTCCGGAAAATTATTCTGTTTCTTGTTTGTCGAGTTTCCTAATTCAAAATTC
GAATGTTCAATCTTTTCTAAGACAGTCGCAATCTTGTGAGAAGTCCACCAATATTCCGCG
TCAAAAATAAACATCATAAAGGACCCCTGTTATTTGCCAGTAGCGTGACTTCACAAATTT
CTGTCAGTTTGAGTTTTTTTATTGTGTTGACTCTGGAATTAATTGATGGGAATTGACATA
TCTTCTCTTTGGTTGGCACAAGAGCCGGTAGAAAGTACTAAG
>c349_g1_i1 len=1656 path=[1663:0-1655]
GTTCATTTAATTTATATATACACATCAATGCACTCATTCTACTTGCCACCAAATTTATTT
CTTCTCTTTTTTGTTGGCGCATTTCAAAGATAATTGAGAAACACACTTGATCATGTTATG
ATATTAATACGACACTTCTTTAAATGTACAACTTAAATTTGGTGATTATTGAAGATAGAA
AAAATTCGATATAACATTTTACAGATAACATAGATATGCCGCTTGCATGCATCTCCTGAC
TTTCTTTTATCCTATGAGTTCTTGTATGTTGACTTCACATAATCATGTTCAACTCCATCA
AATCCTCCACATTCAATCTCATCATCATGCTCTGTGGAATCATCAGTGCCATCTGAGTCC
ACATCAAGATTCAGGTTTGCTAATACACATGAATTGATTGAGTATCCCTTGGCTCGCTGC
CTTTCTTCCAAATGAGCTGCCGTTGATTGTACCAATGCCAGTTGTGATTGTCTCCTTCGT
GGTTTGGTCAATGACCCATCTTCTTCTTCAAGCAAAGCCAAACATTCTTCAAGAGCATGA
GCTATTCTATAATGATGGTTCATCATTGCGCAATGCTGATATGCAGCAATACTTCCAAGT
TGGAAACACTTTTTCAAAAATGGTAGAGATGGGTCTGAAAATAACACAAGATAATCACTG
GCAGAGACCTGTGGCACTATTGTTGTAGTGCCGCCATACTGTTGCTGTGTCATCATAGTA
CCAGTGAAACTAACTGCTGCTTCTAACTCATTCAGAAAGACAAATTTGGCCTTCATATCT
GATTTCAGATACATCTCTAAGGCAGCTAGAAGAAATCCACCCCTCCATGAATCTTGTTCC
ATCCCTCTCGACCATCGACTAGGTTGAGCAACACAACCCTTGCTATTATGGAAGAATGGT
ACAATGTGAGGGTTACATTGAGAGGCTAAGAAAAATTGGCAATTAAACATTTCTGCCAAA
CCATTCTTTGGAATATCTTGATCGATTGATCCGTCCCAGTAGGCTTCATCTTTGTTCTCT
CCTTGTAAACGTACAACCCCATCCGATCCTTTCTTCCTCAATACAACAGGTTTTATGAAT
CCAGGTACAGCTGCACTTGCAACAACAGCAGATGCAATGGTAACATCAGGCGCTGTGATA
TAATTCACCAAAACTGGTGGTGCATTCTTTGTCGTAGCTGATAACGTAATACATAAAATC
CTCCCTGTCTTCTTGTATGCTTCTTCAAATGTCATTTTCCCGCACGTGAACCATTCAATC
AACTCAATCCATTCCTCATTATCAAACAAATGACCATGATGATATACATTCCGTAACCGA
TCCGGCCACGATTTGGAAAAACACGTCATTCTATCCACCAATATCTCTGGCTTCAAATCA
CGTTCGATTTCTTCATCAGATCGTGTACATATCATAGATGCAACAACAGCTCCTGCGGAT
GTCCCACTAATGATATGTGGTAGGATATTTTGTTCCATGAGTGCCTTGATGGTTCCAAAG
TGGTAACAACCCATCATACCACCTCCACTTAGACAGAGTGCAGTACGGCCATACGCTGCT
CTAGCACGTTTGAGGAATGTTTTGACTTGTTCCCTTTGATGTAGTTTTTCAGGGTTGAGT
TTTGGTAATTGAGATGATGATGACGACGATGATGAT
>c350_g1_i1 len=775 path=[1:0-774]
ATAACAATATCAACTAGCTGCATATTCATTCATTCGTTCATGCCCTCACTTCTTATCCAC
TCTCCTTAGACACAATCAATAATAACCAACCATTAAGCATCAACCAATCCAATTTTAAAT
AAATTGAAAATGTCAGCAGCAACCATTGTGTCACAAGCATTTGGAGAAGGTGCCAATTTA
TACACGGTAGTACTTGGACTTGAGAAAGACCAACAACCATCCCAATCCCAACTACGGAAA
GCCTATTACCGCCGTGCCTTACTCTATCATCCAGACAAACAATCATCCAAATCCAAAGCG
GAGAAAGAAGATGCCAAACGTAAATTCCAAGCTGTGAGTTTAGCCTATAGCATTCTCAAA
GATGATGACAAGCGAAGGGACTATGATGAATGTGGTGAATTGAATGATGACGATGACACG
GACGGTGATACGGATGGTAATGTGGAAAAGAAGAAAGGTACGGATATGTGGAAGGATATA
TTTGCATCTACATTTGGAAAAGTCACAGCCAAGGGAATTGATGAATTTACACAATCGTAC
AAATGCAGCGAAGAGGAGGAAAAAGATGTACTCAAATATTATGCCATGTTTCAAGGCAAT
TTGGATAAAATGTTGGAATGTGTCATGTGTTCTGATGTCATTGATAAAGAGCGTTGGGTG
GAGGATTATATCAAACCAGCAATTCGTGATGGTTCAGTGGAGGATTTTATGGATCAAATT
CAAAACACATTGAATCACAATGTACAATCCTCAAAGAAGAAGAAGAAGAAGAAAA
>c352_g1_i1 len=936 path=[1:0-809 811:810-851 811:852-893 811:894-935]
CTTACATGCACTAAAACACTGAGAAAATATTTAGATGAAATGATACTGTGTATTTCGCTC
ACTGAAATATCTTGGATACATTAACAGTCATCACACCCAGAAATTGAATAAGAAGTAACT
CATTAACTCAATCCCCATTTGAGCGAAAATGAACAATTGGGTATCTGCCCAGAAGGAAGA
ACTTCGTTCAGATGTATTGAAGTTAACACTGTACGAACTCAATACGGCCATCAGTCCACG
AGACCTTCGCATTAAAGCGCTATATGCTGCACTTCGCGAATTCAACCACAATGACCCCTC
CAAACATGACCATGAACTTGATTTACATGCTGACAAAATCATATTCCAGAAACTATCCTA
TTGCTTTTCTGTTCACAAAAACGATGAAGAGTTGGGATTGCTAGCTTGTGCCATGGAGAT
GGTATATAGGGCAAACAGAGCTCGCGTGTCAATTAGTTTTCATGAAGTTGGTGAATCCTT
GCTACCCTTGTTTGTTGAGATGTTGAGATGCGGCAGTACGAGGAAAGAGGACATTTTGAG
GAGCAAAAGTTTAGCCGAAAAACAAAAAGAGGTGGATTGTGATTCCAGTTTCAAAAGCGT
AGATGATAGTCACAGTTATAGTTCTTTCAGTAAAAGCTCAGGTGATTCAATTTTACATGA
CAAGAAAAAATCGGTGACTAGTAGTTCAGTATCCAACATTTTTCTTCCCACCGTCTCGGA
GGAAAAGAAGGAAAAAGGGGAAGATGAAGATGATAATGAAGATGATGACAATCAAAGCGA
GAAAGTGGTCAAAGAACAAGAACAAGAGCAAGACAAAATAGGACCTGGAACTACTTTTTC
AATTAATGATTCAGACAAAATAGGACCTGGAACTACTTTTTCAATTAATGATTCAGACAA
AATAGGACCTGGAACTACTTTTTCAATTAATGATTC
>c353_g1_i1 len=1443 path=[31:0-1442]
TGACAAGAGAAAATACCGTCTTTTGTGATAAAGTATCGATCATTCTCTATTTAGAGAGTG
TACCTCACTGGTGTTGTCTTCATAAATTGTATTATCGTGTATAAGTGTGAATGAAATAAG
CGCCTAGTTTTCATTAAATAGGAGAGCAAAGATGAAATTATTTCATATGCTCACAACAGT
ACTCTTGCTTGTAAATCAAGTCAATTGCAATGCTTTCCAAAAATCTCCAATCAGTTCCAT
TTCGTCGTTAAACAAATTGTCAGGGAAAAATTTACCAACATCTCTTCCTGAACAGACTAT
GTCAAACAACCATGGTCGTGTAAATCCACTTCTTAAGCGTGGTGGCGGATCAGCAAAATA
TGCATTGCCTATGGTGTCATTTGGTGATACACCATTTAAGGCCTCTACAGTCATTTTCGC
GGCAACAAATGCACTTGGTTTCATCATTTCAATTTTTACTGGATCACATGTACACTTGGA
TTTATTGGGTACAGGAGCCTTCACTCTTGCTTCTATCCCAGGTTTATTGGCTCCATCATC
TTTGAGGGTATTCTTATCTTCTGGAGCTGTAGCTATTTGGGGAACAAAGCTTGCTTCATT
TTTATTCTTCAGAGCACTGAAAGTCAAACATGATGTTAGACTAGACGAAACACTAAGTAC
AACAAGTGGGGCAGCCACGTTTTGGGTCATCTCTTTCCTCTGGGGAATAATTTGTAGTTT
ACCACATACACTTGGTACTACATCAACAAGTGCAGGAAATCCATTCACCCTAGCCATTGG
TTCAACAATGTATCTTTTAGGATTAGCAACTGAAAGTAAAGCTGACTACCAAAAATGGAT
ATTTAAGAAACAAAATCCAGGTAAATTTTGTAATGAAGGTTTATGGAGCGTCTCGCAACA
TCCTAATTTTTTTGGAAATCTTTTGTTATGGGCTGGTATTTACATAATGAATATTGACAG
TTTGATTCAGCCTGTGAATGAAGGAGATAGCATGCTATCAGCTCTGAGTGGTTCCTGGAA
GGCGTGGGTGGCCTTATTATCGCCATTATTTATGTGGACTTTATTCTATGGTCAATCAAG
TGGAGCAATTACAAATTCTGTTGAATTGGCCAATAAAAAGTATGGTTCTGATGTTGCTTA
CATTGAATACGTCAAAAATGTTCCACTAATCATACCTCGAATTTTCAGTTGGTTGAAAAG
CTTGCTTTCATAAACAGCTAAAACATTACTAAACATTTGATGAAGTTTAAGAACATTCAT
AAATAAAACAACTTTACAAAATGACATTCCACAATCCTCAATAGATTCTCTTTTGTTCCA
CAGTCGCCAAGTACACACCTTTTTGGGTTAGAACATTCAATATCCTGTCTTAAAACCAAA
TTTCCTTCCAGTTATACTCATAGATTTACGATAAACACTAATCTTGGTACACACATGATT
TAG
>c354_g1_i1 len=790 path=[768:0-629 1398:630-789]
TTACTTTCTTATCATGAAACTGACTGTTTGATTAAATATCCATACGGGTTATGTAGTGTT
CTTTTATCAGTTTTTAATTAATTTATTAAGAGATCAACTACTCTACAATTTAGCAAGTAC
AGCTGGTGCCCAAGTGTCACTTGACTGTTCAGCAGAAGAGAAATAGTGTGTAACAACTCC
GTCTTCGGCAATTAGCGAATATCGTTTAGACCTGACCATGACATCCGATTCAATTGAAAG
TCCTAGTGCGCGAGTAAGCTCAGCGTTGGCATCAGATAAGAAGACAATTCCTGCTTCAGC
ACCGCCAGAAGATTCACCCCATGCCTGCATAACATATGCATCGTTAGTAGCAACACAAAT
AATCACATCTACACCCTTTGCCTTTAATTCATCTTTTGCTGTAATGAATGATGGCAAGTG
AGACTTAGAGCAACCAGGTGTGAAGGCGCCAGGAACTGCAAAAATTGCTACTTTCTTTCC
TTTGATATAGTCAGCGATATTGACATCAACAGGCTTCCCATAGTCTACTTGACCCTCCTT
CAAAACGACACTCGGGATCTTATCCCCAACTTTTACTTCTTCAACCATTTTTATTTCTGG
TGTTGCCGATGATGATACCTGACTCAATGATTTTTTGTGAGATGCTACAGAGGATGGAGT
AAAAGCATGTAACCCAGTAAAGGCGACACATATAAGAAAGAGAGAAAGGATCCTGTTTAG
GTTTGACATGGTTAGCCGAGATTTGTTGTGCAATCTGCAGTAAAAAGCTGTTGTGGAAAG
TTATTGCTGG
>c355_g1_i1 len=2127 path=[1:0-2126]
AAATACCATATTTATGAATTCTCTAACCCTAATCCTATTATGGACATAATTTGATACCAA
ACAATATGACTGAACTTAGTCCAAATACCTTTGTCATCGAGTTGGTTATGTGTTGAATAC
TGAATTTATGTGTTCAGGTTGAACAATCTCTTGCATGGCTAAATTAATTATTCAAGCTTA
AAGAAAATTGAAAACATAGAAATTTACATCATAAATAAATATTTCTCATTCAAACTTGAT
ACACTGATAAAGCATCAAAAGTACCCAGAAACAATGAAGTAAAGGCACATTCAAAACATA
CTTTATATGCTTTGATTTACTGTAGAGCCTAAGTAATTATTTAAGAGGCGCTGATCTTGA
CATCAATTATTTCACATTGTGCATCCTCAGTTTCTTTCATAATATGTTGTAAGTTTGATT
CCCTCCTAGCTTGAGACCTTTTTATTGTTGGAGTTTTGATTTCATTTGATTCTGTCACAA
AAAGTCTTCTGGGTGCTGAATACATCTTTTTAATTGATTCAGTACCATAATAAAATCCAC
TTAATGAAAGCATAGCATTGCAAGAATAAAATGACTGTTGTTGTTCTGTAAACCTACCCC
AAATGAACCCAAATGAGCCAACTTTTCGTCTTAGCCATTCATTTATCATCATGAATTGTA
TATTACTATTCATCTGTGGATTCAACTCTATAAATGGTTTGATGGCGTTCATAGAGACAT
CTCCAATATGTTCTATCGTTGGTAGAATAGAATGCCACCATGAGCACTTAATTTGCACAC
CTTTATCTCTAGAACAATGCCATGCTAGAGATACTCCAACGCGTTCTGATGTTCTTGAGG
AATATTTTACGTTTCTTTTCAGTGGCAGCGATGGATAGTTTTGGAATAATTTAATTGCTG
GAATTTTTTTACCTTTGTTCTCTATGATTTCCCCTTTGTGATTGTATTTGATTTTGTTGC
TCGAATCATTATCAATGTGGCCAAACCCTAACATTTTTCCAATGTTTGATAGAATAAGCA
CACCTACAATATCAATAATGATTGTCTTTGTAATGACATACCAAACAAGAGTAAATCCAA
ATTTAATTTGATCCCAAAGCGTCAAAAAAATGTATTTCAACAATGCCACTGGTAGACTTG
CATTAATACTAAGAGCCCCTTTGAATGGGAAATGAAGGGAACATGTTGACGATAGCAATG
GAAGCCAAGGCCTGGTTTCAAAGAAGTCAAAATGTATAGTCAACGGAAGTCGTAGAATAA
TCCCACAAGAATTTCGATCGAACATTGATTTTTGGAATGATAACCCATATCCCTTGAAAT
TGAATGAATCTTTAATTGCTTTGATCATCTTATTTATATAATTTTTGATTTTTGCTTCTC
TTGAAGAAAACAAAGTTTTGTAAAAAAATGGTGATGTAATTGAAAGAGGTTTTGTTGAAT
TTGAGAGATTTGACTTTGTTGAAGTTTCTTCACAATAAGTGTTGAGAGCGACACTACGCA
ACCATCTACGTCTACGTCTGCGATCACTTTTGTCAATAAAATACTCCCAGCCAAGCTCAT
CTCTAATACAGGTACTGCCTGTAACATCTATTTTCCACTCTGACGTGTAGTTGTACCCCT
TCGGTGGAAGCAATTGTGGTGGAGGTGGCAATATTTTCGATTGGTGATCATTCTTTGTTG
GTGAAGACGTCCACCGCTGTGTCATGTTTTGACCAGACCCACCAATCCATGCCTTTCGAT
CGATGTCGTAAAACTCATGCTCCCAAACTTCGACCAGGTTAACAATGTTGGATAAATTTT
CATCACGAAGAGGATTTTTACCACGAGTACTTTTGTCAATATGGTTATTGGAACCGGAAC
TAGTATTGTTCTTGTCACTTGCTGACATTAGTTTGGCATTGCCATTGTTTCCTTCTTGTG
TAATGGTGGCAACATTAGCACTGACACTAGAAATAGCACCTCCAGTCCTTGATTGAGCCA
CTGGAGCTGATATGAGGAACAGCAGAATAATCGCTCGAGAAATTCTTTTGAACATGACGT
AATGTAAGGAATGTATTTATTTCACTCAAGTCTTGCCACTTGCATTAGCATTTTGAATAA
CATCTCTGATTAATAAGTACAGTAAAG
>c356_g1_i1 len=1666 path=[1682:0-1031 20:1032-1665]
CTTTGATGCACAAAGGCGGGAAGCAAGCCAGTCGAGTCCTGATTTGATCTGCACTTGCAA
TGATCCAACCTGAACAAACTGCTTACTATTGTGTTACTCTTTGCAAATCACCTCATCTCC
ATCAAACTAATCAAATACCTTTCATCTTAACCCCAATACATACTCTTAATAATGTCGGCT
ACTTGCGCTTTGTATTCATTTGTTGGAATTCTATTCTGTGGTTGGGTAGCAATGTTACTG
GAATACCAACCATTCTACATTACAGGAATTGAAGACGCAGATGAAGCAAAGAAGAATGCC
ATTGGCGCAATGGGACTTTTCTTGTTGACACTAGCATATTCAATGTATAAGATTTATTTC
CCTGATGAGAAGGAAACTCCTGAACCAGAGGGCCCTGAAGGATATCAACTTAATACTGGC
GCAACTCAATACGGATCATACTAAACGGATAAAGATATGTTTGGATGAATGCACTATTCT
AAATGTTATTGGATGGTGTGAAAGCATTGTTTTTGCATTGCTGTCGTGTAGCGCTAGTTG
AGTCTTTCCAATTTTTGCGTTTTAATAGAGAGAGGATATAGTTTTGCCTTTTCGTCCTGT
GGCATCTCATTTTATTCAATAAAAGAATATATAAAGATATTGATTGTTAACATTAGCTAG
TTAGTATGTTTGAATATTAAAAACATGGTAAAATACCCATTACATTTTATTTACTCTATC
ATAAATGCGGAAGAAAATAAGTAGAATTAAAAAATTTAAAAGTTTTGATCAATGTTAACC
CTGATTCTTGTTGATGATGTAATGTACAAAGGTTACCAATCAGTAAAGTTTACGAAGCTG
AGTGCATCGTAATCCATTTCTGTAGATTTGCCAAAATTCTACGTCAATGATCCAAAATGT
TTCCATTGCAATTGTTCTAACTTGTTGAGGCATAATCAACCTGGCTTATCCAAAGAATAT
TTGATGTTTGCACATAAAATATCAGTTGAGCCACTACAATCCCTATTACTATCATATCAG
CAGCGCCCATAATTTTTTCTCTCCCTTGTCAAGATTTAATTAAGTTTAACTAATGGGTGG
TAAATCTGTAATTGGGATATTATCATCATCTGCAGAATGATGTGAAAAACTACCGTCACC
ATGAATATCATTTAGCTCTAATGCCGAATCAGATTCAACATTATAATCACTCATTCCCCT
TGGCAACAACGAATGATGTTCATCACCATCCACTAGATCAAACTGTTCTTTCTTCCTCTT
GTCGTAACTTAAGAATATTATTGATGAAACAAATGTAAAAATGAAAAGGAATAATGCACC
AGCTGCATTATGCTTGTACAACTTTTCATCTTCTATTCCACCCATGTAAAAAGATTGATT
GTTCAACATGGCTACAACCCAGTACATGAAAATAATACCAACTGCTGAGTAAGGAGCACA
TAAGCTTGCTAGACATACTAGAGATTCATTTGAGGGTGCTAAGGTGTAAATGATGCGGCA
ACAGAGGCTCCTGAAGAGGTCGGTAAGTGCTCGAGTCATTTTCTTCTTTCTTTAACGCAC
ACTTCCTTCCTTTTTATGAAAAAGAAGTGGTTTAGTAGACCGTAGCAGTATCTAAAAAGT
GCAGTGCACAAAGTACAAGAATGAGTAAGTTTGGAGTAAGACATGG
>c357_g1_i1 len=670 path=[49:0-300 349:301-669]
ATCTCCTCCATTCGTATAGCCAGACTCATCATAATTCATAATAATGGATAGAATAACATT
AGGAAAAAGAAAGGTAGAAAGGCCAGCTGCCAAGAGTCCCATGGCCACGAGATATACAGA
GAAAGACTTGGAACCCACCAAACCACAGCAAAAGAGACCTGACGACAATGTCATAACCTT
GGCAAAATGTGCCTCCTTAGCCATTCCTCAATTTGACTTTGAATTAAATAACCATCAAAT
CGCCCCAACAGGTTGCTTTGATGACCAAGATGAAAATGAAGAACTCAGAATATGTTCCTT
AGGCATTCCCCAATTTGACTTTGAGTCAAGTGACAATCAAATAACTATGATAGGATGCAC
TGCTGATAGAAGGGGTAGAAATGAAGAGCTCAGAATACATTCCAGGGATCAATATCTACG
AAGGAGGAAGAAACCAATGTTCTTGAAAAGGGTTCAAGGTGCTGAAGATGCAAGATCTTT
AACTAATGACGTAGGGCTACAAAAGGACCGCAGAAGTCAAGATGGTGAATGGTTTGAATT
GAAAGAAAGACTGGCAACGTCCAGATTCTAAGGCTGCTAATGAAAATGACGACGCGGTGC
TATTTGGGTCATGAAATCCTTTAAATATACAATGTTACATGTAGTTAAGATAAAAACAAA
CTTTGCTAGA
>c359_g1_i1 len=270 path=[53:0-269]
GGCAAGGAATTCAAGTGGGATCCTGTAAGTGAATTGAAATAAAAATATTGCCAATCAAGT
CTATTCAGCACATACCTCTTACAGATGGTGGACTGACTTGAATGGATGATTGTCCATGTT
CTTTTGGAGAGTCTCCCAAAATATTGGATTGACTGTTGCAAGAAAGATATTTATGGATTT
GTATGATAAACCATGACACTATATTAATTGAATATACCTTTTCCTCTCATCGTACTTTAC
ACATAGTTGAAACTCTCTGAGACCTACGAA
>c360_g1_i1 len=633 path=[1:0-326 328:327-402 404:403-632]
GCTTTTTATTAGTTTTCTTATTTCTTTACACTGCATAAAAAGGACAACAAGCCTTTTCTC
AACTAGTATAACTATGGTGATGACTTACCCCAGGTGCATGAATAATGCTAAATATGCTTT
GGGCTTGGTCTTCCTCTCACTCTTGCTGTTGGGCGATTTTCATCAACCGCTTATAGTCAA
GGCAGAGCGAAGTCTCTCTGACATTGCCACTGACTCTCCTGTTCCATCTTCCTCGCCAAT
AAAACACGATGAAACAAGATCCTGTGATAGTATCAAATCAACACTTGATTATCAACGATG
TATGGGATTAACGATCACTGAAATCACCACCACCATTATTGTTCTAAAAATTACCGCAGC
ATTATCTATAGCTGGGAGTAGTTATGTCATACAAGATGTGCTCAGGAATCCAGAGAAACG
AAATGAGAGCACATATCATCGCCTCATGCTTGGTTTATCATGCTCCTACATTATACACTC
ATTGTTTGGATGGTTTTTTGGTACATGGCTTATGCCAAAAGGATTGCATTTATTTGCTGT
TGGGTCTAATGGATCATGTACTGGTGTTGGTTTCTTTCATTATATATGTGCTCTAAGTAC
ACCATTATACAATTGTTCTTTGGCTACATTTTA
>c361_g1_i1 len=389 path=[367:0-189 557:190-211 579:212-240 608:241-388]
TATCATGTCACAAAAGGACTTAAGGTGAGTGCAATTCTAGATTGATGATTAGTTAAAATC
TAGCTAAATCTATCAGCATTCCGCAATAAACGGCGAATTGGACAGAGGAATTCCTCATCA
TTTTTACGTGTCCAATTTGTTTTCAATCTGCGGTATAAGAACGCGTTCACTTTGCCATTG
ATTGTCATGGGCTCTACCTTGTAGAATCCAATTTTTGAAAGTTGACCTTCAATCTTTACT
AAGGAATCCACATTATTTGTTATTTGCTTGAAATTAAATCTTAGTGTACCTGCTAACTCA
GTTATCTCTCATTTCTCATATGTATGTCGTCATAGATTGAAGTAATTTATTAGCAAACGG
AAGTTGATTCACAATCCTCAACAGAGAGA
>c362_g1_i1 len=557 path=[588:0-528 1116:529-556]
ATTCATTCTCTTAAAAGAACAACACTCCATACCAATTTCAATTCGAAAGAAAGATATATC
AATCAAGCTATCTTGCTACTATATACATACATTTCAGAAATAACACCAATAGTAGACATA
GCAGTGGACAAAATCACACTGGATATCATCAACATGAACAGAGACAAACCTGAAAACAAC
TCCAATCGTATTCCAGTTCCAAGGGATGAACTTGACTTGGCCTTGAATTGTATAGATGAA
ACTGTCTCAAACAGAATCGAAAAATATGTGAATGATCATGTACCTAATGAGAAACAACGA
AAGCAGCAAATAGAAAAAGAGAACACATCTTCTTCTCATTCTCATTCTGAATCAGACTCT
CACTCTGACTCTGACTCGTTAGAGAAATCATTATCACTGTTGAAAAGTCAAATCTTAACT
TCTTTGCATTCAGCGATAGAAAACTCAGTTGTTCCAATGGATGAAAGAGAATACAAGAAA
ACCTTCATCAAGTATGATACTCCAATGAAGAAATACATTGAAAAAGCCGCCACTAATGAA
GATGAAATGAGTCTAGA
>c363_g1_i1 len=304 path=[63:0-273 56:274-303]
AATTTTAGATACCCCTTGAGGCATGCTGTGGTTTCCAGCTAGCCAAAATTTGACTTGATT
TAGGTCCATCATATCAAGTTTATTGTTGCGTAAAAAGACATATGGAGAATTTTGTACTCC
TGCAATAGTAACATAAGAGTTTTGAAAGCCAATGTCCCAAGGACCCTGTTCCAATGGCTT
TGTCCAGTCATGCTGAACATCAGAAATAATAAATTGTTTATTTGGTGTATCTTTCACGTC
GACAGTCGCATTTTCTGCAAGGGGTATTTTACCTGAAATTAAATTGCAATAGGGAATGAA
TGTT
>c363_g1_i2 len=415 path=[63:0-273 336:274-414]
AATTTTAGATACCCCTTGAGGCATGCTGTGGTTTCCAGCTAGCCAAAATTTGACTTGATT
TAGGTCCATCATATCAAGTTTATTGTTGCGTAAAAAGACATATGGAGAATTTTGTACTCC
TGCAATAGTAACATAAGAGTTTTGAAAGCCAATGTCCCAAGGACCCTGTTCCAATGGCTT
TGTCCAGTCATGCTGAACATCAGAAATAATAAATTGTTTATTTGGTGTATCTTTCACGTC
GACAGTCGCATTTTCTGCAAGGGGTATTTTACCTCCCAGATGCCACTTCCCAAACATGGC
AGTAGCATAGTCATTGTCGCGCAGAACACGTGCTATGCTCTTTTGTCCACTTCGAAATTG
GTTACCTTCATAATTGACGGACCAGCTTCCGCCATACTTGGTACCTCTGTGTTGA
>c364_g1_i1 len=2140 path=[53:0-2139]
GGTCACATAGAATTACAAAACTATGTACATCAATGGTTCCACCATAGTTGTAGTTGCATA
CTATTTTATCATGTTTAAAGATTTCGATATTTTATTTTGAGCTCCTTTTTGAAATTGCAT
AAACTTTCTCATCTCTTAAATAGTATAATTTCACAATAAGCAGCGCAATTCTATTCAATT
CTGTTGTTGCTCTTTTTTATTTTGGCAGATTTCTTCTATGCTTTAGAGATCAGGAGAAAA
TAGAAAATACACTTTTCCCAAATGTATGATTGAACGGTAATGTTTCATCTGCAAGCAACA
TTGGATATTATTTCTTTGGCAATTACATTGCTCGGATTCACCATGCGTATCTTAATCATA
GTAATTAATACCAATGGCTTGTTTTTGGCAGGTCAAGAAGACATCATGTTGTTCTGTGAT
GTAGTCAGACAGAAAGTTGATTTTGGTTAATGATGAAATACTCTTTCACAAACTCAAAGA
TGATTCATCAACTAATATTTTCAATGAATTATACTAACTTATGTTAACTGTATAAGTTTC
ATTAGATACTTTCATGTTTGTTTTACAGTTCAAGCCCAATTTGTCGCATCCAATTGCGCT
TAGGTGCAGTGTGAACATTAAGATCTTGACTAATGAGAGAATTGGCCAGTTTCAGCCTTC
GCAAGGATAATATGCCGTTCACTTTTGATTTATATGATATCAAATTATTTTTCATCATTC
TCTTCCTGTTGTCATGTACAGTTTGATTGACACTCATGATTTTAGCCCTTAGAAGTTGGA
TATCTCTTGTGTACTCTTTTTCATATTGTGTACTATTCTCGTGAAGTTTCATTGTATACA
TTTCAGAGAGGATTTCTTGACCATTTGTCATTTTTGCATATTGCTGATTCAAAAAGGCCA
TATCAGCATTCATATCATCATATCTATTGTAAATTAATTCATAATTTGTCCCTCTTGTTT
TACTTTTGAAAAGGTTAGCAAAGTGGTCTTCAATTTTTCCATGGTTTAAATCCCAAACAA
CATAAATGAAATCCATTTTCTCAATAAGTTGGCGATAAAATGATTCATACACACAATTGT
CTGTGTATTCATTTTGCCATCCTGGTGTATCATAGAAGACAAAGTCGCTAAACTCTTGAG
TTGCATCAGCAACATCTAAAACATTTGGCAGTTGCTCACTACATGTATTATGAGTTATTT
CATTCATATGAGACATGATTTCACAATGCCTCCTCAATTCGTAGTCATCGGAAGAAATTG
GAGCAGAATAAGGCGAACCAAGGACTAGACATACAAATTTATCAGTTGACGGTGCAGGAG
CTATTTGGGCAGTTGAGTATTCATGTCCAAGCAGAGCATTTATGATGGAAGTTTTGCCCG
TAGACCATGATCCCATAAATGCAATTCTTACTCTTCCAGAACAAAAATCTTTGTTCACTG
ATTTTGTATCCAATCCTTCAATTGCATAGTTATAGCGACAACATAGGGGCGATGCCTCAC
CTAAACAACTGAGGGGTGTGATGAATGGTATTATGTGAAGATAGAATAAAAACAAATACA
TGCTGACAAGTACAACATGAATTGCATTCCCAATAGTCGGCACCTTCCAATGACCTGCAG
CAGTTTTGTCAGTGGGTAAAGTGATCAAGAATCGCAAGATTGAACCTTCATAGGGTCTTA
GCGAAGCAATTCCTATTTTCCTTGATTTATTCTGTGATAACTCATTTGATATCTTCTTGT
AATTATTTACCCATGTAGAAAGATGATAATAAAACAACAGTACCCAGCTGAAAACAAAGA
AAACTTCGTATTTTTCTATGAGTGTTGCACTTGAGTAATGAAGGTGCAAAACTGCAATAG
AGGCAAGAATGAAACTAAACCAGTTTAGCTTTGATTCCCAACTAGTTGAGATCATCCAGT
GTATCATAAGAAGTATGTTGACCAAGACCAAGGTGAAAACACATAGGTCAAAATTGTCTT
GGACCACCTGAGGAAGTGCGGAATGAAGGTACGAACCTAATTGTTTCATCATCTCTTTTT
CTTTAGACTTTTTGTTTGTGTTCAATGTTTTTTGCTTGTCTGCCAAACAAATGAAGTGCC
AATATCTACGCTTGGATCAAGGAATGTACATAGATGAATG
>c365_g1_i1 len=605 path=[583:0-604]
ATCTTCATCATCATCATCATCGTCTTCGAAGCCTTGGTCTCCGAAGCTTCCAAGTGCAAG
TTGGTCTAGATTGTGATAGAGGGCGCCATTGCCATTGTTGATCCCCAAGCTACCATTGGC
ACTGTCATAACCGGTACCAATTGACTCTAAGTCTCCTTCAGACCCTTGAACTTCAAATGT
GTCGTGGAACTCATCGTCTTCGGGGGTCATGGACATTGTTTCAAAAAAACCATCGTCGTC
GATTGTGTTCTTACGGGCAATATGACTAGCGGAGTACACTGACATGACTGTGATAAGTTG
TTAAAAATCTAATTGTGTGATTGTGTCTTTATTAGTTATACTTGCGAAACAGCAGAAAAC
TGAAGGGATTGGGATTCAAATCCAAGGAGTGAAAAATGAGACGACAAACTTATGAGGCTA
CTGCTCTAAAGAGACTGACTTCCAAATGCAAGCTGGATCTTGTGACTAAAAGGTCGCGTA
GATAGGGTGAGGTGAGTGATGTTTTTGCTTGGTGTTATAGCACGATATTGTAATGATAGG
GTTGATTGATTGATTGATTGGTTCGAAATGCTGCGTATTAAAAATAATATAGGCGCCAAT
CAAAA
>c366_g1_i1 len=1031 path=[15:0-12 28:13-1030]
ACCTTGGGCATATAACGTTGGAATTCAACATTATATGCCCAAGGTACAACCTCAATACCA
TATACCTTGCCCACATTATAACTGTCTTTGGTCTGAGTCATTGATCTAAATCCAAACTTC
ATTACCGCTTCAAATTCTTCCATGGAAGAAGCGATAAGTGTTTCAGATCCCTCTTGACTC
AACCCTAAACCATAGCCACGGATTTTGATAGTCAACGATTGAGACTGACTTTTGAATTTG
GAACTGCCAGCAGTATTGCCTCGATAACTATCGCTTCTAGCGAACAGCCCTTTCCTCCAA
CTTTTTGTCTTCAAATATGTAGAAAATTGCCTTGAACTCTCTCTACTGGTGGAAGAAAAT
TGGAAGACTGCAGTGAGCTCTTGTGCACGACGAATACCTCGGACATAATTCGGTCCACAG
GCGTTGAAGAATCCTACATAATCTTCTTCCGTCAAAAGTTGCTTTGCGTCGTCCGATAGT
TTCGTAACTTCTTCTCGGACACTTGAGTAATATCGCTCAATGCGCATCGTTGCCGAGATT
ATACGAGTTTGAGTGTTGTCCTTGGATGTGCTTGTGGCGGAGCCACTTGCTGATCTTGCA
GAGTATCCAACAAAAGTCCTAGAGTAGGATCCAGCAATCTTCCCTGATAGAGTCTTTTCT
ACGTCAGTCGATTGAGTAAAATCAGTGTAAAAATAATCATAGTTGTATGATGGGGTAGTA
GTTTTTTCAACTACCATACATGTCGAATGAAATTGATTTGTCATAATACTGTAACCACGG
CCCAATACAGGAGTCATGTCCATATCTTTTATTCGTTCATCAGATATGGTGTATATAGAC
GACTCTACCACCTCATAGTGATAATGAGTAACCAAGTAGGCAACGATGAGGCGTTTAAAG
AAGTTAGTCATTTACGGTTTAAGAGTAATTGAGCTTTCTTGGTGCCTTTATTTAGACCAA
GAGTGTTCTTCTTCTTATCCATCACCAAGATAAGAGGATGATGACTAAAAAGGGAATAAA
TTCCATTTTTG
>c366_g1_i2 len=1594 path=[29:0-575 28:576-1593]
AATACATTTCAATCCATTCATCCAACTCGTTTCCCATGTGTTTCAATAAAGAGTAATCTC
CCGATGGGTCAACAGCCAACTTCAAATGCCTTACACTGATGGGAGTGTCTATTCCAGAAT
CATGCTTGGTAGCTTCATTTTTCTGCAAGATATTGTCAAGATATTTGTCTGGTATGGTGT
TCGAGGCAGAAATGCACTTTTCAAGTGTTGCCATGGCGACAAGTTTGTAACGGATCGCCG
ATGAAAGACGCGAAACAAATTCTGCATTATTGGACATATTATCCTTCATTAGAGCTAAAT
CAAGAGATTGAATTGGTCTGCATACATCTTTTTTAACATCCGCATCACTAACAGTTCTGT
ATTCGTTTTTGGCAACATTATAAAGTTGCTCAATTTCACAGCAGTGTCCAAATTTATCAA
TCACAAACTCAGGACTCTTGCATCGAAACTTCTTTCTGGAAGCATCGTTATCACTTGCAA
ATTTAGTTGTCGTATCCGTTTCATCAATAAGTTGGGCTTTTGGTATCAAGTTACGCGGTA
ACGGTCTCAAGATGTCTTGCCCATCAAGTCTAGCAGAACGTTGGAATTCAACATTATATG
CCCAAGGTACAACCTCAATACCATATACCTTGCCCACATTATAACTGTCTTTGGTCTGAG
TCATTGATCTAAATCCAAACTTCATTACCGCTTCAAATTCTTCCATGGAAGAAGCGATAA
GTGTTTCAGATCCCTCTTGACTCAACCCTAAACCATAGCCACGGATTTTGATAGTCAACG
ATTGAGACTGACTTTTGAATTTGGAACTGCCAGCAGTATTGCCTCGATAACTATCGCTTC
TAGCGAACAGCCCTTTCCTCCAACTTTTTGTCTTCAAATATGTAGAAAATTGCCTTGAAC
TCTCTCTACTGGTGGAAGAAAATTGGAAGACTGCAGTGAGCTCTTGTGCACGACGAATAC
CTCGGACATAATTCGGTCCACAGGCGTTGAAGAATCCTACATAATCTTCTTCCGTCAAAA
GTTGCTTTGCGTCGTCCGATAGTTTCGTAACTTCTTCTCGGACACTTGAGTAATATCGCT
CAATGCGCATCGTTGCCGAGATTATACGAGTTTGAGTGTTGTCCTTGGATGTGCTTGTGG
CGGAGCCACTTGCTGATCTTGCAGAGTATCCAACAAAAGTCCTAGAGTAGGATCCAGCAA
TCTTCCCTGATAGAGTCTTTTCTACGTCAGTCGATTGAGTAAAATCAGTGTAAAAATAAT
CATAGTTGTATGATGGGGTAGTAGTTTTTTCAACTACCATACATGTCGAATGAAATTGAT
TTGTCATAATACTGTAACCACGGCCCAATACAGGAGTCATGTCCATATCTTTTATTCGTT
CATCAGATATGGTGTATATAGACGACTCTACCACCTCATAGTGATAATGAGTAACCAAGT
AGGCAACGATGAGGCGTTTAAAGAAGTTAGTCATTTACGGTTTAAGAGTAATTGAGCTTT
CTTGGTGCCTTTATTTAGACCAAGAGTGTTCTTCTTCTTATCCATCACCAAGATAAGAGG
ATGATGACTAAAAAGGGAATAAATTCCATTTTTG
>c368_g1_i1 len=268 path=[273:0-206 14:207-267]
AGTGGTAGTGAAAGTGATGATAGTGGTGACGAAACACAACAAACCACCACCACCACAAAC
CAGCAACAGCAGCAACAGTCGTATTATAGTAGACCGACGGGTGGGAAACAATTCAGACCT
GCAATGGGTGGAGGTAAGATATTACGCTATCCCCAACCGGATGAAGATAGCGATGAAAAA
GATGATAGTGATGATGACGATGATGACAACGACGGTGAAGCATCTCAATCAGAAGATGAT
GGGAGTGGTGGTGATGATGACAACGACG
>c370_g1_i1 len=755 path=[53:0-754]
ATATGCAAATACCATCATAAGTGGTGGCGATGATTGCAAGATGAAATTATGGGATTTGAG
AACTTGTTCTATTGCTTACAGTTCTAGCAAACCAGTCCATTGCATTGGTGATGAAGAATT
CAGCGCTGGTGTTACTGCAGTTACATATCACCCATCACTAGAGCATATATTTTGTTCAGG
GAGTTATGACGAATCAATACGGTTATGGGATATGAGGAAATTAAAATCATCTGAACCAGT
TGGTAGAATTGCAGTTGGTGGTGGTGTTTGGAGGATTAAATTGCATCCTACAAAGAAAGA
GCGGATTTTAATTGCTGCCATGCATGGAGGATGTCGTGTAGTTGATGCACCATTTCTTTC
AAACTCAGACTGGTATAGTCATGGTGATTGTACAATTACGCATGAAATGACAATAGAAAA
GGAATTTGTGGAACATAAGTCAATGGCATATGGCGCTGATTGGATACATTTTGATGGAGA
ATATGAAAGTGCAGCCAGCTGTTCATTTTATGATCAACAGGCATTCATTTGGTAGTACTA
TGAGATCTTGCATCAATTATTGTTCATATTATTATCAAGTTTGAGATTTCTTGTTGGGAT
TCATGTCTCCTCTTCATCATATCTTGAAACAGGGGTATCATGTAGATCAGGGCATTGAAA
AACCTTACAGTGGAAAGAAAATGACATTCAGTATGCGAAGTGTTTTTTTTATGTTTCCTT
TTCTACGTTGCGGATGGTCCAATGTGTTGAAAGCA
>c371_g1_i1 len=1230 path=[43:0-758 21:759-1229]
TTTTTTTTTAAGATAACACTTTATTTTTTTAGATTTAAAAGCAATGTTTATGGCATCTTC
TATTTTTCTCTTTAAAAATAACTTATGTGAAATATCAAGCTACTATACCTCTTTCTCGTT
CAGCATCTTTTCTCATAATTTCATGTGTATCCTTCAACAATTGACGAAACCCTTGTTCAT
CTAAACCCATACTTTCCAAGAAATTATTACATTGTTTCACAAAAACTTGGTTAAGTTGAC
CCAAGAGTGAAAATCGAGCAAAGAAAACATCCCACCGTTCCTCTATCGAGTCAATTTGAT
CAAGGAATGCAATTTTACCCATTGGATCAAATGTGGCATAACTAGCACCCAAACCAATCA
ATGCATTATGATCACGACACAATGCTTCATATTCTTCCCTTACAGTATCTTCCTTAAACG
CTGGTTCTTCACCTGTAAATGGCGTAGATGTAATTTTTTCAGCAGCTGCCATTTGTGTCA
TATTCGGAGCTGCTTTCCCATTGGCTGCATTAGCCTTGGCCTCTTCCATCATTTTCATAA
TATCTACACCAGCAGGTGGGAAAGGTGGTGGTTTATTATCTGCCATTGCTATCATACATT
GTGCTTGCCATCTCATCATGGTGGCTATTTCTTCTGCATTTTGATCATGACTTGCAAGAT
GTGCTTGGGTTAATTTAGCATATTCACGTGTTTGGAAGTCATTGCTTAATTTGAGACGTG
TTAATAAACTTTCCCAGTCGTCTACAGCAGCATCAATGCCCTTGGCCACCTTTCGGAGAC
GATCAGGATCAGGCATTTGTCCCACCTGCATATCAAGTTGCAATCTTGCCATTTCAGTTG
CAAATTCTGGTCCTGCACTATTCAATGATTCCATCCTTGGTTCCATATCAATAGCAGCAG
ATGATCTAAATGGACAAAATGGACCAATTGGAGTTAATGCCATATTAAGACTTGTTGCTG
TTGCTGCTGCTGCTGCTGTTGTGACGGGAACGACGTCATTGGGATTTCGTTGCAAGGAGG
GCAAGAATGGGATAAATGAAAATCCACTAGAGAAGTTGCATAATGTTGTGGATGTAGTTG
CAATGATAAGTGATGATGCTATTTTAATCTTCATTTTATGGGATGAATGAATGAATCTGT
AATCTGTGAACCAATCTTATGTATGAATATGTGAAGTCGTGTGGTTGTTTAGTGAATGTA
AATATTATGTTCAATGTTCAATGTTCAATG
>c371_g1_i2 len=1468 path=[43:0-758 801:759-996 21:997-1467]
TTTTTTTTTAAGATAACACTTTATTTTTTTAGATTTAAAAGCAATGTTTATGGCATCTTC
TATTTTTCTCTTTAAAAATAACTTATGTGAAATATCAAGCTACTATACCTCTTTCTCGTT
CAGCATCTTTTCTCATAATTTCATGTGTATCCTTCAACAATTGACGAAACCCTTGTTCAT
CTAAACCCATACTTTCCAAGAAATTATTACATTGTTTCACAAAAACTTGGTTAAGTTGAC
CCAAGAGTGAAAATCGAGCAAAGAAAACATCCCACCGTTCCTCTATCGAGTCAATTTGAT
CAAGGAATGCAATTTTACCCATTGGATCAAATGTGGCATAACTAGCACCCAAACCAATCA
ATGCATTATGATCACGACACAATGCTTCATATTCTTCCCTTACAGTATCTTCCTTAAACG
CTGGTTCTTCACCTGTAAATGGCGTAGATGTAATTTTTTCAGCAGCTGCCATTTGTGTCA
TATTCGGAGCTGCTTTCCCATTGGCTGCATTAGCCTTGGCCTCTTCCATCATTTTCATAA
TATCTACACCAGCAGGTGGGAAAGGTGGTGGTTTATTATCTGCCATTGCTATCATACATT
GTGCTTGCCATCTCATCATGGTGGCTATTTCTTCTGCATTTTGATCATGACTTGCAAGAT
GTGCTTGGGTTAATTTAGCATATTCACGTGTTTGGAAGTCATTGCTTAATTTGAGACGTG
TTAATAAACTTTCCCAGTCGTCTACAGCAGCATCAATGCCCTTTTTTCATAATGTATATT
TTTTTTGTAAAAAAGTTCATTTTTATTCGTAGTGTAATATACAAATTTACATTCATACAT
TCATTTTATTCGTGATGATTGATTAGGGTAGAAATGATGCAGGTAGGAGGAAAATGATCA
GAGACAACAAAAATCAATAAGAAACAGGAGTAAGAAAAAAATGAAAAATGAATCATCCAT
TGTAACAACAACAACAACAACACATTCACATCACGTACCTTGGCCACCTTTCGGAGACGA
TCAGGATCAGGCATTTGTCCCACCTGCATATCAAGTTGCAATCTTGCCATTTCAGTTGCA
AATTCTGGTCCTGCACTATTCAATGATTCCATCCTTGGTTCCATATCAATAGCAGCAGAT
GATCTAAATGGACAAAATGGACCAATTGGAGTTAATGCCATATTAAGACTTGTTGCTGTT
GCTGCTGCTGCTGCTGTTGTGACGGGAACGACGTCATTGGGATTTCGTTGCAAGGAGGGC
AAGAATGGGATAAATGAAAATCCACTAGAGAAGTTGCATAATGTTGTGGATGTAGTTGCA
ATGATAAGTGATGATGCTATTTTAATCTTCATTTTATGGGATGAATGAATGAATCTGTAA
TCTGTGAACCAATCTTATGTATGAATATGTGAAGTCGTGTGGTTGTTTAGTGAATGTAAA
TATTATGTTCAATGTTCAATGTTCAATG
>c373_g1_i1 len=1051 path=[1091:0-1050]
TGTGGACAAATTAAAGAAATTTATGATGATATCTATTTATTGGATTTTATGAGTAGCTCT
ATCACTGCTATCCCTCAATCATATACATTATTATTGCTGTATTGAGTGAACAAGTAATGA
CTTCATCACATCCAGTAAACCAAATAATACTAATATCTCATACCTGATGCCTTTAACCAT
TTACTCTCTAAATCTTGAATCAGAAGTCAACAGCTTTTTGTATTGAATGACTACACTAGA
AAGTCACAATAAAGGAATTAAAAATTTCAAGCACGAATAAGATTTGCTTTTCTTCTTTGC
AAAGTCTGAAAAATGATGTTTTTTCATGAATCAATCCAGCAATTTCTAAATTTAGTTAAG
AATAAATGAAAATGTTGTGCAGTACATTCTTCACATACAACTTTGATGTAAAGCAATGAA
CTTTTGTTTTTAACATTTTAGTAATATTCCACTTTCATCCATCCACTCTGCATTGCAACC
ACCACAATAGTTGGGCTTACAAGTTCCACCAAGATCACATTTTGATACTTTACATGGATC
AATTAGACAGTTGGATATTTCTGACCCATTTGCACAATTACAGGATTGCCCATTCTCATC
ACAAACCATTCGTGAATCTAAAAATTTCTTCTCTTCTTTACGCACAAGATTGTATTTGCG
AGTGAAATCGCAAAACTCAGTTGAGTAAAGCTCTGTCTTTGGATCATAATTCATTGAAAC
CACCCACTCTCCTCTTTTCATATTCACACCACATGTGTCTGATGGAGTTTGAATGAGGAT
AAGTTTATCTTTCTTTGTCTTTCCTTTGTAATCTCTAAGTACTTTTGCTACATGAACACG
TTTTCTTGCAAAATCATCTTTTTTACCGTCCCAAACCCCACCTAAACTTCTCACTTTCAT
GACACTATCCTTATCATGATAGCTGCGTTGTGCATTATGGGGATACACACAAGTACAGGC
TTCAGCGATATGGCAAATTAGAATAAAAGCTGAGAGAAGACTTAAAATCTTGATGTATGA
ATGAATGACCGCTTGGACCATTTTAACTTTT
>c374_g1_i2 len=492 path=[524:0-224 1035:225-491]
GAGAACGAGAAAGAAATGAAAATGAACAATGATACAACAAAATGTCATCATTGGCCCTCC
ACAGTATGTTTCCTTCTTCTCATAGGACTCCTTGTGTTGCTACCAACACCATCTTACGCC
TTCACACTCAGCACATTCCGAAAAGGTGTGTGCAGCAACAGTATTAGTTGTGGGCATTCG
TATAGCATGACGAACAGAAAAGATAGCAGTACAGTTCTTCGTAAAGCTGTTCAAGGGAAA
GAAGAAGAGAAAAAAGAAAAAATCAATATTGTCGTTGTAGGTGGCGGATGGGCCGGTTAT
TCAGCTGCTGAATCTCTTTCCCAAAATGACAATGTATCCATCACATTAGTAGATGCATCC
AAAAATAGTGGTGGACTTGCAGGTGGTTTCAAAACCAAGACTGGGAGGAATGTGGAAGCA
GGTATACATGGATTCTGGAGGGAATATAAGAATACATTTAGCATTATGGATCGTATAGAA
GGGGTTTCCATT
>c376_g1_i1 len=592 path=[1:0-524 2307:525-591]
AACTAGATGAGTGATCGGAAACAATGGAAGTCATTATTCATTACACTTTGACTTAATATC
TCATATTTGAATCTAGGAATTGATTACTTTCCTTTTATAACTTGGGGTAAGAAGTTTGAC
TTGTGACTTTGACAGATATAATAATTCTGTGCAGATATTGAGAGTTTAGACTTTTGTATT
AGCAATCTTTAACATTACGTTTGTATTTTTTTTTAAAACTCAAATCCAAGTTGATATTCT
TTTGGAATATCAGCATCTGGTTTCTTTTCACTTTCCTTTTTAACCCACCCAGTTGCTTGC
TTCAATGCTGTCTTTTGCAAAAACGACATAATTGGTCCAGGTAAGGAATTCTTAAATTTT
AAATCACATGCATAGAAGACTCTGCTATGACCAGCATGTTTAGGGTGATCTTCTACATGC
CAGTGTCCGGAAACGTCATCAAAGTCAGATGTTTTATCGTAGTCAAGCGACCATGTTACA
GAATTATCTTTTGGGCTGTAGCAATGATCATAATAATTTTCATACTGTTAGGGAGAAAAG
ATCGAATGATGTGAAAGCAATGTGGAAAAAAAGAGAAATGGTCTGAATGAAT
>c376_g1_i2 len=1131 path=[1:0-524 526:525-1130]
AACTAGATGAGTGATCGGAAACAATGGAAGTCATTATTCATTACACTTTGACTTAATATC
TCATATTTGAATCTAGGAATTGATTACTTTCCTTTTATAACTTGGGGTAAGAAGTTTGAC
TTGTGACTTTGACAGATATAATAATTCTGTGCAGATATTGAGAGTTTAGACTTTTGTATT
AGCAATCTTTAACATTACGTTTGTATTTTTTTTTAAAACTCAAATCCAAGTTGATATTCT
TTTGGAATATCAGCATCTGGTTTCTTTTCACTTTCCTTTTTAACCCACCCAGTTGCTTGC
TTCAATGCTGTCTTTTGCAAAAACGACATAATTGGTCCAGGTAAGGAATTCTTAAATTTT
AAATCACATGCATAGAAGACTCTGCTATGACCAGCATGTTTAGGGTGATCTTCTACATGC
CAGTGTCCGGAAACGTCATCAAAGTCAGATGTTTTATCGTAGTCAAGCGACCATGTTACA
GAATTATCTTTTGGGCTGTAGCAATGATCATAATAATTTTCATACGAGTACCCAGGCATG
ACCCCAATTACCATCTTAGTCTTAATCTGGACTGTGCCATCCGAGTTAGCTTTAACAAAG
TAGTTTTTACACTCCTTAAGCTTATTCACTTTTCCCTTGTAACTATCTAGATCTAGAATT
TGATTCCAAACAGCCGATTTAGGCGCAGCTACATCCTGGATGCAGATAGCCTTTCCACCC
AATTCATCTCCATCATCGGAGGGCAATTGCTTCATGACAGGATTTCCCTTTTCCAAATTT
TTCTCATCCTTCTTCTCAATAATTGTTGGAAATGGTCCCGGATTGTAGCTAGAGAGAAGA
CCTGTATGTCCATGTGGGGTATTACGATTAATTTTGGCTTGCACGCCTACTATTGCCAAT
AGGGCAAAAAGCAATGCTTTTAGGATATACATATTTCGATTTAGGGAAAGACGTGACATA
TTACTGTTGGCAACTATTGAATATAATTAATGTCAAGTCTAAAGTATTGAATATTCGTAC
TCCAATTGGGCACTGCTACTAATTAATTAAGGTATCTAGGAGAAAGATTTTGATGTGTAC
TGTAATACTGGCAAGTTGGTGAGGATGATGGTTGTATCCAAGAGGAAGCAA
>c377_g1_i1 len=314 path=[1:0-313]
ACAGCTACGACAGATAAGACACCACCAATTACAAGTCCACTGGGAGGACCACCTCCACCT
ATTTTTTCAGTTAATTGCGATTCTTCACCCAATGAAAAAGATATTTCCTCAACCACAATT
GAAGGTTTATTCGAAGGACTCACTGAAGGCTCTGGTGAAGGTACCTTTGAAGGGTTCACT
GAAGGTTCATTAGATGGGTTGACTGACGGACTTACTGATGGTACTGATGATGGACTTGAT
GAAGTGTTTATTGAGGGTACTAATGATGGACTTGCTGATTTGATTTGTACCACTTCAAAG
GTCAACGAATCAAA
>c378_g1_i1 len=943 path=[1:0-410 412:411-442 444:443-942]
GTTTGGGGATTTATGGTAGAGAAAGAATAAGTATCCAAGACACCATACTTATTCAAAAAT
ATTTTTTTTCTTTCATTTCAAACGCATTCATGACCAAGTAAACTATGCCTCGTCAAATTT
TGAGAAATAAATCTTTTCTCACTTTTTCATTGCATCCATTCTTTGCTTTTCGCCATACCT
CCACCCCATCCTGCGGCTCTGATTATTCTGTCTCACCCAGTTCGATTTATCTTTCCTTTG
ATTTTTTCGTGGTTTCCAGTTTCGTTTATATGAACTGCTTCCTTTCGATGATCTTCTTGA
TGTTCCTTTTGAACCACAATTCTGAGTTAGTGGAGTTGTACATTCCTCTTCCAAGTTTAG
ATGTTCTGACATCATTAGATTTGCTGCTGTTTTAGAATCTAACATATCATAAGAAGTAAG
TGATACTAAATTTTGAAGAATAAAAAGCTTCACATTACAGTCACTGTGTAATCTGTCTAC
TGTTCTAGATAACGTTTTCTCCATTTCACTTTGTTCTGGTGGCTTGTAGTCAGCAAGAAA
TTTTTCAGGAATCTTCATTTGATAAGGTAAACTAGATGGTATGATTACTCCCAAACCCTT
GGCTGCATTTAGAATTGCTTTGCGTTCAGTACAAAAATCAAAGGCACACCCGCTCAGTCG
AAGTACCTCCACTGTCGTATTTCCTCCTGGAGAAGCATACAAGTAAATAGCATAATTCAA
AAAGGAACTTGTTTTACAACGTGCTGACGCTTTGTCAAAAACAGCAACTACTGATCGGAT
TCTGAGTGCTTCGGAGATTCTAGCAGCAACAATACTTGGTTCGCTTGGTACCTCTGTAAC
AAATTTTTTCAATTGGAAATTTGGTAAAGGCGGTGCATAATCGAACAGCCATGCAATCGT
GGGCCTATTTTCAATTTCCATATTGTTATCTTTTATATTTTTT
>c380_g1_i1 len=1365 path=[1:0-1364]
GCTTGACAAGACACGAAAAATCAAAAAGCATCTTTTGACATCCTTTTCTTGTGGCTTGTG
GTTGATTCATTCAAAAAAAAAAGAAATTGATCACTCCCAGTTTCACTTTCACTTATTCCT
TTAAAACTCAAAGAAGTAATAAAAAATAAATTAATAAATCAAATCAAAATCTCCCTTATC
AAAGCAATGGCAGAATCATCCTCCAGACCAAGTCCTACCAGATCAGACTCAAGCGAATCC
TACGATTTCATTGAATCATGTGATTTATCCCCTCCTGTCCTACAATCAGCCACTTCCGAG
GCAAATTCTGCTTCCTCCATCTCTGAAACATTTTCGTACGACTCACAAGAGCAAGGTGAG
ATTGTCACAGCTCAAAGGAATGAATCTATCAGACCTACTAATAACTCAGACGGCGAATGT
AGCCCATCGGAGAATGAAGAAATGCTCTCGTTATTAGAGAATGGCAATCACGTAGCTGCC
GCTCACAATGGTGAGGATGCAATCTTACCAGTCCCACCTCCAGTTCAAGTTCCAGTTTCA
CCCCAAGTGAAAGAGCACGAGCTAAAGCTAGAAGAGCTTGATGAGGAATTCCAAAGAACA
CCAACAGTTGTCGCGAGGAAAGTTCATATTGTGGATGACATCCCAACAGCACCATTTCCT
TCTTCCAAATTGGAAGTACAAGAAGTCACCACAAATTCCAATGAAGAGGATCATCATAAC
AATAACAACGACAATGACAACGAAGATGATGAATATAAAGTAAGCAAAGAACGCAAGATT
GGTGCAGGTATAACTATAGGTATCATAGCAGCACCAATATGCGGTCCAGTCCTTGCTGTC
GTTGCAGGAGTTGCTGCTGCATATGGAACGTCCAAACCTGGTGTCACAGGTGATACATGT
CGTGCAGCTGGAGATATAGCCATGGTCGCGAAGGAAAAAATGATGGAGGTAGATAAAAAG
CATGATGTCTTGAATAAAACAAAAGAGGGTGCTAATCAGATAATCGATACGGCAAAGAAG
ACTAATGAGAAACATCAAATTTTGGCAAATGTAAAGAAACTTTTGGCATGTACATTGAAG
AATGTCGGTGATGCTTTACAGTTCGCAGCGGATAAAATGAAGGAAACGAGGGAGAATCAT
AAAAAGCAGGGTAGGGATAGAAGTGCAAGTGCTGGTAGTGATGACAGTGCTTGTTCTTAT
GAAAAGGTTTCTGCTGTTGTTGTGGATGGTAAATAAAGTCACTCAATTTGTTGTGATCTG
AACACTGAAAAAAATTGCATGAGAAGAAACAGTAACTTTGTTTCTGGTATACATACGTGT
AGTTAGTAAAATAATAGGTTCATGTTTCTAATTCCCAAAAAAAAA
>c381_g1_i1 len=429 path=[1:0-428]
TGAATAAGTATATATTACTTTCTTGAGGCACTAACTTCAAGGAAAACCCCACCCAATTAC
AGCTATTAAATATTTATCCAATACAAAAATGCATTGATACTCAAAGTACCTGTGTTAAAA
TACATGTACTTTGACGACTGTAAATATTACAATTATTGCCCATTAAAATAGTAACCGACC
CGACTCGACAAAAAAGTTGATAACACCAGAAAGAGTATTTCGTATGATGCATACAACATC
ACTATGTATGGTATTTATATTTGTACGGAATAAATACAAAGAAAGGGTAGATTTGATTCT
TCTATTTTTTCGCATGCCTGACCTTTTCGGTGAATTGAATTTTGTTTATTGTTTGTTTGA
TTTCGAACGTTACGCGTGAATAAACTAAAACGGACGAGTTTCTCCTTTCATTTTCTTTCC
ACCCAACAG
>c382_g1_i1 len=3126 path=[37:0-2469 18:2470-3125]
GAAAATACCTGGCCTTGCCTCAGAATGAGATGAAACGTATTGGTATAATTGGTGCAGTTT
GCTTTGCAGCAGCTTGTCCAAATACCAGCACTGACCCATCCATTCATAAGGATATCATTC
TAATGTTAGATATGGTACATAAGAATTGTGAGATAAAAGAAAACTTTCATTCTTATATGA
ATCAGGGTGGTAGCTATTTGACTGTAATGTCTAGTACATTTGCGATGTCTATGTTTTTTG
ATGAATTGAGCTTAGCACTAAAGGGGAATTCGCTGGCACCGTTCATTAGAGACTGGATCC
AAGGCCGTTTTGCTACAAGACTGGAAGAATGTTACTTAGCAGATCTCAACACTGCAGATG
GAAACGAAGGGAATATAGAACAAGAACCTCACGATGTTGTGGATCTAATCACTGATGAAA
GGGATAAAGCACTAGTGAAAGGGACACTTGATAACCACCTTGCACCACCTGCAGATCTTC
GTTACAATTTTGACAAGGGAGAATGTGTCGTTTATATCAAACTATTATCTCTGTATGTGT
CAGAGGAAATATACGAAAGAGAAGTATTGCCCCAGCAACTATGTCCGCTACTGAGACTTT
TAGCTGCATGTTATGATGAACGGTTTGGTGGAGAAGGACTTTCTGAAATTGATGCTCTGA
TTGGTTGTCCCATTTTGCTACCAAATGAAGATAGTTCAGGTATTGATTTTCAAGATCTGT
CTCCACAGAAACAATATACGACAACTGCTTGTATTTTTACCGCTGTGAATTTTTGTCGTG
AATTAATAAACAGTTTTGTGCGTTCTGCAGCATTCCAACAAATCAACAGGGATGAAACTC
AGTTGACACAATTAAATGAAGACTATAGGTCAAAAGTAACAGATAAATTTAAGGCGTTAG
TAGAGCTTGAGGAAGAATTGCAACTGTGCGCCAAAAAATGTTATCAGTTTGCTCCTCCAG
GTATGCCAGCACTGCCAATCCCTAGAGAAATTAAAGACTTACAAAGTGGCAAACTGGATG
ATGAATATGTAGAACATGATGATACAGATGGAATGCTGTTGTCTAAAATGACTGCAGAAG
AAAAGAAGGCCATTGCTGAAATAAAAAAGGCAAAGAAGAAAAAAAAGACAGCAAAACTCA
AATCTAAACAAAAAGCCATCAAATTGAAAGTGAAATATGAGGCGCAACTTGCCAAAATTG
CTCATTCTGCGTTGATCCCCCTCAATACAGACGTATGCCTTGCTCTTGGGTTTCCAGAAC
TTCGCATTGCGCGTAGTGTCGAGACTAGTAGTCAAGACTTGATCGCATCTCTTGGGGCAT
CGGAGCTGAGGAATTTGCAGGTTGGAGGTCATCTAACCACATTATTACTAGAGGAATTGA
ATAAAAGTCTACAATTTTTTTTGATTAAGAGCTCAAAAAAAGGTCCATTTATGAATCGAT
ACGCCAAACATCAAACACCAGAGACAATGGATGTGGACAACAATCCCTACAGTAACGATG
CTTTAAAAATTAGTATCAAGAAAGAATCTCAATCCAGCACGTCAAAATTTGACTTTCTCA
ACTCAATCATCTCAAAGGATGTTTTTGTATCTATACATGAACACCTAGCTGCTATCGCTG
AAATAAGAAGTTCAACATCAAATGAATCACATGATGAGGAAGATATTATGTGTTGTGCAC
GATTATTACTAAGATGCATAACCACTCTATTCAAAACGGAGGATCTTTTTTATGACTCTA
CTGGTAGAGGTTACTTGGAGATGATTGTGAAACAGCTCTCTGATGGAGAACATATTTCTA
TTCACACATATAAACCAGTGTCATCTGTGCTACTACTTGTACAATACACTTCACGTCTTT
TTGATTTGTTAGAAGAAATTGCTGACGGAGGGGATACCAACGACCTGTCATTTGTAATAG
AGGGAGTAATGTGTCTGAAATCTGTTTTTATACGAATCACCAGCATATTGAAACGTCTAG
GCGAGAAACATAAGGAAAACAAAAGTGTTCAGTCAATGAAGCTAAAAATATCGAAACTTT
GTTTGAGGTTATTACAGAGAGAATGGCATCAAGACACAAACTTCAACAAAGGCAATGTGG
GACTCCTTGTTACAATGTATCTTGAATATGGATCAGTATCGTCTACAGTTTTGAACCAGG
AAGGAGAGTTTCAAGCAGAAAGCTTTGGTGCAGTGAAAAGTATCACAACCATTGTTGGCG
TGTTGAAGGAGTTGTCAAATACAGTTGGGTGTAAAGGCCCTCTTGAATCATATCCTACTT
GTACGAACACCACTTTTGGATATTATCTATCTTCTTCACTAACCACTCTTTCAAAAGAAT
TAGCATCCTTATTCCAGTCTAAAATAGCTAGATCCAACAAGTGTGATCAAAATTGTTTGG
CGGTACTCCAAACTCTAGTCTCTCATTTGAAGCAAATATCTGAAATAACAAAAGAAAACC
CCCCATTAGCAAAAAAAACTCACCTCCTGATGCAACTGAAGGATGGGTCAAGGTTCATTG
AGGTTTTTGTAAAATATGCACTGCCTTTCTTAGGAAATATGTTTGGCACCTATGAAGAGA
AGGTGATAAGTATCATCAAAGATACTCAATCAGTTGCACGCCAACTTAGCTATATAATTT
CTCATGGTAAACGTATCAAGGATGCTAACTTGGTGAAAGAGGCTCCAAAGGTGAAAAGAA
TATGCGAGATGTTTGTGCACCATGTGAGATCTTTGATGAGGAAAAATGATCTTTTGGAAG
CACTCTCTAGTGGCAAAATAAATGATAGAAATATTGATGGCTCACTAGAATCAGTTGTAA
TAAAGGGCAACAGCTCAAGGGGGAGTGAAAGTTCAGAAGAGAGTGCCACAGAGACAGATG
GCGATAATTCTAGCGATGATAGCTCCTAGTTCAAATGGGTAAGAAGGATGAAGAATAAAT
CCTTTGTCACAAGACAAGTTTATTATTTAGTGTTAGAAATATCAATGTTCTATCAATCTA
GGCGAATGTGATTCAACTCTATTGAATGACTGATGTACTGAATGATATTTGGACTTATAA
TACTGATTACTTTATAATGTTGTTATAAACGGGATAAAACAAAAATTATGAGTGTTTGTA
ATGGAT
>c384_g1_i1 len=1229 path=[1207:0-1228]
AAAATATCTTCAACAATGAAGATTCAAATAAAGATTACACCCCTTTTCATCTGTGCATCG
TTCACGTCATACTTCCTCAATTGCCCAACTTTCGTTTCATCTTTCGCACCCCATCATCAC
CAAACTACACCATCGTCCACTTCATCATCAAGTCTCTATTCAGAACCACCAGCACCAAGG
AACGAACTATCCGTAATCCTCGAACCTAAACTAACCGACGAACGAACTAAATCCTTATTT
GCATGGATATCCCAAGCTTTTGGTGGCAATGACGAATACAACAATTTAATGCTTGCCATG
GCTGCCGTCTTTGGTGTTAATTTGCCTCCCAACTCCATGCCATTGCAATTGATCGAACGG
GCCAAAAAACTACTACCACAAGACGAAGAACAAACCACTGGAGCACCTATACCACTCTAC
GAACGAGAACAAGCTTCCCTTGGTGCTATGGGTGCTGGACAATGGACGGGACAATGGAAA
ACAAGACCACATGCACTCCTGGATGTTACGAATGTAACTAGCATTGATCAATGGAAACAA
ACATTGCCACGAGGGTGTAAACGTACATTGAAAAAAGCAAATGCACAAAATTTTACAGTT
GTGACAAGACCCATCCGTGGATCTAAACCTGCACCTCATAGTTCTTTATCACATTTTAGA
TGTGTGGTAGAACATGAAGTACGATTAATAGCTGGTGAAAATGGTATTTATGGTGATTAT
GGTGAAGATAATATAAGTGCATTTTTTGATGCTTTGAGTGAAGCCGTTAGTAGATATATT
GGTACAACACGCATGACAGGTGAAATTCAAGAATATAAGAATGAAGAAGGGAAGATTATT
GCTTTTGCACATGAAGTCAGGAAGGGGAAGACGGTTCGTGGTCAATGGTTTTATTGTACA
GATGAAGGGTCGAAGAAGTATGTTTGGTTTCATAGTGTGCAGCAATTGGTTCAGCGAGCT
ATTGAGACAGAAGGTGTCAATACGGTTGATTTAGGACCGTCAGGTACGGATTCATTTAGT
GAATTGAAGGCAAGGTATGGGTTCGAAAGTGTGGATGATTGGCCTGCAGTAGCTGATTAT
ACAGGACCGTTTTATTATGATGGTGATGATATAGAGGATGAAGAAGATGGTGATGAAAGA
GATAGACTGATGAGTTTGCTGCGGATGCTTGGAAAATAAAAGAAATAAAACATCTGAAAT
ATGAACAAAGTATTGTAAATTGCACATGG
>c385_g1_i1 len=1790 path=[1768:0-1789]
GCTTTAAGTGATAGATTAAGTAAATTATCAGCACATTTTCTTTTCATTCTAGATGGCGCA
GAAAGTCTAGGTCCATATATATATATTATATACAATTGGTCACTGTTGGATTACTGTAAA
GAAGAAAATGTTCTATATTCTGTACATTTTACAATAATGGAGGTATTTATTCAGTTACTT
ATCTCTTTGTACTATCATGTATTTAACAGATAAGATTCATAAGATAAACGATACCTCTCA
GACATATTGTGCATTTAAGGAAGTTCACTTTCATGTTGTATACCAGTGCTTCATGTATAA
CACATCAATTAAAAAACATATGGAACAATCATGTATGGGACCTCATCACAGTATTTGTCC
CAGTAAATTCCATACTTCTTTCTGCATCTATCATCATCCCGGAACGCTCTATCAGTTAAT
AAAATAGACAAATAGAAAGTGTAGAAGTAGGGGCCAACTAAGGCTGTGTTCAAAGCAGGT
AACCCCCAACACAAACTTGCTAGAATTTCAGGCATGTAATGAAAATGACGGGATACCTTC
CACCAACCATCCAACAATAATAAACTTTTCTTAACTTCTCCAGAAGCAGTAGTGTATTCT
GCAACGATTTTGTTTGGCTTGCGTCCCCAAATGGTACATTCTCCGTTAGATTGGCGGAAT
ACATACCTCTGATTATCTGAATCATAATTAATCCATACCATTGTCACTCCAAAGAAGAAT
ATTAATGCTGCAGTCAATGTGCTGATATCAGGTGCATTTGCAGCTAAATAAAAACTGTGA
CTCGTGTAAACACTTGGTACCCAAACCAAACATCCCCAGCAAATGTAATATCCTGCACGA
TCATGTTGAATATCCATAGAGCACATGTATCCCATTTCCCAATAAAAAAACTTTGTGATA
TAAACTAATTGTAAAATTACATTGACAGCCATTCCAATGTTGAGAACTCCATCGTTGAGT
TCCATATTTTTGTGGGCAAAGCAGATGATACCCACTGCCCAAAACATCATTCCAGTTCTA
CAGTTGGTGAACATTTTAACATCAAATCCAAGAATACGAGGCATCAATTCCATTCCCCAG
TAAAAATCAATAATGGCGTTTCCAGTTGATCCAGAGTCAGAGTTTGTTGGTGCAATGTGA
CCTTTGATTAGAAGCATGAAACAGAAGGCAAATGCAAACAAGTTCATGGATGATAGAATT
TGTCCCATTTTATCGTATACAATTGCAGGCCTAAAATAACCCAAATACGTCATTAGTAAC
AAAGTTACAATGGTTGTGACATAACTAGCCATACCGTTTGCTTTGTAAATAGGAATATTA
CCTCCCGCTGTAATTGTAGCCTTAAATTCTTTTCCGGGCATGCATCGCTGCAAAAACAAT
TCGAAAGCCATAAAACCAAGAATCAACTTCCATGTAACAGGATCCCATGGATTAGGCCAT
ACATTGTAAATGGTCCTGAATAATCCCTCATTGTAACACAGCTTTGCAAAGCTTATAAAG
TTTCCATCCATTTCAGAGCACACGTGGAAGAAAACGATGGAGAAAGCAGGCGTTGTGAAC
ATTAGGAAAAGAGGTCCAAGTGTTTCACGTCCTGGAAGGATTCCCTTCCCACCAGACCAA
TCGCCTGATTTCACTGTTGTGGTCGATATGCTTGATTCTTCTTGTTTGACTGTCACCATG
ATATTATTTGATATCGTTTGAGCTACTTAGTAATTGATACTACTTTCCGATAGGAACGAT
ATAATGTTTGAAATTTGAAACGATGAGGGTATGAAGTAATATCAAAATCG
[truncated: 33,842,088 more chars]
